# Supplementary material for: Brain region dependent molecular signatures and myelin repair following chronic demyelination
Source: Front Cell Neurosci. 2023 Apr 26;17:1169786. doi: 10.3389/fncel.2023.1169786 (PMC10171432; doi:10.3389/fncel.2023.1169786)
Supplement: Supplementary file 1 [file Table_1.XLSX]

## Sheet: all_log_transformed_counts
gene names	CPZ-3w-WT1	CPZ-3w-WT2	CPZ-3w-WT3	CPZ-5+1w-WT1	CPZ-5+1w-WT2	CPZ-5+1w-WT3	naive-WT
0610005C13Rik	1.16433	1.75962	1.24941	1.35336	0.374223	1.06618	1.85864
0610007N19Rik	4.92707	4.69536	4.57871	4.34813	4.90094	4.99636	4.34491
0610007P14Rik	8.64739	8.49298	8.47839	8.68618	8.48152	8.85112	8.69679
0610008F07Rik	0	0	0	0	0	0	0
0610009B14Rik	-0.943003	-0.990608	-0.988797	-0.848842	-0.802055	-0.310341	-0.910784
0610009B22Rik	7.7524	7.62867	7.53308	6.83198	7.5509	7.87278	7.72021
0610009D07Rik	9.06365	9.02741	8.97516	8.06075	9.08211	9.47535	9.17986
0610009L18Rik	5.0571	4.65335	4.85809	5.64084	5.2154	5.51904	4.69673
0610009O20Rik	8.90648	8.83392	8.83449	9.45579	8.97972	9.06341	8.92296
0610010B08Rik	0.992439	1.11968	1.58757	0.402765	0.905793	2.00974	1.6392
0610010F05Rik	8.91359	9.00822	9.00213	6.72746	8.55618	8.43209	8.9284
0610010K14Rik	8.37293	8.18009	8.18896	9.10089	8.36553	8.65336	8.12972
0610011F06Rik	7.88037	7.76035	7.64948	8.52421	7.792	8.18327	7.77208
0610012G03Rik	9.02668	8.8583	8.93061	9.51659	9.04316	9.26913	8.81218
0610012H03Rik	-2.61807	-2.62364	-2.24234	-2.60699	-2.06776	-2.60946	-2.61428
0610030E20Rik	7.89294	7.92043	7.9077	7.34431	7.86792	7.61878	8.09688
0610031J06Rik	9.23857	9.20859	9.21269	10.0409	9.31142	9.59172	9.13274
0610031O16Rik	-3.127	-2.49334	-3.13053	-3.11965	-3.11598	-3.12129	-3.12449
0610037L13Rik	8.25653	8.24151	8.28055	8.35031	8.30736	8.54908	8.22142
0610038B21Rik	1.81688	2.40753	1.70367	2.64026	2.85003	1.62365	1.01579
0610038L08Rik	-0.967216	-1.4062	-1.40567	-0.867639	-0.818562	-1.37093	-0.933015
0610039K10Rik	-0.189984	-0.237417	0.211325	0.432955	-0.0591999	-0.120391	0.962925
0610040B10Rik	3.80914	3.82242	3.97409	2.02057	3.83631	3.93694	3.13757
0610040F04Rik	2.66664	3.50242	2.91976	1.55079	2.82186	2.86672	2.75574
0610040J01Rik	6.52974	6.5979	6.60426	6.94812	6.35161	6.68759	6.24963
0610043K17Rik	-0.22595	1.29606	1.07525	0.623006	0.351861	0.837512	1.38941
1100001G20Rik	-0.657359	-0.722207	-0.719657	-0.540873	-0.488015	-0.565614	-0.615857
1110001A16Rik	7.1581	7.01451	6.98824	7.36109	7.15549	7.34273	7.05788
1110001J03Rik	7.63426	7.28431	7.43715	8.63749	7.81642	8.05282	7.65524
1110002L01Rik	4.76972	4.73498	4.61692	4.31399	4.92781	4.57618	4.78987
1110004E09Rik	8.47783	8.39953	8.3459	8.65589	8.61239	8.85593	8.29794
1110004F10Rik	10.2869	10.1801	10.193	9.90078	10.0422	10.2451	10.1442
1110006O24Rik	3.77156	2.86204	3.33481	3.16872	2.94537	3.20497	3.09149
1110007C09Rik	6.92438	6.55559	6.4984	8.17236	7.08211	7.49908	6.87744
1110008F13Rik	7.82934	7.89904	7.82467	8.68305	8.05723	8.14843	7.8418
1110008J03Rik	7.55629	7.53787	7.48434	8.56915	7.74726	7.72472	7.75227
1110008L16Rik	6.3241	6.26711	6.46291	5.44301	6.26301	6.21396	5.97314
1110008P14Rik	9.97783	10.322	10.1351	10.7678	10.6746	10.1209	9.71649
1110012L19Rik	7.03201	6.94002	6.93543	6.42643	7.02666	7.40185	6.9371
1110015O18Rik	1.88774	1.95603	2.39296	1.12085	1.96318	2.44833	2.48915
1110017D15Rik	5.43545	4.5368	5.10065	6.05453	5.14508	5.62541	5.54343
1110018G07Rik	10.9466	10.8141	10.8068	10.5079	10.8878	10.5825	10.9556
1110019D14Rik	3.79559	4.48969	4.30001	2.80523	4.26146	4.12115	4.49286
1110020A21Rik	2.7676	2.85812	3.26447	1.84999	2.95068	2.66083	3.29466
1110025L11Rik	0	0	0	0	0	0	0
1110028F11Rik	-0.651192	-1.61165	-1.61121	-0.745506	-1.56618	-1.58245	-0.836051
1110028F18Rik	-4.21111	-4.21563	-4.21545	-4.20277	-4.19886	-4.20457	-4.20818
1110032A03Rik	8.77165	8.66604	8.72036	7.67031	8.79825	9.08445	8.62081
1110032F04Rik	7.02848	7.55352	7.13424	7.0055	7.04978	6.45065	6.58785
1110034G24Rik	6.30453	6.19302	6.23462	6.43808	6.54988	6.66765	6.51414
1110035M17Rik	4.75875	4.59612	4.60243	5.33551	4.77661	4.71111	4.20454
1110036E04Rik	0	0	0	0	0	0	0
1110037F02Rik	9.18316	9.33027	9.22918	8.32548	9.08213	8.971	9.23603
1110038B12Rik	6.7752	6.94385	6.95579	7.16241	6.7247	6.89565	6.54514
1110038F14Rik	7.28766	7.2818	7.18795	8.18515	7.71323	7.82635	7.40097
1110046J04Rik	4.81972	5.00931	4.70652	2.41209	5.03363	5.17544	4.66264
1110051M20Rik	9.74791	9.60324	9.60011	9.71645	9.72894	9.91337	9.75472
1110054M08Rik	5.44974	5.34853	5.5779	6.10603	5.52296	5.75662	5.13877
1110057K04Rik	9.03337	8.95402	8.99245	8.46821	9.04412	9.19701	9.11385
1110058L19Rik	7.52413	7.43903	7.52786	6.67597	7.66299	7.95106	7.40607
1110059E24Rik	8.10347	7.92436	7.95991	5.87193	7.57746	7.98626	7.99018
1110059G10Rik	7.52783	7.21863	7.40763	6.67863	7.14596	7.48972	7.59768
1110059M19Rik	5.66039	4.87832	5.32657	4.30259	5.5589	5.81142	5.59878
1110065P20Rik	7.2259	7.10237	7.05447	8.53156	7.41924	7.68421	7.18228
1190002F15Rik	2.7855	2.64496	3.38745	3.05064	2.92297	2.00533	2.49482
1190002N15Rik	8.76034	8.70841	8.63274	7.46723	8.05124	8.02382	8.35396
1190003J15Rik	3.09884	3.61962	3.36475	4.16287	3.51156	3.06924	3.45612
1190003K10Rik	-2.84111	-2.84749	-2.84725	-2.8287	-2.82267	-2.83143	-2.83683
1190005I06Rik	6.52039	5.87196	5.97455	7.86074	6.76149	7.209	6.26722
1190007I07Rik	5.33857	5.26748	5.33967	5.89233	5.52084	5.95305	5.49929
1200011I18Rik	9.12593	9.2283	9.11977	7.57744	8.88821	8.73467	9.06207
1200014J11Rik	8.15916	8.23383	8.40534	7.80947	8.23456	8.23764	8.37281
1300002E11Rik	6.29954	6.17835	6.42551	5.37853	6.34267	6.58186	6.45535
1300002K09Rik	2.87044	3.5831	2.89444	2.81981	3.05816	3.07798	2.3942
1300015D01Rik	-3.5977	-3.60013	-3.60004	-3.58627	-3.08195	-3.58952	-3.59602
1300017J02Rik	0.120715	0.740194	0.341011	1.0424	-0.204918	0.540527	0.161849
1300018J18Rik	7.14635	7.28055	7.25319	7.78756	7.18036	7.17261	7.32503
1500002O10Rik	1.93929	1.92103	1.92601	1.72647	1.02961	1.48213	1.39906
1500004A13Rik	7.43614	7.57588	7.48531	7.65179	7.70752	7.44296	7.88008
1500009C09Rik	9.81325	9.66483	9.76083	10.1507	9.82365	10.1296	9.83332
1500009L16Rik	7.34067	7.11513	7.12638	7.46353	7.13537	7.35083	7.23061
1500011B03Rik	9.86779	9.76192	9.67522	9.99139	9.69408	9.96903	9.7468
1500011K16Rik	7.96263	8.00943	7.89256	8.55385	7.81787	8.31625	7.83378
1500012F01Rik	8.01454	7.89366	7.83149	8.25066	7.92003	8.57417	8.09834
1500012K07Rik	1.29904	1.65796	0.99537	2.00299	1.32425	1.44573	1.85535
1500015A07Rik	5.41422	5.18108	5.16942	5.37835	5.90325	5.63741	5.48682
1500015L24Rik	-0.534412	-0.569257	-0.567913	0.0681192	0.523217	0.907505	1.52355
1500015O10Rik	8.28866	7.71373	8.21642	9.16223	8.35333	8.74249	8.17193
1500016L03Rik	2.14599	0.831275	1.19094	3.84295	1.08431	2.8422	1.63053
1500017E21Rik	-0.340375	-0.369295	0.29579	-0.284237	0.605601	0.748755	0.427211
1500032L24Rik	9.83634	9.63869	9.7473	10.5736	10.1067	10.2742	9.91849
1600002D24Rik	-1.63708	-2.1517	-1.68682	-2.11528	-2.10404	-1.55948	-1.60265
1600002H07Rik	6.56899	6.76864	6.66875	7.07706	6.99426	6.74676	6.52273
1600002K03Rik	4.90539	4.93363	4.49876	5.72621	5.37117	5.51623	4.95566
1600010M07Rik	1.93486	1.42999	1.63574	1.50195	2.30482	2.55902	1.0384
1600012H06Rik	7.83472	7.91634	7.88901	7.55133	7.70474	7.77148	7.93346
1600014C10Rik	8.84061	8.85655	8.80334	8.61441	8.69843	8.74166	8.78455
1600014C23Rik	-0.900865	-0.540326	-0.260405	-0.0435654	-0.329375	-0.0756884	-0.888155
1600014K23Rik	0	0	0	0	0	0	0
1600015I10Rik	0	0	0	0	0	0	0
1600016N20Rik	1.17017	0.846729	1.07283	2.15732	1.67545	1.52745	1.23736
1600019K03Rik	-4.28987	-4.29213	-4.29205	-4.28569	-4.28373	-4.28659	-4.2884
1600020E01Rik	6.03644	5.84932	6.04162	5.24215	6.22974	6.5347	6.09494
1600023N17Rik	1.48179	1.84674	1.71639	2.45646	1.98709	2.00666	1.90874
1600025M17Rik	0	0	0	0	0	0	0
1600029D21Rik	1.91232	1.38207	1.79206	0.930577	1.5881	1.21008	1.99502
1600029I14Rik	1.69093	0.893046	1.3955	3.16524	2.35461	2.89683	2.21155
1600029O15Rik	4.11806	4.15219	3.43489	3.00034	3.71669	3.79672	3.33548
1700001C02Rik	3.91855	3.42353	3.48457	4.91467	3.9244	3.95818	4.02093
1700001C19Rik	0.314366	0.241055	0.551685	-0.0559835	0.521664	-0.0737275	-0.109001
1700001D01Rik	0	0	0	0	0	0	0
1700001F09Rik	-2.7771	-2.78405	-2.78379	-2.76362	-2.15315	-2.76659	-2.77244
1700001G11Rik	1.64268	0.83803	0.84135	1.34226	1.17195	2.17294	1.72202
1700001G17Rik	1.64559	0.987807	1.53517	2.55258	1.79405	1.6481	1.5583
1700001J03Rik	-1.29593	-0.674747	-1.7208	-1.6901	-1.6799	-1.6947	-1.26367
1700001J11Rik	-0.856701	-1.27636	-0.242735	-1.23547	-0.71061	-1.24152	-0.823192
1700001K19Rik	4.10503	3.60985	4.02274	4.84243	4.18632	3.93372	3.75588
1700001K23Rik	-0.74038	-0.336385	-0.768071	-0.685432	-0.0918159	-0.17775	-0.721273
1700001L05Rik	5.5783	5.80754	5.68146	4.0733	5.21175	5.18403	5.10841
1700001L19Rik	6.77969	7.007	6.82137	6.48066	6.89765	6.59663	6.45353
1700001O22Rik	5.80613	5.86776	5.99314	6.55052	6.17739	6.03287	5.88187
1700001P01Rik	0.379103	0.983193	0.317674	1.28808	1.71857	1.04178	0.72499
1700003C15Rik	0	0	0	0	0	0	0
1700003D09Rik	4.55285	3.65053	4.33996	5.14905	4.28392	4.34591	5.35684
1700003E16Rik	8.18799	8.2449	8.089	9.13007	8.29637	8.3141	7.78463
1700003F12Rik	3.08089	3.83038	3.83658	3.99764	3.36621	3.28662	3.56837
1700003F17Rik	-4.20844	-4.21242	-4.21226	-4.20112	-4.19768	-4.2027	-4.20587
1700003G13Rik	0	0	0	0	0	0	0
1700003G18Rik	-2.41158	-2.0723	-2.41658	-2.4011	-2.39584	-1.96511	-2.40802
1700003H04Rik	0	0	0	0	0	0	0
1700003L19Rik	-2.07312	-1.41656	-2.08128	-2.05632	-2.04804	-2.06006	-2.06736
1700003M02Rik	5.27397	4.9588	5.27812	5.22282	4.97866	5.02584	5.05143
1700003M07Rik	7.7032	7.79421	7.6143	7.4857	7.56643	7.65165	7.49909
1700003P14Rik	0	0	0	0	0	0	0
1700006A11Rik	0	0	0	0	0	0	0
1700006E09Rik	0	0	0	0	0	0	0
1700006F04Rik	-3.35074	-3.35371	-3.35359	-3.34403	-2.82818	-3.34612	-3.34871
1700006H21Rik	-3.22334	-3.22687	-3.22674	-3.21629	-3.21018	-3.21786	-3.22094
1700007B14Rik	0.197199	0.409651	0.630203	-0.146684	0.374744	0.860599	0.543821
1700007F19Rik	2.42855	2.59159	2.37975	1.15212	2.1947	1.86699	2.60608
1700007G11Rik	4.09372	3.55232	4.2275	3.60319	3.47219	3.97584	4.19728
1700007J10Rik	2.32612	3.09965	3.34756	2.35995	3.48947	2.31481	3.69807
1700007K09Rik	-0.639698	0.19429	-0.659982	-0.129274	-0.577515	-0.153251	-0.625423
1700007K13Rik	5.76773	5.23696	5.46973	6.21947	5.82674	6.1743	5.85011
1700007L15Rik	2.47662	2.228	3.17799	3.04249	2.71157	2.39899	1.72845
1700007P06Rik	1.86867	2.25917	2.86734	2.08132	2.5066	1.3168	1.94239
1700008A04Rik	0	0	0	0	0	0	0
1700008F21Rik	0.530617	0.214517	-0.452291	-0.371682	0.525872	-0.383568	0.0332217
1700008I05Rik	-2.89778	-2.5204	-2.90225	-2.88853	-2.88395	-2.8906	-2.89462
1700008J07Rik	5.49644	5.13137	5.38401	5.85512	4.96901	5.41024	5.12327
1700008K24Rik	-1.33852	-1.35279	-0.965151	-1.31044	-0.128671	-0.8385	-1.32888
1700008O03Rik	5.08981	5.37002	5.14198	6.13005	5.2708	5.35117	4.9597
1700008P02Rik	0	0	0	0	0	0	0
1700009C05Rik	-1.88849	-2.32848	-2.32819	-2.30637	-2.29915	-2.30963	-2.31601
1700009J07Rik	-1.25574	-1.2772	-0.82552	-0.655184	-1.19521	-0.680179	-1.24149
1700009N14Rik	-3.71484	-3.71642	-3.71636	-3.70344	-3.69779	-3.70605	-3.71125
1700009P17Rik	6.45429	6.04481	6.49502	6.74793	5.931	6.36162	5.82341
1700010B08Rik	-3.78908	-3.79118	-3.79113	-3.77846	-3.77348	-3.78075	-3.45313
1700010D01Rik	-4.20382	-4.20684	-4.01985	-4.19824	-4.19562	-4.19944	-4.20186
1700010I02Rik	-0.438686	-0.989513	-0.503427	-0.897655	-0.869673	-0.910574	-0.936446
1700010I14Rik	4.06743	4.02516	3.64941	3.61922	3.35767	4.2539	3.65988
1700010J16Rik	-4.20546	-4.20882	-4.20869	-4.19926	-4.19636	-4.2006	-4.20328
1700010K23Rik	-3.21902	-3.2226	-3.22247	-3.21187	-3.20583	-3.21347	-3.21658
1700011A15Rik	-4.28987	-4.29213	-4.29205	-4.28569	-4.28373	-4.28659	-4.2884
1700011B04Rik	-3.625	-3.62856	-3.62843	-3.61034	-3.60192	-3.6142	-3.62195
1700011E24Rik	-0.0893404	-0.162336	-0.159544	-0.272652	-0.716785	-0.742979	-0.340536
1700011H14Rik	-3.64157	-3.644	-3.64391	-3.62911	-3.62209	-3.63234	-3.63881
1700011I03Rik	1.20307	0.883875	0.887263	0.373938	0.883186	2.12358	1.46652
1700011J10Rik	6.82089	6.67718	6.76245	6.46213	6.66466	6.92853	6.71633
1700011L22Rik	-2.24801	-2.25562	-2.25533	-2.23296	-2.22553	-1.7495	-2.24285
1700011M02Rik	-3.32253	-3.32535	-3.32524	-3.31679	-3.30894	-3.31811	-2.90797
1700012A03Rik	-4.21045	-4.21484	-4.21467	-4.20237	-4.19857	-4.20411	-4.20761
1700012B07Rik	-3.39187	-3.39523	-3.3951	-3.38339	-3.37499	-3.38667	-3.38958
1700012B09Rik	4.23145	3.2178	3.94828	4.29591	2.51797	3.76665	3.64373
1700012B15Rik	6.58097	6.68264	6.79312	7.5055	6.82133	6.64048	6.72942
1700012D01Rik	2.8044	2.5809	2.67302	2.86638	2.98628	3.17282	3.05713
1700012D14Rik	1.74675	1.63245	1.10383	2.3581	1.89681	1.91736	1.47342
1700012I11Rik	0	0	0	0	0	0	0
1700012L04Rik	-3.36819	-3.71014	-3.71008	-3.69717	-3.69146	-3.31042	-3.70505
1700012P22Rik	-2.3392	-2.34531	-2.34508	-1.85175	-2.32085	-2.32969	-1.90908
1700013D24Rik	-4.21312	-4.21808	-4.21788	-4.20398	-3.89338	-4.20595	-4.2099
1700013F07Rik	4.26036	3.38297	3.65104	3.67185	3.64675	3.5399	3.79655
1700013G23Rik	3.44575	2.87585	2.95169	3.28605	3.33238	3.43829	2.75765
1700013G24Rik	0	0	0	0	0	0	0
1700013H16Rik	-2.25284	-1.89688	-1.8952	-2.23983	-2.23335	-2.24274	-2.2484
1700015E13Rik	-0.359977	-0.135127	-0.799798	-0.737736	0.435292	-0.746932	-0.765001
1700015F17Rik	-0.521386	0.24882	-0.950448	-0.897415	-0.366028	0.138048	-0.485631
1700015G11Rik	-4.20965	-4.21387	-4.21371	-4.20187	-4.19821	-4.20355	-4.20691
1700016C15Rik	0.1387	0.369055	0.961329	-0.234194	0.700553	0.238865	0.766951
1700016D06Rik	2.44483	2.31422	1.64835	2.30565	2.81259	1.90193	2.63172
1700016G22Rik	0	0	0	0	0	0	0
1700016H13Rik	-1.12869	-1.88812	-1.88772	-1.85678	-1.84661	-1.86138	-1.8704
1700016K19Rik	5.66931	5.17402	5.88573	5.95467	5.48325	5.53744	5.09846
1700016L04Rik	-1.62632	-1.63615	-1.27637	-1.60668	-1.5969	-1.16086	-1.20064
1700016L21Rik	0	0	0	0	0	0	0
1700016P04Rik	0	0	0	0	0	0	0
1700017B05Rik	7.98368	8.12019	8.11128	8.93383	8.22646	8.12831	7.75431
1700017D01Rik	-4.21312	-4.21808	-4.21788	-4.20398	-3.89338	-4.20595	-4.2099
1700017G19Rik	-2.9512	-2.95808	-2.95782	-2.93797	-2.93164	-2.94087	-2.94661
1700017J07Rik	-3.72603	-3.72904	-3.72893	-3.71018	-3.70249	-3.71371	-3.72079
1700017N19Rik	-1.64769	-1.66145	-1.66092	-1.62097	-1.608	-1.11171	-1.15588
1700018A04Rik	-0.700862	-1.14261	-0.751797	-1.09247	-0.181968	-1.09982	-1.11425
1700018B08Rik	-3.33695	-3.33976	-3.33966	-3.33087	-3.32304	-3.33255	-3.33502
1700018B24Rik	0	0	0	0	0	0	0
1700018C11Rik	-3.46457	-3.46663	-3.46655	-3.45709	-3.4504	-3.46017	-3.08655
1700018F24Rik	0	0	0	0	0	0	0
1700018G05Rik	0.167567	-0.556332	-0.181225	0.953267	0.0393854	-0.0398884	0.219071
1700018L02Rik	2.79203	2.65719	2.90476	3.8027	3.26699	2.77873	2.67294
1700019A02Rik	-0.712088	-0.76283	-0.760895	-0.612326	-0.563018	-1.0944	-0.134824
1700019B03Rik	-0.478382	-0.127771	-0.502525	0.84188	0.720491	-0.440187	-0.461497
1700019B21Rik	0	0	0	0	0	0	0
1700019D03Rik	4.77066	5.13948	5.12963	4.61056	5.03976	3.75804	5.48402
1700019E08Rik	0	0	0	0	0	0	0
1700019G17Rik	7.01197	6.73535	6.81841	6.02467	6.33771	6.65487	6.81496
1700019G24Rik	1.5174	0.720415	1.70522	0.940221	0.533675	2.46657	1.39331
1700019L03Rik	4.28119	3.67455	4.05976	4.80125	3.92982	4.14496	4.02141
1700019M22Rik	0	0	0	0	0	0	0
1700019N19Rik	0.021246	-1.11553	-0.739713	-1.06859	-0.539789	-1.07551	-0.655752
1700019O17Rik	-3.37332	-3.37609	-3.37598	-2.90257	-3.35871	-3.369	-3.37143
1700020A23Rik	0.871618	0.781985	0.338372	0.500087	0.555378	0.09904	0.931032
1700020D05Rik	1.57612	2.63426	2.37031	3.57151	2.46961	2.30827	2.47413
1700020G17Rik	-2.61692	-3.28098	-3.28087	-3.27233	-3.26548	-3.27363	-2.86654
1700020I14Rik	9.01328	9.54582	9.31305	7.9714	8.58423	7.55129	8.8973
1700020L24Rik	4.06112	3.81857	4.37528	5.33579	4.21978	4.37294	4.01587
1700020M21Rik	0	0	0	0	0	0	0
1700020N01Rik	-0.633164	0.132226	-0.199248	-0.562391	-0.529082	0.359638	-0.608368
1700020N15Rik	0	0	0	0	0	0	0
1700020N18Rik	-1.61927	-1.27036	-1.2686	-1.59945	-0.739228	-1.60388	-1.19264
1700021F05Rik	7.67722	7.59054	7.74512	7.41726	7.8382	8.2306	7.91749
1700021F07Rik	-0.92883	-0.978988	-1.35794	-0.830302	-0.78165	-1.32373	-1.33549
1700021K19Rik	9.87868	9.93694	9.8624	10.3161	10.078	9.79133	9.98823
1700021N21Rik	2.02198	1.89671	2.00796	1.98255	2.24154	1.76671	0.966344
1700022A21Rik	0	0	0	0	0	0	0
1700022A22Rik	0	0	0	0	0	0	0
1700022E09Rik	-2.8202	-2.8268	-2.82655	-2.80738	-2.80117	-2.8102	-2.81577
1700022H16Rik	0	0	0	0	0	0	0
1700022I11Rik	-1.35713	-1.80334	-1.80292	-1.77067	-1.76006	-1.77547	-1.78488
1700022P22Rik	-0.31311	0.969159	0.841322	0.1978	-0.235923	0.490581	0.12285
1700023A16Rik	-1.21414	-1.56658	-1.95747	-1.92943	-0.732975	-1.93361	-1.94181
1700023C21Rik	-4.21298	-4.21791	-4.21771	-4.2039	-4.19964	-4.20586	-4.20978
1700023E05Rik	1.19401	1.90516	1.32164	1.99221	1.71102	1.57282	0.575303
1700023F02Rik	-1.18823	-1.20811	-1.20735	-1.1499	-0.56227	-1.15831	-1.17495
1700023F06Rik	4.59951	4.43794	4.69731	6.02821	4.77843	5.35124	4.81632
1700023L04Rik	2.35181	1.54423	1.72212	2.35479	2.14403	2.15969	2.43798
1700024B18Rik	-4.21226	-4.21702	-4.21683	-4.20348	-4.19937	-4.20538	-4.20917
1700024F13Rik	1.84201	0.93198	1.86255	1.14658	1.2155	2.15973	1.91887
1700024G13Rik	2.624	1.61291	2.40122	3.27518	2.01918	2.62827	2.28099
1700024P03Rik	-3.31248	-3.31542	-3.31531	-3.30655	-3.29877	-3.30788	-2.89195
1700024P04Rik	0	0	0	0	0	0	0
1700024P16Rik	3.52849	3.72107	3.72716	3.17622	2.75092	3.68748	3.62707
1700025B11Rik	-4.21358	-4.21865	-4.21845	-4.20424	-4.19985	-4.20625	-4.21029
1700025C18Rik	-4.20769	-4.21151	-4.21136	-4.20065	-4.19735	-4.20217	-4.20521
1700025E21Rik	-0.092706	0.511434	0.0521123	-0.756471	0.123941	-0.765038	-0.350616
1700025F22Rik	0	0	0	0	0	0	0
1700025F24Rik	1.42898	0.774307	1.16887	0.258307	1.57049	1.42776	0.914159
1700025G04Rik	9.81953	9.99184	9.8122	9.23464	9.80333	9.44306	9.68981
1700025K24Rik	-2.51911	-2.93388	-2.93372	-2.92106	-2.9168	-2.45269	-2.92669
1700025M24Rik	0	0	0	0	0	0	0
1700025N23Rik	2.14791	2.38142	2.48282	2.01443	2.76694	2.59558	2.06805
1700026D08Rik	5.17862	4.24595	5.163	5.18725	4.59596	5.31303	4.91497
1700026D11Rik	-0.795046	-1.22097	-1.22041	0.103962	-1.16276	-0.717617	-0.760888
1700026F02Rik	0	0	0	0	0	0	0
1700026L06Rik	3.14195	2.99016	2.66424	3.81366	2.04267	3.11236	2.89687
1700027A15Rik	-3.5242	-3.52645	-2.94038	-3.51486	-3.50797	-3.09034	-3.52266
1700027F09Rik	0	0	0	0	0	0	0
1700027H10Rik	1.68499	1.39477	1.39875	1.13592	2.00146	1.41058	1.92295
1700027I24Rik	0	0	0	0	0	0	0
1700027J07Rik	-4.21298	-4.21791	-4.21771	-4.2039	-4.19964	-4.20586	-4.20978
1700028B04Rik	-1.6853	-1.04119	-1.31487	-1.66404	-1.65356	-1.66877	-1.67802
1700028D13Rik	-2.41905	-2.20057	-2.81717	-2.80462	-2.80037	-2.80653	-2.81022
1700028E10Rik	1.14022	0.819663	0.823046	1.71635	0.813825	0.273856	1.20667
1700028I16Rik	-1.45015	-1.08788	-0.812292	-1.42573	-0.895005	-1.43116	-1.44178
1700028J19Rik	3.37846	3.77221	3.30025	3.7184	3.46977	3.88591	3.47404
1700028K03Rik	3.44804	3.80158	3.17371	2.69909	3.44745	3.72828	3.77992
1700028M03Rik	0	0	0	0	0	0	0
1700028P14Rik	4.28817	3.88365	4.40885	3.27038	3.82914	4.09753	4.42569
1700028P15Rik	0	0	0	0	0	0	0
1700029B22Rik	0	0	0	0	0	0	0
1700029F12Rik	-1.35764	-1.7986	-1.79819	-1.76664	-1.75623	-1.77134	-1.78056
1700029H14Rik	-2.50979	-2.51518	-2.15219	-2.02451	-2.49362	-2.50142	-2.08114
1700029I15Rik	2.48658	2.70148	2.54585	4.12492	3.07301	2.79133	2.57534
1700029J03Rik	-3.63763	-3.6397	-3.63962	-3.62626	-3.61974	-3.62926	-3.63526
1700029J07Rik	5.80433	5.58569	5.94555	5.21549	5.86938	5.923	5.78928
1700029M20Rik	-2.4508	-2.87886	-2.87868	-2.86459	-2.85989	-2.8667	-2.87084
1700029N11Rik	0	0	0	0	0	0	0
1700029P11Rik	-2.06585	-2.07503	-2.07468	-1.1806	-2.03895	-2.0518	-2.05965
1700030A11Rik	-1.66019	-2.09248	-1.70519	-2.06746	-2.05926	-2.07116	-2.07839
1700030C10Rik	4.05229	3.8073	4.23242	4.11249	4.41394	4.49391	3.74493
1700030F04Rik	-4.21226	-4.21702	-4.21683	-4.20348	-4.19937	-4.20538	-4.20917
1700030F18Rik	-2.79745	-3.19779	-3.19767	-3.18792	-3.18276	-3.1894	-2.46912
1700030J22Rik	6.47051	6.53818	6.55807	6.34653	6.71948	6.0921	6.42873
1700030K09Rik	6.80996	6.68913	6.58139	7.17203	6.84398	6.90728	6.72607
1700030L20Rik	-3.12799	-3.13173	-2.48531	-3.12049	-3.11669	-3.12217	-3.12543
1700030M09Rik	-4.20844	-4.21242	-4.21226	-4.20112	-4.19768	-4.2027	-4.20587
1700030N03Rik	0	0	0	0	0	0	0
1700030O20Rik	0	0	0	0	0	0	0
1700031A10Rik	-3.47216	-3.47479	-3.47469	-3.46318	-3.45572	-3.4666	-3.05217
1700031F05Rik	0	0	0	0	0	0	0
1700031M16Rik	-4.21298	-4.21791	-4.21771	-4.2039	-4.19964	-4.20586	-4.20978
1700031P21Rik	0	0	0	0	0	0	0
1700034E13Rik	-4.20844	-4.21242	-4.21226	-4.20112	-4.19768	-4.2027	-4.20587
1700034F02Rik	0.456723	0.364657	0.147638	-0.438884	-0.41451	0.595293	0.518124
1700034G24Rik	3.40434	3.89666	3.68764	2.93131	4.09933	2.75244	2.87875
1700034H15Rik	4.54627	4.76919	4.58827	3.7571	4.7746	4.53334	4.51812
1700034I23Rik	-2.29036	-2.29825	-2.29795	-2.27481	-2.26718	-2.27826	-1.81871
1700034J05Rik	-3.40676	-3.40915	-3.07539	-3.3998	-3.3926	-3.403	-3.40512
1700034K08Rik	0	0	0	0	0	0	0
1700034O15Rik	-4.20965	-4.21387	-4.21371	-4.20187	-4.19821	-4.20355	-4.20691
1700034P13Rik	-0.711103	-0.0846073	-0.0817227	0.39339	-0.143173	-0.679215	0.0412078
1700036G14Rik	-3.49447	-3.49719	-3.49709	-3.48474	-3.47719	-3.48822	-3.49261
1700037C18Rik	5.73049	5.7226	5.82226	6.73456	5.78488	6.1815	5.42932
1700037H04Rik	9.17247	8.80833	8.96901	9.87656	9.14632	9.46426	9.27661
1700039E15Rik	-1.81594	-1.45582	-1.82482	-1.79759	-1.27216	-1.80169	-1.80967
1700039E22Rik	0	0	0	0	0	0	0
1700040L02Rik	5.10842	4.82165	5.15938	4.43705	4.78924	4.89301	5.17665
1700040N02Rik	2.07851	1.54028	1.36409	1.41342	1.16727	1.37448	2.64426
1700041C23Rik	0	0	0	0	0	0	0
1700041M19Rik	0	0	0	0	0	0	0
1700042B14Rik	-3.14042	-3.1482	-3.1479	-3.12583	-3.11899	-3.12899	-3.13531
1700042G07Rik	0	0	0	0	0	0	0
1700042G15Rik	-4.21045	-4.21484	-4.21467	-4.20237	-4.19857	-4.20411	-4.20761
1700042O10Rik	-2.03092	-1.64547	-1.64364	-2.01282	-2.00393	-2.01684	-2.02471
1700044C05Rik	0	0	0	0	0	0	0
1700044K03Rik	0	0	0	0	0	0	0
1700045H11Rik	0	0	0	0	0	0	0
1700045I19Rik	2.94088	2.12071	2.80628	3.92584	2.56713	3.90923	3.19739
1700046C09Rik	0	0	0	0	0	0	0
1700047E10Rik	1.73969	1.26351	0.939176	1.21428	0.708419	0.930652	1.09419
1700047G03Rik	0	0	0	0	0	0	0
1700047I17Rik2	0	0	0	0	0	0	0
1700047L14Rik	0	0	0	0	0	0	0
1700047M11Rik	4.41202	2.65337	3.44512	5.12885	5.99235	6.58719	6.19142
1700048M11Rik	1.00913	1.46705	1.14013	0.419743	1.51683	0.828541	1.92591
1700048O20Rik	6.79636	6.78832	6.4986	5.71476	6.68875	7.07914	7.21562
1700049E15Rik	-4.21226	-4.21702	-4.21683	-4.20348	-4.19937	-4.20538	-4.20917
1700049E22Rik	-4.28987	-4.29213	-4.29205	-4.28569	-4.28373	-4.28659	-4.2884
1700049G17Rik	6.02216	6.39171	6.29413	3.64018	5.68284	5.80693	6.20943
1700049L16Rik	-4.21111	-4.21563	-4.21545	-4.20277	-4.19886	-4.20457	-4.20818
1700051A21Rik	0.481098	0.402156	1.19728	0.634313	1.18419	0.284217	0.233564
1700052I22Rik	0	0	0	0	0	0	0
1700052K11Rik	6.44475	6.4404	6.30851	6.55039	6.43979	6.3971	6.21917
1700052N19Rik	8.06408	7.98976	7.91224	7.49705	8.15979	7.94193	7.93437
1700054A03Rik	-2.08522	-1.74196	-1.74031	-2.07162	-2.06481	-2.07467	-1.66887
1700054K19Rik	0	0	0	0	0	0	0
1700054M17Rik	-3.34036	-3.34468	-3.34451	-3.33171	-3.32228	-3.33378	-3.33745
1700054O13Rik	0	0	0	0	0	0	0
1700055C04Rik	0	0	0	0	0	0	0
1700055N04Rik	-1.88088	-1.88959	-1.52029	-1.38515	-1.34	-1.8674	-1.87495
1700056E22Rik	1.15701	0.826445	1.05779	2.03909	0.326284	1.31095	0.978216
1700057G04Rik	-4.2109	-4.21538	-4.21521	-4.20264	-4.19877	-4.20443	-4.208
1700057H15Rik	-2.22236	-2.23001	-2.22972	-2.20721	-2.19974	-1.72652	-1.45003
1700058G18Rik	-1.38179	-1.70505	-2.05627	-2.03547	-2.02843	-1.59368	-1.63154
1700060C16Rik	0	0	0	0	0	0	0
1700060C20Rik	-3.70486	-3.70651	-3.70644	-3.28615	-3.68768	-3.69615	-3.70149
1700061F12Rik	0	0	0	0	0	0	0
1700061G19Rik	1.78257	2.44393	2.24823	1.98121	3.05202	1.93746	2.19368
1700061I17Rik	-4.20374	-4.0209	-4.20663	-4.19819	-4.19559	-4.19939	-4.20178
1700063A18Rik	0	0	0	0	0	0	0
1700063D05Rik	3.52454	3.10919	3.54876	3.73702	3.9355	4.35817	4.6227
1700063O14Rik	-2.33243	-2.33947	-1.95261	-2.31849	-2.31161	-1.8383	-1.31943
1700064J06Rik	0	0	0	0	0	0	0
1700064M15Rik	0.389055	-0.337335	0.312675	0.211804	0.269046	0.96212	0.68128
1700065D16Rik	-0.717895	0.15857	-0.347777	0.973249	-0.125977	0.130359	-0.702386
1700065I16Rik	0	0	0	0	0	0	0
1700065I17Rik	-3.65671	-3.6618	-3.6616	-3.63815	-3.62827	-3.64269	-3.65178
1700065J11Rik	0	0	0	0	0	0	0
1700065J18Rik	1.16907	1.40446	1.25446	1.56445	1.84298	1.83691	1.42962
1700065O20Rik	0	0	0	0	0	0	0
1700066B17Rik	0	0	0	0	0	0	0
1700066B19Rik	0.140173	0.0796574	0.356803	0.588248	0.930573	1.00667	-0.243605
1700066J24Rik	8.78148	8.83393	8.72303	8.93976	9.01362	8.88469	8.82455
1700066M21Rik	8.22456	8.3651	8.36444	6.26136	7.86321	7.82086	8.22165
1700066N21Rik	0	0	0	0	0	0	0
1700066O22Rik	-3.68771	-3.68942	-3.68936	-3.67638	-3.67047	-3.6791	-3.31392
1700067G17Rik	-3.77525	-3.77806	-3.77797	-3.76128	-3.75472	-3.76429	-3.77033
1700067K01Rik	2.18548	2.51081	2.6036	3.31075	2.79891	2.50319	2.98919
1700067P10Rik	-2.31205	-2.31913	-2.31886	-2.298	-2.29107	-2.30113	-1.85843
1700069L16Rik	-3.66817	-3.67001	-3.66994	-3.65683	-3.65069	-3.65966	-3.66531
1700069P05Rik	0	0	0	0	0	0	0
1700071K01Rik	-1.23721	-1.65236	-1.65197	-1.14406	-1.61127	-1.1648	-1.20531
1700071M16Rik	2.53327	3.32517	3.222	2.0603	2.5752	2.84174	3.11731
1700072B07Rik	0	0	0	0	0	0	0
1700072O05Rik	0	0	0	0	0	0	0
1700073E17Rik	-0.348321	-0.774654	-0.126781	-0.715222	-0.18967	-0.265614	-0.311802
1700074H08Rik	0	0	0	0	0	0	0
1700074P13Rik	0	0	0	0	0	0	0
1700080E11Rik	-4.02511	-4.02924	-4.02908	-4.01749	-4.01391	-4.01913	-4.02243
1700080N15Rik	-4.21045	-4.21484	-4.21467	-4.20237	-4.19857	-4.20411	-4.20761
1700080O16Rik	0	0	0	0	0	0	0
1700081H04Rik	-4.20374	-4.0209	-4.20663	-4.19819	-4.19559	-4.19939	-4.20178
1700081H22Rik	0	0	0	0	0	0	0
1700084C01Rik	8.25059	8.181	8.33261	7.72589	7.57242	8.10308	7.50295
1700084E18Rik	1.58445	1.47636	1.76334	2.35206	1.43109	1.54969	0.95083
1700084F23Rik	0	0	0	0	0	0	0
1700084J12Rik	-4.21111	-4.21563	-4.21545	-4.20277	-4.19886	-4.20457	-4.20818
1700085B03Rik	-4.2109	-4.21538	-4.21521	-4.20264	-4.19877	-4.20443	-4.208
1700085C21Rik	-3.99226	-4.2094	-4.20926	-4.19956	-4.19657	-4.20094	-4.20369
1700086L19Rik	7.25538	7.46539	7.31302	6.59039	7.02847	6.83443	7.61277
1700086O06Rik	5.22106	5.27816	5.14426	5.73276	5.40591	5.69989	5.49764
1700088E04Rik	3.47196	2.82568	3.67083	4.79817	3.34416	3.75081	3.57009
1700091E21Rik	2.19118	2.1703	2.27306	0.813282	1.88099	2.38117	2.7526
1700091H14Rik	0.619288	0.824041	0.827383	1.71264	1.42376	1.28952	2.05998
1700092C02Rik	-4.20546	-4.20882	-4.20869	-4.19926	-4.19636	-4.2006	-4.20328
1700092C10Rik	0	0	0	0	0	0	0
1700092E19Rik	-4.20965	-4.21387	-4.21371	-4.20187	-4.19821	-4.20355	-4.20691
1700092K14Rik	-0.280497	-0.996967	-0.623488	-0.471271	-0.420842	-0.16974	-0.538367
1700092M07Rik	0.149911	0.0722799	0.0752557	-0.513177	0.64428	0.267245	-0.544031
1700093K21Rik	-0.565233	-0.589966	0.298898	-0.517064	0.020753	-0.0598829	-0.109118
1700094D03Rik	7.25217	6.55029	6.95629	6.04717	7.0886	7.24368	7.08283
1700094J05Rik	-4.20374	-4.0209	-4.20663	-4.19819	-4.19559	-4.19939	-4.20178
1700094M24Rik	0	0	0	0	0	0	0
1700095A21Rik	-3.63258	-3.63473	-3.63464	-3.62108	-3.61446	-3.62413	-3.63023
1700095B10Rik	-3.62376	-3.62602	-3.62594	-3.61212	-3.60531	-3.61526	-3.62153
1700095B22Rik	2.22113	2.80821	2.51382	3.36469	2.93763	2.65211	1.29889
1700096J18Rik	-0.730513	-0.785486	-1.19392	0.221483	-1.12332	-1.14848	-1.16396
1700096K18Rik	5.18912	4.69672	4.95293	5.39309	5.05562	5.11444	5.05938
1700097N02Rik	-1.11711	-0.364362	-1.14057	-1.07072	-1.04864	-1.08084	-1.10095
1700100L14Rik	-3.81685	-3.81931	-3.81927	-3.80686	-3.80217	-3.80902	-3.81334
1700101E01Rik	2.04257	1.76091	2.9124	3.67505	2.36359	2.64247	3.21331
1700101I11Rik	3.61676	3.98975	3.41925	3.43553	2.89775	3.78336	3.76782
1700101O22Rik	0	0	0	0	0	0	0
1700102H20Rik	0.665562	0.867143	0.599152	0.354449	1.67641	1.32967	0.711667
1700102P08Rik	3.25983	3.44324	3.05377	3.22275	3.25256	2.97176	3.13621
1700104A03Rik	0	0	0	0	0	0	0
1700105P06Rik	-0.574278	-0.215683	-0.597808	-0.0445535	-0.503302	0.260939	-0.557841
1700106J16Rik	-3.08455	-3.08875	-2.69989	-3.07621	-3.07208	-3.07807	-3.0817
1700108F19Rik	-1.31323	-1.74588	-1.35969	-1.71411	-0.808158	-1.71879	-1.72796
1700108J01Rik	-2.97951	-3.41548	-3.41535	-3.40312	-3.39461	-3.40672	-3.4097
1700109F18Rik	0	0	0	0	0	0	0
1700109G14Rik	-2.35018	-1.89511	-2.36037	-2.3299	-2.32021	-2.33434	-2.34314
1700109G15Rik	0	0	0	0	0	0	0
1700109H08Rik	0.908223	2.37473	1.79881	0.616608	2.40372	1.33428	1.49401
1700109I08Rik	0	0	0	0	0	0	0
1700110C19Rik	2.13664	1.42234	1.75863	1.47859	1.82095	2.04954	2.33505
1700110I01Rik	-3.41534	-3.41842	-3.41831	-3.40701	-3.39891	-3.41055	-3.41324
1700110K17Rik	-0.750443	-1.62273	-1.62204	-1.57042	-0.936511	-1.5779	-1.59277
1700110M21Rik	-1.0255	-1.04795	-1.04709	-0.450105	-0.961554	-0.475101	0.464588
1700111N16Rik	-4.20844	-4.21242	-4.21226	-4.20112	-4.19768	-4.2027	-4.20587
1700112E06Rik	3.35443	3.33586	3.40245	3.63756	3.19774	3.64732	3.01705
1700112H15Rik	-4.20844	-4.21242	-4.21226	-4.20112	-4.19768	-4.2027	-4.20587
1700112J05Rik	-4.2075	-4.21128	-4.21113	-4.20053	-4.19726	-4.20204	-3.97155
1700113A16Rik	8.28762	8.1386	8.0162	7.60857	8.45372	8.47339	7.95538
1700113H08Rik	-2.08632	-2.09408	-1.71981	-2.07087	-2.06321	-2.07432	-2.08104
1700119H24Rik	-3.21621	-3.21988	-3.21974	-3.20888	-3.20283	-3.21051	-3.2137
1700120C14Rik	1.85627	2.05643	1.60789	1.76801	2.04441	1.52508	2.06084
1700120E14Rik	-3.99226	-4.2094	-4.20926	-4.19956	-4.19657	-4.20094	-4.20369
1700120G07Rik	-3.09399	-3.09855	-3.09838	-3.08498	-3.08055	-3.08698	-3.0909
1700120K04Rik	1.56294	1.45017	1.12795	0.849099	1.70753	2.22327	1.05534
1700121L16Rik	-1.45859	-1.08898	-0.808496	-0.600546	-0.531985	-1.43887	-1.44989
1700121N20Rik	-3.33741	-3.34022	-3.34011	-3.33132	-3.32351	-3.33302	-3.33549
1700122O11Rik	-3.78021	-3.7831	-3.78302	-2.9823	-3.76002	-3.76944	-3.77537
1700123I01Rik	0.350318	-0.394189	-0.00887478	0.766051	-0.283098	0.142035	0.404112
1700123K08Rik	-2.70487	-2.70965	-2.70947	-2.69531	-2.17444	-2.23615	-2.70162
1700123L14Rik	0.911191	0.634109	0.637633	0.330964	0.388162	0.619751	0.254623
1700123M08Rik	3.98339	4.10887	4.17572	3.75097	3.88225	3.69118	4.34289
1700123O12Rik	-4.21358	-4.21865	-4.21845	-4.20424	-4.19985	-4.20625	-4.21029
1700123O20Rik	7.76242	7.79016	7.77844	7.51868	7.65508	7.96112	7.69716
1700123O21Rik	-2.40848	-2.04483	-2.41434	-2.39632	-2.39027	-1.93251	-2.40433
1700125G02Rik	-0.727359	-0.752604	-0.751637	0.185004	-0.113253	-0.689338	-0.245496
1700125G22Rik	-1.86722	-1.87616	-1.87582	-1.84944	-1.84063	-1.38868	-1.86114
1700125H03Rik	-0.655379	-0.216909	-1.08145	-0.553801	-0.503672	-1.04083	-0.62051
1700125H20Rik	-0.0381946	0.954949	0.563763	0.475145	0.535096	1.01261	0.697008
1700126H18Rik	0	0	0	0	0	0	0
1700128A07Rik	-4.21312	-4.21808	-4.21788	-4.20398	-3.89338	-4.20595	-4.2099
1700128F08Rik	3.00865	3.25737	3.4633	1.75243	3.11211	3.13054	2.30531
1700129C05Rik	0	0	0	0	0	0	0
1810006J02Rik	-2.58452	-2.18822	-2.59078	-2.57171	-2.56543	-2.57455	-2.58012
1810007C17Rik	-2.07999	-1.72396	-1.72226	-2.06524	-2.0579	-2.06854	-1.34682
1810007D17Rik	-0.550894	-0.623908	-1.29143	-1.24741	-0.702671	-1.25396	-1.26681
1810007I06Rik	-1.70019	-1.33836	-1.70997	-1.68001	-1.15151	-0.892301	-1.69328
1810008I18Rik	-3.11604	-3.11987	-3.11973	-3.10839	-3.10458	-3.1101	-2.67231
1810009A15Rik	7.60532	7.46375	7.45508	8.07064	7.42672	7.79071	7.3883
1810009J06Rik	0	0	0	0	0	0	0
1810010D01Rik	-0.34939	-0.378318	0.28854	1.68279	0.870306	0.487873	0.420085
1810010H24Rik	5.31141	5.19641	5.39949	5.08225	4.57329	5.01774	4.94465
1810011H11Rik	4.55226	4.57222	4.55033	3.81132	3.93828	4.88676	3.71892
1810011O10Rik	4.66453	4.38795	4.03141	5.29126	5.19202	4.14327	4.39951
1810012K16Rik	-0.984574	-0.610028	0.0883448	-0.946857	-0.928465	-0.955191	-0.518258
1810013A23Rik	-3.6382	-3.64026	-3.64018	-3.18819	-3.62034	-3.62984	-3.63582
1810013D10Rik	7.76693	7.55946	7.80146	7.84962	7.63578	7.92347	7.49123
1810013L24Rik	9.19751	9.23026	9.21639	8.14569	8.85662	8.87028	9.19031
1810014B01Rik	5.45357	5.51735	5.42921	4.35254	5.19404	5.47997	5.52898
1810018F18Rik	-2.8771	-2.88173	-2.88156	-2.86788	-2.32944	-2.86994	-2.87395
1810019D21Rik	-0.0117112	0.592293	0.418455	0.427903	0.155587	0.84258	0.0268578
1810019J16Rik	0.0441098	1.36477	1.49103	2.07601	0.997176	0.5545	0.497739
1810020O05Rik	3.6424	2.99909	3.44469	3.32086	3.0058	4.2967	4.2995
1810021B22Rik	4.44977	4.32087	4.16757	4.71604	4.63839	4.47461	4.34802
1810022K09Rik	8.17524	7.9097	7.90807	5.84961	7.62512	8.30045	7.93957
1810024B03Rik	1.6525	1.39985	1.6568	0.786257	1.18629	1.31344	1.23187
1810026B05Rik	7.38904	7.29932	7.56729	6.80892	7.06704	7.43839	7.39318
1810026J23Rik	9.7042	9.71766	9.68409	9.20854	9.7104	9.50516	9.69062
1810030O07Rik	8.40983	8.25833	8.24935	7.64607	8.25987	8.33818	8.30375
1810032O08Rik	4.47675	5.13148	5.22896	5.92224	5.67926	5.54976	5.11179
1810033B17Rik	2.68686	2.27426	1.7075	2.03858	2.61115	2.43857	2.50108
1810034E14Rik	1.93766	2.07871	1.46513	2.70192	1.61937	1.73851	1.84869
1810035I16Rik	0.979808	0.487999	0.222551	-0.0516432	1.06006	1.44716	0.621188
1810037I17Rik	9.37455	9.1535	9.19695	9.8351	9.36321	9.54242	9.25871
1810041L15Rik	9.69234	9.26863	9.47904	10.1916	9.62223	9.89449	10.2467
1810043G02Rik	8.4172	8.33852	8.31603	9.02757	8.5172	8.68477	8.32717
1810043H04Rik	6.99256	6.88678	6.77719	8.03562	7.08723	7.26286	6.75761
1810044D09Rik	2.69751	2.765	3.01323	2.81961	3.06402	3.19679	2.9916
1810046K07Rik	-2.62193	-2.62728	-2.62708	-2.12248	-2.60593	-2.14193	-2.61828
1810053B23Rik	0	0	0	0	0	0	0
1810055G02Rik	8.07467	8.31361	8.14804	8.64256	8.21957	8.17242	8.02124
1810058I24Rik	7.80112	7.67297	7.56216	8.16627	7.63794	8.02315	7.52649
1810062G17Rik	0.595011	0.0142921	1.19944	0.188889	0.245512	0.733448	0.418374
1810062O18Rik	2.42706	2.81303	2.67258	2.23501	3.00913	3.16633	2.51122
1810064F22Rik	2.85707	2.86343	2.72337	1.87146	2.5623	2.781	2.44211
1810065E05Rik	-4.21111	-4.21563	-4.21545	-4.20277	-4.19886	-4.20457	-4.20818
2010001E11Rik	1.54103	1.79308	0.583434	1.12127	0.858209	0.315112	1.25102
2010001M06Rik	5.41189	4.1774	4.43084	6.28638	5.23085	5.73606	5.50681
2010002M12Rik	3.28407	3.48399	3.53814	2.19299	3.52928	3.34397	3.37878
2010003K11Rik	-2.21758	-2.63539	-2.63519	-2.13039	-2.08704	-2.62179	-2.62642
2010003O02Rik	4.61021	4.20286	4.17405	5.09964	4.11784	5.00784	3.93052
2010005H15Rik	-0.163329	-0.241673	0.985991	0.590467	0.680903	0.548776	0.4652
2010009K17Rik	0.0552552	-0.293644	-0.291526	-0.129671	-0.579582	-0.609596	-0.627851
2010010A06Rik	-2.81941	-2.47625	-2.47468	-2.81141	-2.80739	-2.81321	-2.81669
2010012O05Rik	8.14094	8.20475	8.13413	7.31936	8.10857	8.29445	8.05735
2010015L04Rik	7.5003	7.51668	7.63466	7.57576	7.81134	7.64782	7.4651
2010016I18Rik	-2.56494	-2.57107	-2.57084	-2.55279	-2.00158	-2.55549	-2.56078
2010106C02Rik	-3.44375	-3.06109	-3.44688	-3.43425	-2.52243	-3.43803	-3.44155
2010106E10Rik	-2.50186	-2.50785	-2.50762	-2.48995	-2.48404	-2.01661	-2.05502
2010107E04Rik	9.74163	9.62561	9.64302	7.29189	9.81055	10.1805	9.70435
2010107G12Rik	2.13586	1.60987	1.61411	1.73147	1.57452	2.05043	1.95395
2010107G23Rik	7.81567	7.73082	7.73752	8.36666	7.93202	8.04319	7.66847
2010109A12Rik	-1.35534	-0.58356	-1.37612	-1.31433	-1.29485	-1.32327	-1.34105
2010109I03Rik	2.83695	2.86909	3.02159	2.44591	3.22157	2.39728	2.11957
2010111I01Rik	6.96774	7.25522	7.22579	7.44255	7.47559	6.84417	7.2562
2010204K13Rik	7.04957	6.80258	6.953	6.93727	7.05119	7.53164	6.87398
2010300C02Rik	11.5515	11.4107	11.3533	12.3802	11.6901	11.7641	11.5165
2010308F09Rik	0.46973	0.166997	0.169923	0.0657686	-0.37146	0.0411995	0.884377
2010310C07Rik	0	0	0	0	0	0	0
2010315B03Rik	7.25901	7.21352	6.97092	5.66746	6.65799	6.8616	7.38004
2010320M18Rik	6.05561	5.96164	6.02026	7.0705	6.33549	6.43911	5.96974
2200002D01Rik	1.08602	1.22122	1.72581	1.5368	1.86036	1.49149	1.15042
2200002J24Rik	-3.3446	-3.34735	-2.99875	-3.33845	-3.33071	-3.3403	-3.34272
2210010C04Rik	-0.287399	-0.359991	-0.142766	-0.950158	-0.0758126	-0.957474	-0.97179
2210013O21Rik	8.02516	7.80609	7.78512	7.82596	7.84077	8.26094	7.88274
2210015D19Rik	7.32663	7.20593	7.30862	7.09385	7.17628	7.30161	6.84163
2210016F16Rik	7.53464	7.65882	7.5494	7.72744	7.4547	7.93619	7.31207
2210016L21Rik	10.385	10.3579	10.3191	11.0626	10.5223	10.6353	10.2795
2210018M11Rik	8.80793	8.95688	9.01751	8.60929	8.96573	8.62244	9.10221
2210019I11Rik	0	0	0	0	0	0	0
2210039B01Rik	4.33715	4.61454	4.73172	5.17691	4.87564	5.08466	4.51849
2210404J11Rik	6.11702	6.23049	5.98269	5.41958	6.2745	6.36779	6.15277
2210404O07Rik	2.7009	2.45189	3.22343	2.32841	1.89945	2.89754	2.19012
2210404O09Rik	5.61119	5.40053	5.47593	3.35214	4.66321	5.21399	5.00842
2210407C18Rik	-2.08256	-2.0916	-2.09126	-2.06476	-2.05603	-2.06871	-1.61309
2210408F21Rik	6.1969	6.14508	5.95661	6.28108	6.33548	6.21213	6.17246
2210408I21Rik	6.72735	6.9951	6.89048	5.2658	6.64053	6.44359	6.76218
2210409D07Rik	-1.59572	-1.64088	-2.00458	-1.98134	-1.97353	-1.2058	-1.56514
2210409E12Rik	-4.20965	-4.21387	-4.21371	-4.20187	-4.19821	-4.20355	-4.20691
2210414B05Rik	-3.30196	-2.88863	-3.30606	-3.2936	-3.28482	-3.29545	-3.29908
2210416O15Rik	3.28933	2.49052	3.01527	4.41432	3.63733	4.10368	3.66861
2210417A02Rik	-1.64696	-2.16151	-2.16104	-2.12608	-2.115	-2.13115	-2.14123
2210417K05Rik	2.50581	1.50646	1.30394	3.00489	1.33375	1.9561	1.86424
2210420H20Rik	-2.13149	-1.7144	-1.7125	-2.11136	-2.10164	-2.11579	-2.12453
2300002M23Rik	-2.4758	-2.48154	-2.11169	-2.46431	-2.45859	-2.46688	-2.47188
2300003K06Rik	0	0	0	0	0	0	0
2300005B03Rik	-2.82257	-2.47455	-2.8265	-2.34933	-2.81022	-2.81619	-2.81978
2300009A05Rik	6.82332	6.602	6.53828	7.35783	6.67588	6.97939	6.48406
2310001H17Rik	1.13844	1.27449	1.64259	0.507227	1.0614	1.76898	1.46064
2310001K24Rik	-4.20769	-4.21151	-4.21136	-4.20065	-4.19735	-4.20217	-4.20521
2310002D06Rik	2.14725	2.36346	2.36889	1.37854	1.13423	1.94828	1.68866
2310002F09Rik	3.23816	2.66914	2.83275	2.12461	2.42428	3.25796	2.33316
2310002J15Rik	-2.11871	-2.12933	-2.12893	-2.09812	-0.808788	-2.10265	-2.11159
2310002L09Rik	-3.37854	-3.38201	-3.38187	-3.3702	-3.36167	-3.37318	-3.37618
2310003H01Rik	7.57222	7.4634	7.4385	8.71819	7.82888	7.90127	7.66194
2310005A03Rik	-0.000611141	-0.0608798	-0.0585715	-0.362985	0.802339	-0.374802	0.353416
2310005E17Rik	-4.21312	-4.21808	-4.21788	-4.20398	-3.89338	-4.20595	-4.2099
2310005G13Rik	-0.209334	0.0130168	0.709119	-0.579656	-0.557296	-0.589782	-0.609685
2310007B03Rik	0.867949	-0.264927	0.375719	0.858516	0.945603	0.571762	0.201837
2310007L24Rik	2.86289	1.51963	2.32563	3.92987	2.31941	2.55414	2.44393
2310008H04Rik	6.19604	6.15633	6.37205	5.2896	5.59794	5.76349	5.71039
2310008H09Rik	8.65845	8.61639	8.7544	8.16478	8.62556	8.6902	8.70351
2310008N11Rik	-0.744754	-1.11306	-1.52198	-0.95878	-1.46612	-1.48607	-1.49833
2310009A05Rik	6.09881	5.77367	5.8733	6.15488	5.64569	6.59638	5.76514
2310009B15Rik	6.38738	6.19467	6.16491	7.25262	6.26485	6.84187	6.28099
2310010J17Rik	4.95163	4.74345	4.96699	5.65523	4.84787	5.62048	5.1908
2310010M20Rik	2.37812	2.35552	2.25626	2.93217	2.7357	2.29949	2.4619
2310011J03Rik	8.64599	8.61934	8.60743	9.53311	8.81722	8.86195	8.53061
2310014F07Rik	-0.00918119	0.623747	-0.778369	0.626437	0.218196	-0.719563	-0.739574
2310014L17Rik	4.04721	3.76003	4.16306	3.96843	3.73086	4.27196	3.72838
2310015A10Rik	6.91519	6.80516	6.88807	7.15851	7.0438	7.19452	7.38906
2310015B20Rik	0.959744	0.634647	0.637995	1.54195	1.24306	2.00646	1.02581
2310015D24Rik	0.876538	0.303892	0.963607	0.038832	0.884228	0.459919	1.13077
2310016D03Rik	-3.94501	-3.94937	-3.94933	-3.9359	-3.93163	-3.93787	-3.9418
2310020H05Rik	-0.00466818	-0.0782422	0.135843	-0.646409	-0.627307	-0.209388	0.278012
2310022A10Rik	8.44005	8.32306	8.24197	9.03276	8.37185	8.47733	8.21316
2310022B05Rik	9.98797	9.72886	9.80185	10.7739	9.93462	10.1828	10.0817
2310030A07Rik	-3.67194	-3.67376	-3.67369	-3.66059	-3.65448	-3.66339	-3.66901
2310030G06Rik	4.75075	4.24143	4.18412	4.01514	4.41536	4.7001	4.71008
2310033P09Rik	7.35119	7.24936	7.20642	8.28906	7.58336	7.6599	7.49776
2310034C09Rik	0	0	0	0	0	0	0
2310034G01Rik	2.9812	2.91006	2.9156	3.32397	2.88773	2.93085	3.14749
2310034O05Rik	0.930392	-0.0517357	0.331416	0.0560349	0.939715	1.07706	1.1948
2310035C23Rik	9.43256	9.5589	9.54733	8.34219	9.34055	9.14871	9.60921
2310036O22Rik	9.79733	9.70672	9.62821	10.6953	10.0191	10.2538	9.76611
2310039H08Rik	5.9041	5.71496	5.79732	6.43959	5.54585	6.04693	5.37522
2310039L15Rik	4.71846	4.91271	4.50962	3.05746	5.18736	5.06097	4.63736
2310040G24Rik	3.83797	3.52966	3.82931	4.12416	3.5604	3.89673	3.27037
2310042D19Rik	5.20992	4.94526	4.81507	5.92255	5.61868	5.09507	4.88235
2310042E22Rik	2.20322	2.24236	1.87164	1.57916	2.34656	1.29571	1.94954
2310043L19Rik	-2.58603	-2.21333	-2.59147	-2.57478	-2.5692	-2.57729	-2.58219
2310043O21Rik	-2.91601	-3.31285	-3.31274	-3.3039	-3.29616	-2.85216	-3.30785
2310044G17Rik	9.97423	10.07	10.0377	10.0143	10.0085	9.83126	10.2258
2310045N01Rik	7.36711	7.19017	7.10041	8.2665	7.35162	7.40129	7.31672
2310047M10Rik	8.6082	8.51877	8.53251	9.46577	8.71125	8.87081	8.53224
2310050B05Rik	1.02658	1.48589	1.15762	2.21441	0.942156	1.91899	1.08472
2310050C09Rik	0	0	0	0	0	0	0
2310057J18Rik	-3.76346	-3.76514	-3.76508	-3.75219	-3.7469	-3.75462	-3.75949
2310057M21Rik	7.60966	7.54704	7.4628	7.4746	7.54675	7.77082	7.7736
2310057N15Rik	-4.21303	-4.21796	-4.21777	-4.20393	-4.19965	-4.20589	-4.20982
2310061I04Rik	9.09185	8.94288	8.91637	9.61818	9.30129	9.51074	9.21687
2310061J03Rik	5.224	4.73394	5.04801	5.80846	4.60041	5.52093	5.22977
2310061N02Rik	0	0	0	0	0	0	0
2310065F04Rik	-0.776812	-1.47195	-1.10898	-1.43822	-1.42707	-1.44323	-1.453
2310067B10Rik	9.58928	9.50137	9.4145	10.5575	9.79376	9.60415	9.66623
2310068J16Rik	2.09946	1.27037	1.09502	1.37936	0.408428	1.33765	1.44927
2310069B03Rik	0	0	0	0	0	0	0
2310069G16Rik	4.85955	4.64868	4.78394	4.83031	4.48152	4.37025	4.8258
2310079G19Rik	0	0	0	0	0	0	0
2310081J21Rik	0	0	0	0	0	0	0
2410002F23Rik	9.45413	9.34631	9.3602	9.94752	9.44475	9.58777	9.41203
2410003L11Rik	0.794479	-0.331822	0.440519	0.3321	-0.166253	0.952654	0.239178
2410004B18Rik	8.22436	8.15154	8.18328	8.539	8.13236	8.25025	8.07074
2410004I01Rik	1.91225	1.4669	1.93202	1.52472	2.24555	2.36188	1.63831
2410004N09Rik	5.97294	5.87083	6.2024	6.62484	5.89765	6.47556	5.75436
2410004P03Rik	6.90803	6.06162	6.81159	7.92166	6.491	7.0183	6.39348
2410006H16Rik	8.05773	8.10506	8.06917	8.16524	7.72966	8.05475	7.52208
2410007B07Rik	0.213	0.821209	0.428038	0.332458	0.390965	-0.142484	0.559274
2410012E07Rik	-3.84565	-3.58957	-3.84844	-3.83618	-3.83174	-3.83823	-3.84232
2410012M07Rik	-3.66198	-3.6639	-3.66383	-3.6505	-3.64424	-3.65338	-3.27229
2410015M20Rik	9.04908	8.92645	8.94964	9.72972	9.30367	9.52384	8.97608
2410016O06Rik	7.79301	7.76127	7.80093	8.38463	7.7441	7.76345	7.54171
2410017I17Rik	-3.16226	-2.8269	-3.1651	-3.15627	-3.15232	-3.15762	-3.16023
2410018L13Rik	6.7821	6.84009	6.84101	6.67529	7.00321	6.69844	6.95983
2410018M08Rik	6.12018	6.04167	6.15697	4.76569	5.89767	5.97797	5.95827
2410021H03Rik	1.85341	2.43961	2.14967	0.906072	2.50315	0.882786	2.09135
2410057H14Rik	0.617298	-0.386765	-0.385584	0.192277	-0.267811	0.165351	0.432673
2410066E13Rik	8.37566	8.76926	8.63148	8.51111	8.38113	7.54452	8.60761
2410076I21Rik	1.56489	1.46077	2.02913	1.02437	2.66531	1.71931	1.87078
2410088K16Rik	-1.02165	-1.06962	-1.43347	-0.598097	-1.38694	-0.948051	-0.687102
2410089E03Rik	8.78364	9.00088	8.91725	8.9988	9.10714	8.68716	9.06408
2410114N07Rik	0.253902	1.40042	1.53989	0.332384	1.18439	1.31296	1.73499
2410124H12Rik	-1.37428	-1.38861	-0.712206	-1.34617	-1.33239	-0.868673	-0.912264
2410127L17Rik	7.27137	7.41799	7.30752	6.17902	6.66058	6.76473	7.07937
2410131K14Rik	7.82897	7.81649	7.85531	8.22767	7.87856	7.73344	7.85785
2410137F16Rik	2.01052	3.43092	2.98863	1.98773	3.08111	2.36092	2.42202
2410137M14Rik	0.366925	0.577988	0.800406	0.492332	1.85706	1.24079	0.410199
2410141K09Rik	-2.13368	-1.74998	-2.14178	-2.11705	-2.10887	-1.63068	-2.12798
2500004C02Rik	6.58834	6.3961	6.34927	5.17106	6.51363	6.83749	6.71447
2510002D24Rik	7.31616	7.25737	7.24705	7.54316	7.4167	7.47466	7.13786
2510003D18Rik	-2.68621	-2.69348	-2.6932	-2.11272	-2.66527	-2.67521	-2.68134
2510003E04Rik	11.063	11.1083	11.0564	10.9721	11.0212	11.0229	10.989
2510009E07Rik	9.97259	9.88312	9.95626	9.48181	9.71537	9.69176	9.98724
2510039O18Rik	8.74681	8.80504	8.71793	9.78129	8.87165	8.9637	8.79539
2510049J12Rik	3.94339	4.07968	4.08594	3.52888	4.07242	3.98327	3.90867
2600006L11Rik	-2.76878	-2.77358	-1.91599	-2.7592	-2.75444	-2.76134	-2.76551
2610001J05Rik	8.25605	8.26413	8.26411	6.14575	8.02529	8.41586	8.29527
2610002J02Rik	8.01958	7.8956	7.8627	8.42082	7.85307	8.13223	7.77785
2610002M06Rik	9.44552	9.41176	9.33851	7.0987	8.86941	8.96793	9.28916
2610005L07Rik	7.81552	7.89486	7.95702	7.60036	8.40597	7.60915	8.16732
2610008E11Rik	8.46465	8.47038	8.53966	6.03589	8.27227	8.43052	8.51453
2610015P09Rik	5.89237	5.88257	6.1186	6.02896	6.27745	6.09259	6.0872
2610016A17Rik	-3.40857	-3.07392	-3.07242	-3.40142	-2.91464	-3.40469	-3.40687
2610017I09Rik	9.18873	9.4262	9.40012	7.75106	9.54516	9.41944	9.00751
2610018G03Rik	6.10451	5.32119	5.90088	4.88522	5.70298	5.63324	6.53986
2610019E17Rik	4.39194	4.2014	4.64893	2.94877	4.96404	5.16289	4.7791
2610019F03Rik	7.80837	7.5808	7.63931	7.67476	7.56649	7.69216	7.75806
2610020C07Rik	3.01133	3.47356	3.37183	3.16632	3.174	3.30153	3.61104
2610020H08Rik	3.39043	3.86776	3.73616	3.02132	3.50542	3.94236	3.63056
2610027K06Rik	-1.41069	-1.42546	-1.4249	-0.871231	-0.448521	-1.3882	-1.40075
2610028E06Rik	2.07203	2.44875	1.66108	0.799027	1.88254	2.25824	2.1549
2610028H24Rik	0.215431	-0.627769	-0.0546608	0.145469	0.209292	-0.589254	-0.224312
2610034B18Rik	8.00486	7.87695	7.80792	7.78838	7.70817	7.85462	7.94826
2610034M16Rik	5.36025	5.23648	5.41055	3.73158	5.46823	5.37788	4.93188
2610035D17Rik	7.75438	7.40286	7.45182	7.67964	7.49573	7.45309	7.22092
2610035F20Rik	4.37358	3.64927	3.75548	5.13044	3.95671	4.30798	4.09432
2610037D02Rik	2.59373	2.46631	2.66743	2.83625	2.95325	2.52169	3.05881
2610044O15Rik8	7.25859	7.23495	7.1527	4.9206	6.97584	7.27802	7.41245
2610100L16Rik	6.09513	5.90481	5.89055	5.47908	5.85755	6.31213	5.93963
2610203C20Rik	7.71396	7.42523	7.54355	6.82964	7.71413	7.91101	8.13524
2610203C22Rik	3.47078	3.25107	3.32461	2.50205	4.08877	2.45349	2.69494
2610204G22Rik	2.72123	2.92514	2.77533	3.25501	2.97699	3.66427	3.48602
2610206C17Rik	1.3832	0.876804	0.880169	2.46159	1.69132	1.09566	0.720776
2610301B20Rik	8.96039	8.918	8.94736	7.83021	8.50848	8.82774	8.79258
2610301G19Rik	9.97816	10.0599	10.0435	10.5408	10.1115	9.86806	9.98826
2610305D13Rik	3.56108	3.50791	3.46458	1.46868	1.92146	2.65093	3.48546
2610306M01Rik	5.95868	5.84117	5.94672	6.70748	6.26672	6.44512	5.63841
2610307P16Rik	1.48237	1.77168	2.18103	1.36163	1.75064	2.22295	2.50465
2610316D01Rik	5.10749	4.90226	5.11518	3.94303	5.13915	5.12258	4.96635
2610318N02Rik	3.58657	3.3769	3.09608	3.57838	3.62004	3.51988	3.68409
2610507B11Rik	11.812	11.8727	11.8182	11.5029	11.8	11.4814	11.7311
2610507I01Rik	7.95396	7.89098	7.77837	7.08755	7.92221	8.01158	7.95784
2610524H06Rik	6.97586	6.8996	6.68618	6.10996	6.75433	7.41166	6.91408
2610528A11Rik	3.48066	3.38709	3.26718	2.93143	2.73343	3.40855	2.89067
2610528J11Rik	-1.66237	-2.05914	-1.70465	-1.57502	-2.0309	-2.04114	-1.63254
2700029M09Rik	8.77771	8.73914	8.69581	7.32289	8.59879	9.04891	8.90089
2700038G22Rik	3.52843	3.79924	3.05903	2.25977	3.30144	3.68563	3.50186
2700046A07Rik	2.44605	2.5403	3.25546	2.54198	3.42265	2.87044	3.38693
2700046G09Rik	5.35317	5.06419	5.05176	5.11872	5.07611	5.32466	4.92618
2700049A03Rik	6.34971	6.72543	6.61583	6.3012	6.51671	6.29351	6.47097
2700050L05Rik	8.04998	8.33535	8.24912	7.6192	8.23565	7.97163	8.24615
2700054A10Rik	5.43894	5.98239	5.70943	5.04126	5.88422	5.55776	5.30009
2700060E02Rik	9.93437	9.77747	9.77857	8.89267	9.85268	10.3224	9.83668
2700062C07Rik	7.40072	7.16446	7.31659	7.23008	7.20633	7.41419	7.23493
2700069I18Rik	2.61152	2.29128	2.48041	1.39068	2.01625	2.98015	2.27389
2700070H01Rik	2.80932	2.58359	2.49336	3.2397	3.28583	3.25609	2.80828
2700081L22Rik	2.0895	1.97136	2.51227	2.14877	2.42384	2.10181	2.42969
2700081O15Rik	9.04874	9.24103	9.14736	9.63221	9.12364	8.82041	8.89081
2700086A05Rik	0	0	0	0	0	0	0
2700089E24Rik	10.6465	10.5625	10.5387	9.87277	9.96464	10.3427	10.4511
2700089I24Rik	1.68641	2.08406	2.27503	0.726336	1.53852	1.11429	2.29963
2700094K13Rik	7.27324	7.41838	7.34707	7.91784	7.46547	7.71158	7.06068
2700097O09Rik	5.46338	5.51501	5.57579	4.71645	5.76181	5.71905	5.87129
2700099C18Rik	3.63656	4.14396	4.04614	1.86957	3.24114	2.78761	3.60323
2810001G20Rik	7.09985	6.65173	6.69678	6.98318	6.8506	7.16293	6.92984
2810002D19Rik	5.67732	5.7548	5.70246	4.55548	5.31871	5.70953	5.67843
2810004N23Rik	7.31415	7.11755	7.28216	7.26293	7.30945	7.19621	7.20676
2810006K23Rik	7.25989	7.25111	7.30852	7.14486	7.31908	7.36786	7.3741
2810007J24Rik	0	0	0	0	0	0	0
2810008D09Rik	6.75663	6.7608	6.81496	7.76317	7.37551	7.3606	6.98859
2810011L19Rik	7.54815	7.06666	7.66766	8.2414	7.87192	8.45541	8.33015
2810013P06Rik	7.77987	7.47612	7.61889	7.33438	7.51195	7.80203	7.80801
2810021J22Rik	6.92862	7.00633	6.92629	5.9363	6.40266	6.59829	6.92062
2810025M15Rik	7.63594	7.47537	7.36438	7.69502	7.35128	7.98411	7.45359
2810029C07Rik	6.71579	6.59234	6.66842	6.33161	6.79371	6.92929	6.34369
2810032G03Rik	6.39458	6.09644	6.155	4.96727	6.2127	6.33084	6.13975
2810047C21Rik1	4.21916	3.60731	4.0318	3.40713	3.3183	3.86642	3.32843
2810049E08Rik	4.44716	5.31039	5.0111	4.06259	5.40088	5.48974	4.87506
2810055G20Rik	2.76087	3.84766	3.48147	2.74429	3.122	3.68344	3.29852
2810403A07Rik	9.2564	9.44273	9.38758	8.99853	9.56981	9.3408	9.67033
2810403D21Rik	2.50173	3.18367	2.64139	1.07619	1.85502	1.95808	2.47764
2810404M03Rik	-0.861499	-0.880081	-0.231994	-0.824935	0.322851	-0.83305	-0.418615
2810405F15Rik	2.60684	2.74203	2.36902	3.15596	3.71955	3.45894	3.27259
2810407C02Rik	11.0969	11.0754	11.051	9.29534	10.5782	10.7869	11.0448
2810408A11Rik	2.74817	2.90156	2.98754	2.87165	2.48586	2.8188	2.94312
2810408I11Rik	2.39779	1.67714	2.14995	1.0372	2.30439	1.71097	2.48507
2810408M09Rik	7.23852	7.48808	7.33101	7.48899	7.38405	7.38205	7.15342
2810410L24Rik	4.99897	4.86605	4.94193	6.59742	5.6499	6.16991	5.8374
2810417H13Rik	5.56574	5.65098	5.91572	3.57623	4.15165	4.96559	4.88312
2810428I15Rik	8.74524	8.58024	8.52651	9.71243	8.98641	9.17272	8.50982
2810429I04Rik	2.08921	2.46883	2.56866	3.134	2.57632	2.89657	2.68661
2810433D01Rik	1.263	0.322414	1.34648	1.65793	0.952369	1.16787	1.09467
2810442I21Rik	0.0128218	1.04373	1.34269	0.0852166	0.616722	1.31175	1.2225
2810442N19Rik	-0.619229	0.0482251	-0.644734	-0.567993	-0.543202	-0.579264	0.182732
2810454H06Rik	3.34389	3.364	3.14178	3.05069	3.05681	2.76452	2.98573
2810459M11Rik	8.27131	8.28774	8.28904	8.32552	7.50476	7.84718	7.2939
2810468N07Rik	7.88158	7.24816	7.2861	9.035	8.57496	8.91501	8.48339
2810471M01Rik	-0.0161652	-0.360272	-0.0876772	-0.667388	-0.647941	-0.676162	-0.693345
2810474O19Rik	7.40248	7.45138	7.53926	5.7777	7.19322	7.31421	7.48227
2900002K06Rik	2.12795	1.87063	1.87523	1.29935	1.37233	2.44139	1.9065
2900005J15Rik	3.58913	3.32267	3.74167	3.52058	4.64002	3.92025	3.84915
2900008C10Rik	5.65094	6.00434	5.81599	6.36924	6.32984	5.65056	5.33721
2900009J06Rik	1.77326	2.11329	2.02093	1.06399	1.46101	2.53934	0.971624
2900011O08Rik	11.2507	11.4108	11.2846	11.1221	11.3994	11.3043	11.2266
2900026A02Rik	9.47563	9.84334	9.68866	9.73465	9.66313	9.14998	9.4379
2900041M22Rik	2.58286	2.79109	2.63939	3.34929	2.18891	2.77874	2.94776
2900052N01Rik	8.38059	8.62932	8.36281	6.15594	7.84116	7.84263	8.11995
2900055J20Rik	4.34221	4.94683	4.33298	3.32719	4.30526	3.69448	4.02647
2900056M20Rik	8.12902	8.35971	8.05089	6.5102	7.50541	7.62989	7.99959
2900057B20Rik	-1.94342	-1.98679	-1.98515	-2.32607	-2.32013	-2.32873	-1.91398
2900060B14Rik	-0.634813	-0.696859	-0.694471	-1.0867	-1.06418	-0.542036	-0.593598
2900076A07Rik	5.06583	4.45246	4.90813	4.27024	4.74629	5.12195	5.08574
2900079G21Rik	6.59091	6.61483	6.46061	7.43924	6.41032	6.59812	6.41523
2900092C05Rik	-4.2109	-4.21538	-4.21521	-4.20264	-4.19877	-4.20443	-4.208
2900092D14Rik	7.73521	7.99709	7.8998	6.15853	7.50567	7.20045	7.71638
2900093L17Rik	1.69557	1.69497	1.44025	1.13395	1.48452	2.12863	1.46183
2900097C17Rik	13.798	13.9065	13.823	12.5633	13.6673	13.5657	13.7343
3000002C10Rik	6.16092	6.17424	5.86316	6.61951	6.05101	6.4474	5.89301
3010001F23Rik	3.24781	3.48908	3.49489	3.51354	3.79724	3.80187	3.94121
3010026O09Rik	7.1523	6.9882	6.91521	7.46385	6.82445	7.27152	6.67056
3100003L05Rik	-0.765404	-0.399484	-0.397326	-0.722702	0.456793	0.332554	0.0115382
3110001D03Rik	8.06369	8.04122	7.94618	8.50227	8.04976	8.23413	8.07375
3110001I22Rik	4.63477	4.58154	4.58783	3.35923	4.10877	4.45135	4.61818
3110002H16Rik	8.0834	7.98281	8.11407	8.16104	8.23203	8.33738	8.2016
3110007F17Rik	3.69998	3.71617	4.26322	3.52409	4.03952	4.23096	4.10727
3110009E18Rik	4.20484	3.56404	3.81621	3.15435	3.6871	4.3178	4.06235
3110009F21Rik	-1.64201	-1.6528	-1.27593	-1.62063	-1.61006	-0.828662	-1.19753
3110015C05Rik	0.439026	-0.515264	0.53136	-0.443135	-0.419759	0.325899	0.260648
3110021A11Rik	0.409695	-0.0373527	0.84944	2.22367	0.953555	0.0555108	1.20798
3110021N24Rik	5.61769	6.12706	5.87701	6.17565	5.90609	4.79145	6.08748
3110035E14Rik	11.6903	12.2034	11.8897	10.6928	11.9152	11.0466	11.4908
3110039I08Rik	2.39375	1.80286	2.35403	2.14675	2.40812	1.19178	2.37992
3110039M20Rik	5.40565	5.36864	5.22761	4.16367	5.57813	5.29982	5.36372
3110040N11Rik	6.02786	5.75456	5.65392	6.23546	6.04382	6.20741	5.70907
3110043O21Rik	8.24141	8.28911	8.32974	6.45238	8.05477	8.17653	8.30376
3110045C21Rik	3.08914	3.12178	2.94944	1.59259	2.57601	2.41637	2.68674
3110047P20Rik	8.84558	9.00669	9.06088	8.00386	8.64818	7.86659	8.37005
3110052M02Rik	7.0412	7.10493	6.94247	5.20304	6.85434	7.11879	7.27982
3110056K07Rik	5.94908	6.01804	5.93789	5.08533	5.77319	5.9884	6.02313
3110057O12Rik	5.82654	6.32607	6.12812	5.35712	6.07694	5.86798	6.27591
3110062M04Rik	4.90937	4.56511	4.82702	5.51954	4.83885	5.06491	4.79341
3110070M22Rik	3.81834	3.5328	3.22554	3.50901	3.5634	3.9608	3.18084
3110079O15Rik	1.07959	0.727603	1.99843	2.4631	2.131	1.97035	1.72825
3110082I17Rik	6.87668	6.99341	6.82366	7.27906	6.88726	6.72755	6.56854
3110082J24Rik	3.85074	3.78291	3.83019	5.13768	3.87908	4.47614	3.80262
3110099E03Rik	1.84201	2.13908	1.43027	0.967515	1.63898	0.503502	1.41483
3200001D21Rik	2.63964	2.67446	2.30623	1.50855	2.13895	1.76419	2.51626
3230401D17Rik	8.14376	8.07721	8.20159	6.95762	8.01548	8.22767	8.06068
3300002I08Rik	2.23845	2.51818	2.3407	2.47165	2.26616	2.4205	2.44171
3300005D01Rik	-1.43911	-0.928578	-1.46745	-1.38596	-1.36187	-0.766746	-1.42018
3425401B19Rik	1.57665	1.13668	1.14042	0.862137	1.25637	1.13957	1.29893
3632451O06Rik	8.081	8.1357	8.21542	7.65039	7.82288	7.84574	7.97743
3632454L22Rik	3.96489	3.80907	3.81511	3.55192	3.39746	3.95233	3.71768
3830403N18Rik	2.01513	2.33962	2.24584	0.562979	1.51086	1.36766	0.939501
3830406C13Rik	8.33344	8.28946	8.28371	5.94168	8.02984	8.373	8.20852
3830408C21Rik	4.54484	4.75427	4.53879	3.87055	4.84215	4.48245	4.3584
3830417A13Rik	-3.26843	-3.27166	-3.27154	-3.26193	-3.25495	-3.26339	-3.26622
3930402G23Rik	2.51861	3.25663	2.91151	2.87902	3.10685	2.28101	1.51298
4430402I18Rik	5.64772	5.67173	5.45915	4.70198	5.83167	5.83374	5.26915
4632415K11Rik	7.01987	7.05391	7.03999	7.6265	7.20576	6.97938	7.07725
4632415L05Rik	8.10159	8.22098	8.24455	7.39825	7.78421	7.58786	8.10087
4632427E13Rik	2.14987	2.22636	1.24096	2.70924	1.84005	1.70196	1.96768
4632428C04Rik	3.87439	3.24115	3.6358	4.11874	3.34835	4.14628	4.21637
4632428N05Rik	9.20709	9.26825	9.13272	9.92549	9.44126	9.38896	8.76272
4632434I11Rik	3.90577	4.02376	4.21395	2.02404	3.21553	3.40587	3.3906
4732415M23Rik	3.84536	3.38432	3.86435	4.42536	3.7282	4.20405	3.56368
4732416N19Rik	-2.49305	-2.49813	-2.14624	-2.02092	-1.97868	-2.48511	-2.48957
4732456N10Rik	-1.11005	-0.734311	-0.73226	-0.228623	-1.05886	-0.260847	-1.09821
4732471J01Rik	4.53564	4.91308	4.38659	4.75701	4.77889	4.86167	4.95665
4732490B19Rik	-2.67281	-2.30871	-2.67766	-2.66275	-2.65774	-2.665	-2.23564
4732491K20Rik	5.37489	5.22596	5.2648	5.11277	5.68368	5.56469	4.89262
4831440E17Rik	5.22871	5.28459	5.36583	4.34078	5.39535	5.5274	5.49771
4833403I15Rik	-1.34565	-1.36037	-0.682353	-1.31679	-1.30266	-0.501199	-0.882468
4833412C05Rik	2.37606	2.53933	2.84361	1.03795	2.45667	2.78772	2.46162
4833417C18Rik	2.10141	1.84679	2.20717	1.5829	2.12343	1.77913	2.04229
4833418N02Rik	3.51389	3.12473	3.31515	2.5786	3.33017	3.67544	3.29027
4833419F23Rik	1.37252	1.07429	1.07825	0.778734	0.846904	1.33031	1.24512
4833420G17Rik	8.50506	8.48439	8.57338	7.54785	8.61984	8.87804	8.83635
4833422C13Rik	4.73215	4.63961	4.52371	3.97345	4.23052	4.09334	4.64733
4833423E24Rik	1.90343	1.77768	1.66268	0.473202	2.12209	0.882788	1.12152
4833424O15Rik	8.98726	9.05542	8.95866	8.05213	8.79357	8.68744	9.15539
4833427F10Rik	1.81185	2.14609	1.94965	1.86338	2.4206	1.62294	1.88808
4833427G06Rik	3.66125	3.16722	3.56357	3.34337	3.55576	3.83172	3.65436
4833428L15Rik	-2.42103	-2.06689	-2.06524	-1.9372	-2.40397	-2.4122	-2.41716
4833439L19Rik	10.6798	10.6542	10.6608	10.1774	10.6391	10.6374	10.5624
4921501E09Rik	0	0	0	0	0	0	0
4921504E06Rik	-1.09473	-1.82564	-1.82526	-1.79583	-1.78606	-1.80023	-1.80884
4921506M07Rik	-2.06764	-2.07738	-2.07701	-2.04857	-2.03926	-2.05279	-2.06108
4921507L20Rik	2.21405	1.81013	2.09497	1.40969	2.92165	2.39814	2.72566
4921507P07Rik	3.61234	3.91936	3.72076	2.90378	3.82683	3.70546	3.51932
4921508A21Rik	4.31796	4.32578	4.05739	3.7703	4.95656	4.34599	4.70716
4921508D12Rik	-3.10439	-3.10838	-2.72569	-3.09643	-3.09248	-3.09821	-3.10167
4921509C19Rik	-3.03329	-3.03701	-2.67496	-3.02583	-3.02209	-3.0275	-3.03075
4921509O07Rik	-3.24621	-3.2507	-3.25053	-3.23741	-3.22996	-3.23936	-3.24318
4921511C10Rik	-2.40211	-2.04938	-2.4076	-2.39068	-2.38496	-1.9391	-2.39822
4921511C20Rik	0	0	0	0	0	0	0
4921511H03Rik	-4.21045	-4.21484	-4.21467	-4.20237	-4.19857	-4.20411	-4.20761
4921511I17Rik	-2.9812	-2.98507	-2.98492	-2.97343	-2.96955	-2.97517	-2.55316
4921511M17Rik	0	0	0	0	0	0	0
4921513I03Rik	0.11354	0.534339	0.53782	0.22732	0.624652	0.517356	-0.258695
4921515E04Rik	2.68448	2.96066	2.65202	1.97377	2.81095	2.64407	3.26883
4921517D22Rik	-2.5309	-2.53912	-1.78626	-2.51497	-2.50727	-2.51848	-2.52539
4921524J17Rik	7.05753	6.95448	7.00946	6.49279	6.97002	7.34174	7.56451
4921524L21Rik	0	0	0	0	0	0	0
4921525B02Rik	1.88565	1.29843	1.08805	0.600724	2.07657	1.00081	2.09271
4921525O09Rik	0.569583	0.195714	-0.196081	-0.093536	0.453013	1.85958	1.52859
4921530D09Rik	2.88962	2.88526	2.82432	2.78914	2.79193	2.3537	2.62626
4921530L18Rik	2.11445	1.75978	1.47883	0.604106	1.10033	1.30785	1.2335
4921530L21Rik	-1.97973	-1.99028	-1.98987	-1.95912	-1.38256	-1.45187	-1.97263
4921531C22Rik	4.83447	4.67101	4.33161	4.34726	4.78046	4.71503	3.95917
4921531P14Rik	-3.99226	-4.2094	-4.20926	-4.19956	-4.19657	-4.20094	-4.20369
4921533I20Rik	-3.29825	-2.93661	-3.3013	-3.2919	-2.76955	-3.29332	-3.29609
4921536K21Rik	3.22834	3.46863	3.62451	3.2165	3.10045	3.43455	3.4681
4921539E11Rik	-3.01338	-3.0171	-2.65741	-3.00592	-3.00218	-3.00759	-2.58862
4922501C03Rik	6.96345	7.0898	7.05335	6.1525	6.82814	6.62089	7.1332
4922501L14Rik	5.39528	5.44972	5.40137	4.1014	5.37687	5.00456	5.71675
4922502D21Rik	-4.21298	-4.21791	-4.21771	-4.2039	-4.19964	-4.20586	-4.20978
4922502H24Rik	0	0	0	0	0	0	0
4922502N22Rik	-2.51068	-2.51882	-2.51851	-2.49486	-2.48721	-2.49835	-2.50521
4922505E12Rik	-2.81625	-2.82036	-2.46633	-2.80798	-2.80382	-2.80983	-2.39757
4930401C15Rik	-3.7346	-3.73636	-3.41378	-3.72219	-3.71624	-3.72493	-3.7304
4930401O10Rik	0	0	0	0	0	0	0
4930401O12Rik	0	0	0	0	0	0	0
4930402F06Rik	-1.81426	-1.45308	-1.8232	-1.79577	-0.914597	-1.79989	-1.80794
4930402F11Rik	-3.62527	-3.62744	-3.62736	-3.61389	-3.60722	-3.61696	-3.62311
4930402H24Rik	9.41595	9.46411	9.55877	9.33199	9.72631	9.16142	9.83911
4930402K13Rik	0	0	0	0	0	0	0
4930404A05Rik	0	0	0	0	0	0	0
4930404A10Rik	-4.20769	-4.21151	-4.21136	-4.20065	-4.19735	-4.20217	-4.20521
4930404H11Rik	-0.790267	-1.506	-1.50555	-1.47067	-1.45906	-1.47589	-1.48611
4930404I05Rik	2.46886	2.54075	2.09772	1.55756	2.70098	3.21543	3.0231
4930404N11Rik	6.99696	7.01225	7.03984	8.23943	7.20988	7.03176	6.95355
4930405A10Rik	0	0	0	0	0	0	0
4930405A21Rik	1.11929	1.56983	1.57424	2.18122	1.6247	2.00065	1.90143
4930405D11Rik	-4.21562	-4.22117	-4.22095	-4.20538	-4.20057	-4.20759	-4.21201
4930405J17Rik	-4.22324	-4.226	-4.2259	-4.21815	-4.21576	-4.21925	-4.22145
4930405P13Rik	3.7315	3.96479	4.10675	3.17217	4.20398	3.49701	3.97824
4930406D18Rik	0	0	0	0	0	0	0
4930407I10Rik	-4.21312	-4.21808	-4.21788	-4.20398	-3.89338	-4.20595	-4.2099
4930408F14Rik	-4.21068	-4.21511	-4.21494	-3.92864	-4.19867	-4.20427	-4.2078
4930412B13Rik	-4.21298	-4.21791	-4.21771	-4.2039	-4.19964	-4.20586	-4.20978
4930412C18Rik	4.83728	4.28482	4.48793	3.34795	4.41072	4.57955	4.45074
4930412O13Rik	-0.0486279	-0.491778	0.175735	0.666019	-0.388133	0.371974	0.74775
4930413E15Rik	0	0	0	0	0	0	0
4930413F20Rik	1.54955	1.43186	1.15132	1.77431	0.273832	1.40967	1.62752
4930413G21Rik	7.02616	6.79948	6.82941	8.25186	7.15592	6.92546	7.0098
4930413M19Rik	0	0	0	0	0	0	0
4930414L22Rik	7.3443	7.05142	7.0378	7.93753	7.25418	7.61616	7.04159
4930414N06Rik	-2.74908	-2.75776	-2.75742	-2.73255	-2.72469	-2.73615	-2.74332
4930415F15Rik	0.141484	-0.159259	-0.156435	-0.739201	-0.219423	0.27358	-0.763934
4930415L06Rik	0	0	0	0	0	0	0
4930415O20Rik	0.779397	0.0109992	0.01326	0.185297	0.58923	1.10119	0.414647
4930417O13Rik	-1.283	-1.73028	-1.72983	-0.834526	-0.765742	-1.7008	-0.92633
4930417O22Rik	0.630265	0.832504	1.63911	0.762227	1.16487	0.299838	1.7137
4930419G24Rik	3.32165	3.72238	3.94353	4.00073	4.03798	2.92155	3.94403
4930422G04Rik	5.4727	5.82838	5.6534	4.31382	5.43262	4.98252	5.69799
4930423M02Rik	-3.32253	-3.32535	-3.32524	-3.31679	-3.30894	-3.31811	-2.90797
4930425K10Rik	-3.58117	-3.29149	-3.29014	-3.57244	-3.56663	-3.57512	-3.58007
4930425O10Rik	-1.16798	-1.88187	-1.88152	-1.85472	-1.84578	-1.85874	-1.8666
4930426D05Rik	3.16186	2.53441	2.53959	2.92223	3.33855	3.06426	3.18903
4930426L09Rik	2.41476	3.10318	2.39659	1.79253	2.49596	2.47882	2.3764
4930427A07Rik	4.68027	4.95649	5.02747	5.18659	4.87151	4.75805	4.78029
4930428D18Rik	0	0	0	0	0	0	0
4930428E07Rik	-4.28987	-4.29213	-4.29205	-4.28569	-4.28373	-4.28659	-4.2884
4930428G15Rik	-2.80918	-2.81386	-2.16786	-2.79986	-2.79522	-2.80194	-2.806
4930428O21Rik	0	0	0	0	0	0	0
4930429B21Rik	6.44444	6.74388	6.57373	5.82689	6.73743	5.81635	6.20814
4930429D17Rik	-4.21226	-4.21702	-4.21683	-4.20348	-4.19937	-4.20538	-4.20917
4930429F11Rik	0	0	0	0	0	0	0
4930429F24Rik	2.87289	3.03052	2.73756	1.27506	3.16841	3.849	2.65907
4930430A15Rik	0	0	0	0	0	0	0
4930430D24Rik	0	0	0	0	0	0	0
4930430F08Rik	6.97517	7.08056	7.17569	5.91079	7.07844	7.09504	7.36036
4930430F21Rik	-4.20965	-4.21387	-4.21371	-4.20187	-4.19821	-4.20355	-4.20691
4930430J02Rik	-0.84499	-1.18633	-1.55847	-1.52497	-0.996337	-1.52999	-1.10568
4930431F12Rik	3.64116	3.69722	3.79258	5.01659	4.36939	3.85905	3.99667
4930431P03Rik	-1.31277	-1.32892	-0.40305	-1.28128	-1.26594	-0.791041	-1.30191
4930432J09Rik	0.636757	0.942408	0.560177	0.0300077	0.867088	0.0168543	0.395136
4930432K09Rik	0	0	0	0	0	0	0
4930432K21Rik	5.04861	4.90726	4.73337	5.71082	4.81571	5.09592	4.70764
4930432M17Rik	0	0	0	0	0	0	0
4930433B08Rik	0	0	0	0	0	0	0
4930433I11Rik	0	0	0	0	0	0	0
4930433N12Rik	-1.96017	-1.58708	-1.96882	-1.94238	-1.9336	-1.46809	-1.19478
4930434J06Rik	-4.2109	-4.21538	-4.21521	-4.20264	-4.19877	-4.20443	-4.208
4930435E12Rik	0	0	0	0	0	0	0
4930438E09Rik	0	0	0	0	0	0	0
4930440C22Rik	0	0	0	0	0	0	0
4930441J16Rik	0	0	0	0	0	0	0
4930441O14Rik	5.02336	4.855	4.91795	3.14403	4.45204	4.43096	4.12904
4930442J19Rik	0	0	0	0	0	0	0
4930442L01Rik	0	0	0	0	0	0	0
4930443O20Rik	-2.03015	-1.66863	-2.03778	-1.53302	-2.0065	-1.22899	-2.02475
4930444A02Rik	8.83044	8.74178	8.75303	8.53974	8.82554	8.80015	8.70824
4930444F02Rik	-2.90894	-2.9133	-2.91314	-2.90022	-2.89588	-2.90217	-2.90596
4930444G20Rik	-2.11245	-2.15715	-2.53615	-2.51869	-1.98025	-2.52131	-2.52643
4930444M15Rik	-1.34687	-0.974007	-1.36064	-1.31874	-1.30493	-1.32498	-0.571771
4930444P10Rik	1.60452	1.49935	1.02462	1.56076	1.32327	2.52174	2.17251
4930447A16Rik	-4.21358	-4.21865	-4.21845	-4.20424	-4.19985	-4.20625	-4.21029
4930447C04Rik	5.94388	6.2863	5.70165	3.36063	5.27785	5.57185	5.86004
4930447J18Rik	-3.70144	-3.70623	-3.70605	-3.69231	-3.68809	-3.69427	-3.69823
4930447K03Rik	1.91792	1.1421	1.14636	0.347032	1.56246	0.802623	0.279492
4930447N08Rik	-0.105601	0.326976	0.50963	0.337358	0.677635	-0.018872	0.23931
4930448C13Rik	-4.21303	-4.21796	-4.21777	-4.20393	-4.19965	-4.20589	-4.20982
4930448F12Rik	0	0	0	0	0	0	0
4930448H16Rik	-2.76345	-2.76779	-2.76763	-2.7547	-2.75032	-2.75666	-2.34122
4930448I06Rik	-3.66817	-3.67001	-3.66994	-3.65683	-3.65069	-3.65966	-3.66531
4930448I18Rik	0	0	0	0	0	0	0
4930448K20Rik	-3.37677	-3.3795	-3.3794	-3.36987	-3.36219	-3.3725	-3.3749
4930449E01Rik	-3.67267	-3.67494	-3.67486	-3.65995	-3.65317	-3.66307	-3.25271
4930449E18Rik	0	0	0	0	0	0	0
4930449I24Rik	0	0	0	0	0	0	0
4930451C15Rik	5.26001	4.35016	4.91007	5.15756	4.77074	5.01152	4.76698
4930451G09Rik	5.04524	4.81721	4.88812	5.35196	5.04468	5.26326	4.57864
4930451I11Rik	-1.4852	-1.13159	-0.861613	-1.46264	-1.45146	-1.46767	-1.47749
4930452A19Rik	-3.13308	-3.13622	-2.78993	-3.12672	-3.12335	-3.12815	-3.13092
4930452B06Rik	7.13866	7.27586	7.14311	6.87329	7.06304	6.94449	6.99809
4930452G13Rik	1.13212	1.31756	1.05578	2.04211	2.4778	2.93149	2.81418
4930452N14Rik	-3.20933	-2.87843	-3.212	-3.2037	-3.19873	-3.20497	-3.20742
4930453H23Rik	-1.88679	-1.89689	-1.89651	-1.8669	-1.31301	-1.87131	-1.87996
4930453L07Rik	-1.4647	-1.08711	-1.47765	-1.43826	-1.4253	-1.44412	-1.45561
4930453N24Rik	7.80877	7.78024	7.80728	6.94532	7.64475	7.77889	7.80909
4930455B14Rik	-2.62467	-3.02431	-2.66495	-2.54134	-3.00949	-3.01487	-3.0181
4930455C13Rik	-0.47876	-0.919378	-0.918629	-0.861365	0.315382	-0.39561	0.316089
4930455D15Rik	-3.53139	-3.53321	-3.53314	-3.52293	-3.51669	-3.5258	-3.53013
4930455F16Rik	0	0	0	0	0	0	0
4930455F23Rik	8.19825	8.03535	8.11909	8.01518	8.19026	8.49092	8.211
4930455H04Rik	-3.59931	-3.05134	-3.2855	-3.58938	-3.58316	-3.59224	-3.59796
4930455J16Rik	-4.21298	-4.21791	-4.21771	-4.2039	-4.19964	-4.20586	-4.20978
4930456L15Rik	-2.62016	-2.6254	-2.6252	-2.6097	-2.60449	-2.61204	-1.87572
4930459L07Rik	0	0	0	0	0	0	0
4930461G14Rik	-0.35596	-0.919549	-1.2846	-1.24552	-1.2325	-0.795285	-0.299447
4930465A12Rik	-3.42116	-3.42421	-3.42409	-3.41261	-3.40458	-3.4163	-3.41908
4930465K10Rik	-1.99325	-2.00355	-1.59129	-1.97311	-0.733724	-1.97756	-0.721815
4930465M20Rik	-2.51171	-2.08656	-2.51945	-1.06314	-2.48848	-2.49951	-2.5063
4930467D21Rik	-1.21633	-1.23212	-0.842272	-1.18535	-0.64004	-1.19222	-1.20568
4930467E23Rik	-4.20965	-4.21387	-4.21371	-4.20187	-4.19821	-4.20355	-4.20691
4930467K11Rik	-2.2277	-2.2343	-2.23405	-1.74064	-1.69705	-1.76018	-1.79826
4930468A15Rik	-3.65518	-3.65711	-3.65703	-3.64384	-3.63755	-3.64673	-3.65252
4930469G21Rik	0.610439	1.08309	0.530849	-0.0246633	1.51289	-0.0388598	0.665657
4930470H14Rik	6.08302	6.50774	6.31498	6.81357	6.61461	5.89057	6.67497
4930470P17Rik	0.594135	0.275717	0.72587	0.0470491	0.817755	0.710729	0.645552
4930471C04Rik	-0.662954	-0.305465	-0.684616	-0.138847	-0.0847535	-0.163246	0.539785
4930471G03Rik	-3.99226	-4.2094	-4.20926	-4.19956	-4.19657	-4.20094	-4.20369
4930471I20Rik	-0.367426	-0.419434	-0.153554	-0.721316	-0.21445	-0.729242	-0.332332
4930471M09Rik	-2.01305	-2.02209	-1.63074	-1.49178	-1.98642	-1.99917	-2.00693
4930473A02Rik	2.75994	3.19727	3.0686	3.30747	2.50378	3.41385	3.29784
4930473O22Rik	0	0	0	0	0	0	0
4930474G06Rik	2.09964	1.5749	1.97895	1.45319	1.53689	2.01366	1.34085
4930474H20Rik	-2.77286	-2.77816	-2.77796	-2.76234	-2.75715	-2.76468	-2.76926
4930474M22Rik	-1.75784	-1.13627	-1.40096	-1.73925	-1.21965	-1.7434	-1.75149
4930474N05Rik	0	0	0	0	0	0	0
4930474N09Rik	-0.173314	-0.508265	-0.242238	-0.814034	0.0351861	-0.821503	-0.422388
4930478L05Rik	0	0	0	0	0	0	0
4930478P22Rik	0	0	0	0	0	0	0
4930479D17Rik	3.81412	3.2447	3.93163	2.23914	3.69134	2.38115	2.81051
4930479M11Rik	-3.2472	-3.25057	-3.25044	-3.24045	-3.23388	-2.77381	-3.2449
4930480E11Rik	0	0	0	0	0	0	0
4930480G23Rik	0	0	0	0	0	0	0
4930480K15Rik	-1.25651	-0.88302	-1.27136	-1.22622	-0.679537	-0.752081	-0.796222
4930480M12Rik	0	0	0	0	0	0	0
4930481A15Rik	4.64284	4.9072	4.91363	5.71526	4.77177	5.04192	4.65521
4930483J18Rik	-2.25413	-1.62886	-1.8936	-2.24091	-2.23433	-2.24386	-1.82084
4930483K19Rik	3.24913	3.41823	2.95559	3.26081	2.89581	2.57548	3.34385
4930483O08Rik	-0.426138	-1.54726	-1.54684	-1.51392	-1.50293	-1.05795	-1.09894
4930486F22Rik	-4.21298	-4.21791	-4.21771	-4.2039	-4.19964	-4.20586	-4.20978
4930486I03Rik	-4.20382	-4.20684	-4.01985	-4.19824	-4.19562	-4.19944	-4.20186
4930486L24Rik	2.71599	3.04391	2.83795	1.83762	2.40613	2.56625	1.01409
4930487D11Rik	0	0	0	0	0	0	0
4930487H11Rik	-0.955046	-0.982291	-0.527154	-0.903351	-0.878765	-0.91462	-0.937027
4930488B22Rik	-2.6157	-3.01493	-3.01479	-3.00378	-3.00005	-3.00545	-3.00869
4930488L21Rik	1.44317	1.33055	1.00439	1.28318	1.76326	1.44214	0.927555
4930500F04Rik	-4.2075	-4.21128	-4.21113	-4.20053	-4.19726	-4.20204	-3.97155
4930500J02Rik	1.85411	1.95757	1.28017	1.32248	2.19413	1.52409	0.922883
4930500L23Rik	-1.04814	-0.279228	-1.0743	-0.42349	-0.97239	-0.450215	-1.03018
4930502A04Rik	-4.21303	-4.21796	-4.21777	-4.20393	-4.19965	-4.20589	-4.20982
4930502E09Rik	-3.68776	-3.68924	-3.68918	-3.6772	-3.67168	-3.67974	-3.68482
4930502E18Rik	1.0502	1.6456	1.6505	0.661881	0.724612	0.633519	1.30868
4930503B20Rik	-0.745367	-1.45744	-1.08468	-1.42135	-1.40948	-0.6385	-0.69819
4930503E14Rik	0.0392709	-0.322015	-0.319816	-0.642039	-0.0978381	0.413668	1.09709
4930503E24Rik	-3.25616	-2.91452	-3.25892	-3.25034	-3.24402	-3.25165	-3.25419
4930503H13Rik	0	0	0	0	0	0	0
4930503L19Rik	6.54685	6.71978	6.77484	6.17065	6.34063	6.16944	6.93356
4930503O07Rik	-3.7623	-3.76411	-3.76405	-3.75022	-3.74455	-3.75283	-3.75805
4930504O13Rik	0	0	0	0	0	0	0
4930505A04Rik	1.05077	0.956233	1.28541	0.238053	1.06505	1.39014	1.11378
4930505G20Rik	0	0	0	0	0	0	0
4930506C21Rik	4.43065	4.41071	3.88419	4.5268	3.71233	4.49902	4.70786
4930506M07Rik	8.63876	8.39804	8.3905	8.16677	8.89633	8.82025	9.30102
4930507D05Rik	2.72598	3.10526	2.88504	3.44948	2.65493	3.4648	3.19463
4930509E16Rik	-1.19549	-0.357897	-0.838834	-1.16717	-1.15318	-0.714189	-1.18579
4930509J09Rik	-1.34197	-0.978245	-1.35501	-1.31522	-1.30204	-1.32116	-0.894648
4930509K18Rik	-4.21298	-4.21791	-4.21771	-4.2039	-4.19964	-4.20586	-4.20978
4930511A02Rik	-1.90079	-1.91083	-1.91045	-1.88102	-1.87131	-1.88541	-1.894
4930511E03Rik	-2.3002	-1.62378	-2.30766	-2.28492	-2.27742	-2.28831	-2.29495
4930511M06Rik	5.90009	5.96747	5.96346	4.7146	6.14614	6.12618	5.89691
4930511M11Rik	-2.34063	-2.3488	-2.34849	-2.32463	-2.31682	-2.32817	-2.33513
4930512B01Rik	1.28727	0.979435	1.36894	1.67624	1.56729	1.43414	1.12247
4930513D17Rik	-2.96463	-2.96869	-2.60034	-2.95652	-2.95247	-2.95833	-2.96187
4930513N10Rik	3.22934	3.01127	3.09147	3.42014	3.26077	2.37426	3.07164
4930513O06Rik	0	0	0	0	0	0	0
4930515B02Rik	-3.69935	-3.70099	-3.70093	-3.68804	-3.68226	-3.6907	-3.69602
4930515G01Rik	1.96077	2.13017	1.85023	3.19481	2.08067	1.70146	2.19839
4930515G16Rik	0	0	0	0	0	0	0
4930515L03Rik	-2.72985	-2.34186	-2.73522	-2.7188	-2.16318	-2.72126	-2.72606
4930515L19Rik	-4.20965	-4.21387	-4.21371	-4.20187	-4.19821	-4.20355	-4.20691
4930517E11Rik	-2.5831	-2.58891	-2.58869	-2.57154	-2.56582	-2.57411	-2.13072
4930518P08Rik	0	0	0	0	0	0	0
4930519D14Rik	0	0	0	0	0	0	0
4930519F09Rik	2.87376	3.04977	3.05535	1.80283	3.59726	2.73898	3.42207
4930519F16Rik	-0.914373	-1.89693	-1.21877	-1.86713	-1.85741	-1.87151	-1.88011
4930519F24Rik	-3.63275	-3.6349	-3.63482	-3.62123	-3.6146	-3.62429	-3.63039
4930519G04Rik	-1.59006	-1.60043	-1.2363	-1.09865	-1.55915	-1.11929	-0.858518
4930519H02Rik	-2.36604	-1.95519	-2.37402	-2.34984	-1.7653	-2.35342	-2.36046
4930520O04Rik	1.80496	3.32877	2.91411	2.71486	2.83013	3.47453	2.26637
4930520P13Rik	-4.20374	-4.0209	-4.20663	-4.19819	-4.19559	-4.19939	-4.20178
4930521E06Rik	0	0	0	0	0	0	0
4930522H14Rik	0	0	0	0	0	0	0
4930522O17Rik	0	0	0	0	0	0	0
4930523C07Rik	4.99341	4.85544	5.10274	4.16063	4.57745	4.57158	4.60621
4930523O13Rik	0	0	0	0	0	0	0
4930524B15Rik	0.718623	-0.270142	0.402352	0.302688	-0.146032	1.64775	0.222005
4930524C18Rik	-3.64856	-3.65054	-3.65046	-3.63721	-3.63083	-3.64014	-3.64601
4930524L23Rik	2.54084	1.90687	2.06009	2.67698	2.66319	1.99867	3.2587
4930524N10Rik	0	0	0	0	0	0	0
4930524O05Rik	0	0	0	0	0	0	0
4930524O08Rik	-3.30259	-3.30553	-3.30541	-3.29666	-3.28913	-3.29799	-3.30057
4930525D18Rik	-0.802503	-0.589926	-1.2041	-1.16555	-0.659773	-1.17135	-0.769866
4930525G20Rik	4.41795	4.48824	4.28998	2.62391	4.12858	3.93213	4.33234
4930525M21Rik	0	0	0	0	0	0	0
4930526D03Rik	-0.238788	-0.311026	-0.0967192	-0.426028	-0.0292175	-0.129268	-0.190354
4930526I15Rik	6.39767	6.08557	6.27526	7.41241	6.37099	6.76788	6.28474
4930526L06Rik	1.05959	1.18355	1.51305	0.913572	1.94298	1.42741	0.827325
4930527F14Rik	-2.83987	-2.84453	-2.84436	-2.83056	-2.82594	-2.02791	-2.83669
4930527G23Rik	-4.20965	-4.21387	-4.21371	-4.20187	-4.19821	-4.20355	-4.20691
4930528A17Rik	1.68273	1.72371	1.19217	1.14342	1.78731	1.8463	1.75538
4930528D03Rik	2.18126	2.05795	2.17985	2.66066	2.9862	2.89229	2.12325
4930528P14Rik	-4.20958	-4.21378	-4.21362	-4.20182	-4.19818	-3.94364	-4.20685
4930529C04Rik	2.05966	2.13903	1.93614	0.632884	1.14142	1.59672	1.70571
4930529F24Rik	-3.59416	-3.59663	-3.59653	-3.58276	-3.57564	-3.58604	-3.59248
4930529K09Rik	0	0	0	0	0	0	0
4930529L06Rik	0	0	0	0	0	0	0
4930529M08Rik	2.98345	2.97823	2.84641	1.91447	3.29918	2.28887	2.01198
4930533B01Rik	-3.75063	-3.75324	-3.75315	-3.73564	-3.7286	-3.73887	-3.74536
4930533P14Rik	0	0	0	0	0	0	0
4930538K18Rik	4.2479	4.01923	4.06	3.18785	4.58299	4.37559	4.28314
4930539C22Rik	0	0	0	0	0	0	0
4930539E08Rik	6.44364	6.64565	6.5728	6.14734	6.75145	6.14427	6.46699
4930539J05Rik	4.93095	4.86246	4.84648	6.10117	4.83557	4.59696	4.79002
4930539M17Rik	-0.325201	-0.673264	-0.178384	-0.99961	-0.983339	-1.00696	-1.02135
4930539N22Rik	-3.8155	-3.81797	-3.81793	-3.80486	-3.79987	-3.80716	-3.81175
4930540M03Rik	-4.20382	-4.20684	-4.01985	-4.19824	-4.19562	-4.19944	-4.20186
4930542C21Rik	-4.20382	-4.20684	-4.01985	-4.19824	-4.19562	-4.19944	-4.20186
4930542D17Rik	0	0	0	0	0	0	0
4930542H20Rik	0	0	0	0	0	0	0
4930543E12Rik	-4.20382	-4.20684	-4.01985	-4.19824	-4.19562	-4.19944	-4.20186
4930544D05Rik	-3.43677	-3.04976	-3.43999	-3.4272	-3.41886	-3.43103	-3.4345
4930544G11Rik	0	0	0	0	0	0	0
4930544M13Rik	0	0	0	0	0	0	0
4930545E07Rik	0	0	0	0	0	0	0
4930545H06Rik	-3.79571	-3.52416	-3.79783	-3.78537	-3.78052	-3.7876	-3.79207
4930545L23Rik	-1.24736	-1.26413	-0.154535	-1.21467	-1.19874	-1.22189	-0.772426
4930546C10Rik	-4.21045	-4.21484	-4.21467	-4.20237	-4.19857	-4.20411	-4.20761
4930546K05Rik	-0.426432	-1.15454	-0.773516	-1.1075	-1.09217	-0.645028	-0.689054
4930547C10Rik	-3.64044	-3.64248	-3.6424	-3.62908	-3.62261	-3.63206	-3.63802
4930547E08Rik	-0.945825	-0.519558	-0.992128	-1.31865	-1.30653	-0.871949	-0.612865
4930547E14Rik	0	0	0	0	0	0	0
4930548G14Rik	-4.21298	-4.21791	-4.21771	-4.2039	-4.19964	-4.20586	-4.20978
4930548H24Rik	-2.23199	-2.23952	-2.23924	-2.21706	-2.20969	-2.22038	-2.22688
4930548J01Rik	-0.577426	-0.62755	-0.62564	-0.156758	-0.429623	-0.500592	-0.956964
4930548K13Rik	0	0	0	0	0	0	0
4930549C01Rik	0	0	0	0	0	0	0
4930549G23Rik	-0.904013	-0.510344	-0.926519	-0.337427	0.0990242	-0.868818	-0.888394
4930550C14Rik	2.48298	1.93756	2.16634	0.819539	1.87435	2.3702	1.6507
4930550L24Rik	-4.21358	-4.21865	-4.21845	-4.20424	-4.19985	-4.20625	-4.21029
4930552N02Rik	0	0	0	0	0	0	0
4930552P12Rik	1.33331	0.406128	1.07291	1.1702	0.997842	1.12963	1.04974
4930553E22Rik	-2.95845	-2.96251	-2.96235	-2.95033	-2.94628	-2.48796	-2.95568
4930554C24Rik	0	0	0	0	0	0	0
4930555B11Rik	-3.27928	-3.28265	-2.9084	-3.27255	-3.26517	-3.27406	-3.27699
4930555G01Rik	0.665411	1.89793	1.90268	0.761529	1.83152	1.45312	1.37666
4930556C24Rik	0	0	0	0	0	0	0
4930556G01Rik	0	0	0	0	0	0	0
4930556J02Rik	0	0	0	0	0	0	0
4930556M19Rik	3.43626	3.90339	3.41575	2.51613	3.61593	3.50901	3.31607
4930556N09Rik	-4.2109	-4.21538	-4.21521	-4.20264	-4.19877	-4.20443	-4.208
4930557A04Rik	-4.21312	-4.21808	-4.21788	-4.20398	-3.89338	-4.20595	-4.2099
4930557J02Rik	-3.59416	-3.59663	-3.59653	-3.58276	-3.57564	-3.58604	-3.59248
4930558C23Rik	0	0	0	0	0	0	0
4930558G05Rik	0	0	0	0	0	0	0
4930558J18Rik	1.01144	1.25766	0.914747	0.128568	1.02421	0.111475	0.0776665
4930558K02Rik	-0.510176	-1.34182	-1.34107	-0.734278	-1.26707	-1.29318	-0.457439
4930562C15Rik	-0.482504	-0.130026	-0.506928	0.843847	0.0979881	0.0169998	-0.465442
4930562F07Rik	-1.68435	-2.09035	-2.09008	-2.06853	-1.55193	-2.07178	-2.07812
4930563D23Rik	-0.862514	-1.86502	-1.86461	-1.31731	-1.82256	-1.33876	-1.84689
4930563E18Rik	-0.0975783	0.110755	0.113606	0.330592	0.0627189	-0.0140999	0.235249
4930563E22Rik	4.40863	4.24908	4.63888	3.25654	4.48803	4.45916	4.20719
4930563F08Rik	0	0	0	0	0	0	0
4930563M20Rik	-1.64666	-1.28535	-1.01165	-1.62571	-1.61534	-1.63038	-1.20572
4930564B18Rik	0	0	0	0	0	0	0
4930564C03Rik	-4.21111	-4.21563	-4.21545	-4.20277	-4.19886	-4.20457	-4.20818
4930564D02Rik	0	0	0	0	0	0	0
4930564G21Rik	-3.6347	-3.63691	-3.63682	-3.62299	-3.61628	-3.62608	-3.63227
4930564K09Rik	2.41797	2.65692	2.73731	2.38988	2.645	2.17998	2.24368
4930565D16Rik	0	0	0	0	0	0	0
4930565N06Rik	1.26869	2.10995	1.58388	1.12861	1.20286	1.66189	1.94038
4930567H12Rik	-0.28014	-0.984036	-0.98342	-0.140139	-0.919642	-0.490235	-0.956779
4930567H17Rik	0	0	0	0	0	0	0
4930567J20Rik	-3.38128	-3.38493	-3.3848	-3.37254	-3.36381	-3.37566	-3.3788
4930567K20Rik	-3.70164	-3.70326	-3.7032	-3.69033	-3.68457	-3.69297	-3.33454
4930568D16Rik	0	0	0	0	0	0	0
4930568E12Rik	-3.01557	-3.02066	-2.60575	-3.00557	-3.00068	-3.00778	-3.01213
4930568G15Rik	-1.3574	-0.738341	-1.00345	-1.33278	-1.32058	-1.33827	-0.924195
4930568K20Rik	0	0	0	0	0	0	0
4930570G19Rik	6.16009	6.24697	6.27716	5.26494	5.78182	5.91985	6.1539
4930571K23Rik	0	0	0	0	0	0	0
4930572K03Rik	-3.63275	-3.6349	-3.63482	-3.62123	-3.6146	-3.62429	-3.63039
4930572O03Rik	-2.5576	-2.56497	-2.14081	-2.54322	-2.53622	-2.0215	-1.72346
4930572O13Rik	-0.439383	-0.0020075	-0.491075	-0.811746	-0.793342	-0.820059	-0.403224
4930573O16Rik	-3.70069	-3.70255	-3.70248	-3.68861	-3.68248	-3.69144	-3.69709
4930577N17Rik	4.13503	3.66355	3.94626	4.58134	3.8189	3.91286	3.85276
4930578C19Rik	1.86708	2.88442	2.16538	1.88473	1.72959	1.2974	1.94317
4930578E11Rik	-0.43274	0.890265	0.604402	-0.380873	-0.355591	0.069688	0.0194929
4930578I06Rik	-4.21358	-4.21865	-4.21845	-4.20424	-4.19985	-4.20625	-4.21029
4930578M01Rik	2.47968	2.55054	2.93546	2.72224	2.70933	2.78134	2.56395
4930578N18Rik	0	0	0	0	0	0	0
4930579F01Rik	0	0	0	0	0	0	0
4930579G18Rik	4.3747	4.72048	4.9316	4.84768	5.08818	4.55359	5.08275
4930579G24Rik	4.88857	4.7518	4.78196	4.63835	4.36993	4.29387	4.91564
4930579K19Rik	2.74772	2.52312	2.32861	3.32359	2.68128	2.7542	1.93707
4930581F22Rik	4.73668	4.57508	4.44258	4.98419	5.29033	5.23918	5.55728
4930583K01Rik	-2.71894	-2.72443	-2.72422	-1.85351	-2.7027	-2.71049	-2.71522
4930583P06Rik	-3.61782	-3.62012	-3.62004	-3.60623	-3.59936	-3.60939	-3.61571
4930584F24Rik	0	0	0	0	0	0	0
4930590J08Rik	1.58818	1.76196	2.39965	1.35316	2.06991	1.74946	2.19677
4930590L20Rik	-2.65434	-3.05102	-3.05089	-3.04032	-3.03674	-3.04193	-3.04504
4930591A17Rik	0	0	0	0	0	0	0
4930592A05Rik	0	0	0	0	0	0	0
4930592I03Rik	-3.82927	-3.83353	-3.83345	-3.81492	-3.80818	-3.81802	-3.82422
4930593A02Rik	-0.387055	-0.294871	-0.957105	-1.29156	-1.27849	-0.83359	-0.329888
4930593C16Rik	-0.245187	-0.688968	-0.0175553	0.681111	-0.0786274	0.81295	0.353836
4930594C11Rik	-0.0480989	-0.827868	-0.826959	-0.758251	-0.19357	-0.274184	-0.323548
4930595M18Rik	0	0	0	0	0	0	0
4930596D02Rik	0	0	0	0	0	0	0
4930596M17Rik	-2.27261	-2.28089	-2.28057	-2.25637	-2.24843	-2.25997	-2.26703
4930597G03Rik	0	0	0	0	0	0	0
4930598F16Rik	0	0	0	0	0	0	0
4930599N23Rik	1.55548	0.755827	1.26149	2.65661	1.05026	1.89809	0.883317
4931402G19Rik	2.53748	2.40661	2.19221	1.81591	2.78882	2.49366	2.62388
4931403E22Rik	1.21537	0.26239	0.628592	0.83218	1.7136	1.11797	1.2817
4931403G20Rik	0.707283	0.839081	1.02063	0.543752	0.128954	0.830835	0.996628
4931406B18Rik	2.3794	2.14438	2.14926	1.34194	2.62756	2.45868	1.74793
4931406C07Rik	8.34269	8.487	8.49731	7.14054	8.22159	8.37062	8.22626
4931406H21Rik	-0.517418	0.637706	-0.171976	0.572463	-0.450092	-0.482281	0.222895
4931406P16Rik	8.76817	8.92491	8.85903	8.97259	8.7112	8.48011	9.08145
4931408C20Rik	-4.21562	-4.22117	-4.22095	-4.20538	-4.20057	-4.20759	-4.21201
4931408D14Rik	2.22102	2.9828	3.40039	2.14406	1.79724	1.90311	2.30323
4931409K22Rik	-1.40855	-1.04215	-1.42115	-1.38271	-1.36998	-1.38845	-0.210687
4931414P19Rik	5.95192	5.79804	5.64113	6.27472	6.04941	5.80578	5.29523
4931417E11Rik	0	0	0	0	0	0	0
4931417G12Rik	3.32726	2.48634	2.59389	2.59246	3.37878	2.9152	2.2917
4931419H13Rik	-1.5728	-1.58458	-1.58413	-1.05815	-1.53809	-1.55472	-1.56483
4931420L22Rik	-2.5493	-2.17517	-2.55494	-2.53765	-2.53188	-2.54025	-2.54532
4931423N10Rik	0.857385	1.09268	1.09692	0.0141311	0.524178	0.998149	0.385708
4931428F04Rik	7.18024	7.21873	7.22986	7.87112	7.34154	6.97197	7.23953
4931428L18Rik	0.821939	0.737082	0.957547	0.209407	0.723918	1.3991	0.878506
4931429I11Rik	3.50112	2.66888	3.65554	3.04107	3.03323	3.65832	2.98794
4931429L15Rik	0.958452	1.68127	1.27438	1.1274	1.47329	1.09019	1.45098
4931429P17Rik	-0.956252	-0.740691	-1.36213	-1.32667	-0.814997	-1.33201	-0.625425
4931430N09Rik	0	0	0	0	0	0	0
4931431B13Rik	-3.64931	-3.65128	-3.65121	-3.63796	-3.63159	-3.22291	-3.64675
4931431C16Rik	0.62606	2.37657	1.6453	2.16473	1.60909	0.716139	1.63682
4931431F19Rik	0	0	0	0	0	0	0
4931440F15Rik	2.37684	2.33201	1.9247	2.52525	2.23841	2.57561	2.12449
4931440J10Rik	0.290023	1.00649	0.430288	0.440065	-0.324571	-0.359475	0.77133
4931440L10Rik	-3.3801	-3.3828	-3.3827	-3.37317	-2.87202	-3.37587	-3.37825
4931440P22Rik	3.08582	2.86411	3.09538	4.02656	3.77966	3.01449	3.52494
4932411E22Rik	4.19799	3.7571	4.37859	3.87525	3.31792	3.02219	4.22822
4932411N23Rik	-0.993797	-1.02387	-0.546364	-0.937598	-0.911233	-0.00240226	-0.974086
4932412D23Rik	-1.37787	-1.39088	-0.345364	-1.35216	-0.821323	-1.35788	-0.624117
4932413F04Rik	-3.56951	-3.86123	-3.86119	-3.84886	-3.84442	-3.8509	-3.85498
4932414J04Rik	-3.6347	-3.63691	-3.63682	-3.62299	-3.61628	-3.62608	-3.63227
4932414N04Rik	-0.912623	-0.242512	-0.530638	-0.87136	0.338831	-0.880458	-0.898378
4932415G12Rik	8.32276	8.36174	8.32762	6.74143	7.98352	8.01154	8.03603
4932415M13Rik	-4.2075	-4.21128	-4.21113	-4.20053	-4.19726	-4.20204	-3.97155
4932416H05Rik	6.36497	6.17873	6.16772	6.40139	6.03893	6.11059	6.01871
4932416K20Rik	-0.125105	-0.585366	-0.183658	-0.505206	0.418046	0.307321	-0.539758
4932418E24Rik	4.29893	3.39237	4.00815	5.15095	3.7998	3.7528	4.98596
4932429P05Rik	0	0	0	0	0	0	0
4932435O22Rik	0.228283	0.167449	0.441215	-0.108683	0.405121	0.88606	0.80828
4932438A13Rik	10.1419	10.4372	10.3963	8.06325	10.1195	9.60791	10.3585
4932438H23Rik	4.64391	3.88348	4.51282	4.22449	4.25194	4.79988	4.51701
4932441J04Rik	2.42641	2.58694	2.88782	3.15513	3.11069	2.34832	2.51127
4932443I19Rik	3.04487	2.97271	3.04472	4.12118	2.50922	3.84644	2.88378
4932702P03Rik	-3.09432	-3.09865	-2.70325	-3.08574	-3.08151	-1.9937	-3.09138
4933400A11Rik	0	0	0	0	0	0	0
4933400B14Rik	0	0	0	0	0	0	0
4933400C23Rik	-2.5209	-2.52788	-2.52761	-2.50719	-2.50047	-2.00185	-2.51619
4933400F21Rik	-2.52835	-2.5344	-2.53417	-2.51634	-2.5104	-2.51902	-2.52424
4933400L20Rik	-4.20769	-4.21151	-4.21136	-4.20065	-4.19735	-4.20217	-4.20521
4933401B06Rik	0	0	0	0	0	0	0
4933401D09Rik	-0.345004	0.647084	-0.0066812	0.485545	0.216461	0.697447	0.087327
4933401H06Rik	-4.21358	-4.21865	-4.21845	-4.20424	-4.19985	-4.20625	-4.21029
4933401P06Rik	-1.44752	-1.85231	-1.49115	-1.8268	-1.81833	-1.8306	-1.4168
4933402C06Rik	-2.82533	-2.82987	-2.18829	-2.81624	-2.81172	-2.81827	-2.82223
4933402D24Rik	3.04639	3.14741	2.90734	2.48901	2.23077	2.4387	3.06758
4933402E13Rik	0	0	0	0	0	0	0
4933402J07Rik	-3.70782	-3.70996	-3.70988	-3.69474	-3.68819	-3.69776	-3.7038
4933402J10Rik	0	0	0	0	0	0	0
4933402J15Rik	-3.37796	-3.38067	-3.38057	-2.9096	-2.86892	-3.3737	-3.37609
4933402N03Rik	0	0	0	0	0	0	0
4933402N22Rik	0	0	0	0	0	0	0
4933402P03Rik	-3.8195	-3.82249	-3.82243	-3.80777	-3.80226	-3.8103	-3.81537
4933403G14Rik	6.10479	5.62884	5.73949	5.18505	5.76854	5.70521	5.74908
4933403O08Rik	-1.09844	-1.12386	-1.12288	-1.05025	-1.02736	-1.06074	-1.08163
4933404G15Rik	-4.20374	-4.0209	-4.20663	-4.19819	-4.19559	-4.19939	-4.20178
4933404K08Rik	1.35371	0.825711	1.0573	0.753752	1.17656	0.264126	0.661282
4933404O12Rik	7.18597	7.46322	7.25252	7.05754	7.31836	6.98398	7.14969
4933405D12Rik	2.84112	2.48103	1.53544	1.59274	0.926572	2.15079	1.89208
4933405E24Rik	0	0	0	0	0	0	0
4933405L10Rik	0.90402	1.2093	0.822989	1.51753	1.14653	1.64116	0.960279
4933405O20Rik	-3.61681	-3.61905	-3.61897	-3.60541	-3.11332	-3.60853	-3.61479
4933406C10Rik	2.56003	2.76921	3.0353	2.56832	3.13646	2.02056	3.14885
4933406D12Rik	0	0	0	0	0	0	0
4933406F09Rik	-2.85945	-2.86406	-2.48616	-2.85025	-2.84569	-2.85231	-2.85631
4933406G16Rik	0	0	0	0	0	0	0
4933406I18Rik	1.5531	1.77946	2.03707	2.12342	2.05603	1.16424	1.62184
4933406J08Rik	0	0	0	0	0	0	0
4933406J10Rik	-2.35668	-2.36715	-2.36675	-2.33717	-2.32807	-2.34138	-2.34983
4933406K04Rik	-2.79865	-3.47368	-3.47358	-2.99846	-3.4547	-3.46556	-3.46928
4933406M09Rik	-3.62331	-3.6255	-3.62541	-3.61193	-3.60523	-3.61501	-3.62118
4933407E24Rik	-0.83589	-0.0891541	-0.524535	-0.0844804	-0.79581	-0.815343	-0.826924
4933407G14Rik	-3.64976	-3.65316	-3.65303	-3.63486	-3.62666	-3.63863	-3.64619
4933407I05Rik	-0.950702	-1.01975	-1.01712	-1.62934	-1.61907	-0.845467	-1.64299
4933407K13Rik	4.93519	4.81565	4.73273	3.29656	5.09467	4.7615	5.13018
4933407L21Rik	5.33861	5.08524	5.12696	5.63447	5.362	5.43765	5.24432
4933408B17Rik	2.52865	2.76712	2.60419	1.92117	3.11294	2.2933	2.91452
4933408J17Rik	-1.7189	-1.37178	-1.72766	-1.70068	-1.6916	-1.25602	-1.29532
4933408N05Rik	0.473064	1.58719	1.72508	0.558838	1.64331	1.8748	1.77914
4933409G03Rik	-3.86558	-3.86858	-3.86854	-3.85628	-3.85192	-3.85829	-3.86231
4933409K07Rik	0.961873	0.202303	0.473228	0.704224	1.2536	-0.0837055	0.603032
4933411E08Rik	0.926468	0.824596	0.164808	0.918212	0.399003	-0.125727	0.263627
4933411G06Rik	0	0	0	0	0	0	0
4933411G11Rik	0	0	0	0	0	0	0
4933411K16Rik	-0.687612	-0.709775	-0.708929	-0.644267	-0.623068	0.14173	-0.672694
4933411K20Rik	8.53943	8.61799	8.54434	6.50263	8.12433	8.08818	8.50749
4933412E12Rik	6.04938	6.07817	5.86672	5.74526	5.84845	6.08965	5.75605
4933412E24Rik	0	0	0	0	0	0	0
4933412O06Rik	3.04071	3.41482	2.90293	2.39591	3.06545	3.32762	2.97089
4933413G19Rik	1.32446	1.6397	2.18593	3.54484	3.18419	3.19807	3.69024
4933413J09Rik	-0.484943	0.133468	0.352569	0.0296605	0.433516	0.00494226	0.694803
4933413L06Rik	-0.335209	-1.09022	-0.817427	-1.424	-1.41224	-0.967607	-0.703128
4933415F23Rik	-1.81843	-0.783835	-1.35878	-1.78764	-1.77305	-1.79434	-1.80769
4933416C03Rik	-3.81685	-3.81931	-3.81927	-3.80686	-3.80217	-3.80902	-3.81334
4933416E03Rik	0	0	0	0	0	0	0
4933416I08Rik	-0.0593938	-0.471874	0.153309	0.372814	0.103568	0.0255283	-0.0219065
4933416M06Rik	-3.09389	-2.71025	-3.09791	-3.08557	-3.08146	-3.08743	-3.09104
4933416M07Rik	-3.27647	-3.27958	-3.27947	-3.27022	-3.26316	-2.81443	-3.27435
4933417A18Rik	0	0	0	0	0	0	0
4933417D19Rik	3.51906	3.73553	3.66059	3.91172	3.23058	2.52881	4.14704
4933417E11Rik	-3.65594	-3.65786	-3.65779	-3.6446	-3.63832	-3.23326	-3.65327
4933417G07Rik	0	0	0	0	0	0	0
4933417O13Rik	0.319694	0.00534916	-0.275327	-0.106997	-0.57187	-0.604894	0.380887
4933421I07Rik	0	0	0	0	0	0	0
4933421O10Rik	7.0828	7.07871	7.07093	7.02288	6.97756	7.04701	7.10508
4933422A05Rik	-1.6052	-1.65147	-1.6497	-1.17502	-1.99498	-2.00686	-2.01406
4933422H20Rik	-1.27198	-0.928053	-0.926226	-0.461243	-1.23463	-0.80627	-0.55019
4933424G05Rik	-1.36888	-0.728162	-0.725432	-1.34244	-0.448756	-0.877552	-1.35981
4933424G06Rik	1.6838	1.85808	1.98143	1.69437	1.99739	1.11128	1.91956
4933425B07Rik	0	0	0	0	0	0	0
4933425H06Rik	0	0	0	0	0	0	0
4933425L06Rik	-1.7319	-1.34299	-1.7432	-1.70886	-1.69759	-1.71396	-1.72397
4933426D04Rik	0.694116	0.0968223	0.786529	0.876847	0.69469	0.58261	0.513963
4933426M11Rik	9.5959	9.84945	9.72323	9.68453	9.5647	9.29486	9.5272
4933427D06Rik	1.83377	0.734467	0.737354	0.95359	2.18312	2.79752	1.60183
4933427D14Rik	8.1944	8.44229	8.40778	8.43378	8.62025	8.33335	8.4582
4933427E11Rik	-0.265222	0.582304	0.768425	1.52746	0.323913	0.817937	0.497306
4933427E13Rik	-3.62292	-3.62512	-3.62503	-3.61155	-3.60482	-3.61465	-3.62085
4933427G17Rik	1.57977	1.97863	1.62679	1.34294	1.09969	2.29672	0.943455
4933427I22Rik	1.64309	1.40434	0.729575	0.971607	1.31176	0.935932	1.10071
4933428C19Rik	-2.06356	-1.7081	-1.70639	-2.04868	-2.04127	-2.05201	-2.05848
4933429K18Rik	-3.0103	-3.0151	-3.01492	-3.00083	-2.99618	-2.49903	-3.00705
4933429O19Rik	1.43083	1.77748	1.45647	0.236571	1.90937	1.42935	1.34038
4933430H16Rik	0	0	0	0	0	0	0
4933430I17Rik	2.12956	2.23127	2.2364	1.29678	1.69246	2.16884	1.48635
4933430M04Rik	-2.03614	-2.04376	-1.67844	-2.02091	-2.01333	-1.56596	-1.60471
4933430N04Rik	0	0	0	0	0	0	0
4933431E20Rik	9.62658	9.68433	9.58114	8.95726	9.77544	9.46146	9.78417
4933431G14Rik	-0.780294	-1.15342	-1.59014	-0.997487	-1.52749	-1.54936	-1.56307
4933432G23Rik	-3.21098	-3.5708	-3.00729	-3.5592	-3.55272	-3.56218	-3.56744
4933432I03Rik	1.12393	1.90139	1.02649	0.48796	0.541075	0.932929	0.862994
4933432I09Rik	2.07182	2.4891	2.08904	2.68434	2.80395	2.38984	1.99126
4933433C11Rik	-2.17877	-1.8163	-2.18564	-1.68216	-1.28216	-2.1677	-1.74079
4933433F19Rik	0	0	0	0	0	0	0
4933433G15Rik	0.0851971	0.0201017	0.0226019	-0.288033	-0.257671	0.183028	0.914103
4933433G19Rik	1.59394	2.26633	1.70622	2.00533	2.10239	2.15222	2.94773
4933433H22Rik	-1.73865	-1.75333	-0.993433	-1.7104	-1.69682	-1.7166	-1.72886
4933434E20Rik	9.35407	9.17554	9.23699	8.57841	9.27946	9.43674	9.21651
4933434I20Rik	-4.21111	-4.21563	-4.21545	-4.20277	-4.19886	-4.20457	-4.20818
4933436C20Rik	2.50617	2.81762	3.19938	3.80446	2.49311	3.3329	2.94493
4933436E23Rik	-4.20382	-4.20684	-4.01985	-4.19824	-4.19562	-4.19944	-4.20186
4933436H12Rik	0	0	0	0	0	0	0
4933436I01Rik	0	0	0	0	0	0	0
4933438B17Rik	-2.98573	-2.99058	-2.9904	-2.97615	-2.97144	-2.97828	-2.98245
4933438K21Rik	-1.30217	-0.658093	-0.436628	-1.27409	-1.26028	-1.28032	-0.850607
4933439C10Rik	6.75879	7.12749	7.12462	7.36491	7.97456	7.40037	7.26999
4933439K11Rik	1.30952	-0.00835388	0.64332	0.887433	0.131135	1.10177	1.21775
4933440J02Rik	0	0	0	0	0	0	0
4933440M02Rik	-1.30496	-1.66871	-2.07636	-2.04819	-2.03896	-2.05237	-2.06058
5031410I06Rik	0.176002	-0.79562	0.089589	-0.733334	-0.713185	-0.742451	-0.320194
5031414D18Rik	4.81559	4.85877	5.01739	5.02557	4.65092	4.63562	4.3328
5031425E22Rik	7.08178	6.98266	6.93665	7.57126	6.99353	6.99047	6.94393
5031425F14Rik	1.96623	1.56889	1.71482	0.465923	1.35431	1.22655	1.77106
5031426D15Rik	4.13443	4.34518	4.37941	3.32289	3.7354	4.68167	4.2755
5031434C07Rik	-0.993916	-1.01317	-0.105442	-0.956367	-0.938059	-0.480771	-0.980977
5031434O11Rik	3.64071	3.54714	3.74879	4.36183	4.62055	4.7574	4.28318
5031439G07Rik	10.3259	10.3038	10.332	11.6229	10.8904	10.8253	11.0076
5033403H07Rik	0	0	0	0	0	0	0
5033404E19Rik	1.79494	1.07821	1.88127	1.36876	2.0114	2.20349	1.24387
5033406O09Rik	2.06225	0.966948	0.970619	2.31752	0.978319	1.6725	1.37358
5033411D12Rik	5.48833	5.41909	5.6699	4.78486	5.27869	5.91896	5.5987
5330411J11Rik	-1.43034	-1.44824	-1.44756	-1.39595	-1.37942	-1.40349	-1.41842
5330413P13Rik	3.79033	4.1396	3.9041	3.7832	3.4101	3.7876	3.98605
5330417C22Rik	7.87486	7.97864	7.96178	8.26472	8.15795	7.81788	8.33727
5330426P16Rik	5.27758	5.44779	5.23994	4.69386	5.31159	5.01902	5.73436
5330434G04Rik	5.57469	5.43308	5.66409	2.98681	4.8309	5.01403	5.6999
5330439B14Rik	0	0	0	0	0	0	0
5430401F13Rik	0	0	0	0	0	0	0
5430402E10Rik	0	0	0	0	0	0	0
5430402O13Rik	2.58881	2.36529	2.37043	2.40396	2.19613	2.69569	2.58618
5430403N17Rik	-1.65464	-1.66824	-1.24899	-1.62819	-1.61534	-1.11994	-1.164
5430405H02Rik	4.49587	4.56316	4.71319	5.00232	4.96802	4.90876	4.42634
5430416N02Rik	5.79336	5.66528	5.83435	5.72723	5.64228	5.81712	5.56676
5430416O09Rik	3.67491	3.15836	3.22338	3.586	3.57973	3.58751	2.84222
5430417L22Rik	9.40247	9.2165	9.29045	9.43882	9.3236	9.40898	9.39742
5430419D17Rik	-3.20435	-3.2078	-3.20767	-3.19744	-3.19197	-3.19898	-3.20199
5430421F17Rik	0.984738	0.724042	0.549493	-0.225283	0.63749	-0.237173	-0.260516
5430421N21Rik	-1.3037	-1.33629	-0.791932	-1.24463	-1.2177	-1.25722	-1.28271
5430425J12Rik	-2.93731	-2.94146	-2.9413	-2.4462	-2.92486	-2.93086	-2.93448
5430427M07Rik	-3.27058	-3.27378	-3.27366	-3.26413	-2.74313	-3.26558	-3.26838
5430427O19Rik	3.69527	3.41922	3.599	1.66725	2.84053	3.80206	2.3886
5430428K19Rik	0	0	0	0	0	0	0
5430434I15Rik	-4.21562	-4.22117	-4.22095	-4.20538	-4.20057	-4.20759	-4.21201
5430435G22Rik	6.46085	6.71021	6.631	6.50586	6.13125	6.60434	5.57196
5430437J10Rik	-0.802402	-0.840429	-0.83895	-0.137721	-0.699246	-0.167358	-0.777621
5430440P10Rik	1.66616	1.41208	1.26272	0.35124	2.0052	1.08004	1.00773
5530400C23Rik	0	0	0	0	0	0	0
5530401A14Rik	-0.692849	-1.11301	-0.256555	-0.261207	-1.0522	-0.615186	-0.658595
5530601H04Rik	6.01414	6.64674	6.21397	5.39688	5.75915	5.46501	6.34869
5730403I07Rik	0.537302	-0.0299291	0.450997	0.138345	-0.292528	0.871625	0.59726
5730405O15Rik	2.02615	2.44381	2.26534	2.39432	1.98361	1.845	2.36547
5730408K05Rik	3.35866	2.33405	3.30811	2.70955	2.69622	3.13645	3.34991
5730409E04Rik	10.0637	10.1053	10.12	9.9783	10.2023	10.097	10.0588
5730412P04Rik	-1.91173	-1.92172	-1.92134	-1.89206	-0.965562	-1.89642	-1.90497
5730416F02Rik	0	0	0	0	0	0	0
5730420D15Rik	-1.00936	-0.654137	-0.65216	-0.500555	-0.450325	-0.523157	-0.998095
5730422E09Rik	1.40383	1.29735	1.81034	0.408709	0.446532	1.36472	0.757347
5730435O14Rik	-0.00915837	-0.864963	-0.863832	0.154402	-0.167304	-0.254174	0.0475245
5730455P16Rik	9.70184	9.87973	9.78189	8.05977	9.42222	9.28897	9.5974
5730457N03Rik	-3.59852	-3.60093	-3.60084	-3.58709	-3.58004	-3.59033	-3.59682
5730460C07Rik	-1.75588	-1.0689	-1.76738	-1.73249	-1.72108	-1.73766	-1.74783
5730480H06Rik	2.72856	2.88185	3.17854	1.50695	3.49833	3.22616	3.59958
5730488B01Rik	-1.96648	-1.98286	-1.98222	-1.93631	-1.92239	-1.94278	-1.95583
5730507C01Rik	6.21502	6.14255	6.20217	5.11899	5.41727	5.80508	6.13894
5730508B09Rik	6.20379	5.28931	5.95052	6.05278	5.83034	5.83969	6.51683
5730522E02Rik	3.54184	3.85359	3.96805	2.81765	3.51186	3.32748	4.03637
5730559C18Rik	5.37191	5.00658	5.25519	6.49235	5.57341	5.73593	5.33307
5730577I03Rik	5.98856	5.78734	5.74636	4.17549	5.62265	5.94385	5.6181
5830403L16Rik	2.73528	2.98313	2.77431	2.33758	3.46715	2.59426	2.35202
5830403M04Rik	-0.783313	-0.855969	-1.53775	-1.49891	-0.942833	-1.50468	-1.516
5830411N06Rik	-1.66606	-1.68243	-1.6818	-1.63474	-1.01222	-0.710967	-1.13479
5830415F09Rik	5.61268	5.13722	5.41199	5.85363	5.37592	5.28685	5.48306
5830416I19Rik	2.65277	2.87424	3.19737	1.72558	1.8129	2.27371	2.54946
5830416P10Rik	2.74631	3.12422	2.38174	3.85864	3.22773	2.81654	2.71248
5830417I10Rik	6.77896	6.70863	6.66942	6.79001	6.91485	6.73382	6.74184
5830418K08Rik	7.77699	8.0816	7.96327	5.75645	7.8422	7.62865	8.17142
5830418P13Rik	1.14979	1.32638	0.668288	1.346	0.646254	0.867017	0.507747
5830428M24Rik	-1.26142	-1.31057	-1.70049	-1.66701	-1.65597	-1.672	-1.68178
5830432E09Rik	1.54692	1.78811	1.62989	2.15338	1.86217	1.45745	1.0611
5830454E08Rik	2.88244	3.15838	2.90586	3.52465	2.95119	3.46395	2.78249
5830473C10Rik	-0.414488	-0.448123	-0.446829	-0.350225	-0.319417	0.133763	0.0785472
5930403L14Rik	9.25291	9.22306	9.28325	9.34316	8.80537	8.63794	8.83034
5930412G12Rik	4.98946	5.00048	4.64713	5.36335	4.91972	5.46868	5.43377
5930438M14Rik	2.87457	3.97129	3.36899	1.37063	2.90872	2.23383	2.62719
6030407O03Rik	0.695803	0.340607	0.343074	0.529823	1.41236	1.58873	1.1832
6030408B16Rik	0.867931	1.60418	1.45549	1.94223	1.66149	2.0403	1.63346
6030419C18Rik	11.0786	10.8393	10.7874	12.1459	11.3275	11.2893	11.0858
6030440G07Rik	1.64916	0.897545	1.69502	1.85763	2.28515	1.61606	2.02313
6030458C11Rik	8.84502	8.96836	8.90592	8.35361	8.88954	8.67117	8.97838
6030466F02Rik	-2.95916	-2.96302	-2.96288	-2.95139	-2.9475	-2.95313	-2.95651
6030468B19Rik	0.894489	-0.186487	0.793662	0.816084	-0.0211125	0.777433	0.963867
6030498E09Rik	0.0491573	-0.881899	-0.246527	-0.829347	-0.812129	-0.837105	-0.430007
6230400D17Rik	4.1816	4.02363	4.16527	4.71671	4.15434	4.48657	4.35704
6330403A02Rik	11.7805	11.7977	11.5979	12.0096	11.6312	11.541	11.6238
6330403K07Rik	11.0882	11.0498	11.0085	11.0852	11.2092	11.4009	10.9358
6330403M23Rik	8.60012	8.67243	8.54555	5.30012	8.30491	8.52737	8.67881
6330407A03Rik	-0.328485	-0.389678	-0.810841	-0.210434	-0.710916	-0.746205	-0.287674
6330408A02Rik	7.27876	7.15707	7.18982	7.6408	7.37664	7.36203	7.21951
6330409D20Rik	3.90857	3.84111	3.51116	3.2046	4.00418	3.44554	3.75074
6330410L21Rik	1.70493	1.29605	2.16417	0.390913	0.43009	1.56581	1.78466
6330415B21Rik	-0.673545	-0.244205	-0.722126	-1.0441	-1.02915	-1.05083	-1.06399
6330416G13Rik	7.85829	7.67836	7.73512	7.92853	7.84692	7.90003	7.69002
6330418K02Rik	3.65875	3.20328	3.51518	2.5713	3.81675	3.39288	3.50958
6330549D23Rik	3.69487	3.63265	3.59441	2.90244	3.35845	3.57615	3.79495
6430411K18Rik	0	0	0	0	0	0	0
6430531B16Rik	3.70661	3.28892	3.35292	4.13514	3.63272	3.71435	3.46866
6430548M08Rik	11.3851	11.6717	11.5057	11.7939	11.6379	11.2354	11.4048
6430550D23Rik	2.9747	2.51538	1.75593	2.05805	3.21579	2.74697	2.52814
6430562O15Rik	0.400606	-0.120609	0.896722	0.925266	0.624668	0.884636	0.804127
6430571L13Rik	5.91317	6.00109	5.96752	6.38903	5.74942	6.19265	5.94288
6430573F11Rik	6.35592	6.49525	6.46771	6.34564	6.36258	6.2542	6.64142
6430584L05Rik	5.17439	4.91582	4.84653	3.49958	4.83217	4.2571	4.42458
6430706D22Rik	0	0	0	0	0	0	0
6530402F18Rik	7.42984	7.38257	7.2411	7.75129	7.3878	7.00519	6.92883
6530411M01Rik	2.99555	2.40126	2.40633	3.1857	1.69889	2.94431	2.35579
6720401G13Rik	8.78654	8.68658	8.71461	9.05489	9.21724	9.0206	9.37891
6720456H20Rik	8.13456	8.26346	8.18939	7.94902	8.26181	8.08128	8.27446
6720468P15Rik	2.75764	2.21109	2.21594	3.02029	1.92416	3.85875	3.15879
6720483E21Rik	1.21265	1.51225	2.02808	1.38536	1.93395	2.22972	2.23864
6720489N17Rik	5.48401	5.27008	5.33675	2.46663	4.26921	5.24329	5.3599
6820408C15Rik	4.98239	4.30863	4.95749	5.15783	4.99147	5.35271	5.26154
6820431F20Rik	10.8746	11.0033	10.9505	7.95608	10.5866	10.6466	10.8491
7420426K07Rik	0	0	0	0	0	0	0
7420461P10Rik	-1.58235	-0.943408	-1.59328	-1.55986	-1.54876	-1.56486	-1.13629
7420700N18Rik	-1.95431	-2.34596	-2.34575	-2.32903	-2.32336	-2.33157	-1.92532
7420701I03Rik	-4.21312	-4.21808	-4.21788	-4.20398	-3.89338	-4.20595	-4.2099
7530416G11Rik	0.150286	0.0898582	-0.278976	0.851517	1.3356	0.563105	0.496031
7530420F21Rik	0.293582	1.8689	1.54925	0.757703	0.836829	-0.0692304	-0.0982808
7630403G23Rik	-2.30959	-2.31715	-2.31686	-2.29468	-1.73834	-1.80416	-1.27616
8030411F24Rik	0	0	0	0	0	0	0
8030423F21Rik	0.623091	0.823544	0.558631	0.311565	1.41165	1.03598	1.19862
8030423J24Rik	-0.211488	0.0225297	-0.269862	-0.601008	-0.0368002	-0.119953	-0.170936
8030442B05Rik	0.0833743	0.324402	0.0166573	0.216084	0.280142	-0.3228	0.129411
8030443G20Rik	-3.81679	-3.81946	-3.81941	-3.80575	-3.80057	-3.80813	-3.8129
8030462N17Rik	7.68772	8.09314	7.95708	6.77739	7.67503	7.04025	8.11162
8430403D17Rik	2.06383	1.14431	2.14682	0.670853	2.2856	2.12233	2.02154
8430408G22Rik	4.25898	5.09125	4.85369	5.80145	6.52368	5.86736	4.40112
8430410A17Rik	7.50697	7.49647	7.42245	7.78176	7.79241	7.87818	7.77026
8430419L09Rik	11.2974	11.5164	11.4433	11.4228	11.5564	11.1013	11.3094
8430422H06Rik	-4.22324	-4.226	-4.2259	-4.21815	-4.21576	-4.21925	-4.22145
8430423G03Rik	-3.26557	-3.26993	-3.26976	-3.25701	-3.24911	-3.25891	-3.26263
8430427H17Rik	9.36332	9.49698	9.41969	9.59212	9.54474	9.04962	9.16917
8430429K09Rik	6.13329	6.19745	5.91983	5.17168	5.9111	6.09093	6.02362
8430431K14Rik	-1.85904	-2.26314	-1.90127	-2.24394	-2.23756	-2.24681	-2.25238
8430436N08Rik	-2.93857	-3.33702	-3.33691	-3.32782	-3.31983	-3.32947	-3.33205
8430437L04Rik	-4.21358	-4.21865	-4.21845	-4.20424	-4.19985	-4.20625	-4.21029
9030025P20Rik	5.3834	5.5692	5.54822	5.74059	5.54079	5.77921	5.5792
9030204H09Rik	-2.96963	-2.97358	-2.97343	-2.96171	-2.95776	-2.50288	-2.53951
9030404E10Rik	-3.22283	-3.22639	-3.22625	-3.21573	-2.68094	-3.21732	-3.22041
9030612E09Rik	3.79273	3.54317	3.73614	4.34296	3.86721	3.07839	3.68092
9030617O03Rik	7.12443	6.96687	7.09086	6.73729	6.93294	6.75495	6.91225
9030619P08Rik	-1.59528	-1.62649	-1.62526	-1.54014	-1.51563	-1.55173	-1.57548
9030624G23Rik	6.51631	6.62178	6.70732	6.40051	6.61861	6.18303	6.78824
9030624J02Rik	9.58669	9.55924	9.46496	9.96618	9.66684	9.71892	9.58046
9130008F23Rik	1.20615	0.844226	0.847118	1.38235	1.46784	1.58822	0.969587
9130011E15Rik	7.81928	7.91395	7.82025	7.66878	7.69765	7.72981	7.73202
9130015A21Rik	-2.65632	-2.66137	-2.66118	-2.64623	-2.64121	-2.64849	-2.22088
9130015L21Rik	0	0	0	0	0	0	0
9130017N09Rik	1.78957	1.96249	1.96728	3.22538	2.69036	2.80463	1.86398
9130019O22Rik	5.04017	4.59348	4.94433	4.99198	4.60778	4.83527	4.82786
9130019P16Rik	4.13927	4.32388	4.05608	6.04127	4.58429	4.25429	4.80176
9130023H24Rik	5.63979	5.36863	5.3427	4.67277	5.01621	5.38309	5.20816
9130024F11Rik	7.10053	7.539	7.32274	6.91407	7.26961	6.04289	6.49585
9130204L05Rik	0	0	0	0	0	0	0
9130206I24Rik	-0.0988315	-0.131543	0.243476	1.22192	-0.00431143	0.40081	0.347229
9130209A04Rik	-0.618997	-0.691408	-1.3568	-1.31506	-1.30131	-1.32128	-1.33346
9130221F21Rik	2.01058	2.04278	2.38048	1.82452	2.3097	2.69599	1.7306
9130221H12Rik	5.59093	5.73165	5.64128	5.70923	5.52768	5.87765	5.49405
9130227L01Rik	1.76693	2.7185	2.44318	0.806004	1.62298	1.7367	1.41958
9130230L23Rik	-4.22065	-4.22724	-4.22698	-4.20851	-4.20281	-4.21113	-4.21638
9130401M01Rik	8.5176	8.34399	8.26959	9.20006	8.65739	8.79924	8.51673
9130409I23Rik	-1.68767	-1.69731	-1.33359	-1.66843	-1.65887	-1.67273	-1.25766
9230009I02Rik	2.08797	1.48673	1.49126	0.409674	1.93586	2.28652	2.17638
9230102K24Rik	-0.88172	-1.30572	-0.929732	-1.26472	-0.735033	-0.805379	-0.301116
9230102O04Rik	-2.16941	-2.1776	-1.78403	-1.64634	-2.14526	-1.6669	-2.16386
9230104L09Rik	-3.33642	-3.33937	-2.98035	-3.33011	-3.32212	-3.33182	-2.91242
9230105E05Rik	0.302399	-0.0629179	-0.450698	-0.368391	0.534982	-0.38051	0.356362
9230110C19Rik	6.50665	6.52566	6.58447	5.95164	6.52854	6.25465	6.56808
9230110F15Rik	0	0	0	0	0	0	0
9230112D13Rik	0	0	0	0	0	0	0
9230112J17Rik	2.48517	2.7252	3.06568	2.10279	2.71645	2.78874	3.47282
9230114K14Rik	3.97717	4.54418	4.07776	3.09126	3.83517	3.16934	4.5373
9230115E21Rik	-0.508022	-0.161461	0.113969	-0.461464	0.0610293	0.304004	0.978301
9230116N13Rik	2.48202	2.35401	2.46316	2.45577	2.56539	2.78468	3.03153
9330020H09Rik	4.33296	4.44298	4.10942	4.73278	4.54007	5.02875	4.50749
9330111N05Rik	-0.377995	-0.731369	-1.11491	-1.06574	-0.163641	-0.266087	-1.0874
9330117O12Rik	2.76419	1.3718	1.87066	0.645311	2.9369	2.18723	3.78041
9330133O14Rik	6.22214	6.18852	6.34995	6.04978	6.34192	6.36963	6.15625
9330151L19Rik	7.57096	7.45604	7.44148	5.99681	7.31092	7.63437	7.47844
9330158H04Rik	3.58769	3.87369	3.66057	2.94694	4.503	3.67127	3.85333
9330159F19Rik	9.64298	9.76352	9.66697	8.11802	9.82453	9.52012	9.87953
9330159M07Rik	4.60569	4.67876	4.63746	3.09684	3.79227	3.78191	4.92433
9330162B11Rik	-3.84565	-3.58957	-3.84844	-3.83618	-3.83174	-3.83823	-3.84232
9330175E14Rik	-0.0381329	-0.797953	-0.113069	-0.7312	-0.709768	-0.258845	-0.307266
9330175M20Rik	2.20973	2.18878	1.96966	1.80781	2.79546	2.27041	2.40585
9330178D15Rik	-0.819974	-1.15589	-1.15408	-1.48759	-1.47658	-1.03538	-1.0762
9330179D12Rik	5.00533	4.94519	4.78495	3.72262	4.30985	4.51019	4.61397
9330182L06Rik	8.63636	8.64815	8.72335	7.10635	8.33813	8.03871	8.87108
9330182O14Rik	0	0	0	0	0	0	0
9430007A20Rik	0	0	0	0	0	0	0
9430008C03Rik	6.41999	6.5297	6.59193	6.25133	6.47681	6.61218	6.52728
9430014N10Rik	-4.22324	-4.226	-4.2259	-4.21815	-4.21576	-4.21925	-4.22145
9430015G10Rik	7.4198	7.5021	7.45091	7.73274	7.8552	7.52745	7.66668
9430016H08Rik	7.21091	7.05582	7.0359	7.15808	7.20704	7.39826	7.15162
9430018G01Rik	0.566772	-0.137988	0.489849	-0.0517682	0.456772	0.372129	0.620258
9430019J16Rik	0	0	0	0	0	0	0
9430020K01Rik	10.5251	10.5324	10.3887	9.8704	10.3991	9.81112	10.7648
9430021M05Rik	6.68627	7.00577	6.76597	5.45307	6.76027	6.57088	6.20868
9430023L20Rik	8.26701	8.29964	8.08561	9.13852	8.31902	8.54868	8.26466
9430037G07Rik	3.7992	4.20227	4.30425	2.3684	3.7791	3.1987	4.39271
9430038I01Rik	4.56457	4.65575	4.66184	4.92188	4.6511	4.55108	4.62896
9430041J12Rik	4.60595	4.93073	4.45213	4.93639	4.98723	4.74725	4.82372
9430060I03Rik	1.22304	1.11949	1.40494	0.975015	1.51836	0.631886	0.871011
9430069I07Rik	-1.55112	-1.57398	-1.57309	-1.50905	-1.48961	-1.51808	-1.53626
9430076C15Rik	-1.23842	-0.520235	-0.825373	-1.20049	-0.606751	-1.20881	-1.22527
9430076G02Rik	-1.07712	-1.53629	-1.53575	-1.49451	-0.265334	-1.50061	-0.71314
9430083A17Rik	4.93563	4.8133	4.73334	4.11263	4.73701	4.64694	4.82498
9430091E24Rik	5.02684	5.05882	5.08302	3.23428	4.61636	4.90573	4.80739
9530002B09Rik	0	0	0	0	0	0	0
9530003J23Rik	-2.96915	-2.9732	-2.97305	-2.96105	-2.95701	-2.4976	-2.53447
9530026F06Rik	-0.124201	0.472265	0.206477	1.32756	0.4414	0.672655	0.305581
9530026P05Rik	2.11419	1.4367	1.79984	1.59627	1.48489	1.35179	1.27006
9530027J09Rik	0.492829	1.26305	0.0510076	0.624012	1.03557	0.146065	0.53816
9530036O11Rik	2.21481	3.18016	2.73595	1.40091	2.81816	2.39979	2.6355
9530048J24Rik	-2.97124	-2.60996	-2.97508	-2.96323	-2.95923	-2.96502	-2.96851
9530051G07Rik	2.87448	2.86085	2.98337	1.70314	2.41579	2.25608	2.42201
9530052E02Rik	1.35989	1.80873	1.94717	1.22885	2.08695	2.60099	2.38744
9530053A07Rik	2.21726	2.46616	2.6208	1.56837	1.65531	2.40776	1.87155
9530059O14Rik	-0.885993	-0.322717	-0.89823	-0.128893	-0.846759	-0.156621	-0.87721
9530068E07Rik	10.3712	10.3316	10.352	10.1844	10.1842	10.1693	10.1419
9530077C05Rik	6.18836	6.40504	6.41901	6.14942	6.48313	6.47269	6.54278
9530080O11Rik	4.20262	4.20123	4.11477	3.28153	3.84227	3.95977	3.7244
9530082P21Rik	10.5181	10.4995	10.4405	10.8659	10.5123	10.6377	10.3016
9530091C08Rik	2.81851	3.01925	2.21067	2.53654	3.07541	3.20644	2.79816
9630013A20Rik	5.34941	5.22782	5.25274	3.29188	6.10006	6.1111	5.72079
9630028B13Rik	2.74743	2.51448	2.934	2.15682	2.62668	2.73295	2.36406
9630028H03Rik	-3.01732	-3.02098	-2.66341	-3.00997	-3.00628	-2.55873	-3.01482
9630033F20Rik	8.59557	8.78066	8.58078	8.63063	8.99294	8.46234	8.73371
9830001H06Rik	9.62523	9.62724	9.71103	10.4878	9.81271	9.79371	9.78089
9830107B12Rik	0.458638	0.69144	0.69515	0.0972736	0.678648	0.0770499	1.51119
9830132P13Rik	0.117173	0.325378	0.540568	-0.220898	0.286671	0.20558	0.156221
9830147E19Rik	4.97974	5.00444	5.18753	3.50946	4.48308	4.89479	5.13126
9830166K06Rik	3.16877	3.73961	3.66163	2.62465	3.47539	3.45595	3.41148
9930012K11Rik	4.01952	4.27626	4.13798	4.48747	4.66758	4.42534	3.89264
9930013L23Rik	7.38594	8.10829	7.72751	7.69437	7.92536	7.06121	7.47101
9930014A18Rik	5.28804	4.9828	4.89731	4.67986	5.02059	5.20203	4.93502
9930021J03Rik	9.23093	9.36248	9.3124	7.41078	9.01017	8.44147	9.30361
9930104L06Rik	7.64566	7.63059	7.52595	7.58371	7.47426	7.42869	7.634
9930111J21Rik1	4.59635	4.91534	4.70827	4.74524	4.50924	4.13909	4.24598
9930111J21Rik2	-1.42459	-1.44544	-1.44464	-1.38503	-0.332836	-1.39365	-1.41079
A030009H04Rik	10.0165	10.302	10.1142	9.50145	10.0072	9.79909	9.94939
A130010J15Rik	6.05195	6.09777	5.98324	5.28048	5.76349	5.82683	5.7515
A130049A11Rik	3.55683	3.10818	3.72647	3.4523	2.96772	3.72463	3.02263
A130077B15Rik	8.0863	8.10704	8.15616	5.66265	8.13071	8.06912	8.26903
A1bg	-2.68562	-2.6933	-2.69301	-2.67076	-2.05223	-2.67402	-2.68047
A1cf	-2.85711	-2.86196	-2.86178	-2.84747	-2.8427	-2.84962	-2.85381
A230001M10Rik	3.74077	1.7152	1.49537	3.24321	4.27995	4.24305	4.87665
A230020J21Rik	-0.376963	0.646951	0.469875	0.944855	0.823994	0.12132	-0.3588
A230028O05Rik	1.72831	1.19271	1.60838	0.719674	1.3919	1.46143	0.937036
A230046K03Rik	8.77279	9.01033	8.86116	7.1019	8.48296	8.1287	8.86363
A230050P20Rik	8.66953	8.74701	8.62098	9.81556	9.05049	9.07042	8.85503
A230056J06Rik	3.58748	3.6986	3.39043	2.83378	3.47878	3.01475	2.90571
A230056P14Rik	6.54235	6.74647	6.57197	5.26433	6.26211	6.09924	6.71455
A230057D06Rik	5.12009	5.29601	5.48162	2.62773	5.77661	5.23678	5.4847
A230065H16Rik	5.46135	4.13045	5.50564	6.97146	4.74254	6.09142	5.92837
A230070E04Rik	6.36101	6.53375	6.7213	5.83601	6.34187	6.3676	6.65656
A230072C01Rik	6.8671	6.56084	6.67263	5.64054	6.85391	6.97601	6.87411
A230072E10Rik	3.81524	3.41835	3.78972	1.96752	3.56819	3.38257	3.5488
A230073K19Rik	4.42632	4.73951	4.83328	2.18082	4.11726	4.62221	5.03688
A230077H06Rik	5.39648	5.54724	5.16568	4.33923	5.70515	5.93056	5.50296
A230108P19Rik	-1.63346	-1.64606	-0.728745	-1.60879	-1.59673	-1.61425	-1.62497
A2m	8.90813	9.38384	9.39677	8.70792	8.68813	9.1313	7.56343
A330009N23Rik	5.51332	5.56362	5.30648	5.7008	5.34183	5.24395	4.59894
A330021E22Rik	6.76222	6.58008	6.87525	6.40123	6.76509	6.60383	7.15292
A330023F24Rik	7.82788	7.9171	8.26791	6.8287	8.60538	8.49511	9.01272
A330032B11Rik	3.08572	2.70256	2.79435	2.45288	3.55951	3.43955	3.50409
A330035P11Rik	3.20208	3.65312	3.47815	3.21237	3.11863	2.69122	2.94873
A330040F15Rik	4.32707	3.67562	3.63344	4.78173	3.01722	3.77743	3.65648
A330041J22Rik	3.71021	3.83636	3.30603	3.45698	3.2163	3.60774	3.66095
A330048O09Rik	4.54104	4.37762	4.27229	3.36316	4.42591	4.50133	4.33681
A330049N07Rik	1.79996	1.68836	2.498	1.0419	3.38393	3.26173	4.14039
A330050B17Rik	4.81413	4.60263	4.77375	3.60428	4.67301	4.43096	4.86936
A330050F15Rik	6.24397	6.32513	6.45398	5.88258	6.09301	6.43756	6.32349
A330069E16Rik	4.16016	3.44011	3.55283	2.33722	3.93755	4.24305	3.5618
A330070K13Rik	2.01244	2.13164	1.2595	1.90324	1.67625	1.85234	0.271008
A330076C08Rik	2.8739	1.86832	2.23843	1.59875	2.62208	2.44867	3.70283
A330076H08Rik	4.08806	4.33142	4.25016	2.84819	4.05568	3.98006	4.27067
A330093E20Rik	2.85787	3.1958	2.63409	1.64906	3.04506	2.48265	2.38158
A330102I10Rik	4.68872	4.55597	4.44697	3.63043	4.74917	4.76831	4.95497
A3galt2	0.929572	1.93236	1.68092	1.84738	1.95081	1.04308	1.5132
A430005L14Rik	7.728	7.72704	7.55881	8.20445	7.7803	7.86413	7.65856
A430033K04Rik	7.55583	7.60947	7.60041	6.75817	7.26848	7.38407	7.4684
A430035B10Rik	4.61958	4.59172	4.62265	3.96656	4.44935	4.51763	4.88518
A430071A18Rik	-0.987457	-1.01778	-0.20497	-0.930812	-0.904245	0.00554841	-0.43301
A430078G23Rik	6.4573	6.33838	6.22774	6.68207	6.8857	6.49739	6.4512
A430088P11Rik	1.44234	0.652799	0.655946	0.572737	0.160442	0.54541	0.491781
A430089I19Rik	0	0	0	0	0	0	0
A430090L17Rik	-1.29727	-1.70358	-1.70322	-1.67517	-1.66574	-1.6794	-1.26608
A430092G05Rik	-1.83254	-2.29296	-1.87895	-2.26792	-2.25983	-1.75902	-2.27879
A430093F15Rik	0.624081	1.24496	1.88113	0.299497	1.18098	1.05925	0.984338
A430105I19Rik	6.16146	6.16488	6.21295	6.57543	6.44021	6.52454	6.34018
A430107P09Rik	4.92385	5.17246	5.16076	4.31197	5.30338	4.73601	5.30679
A4galt	4.51469	4.62479	4.23363	4.71301	4.62025	4.80944	4.41379
A4gnt	1.03308	0.460396	-0.386067	0.148214	-0.287047	0.441327	0.61155
A530006G24Rik	0	0	0	0	0	0	0
A530013C23Rik	1.01903	0.334944	0.0502179	-0.252247	0.931545	0.207192	0.153825
A530016L24Rik	0.95413	1.03628	0.651201	1.13565	1.60759	1.09563	0.784018
A530032D15Rik	-0.947783	-0.982637	-0.981284	-0.883064	-0.85287	-0.897025	-0.925025
A530046M15Rik	0.179762	0.612276	0.397055	-0.167365	-0.13893	1.37163	0.220999
A530050N04Rik	1.34503	1.70932	1.71399	0.974125	2.73113	1.49529	1.76801
A530053G22Rik	0	0	0	0	0	0	0
A530054K11Rik	6.64843	6.89818	6.67529	3.62223	5.84892	6.18552	6.62383
A530058N18Rik	5.29453	5.39802	5.17028	4.09884	4.86438	5.2681	5.20377
A530064D06Rik	1.82984	2.33651	1.90546	1.04247	2.16707	2.21725	2.90023
A530065N20Rik	0.111645	-0.888429	-0.887614	-0.825591	0.373771	-0.35039	-0.852778
A530072M11Rik	2.99331	2.85359	3.35036	2.59693	2.98024	3.11424	3.00142
A530088E08Rik	-0.937824	-0.162257	-0.493718	-0.303844	-0.243149	-0.893057	-0.386203
A530099J19Rik	-1.37881	-1.41399	-1.4126	-1.31625	-1.28822	-1.32945	-1.35641
A630001G21Rik	3.78602	3.69315	4.04031	2.99078	4.14047	3.72354	3.33749
A630007B06Rik	7.38938	7.96908	7.97349	6.09081	7.35328	6.27057	7.61513
A630010A05Rik	-1.75378	-1.76833	-1.76777	-1.72579	-1.1152	-1.73193	-1.74408
A630012P03Rik	-2.85114	-2.85655	-2.85634	-2.84104	-2.83633	-2.84322	-2.8476
A630019I02Rik	-0.470254	-0.815705	-0.813767	-1.14545	-1.13086	-0.3608	-0.730646
A630020A06	3.22066	3.2042	3.01291	1.84344	3.17751	3.00195	3.56607
A630023A22Rik	-2.91933	-3.55556	-3.22376	-3.54378	-3.53708	-3.54686	-3.55197
A630033H20Rik	3.01094	2.29289	2.56047	1.35998	2.41394	2.62354	1.63538
A630066F11Rik	3.38453	3.24177	3.58663	3.41848	3.23661	3.95411	3.06567
A630072M18Rik	6.4761	6.47172	6.49971	6.26081	6.38999	6.31203	6.42098
A630073D07Rik	0	0	0	0	0	0	0
A630075F10Rik	3.69137	4.33912	4.01792	2.7468	4.21671	3.45884	4.22926
A630076J17Rik	-1.822	-1.86724	-2.24116	-2.22031	-2.21334	-2.22345	-2.22957
A630077J23Rik	-0.293693	-0.349587	-0.728449	-0.664976	-0.644162	-0.674392	-0.256155
A630089N07Rik	7.27835	7.54337	7.39022	4.31	6.88283	6.75391	7.53475
A630095E13Rik	0	0	0	0	0	0	0
A630095N17Rik	-0.263052	0.896998	0.569009	-0.208089	0.311445	0.548731	-0.24413
A730008H23Rik	-4.21068	-4.21511	-4.21494	-3.92864	-4.19867	-4.20427	-4.2078
A730017C20Rik	8.98707	8.65492	8.78335	7.63549	8.52671	9.12501	8.84716
A730017L22Rik	6.25731	6.66994	6.28451	5.32757	6.46548	6.38907	6.3229
A730018C14Rik	0.751515	0.666546	0.39254	0.585574	0.99514	1.33405	0.501165
A730020E08Rik	4.21777	4.54706	4.39509	3.47311	3.69095	4.22816	4.35809
A730020M07Rik	2.4188	3.19116	2.29228	2.10967	2.21358	3.12584	3.19227
A730036I17Rik	3.20661	2.99516	2.52046	3.10174	3.22816	3.13135	3.09492
A730043L09Rik	0.535828	0.739853	0.472203	1.44241	1.3281	1.56792	1.47436
A730046J19Rik	1.95546	0.591323	1.4829	0.771168	1.6388	2.14215	1.86679
A730056A06Rik	5.4709	5.37904	5.42851	4.58471	5.45498	4.97289	5.31248
A730082K24Rik	0.428548	-0.311361	0.350595	0.249853	-0.195432	0.223378	0.171348
A730085A09Rik	-0.780254	-0.81408	0.459226	-0.716738	-0.0829773	-0.730517	-0.758022
A730085K08Rik	1.1299	-0.170354	0.200258	0.961786	-0.0500558	0.67369	1.47134
A730090H04Rik	1.89072	1.99679	2.49456	2.58389	2.37619	1.3053	2.10047
A730090N16Rik	0.166499	-0.552697	-0.551807	-0.483548	0.388321	-0.0398641	0.217765
A730098P11Rik	4.0801	4.14437	4.33864	2.24527	3.06241	2.59965	3.36544
A830009L08Rik	5.15504	5.76306	5.72743	3.58635	5.73071	4.59976	4.29522
A830010M20Rik	10.5998	11.0385	10.8623	9.41855	10.4678	9.9607	10.5942
A830018L16Rik	9.4433	9.76522	9.5294	7.59525	9.11996	8.79713	9.28927
A830019L24Rik	1.40154	1.70629	1.45264	0.367915	0.408519	0.790442	1.03642
A830052D11Rik	3.85235	4.86888	4.61994	4.00406	4.519	4.22589	4.24214
A830080D01Rik	6.65121	6.54029	6.72653	4.80772	6.04517	6.10127	6.91465
A830082K12Rik	6.41575	6.47961	6.46629	4.96971	5.56031	5.89702	5.94578
A830082N09Rik	7.70755	8.05917	7.83718	5.66702	7.36521	7.37532	7.76383
A930001A20Rik	1.53026	1.18087	1.05122	-0.0520449	1.07843	-0.0656298	0.32821
A930001C03Rik	-0.796814	-0.395166	-0.392784	-0.74516	-0.155802	-0.756469	-0.778874
A930003A15Rik	1.78207	2.52753	1.8264	1.79609	1.89253	2.87922	2.50192
A930003O13Rik	2.51931	1.60928	2.29312	3.1183	1.76244	2.61483	2.94147
A930004D18Rik	4.80659	4.8646	4.57487	4.79103	4.47801	4.93925	4.78077
A930005H10Rik	6.23421	6.22066	6.24399	6.53708	6.25804	6.53739	5.97308
A930006I01Rik	0	0	0	0	0	0	0
A930006K02Rik	2.11699	2.31761	3.31483	2.66786	3.05158	3.49387	2.77254
A930007I19Rik	2.16127	1.92758	1.93239	1.1002	1.48897	1.96566	1.71009
A930009A15Rik	2.46712	1.9686	1.81935	1.95164	2.58936	2.66686	2.31511
A930011G23Rik	3.64333	3.4909	3.87156	4.46427	3.00899	2.96334	3.45362
A930011O12Rik	9.86408	10.3808	10.1771	10.3471	10.738	10.2807	10.475
A930012L18Rik	4.15676	4.66399	4.03967	2.79235	4.00648	3.8733	3.62812
A930013F10Rik	5.36959	5.75735	5.77573	4.77234	6.22164	5.1568	6.05658
A930015D03Rik	4.35155	4.50163	4.72634	4.81631	5.02171	4.92711	4.7122
A930016O22Rik	3.23435	3.27634	2.95157	4.19238	3.776	3.70281	2.79877
A930017M01Rik	7.09975	7.32627	7.19221	5.81215	6.86887	7.20326	7.12489
A930018P22Rik	-1.4922	-1.50442	-1.12473	-1.46806	-0.933455	-0.673622	-1.48393
A930019D19Rik	-0.55283	0.165054	-0.585545	0.0469591	0.109257	0.0186431	-0.0373166
A930024E05Rik	4.78278	5.30269	5.19916	4.95728	4.92194	5.24567	4.76718
A930041C12Rik	-1.07339	-1.09009	-1.08945	-0.216902	-1.02444	-0.248566	-1.06211
AA387883	4.16653	4.07236	3.82616	3.34122	4.32484	3.74691	3.68644
AA388235	6.12467	5.94836	5.9112	5.49981	6.00332	5.93363	6.244
AA414768	6.61328	6.36108	6.45022	6.01975	6.40288	6.69363	6.34209
AA415398	5.91326	5.86106	5.75343	5.35064	5.75493	6.02588	5.71382
AA465934	1.72622	1.89772	1.44687	2.25049	1.83224	2.32728	1.61105
AA467197	2.35328	2.52519	2.6174	2.47473	0.985667	2.55447	1.79355
AA474331	4.05313	3.7253	4.27363	4.00655	4.08225	2.76976	4.19582
AA536875	-0.299888	-0.736732	-0.0744579	-0.190599	0.490847	-0.214808	-0.262287
AA543186	2.26234	2.03459	2.30587	2.01555	1.74175	1.60652	1.71155
AA545190	0	0	0	0	0	0	0
AA619741	-2.45289	-2.45984	-2.45957	-1.92415	-2.43245	-2.44223	-2.44819
AA792892	-1.07363	-1.09093	-0.421385	-1.03972	-1.02311	-0.237494	-0.616223
AA986860	5.15873	4.89411	5.12687	5.65141	5.34434	5.45837	5.26669
AA987161	7.02136	7.27611	7.12443	3.67202	6.20588	6.61202	6.95154
AB099516	-3.77716	-3.78002	-3.77994	-3.7633	-3.7568	-3.76629	-3.77228
AB124611	4.66318	4.83346	4.98352	5.51246	4.93483	5.44572	3.14948
AF067061	-3.60938	-3.61372	-3.61356	-3.59352	-3.58431	-3.59776	-3.60625
AF067063	-3.16601	-2.78458	-3.16979	-3.15821	-3.15327	-3.15995	-3.16335
AF251705	6.83478	6.97487	6.84528	6.96289	6.97093	7.06208	5.75253
AF357355	-1.30149	-0.91938	-1.31662	-1.27074	-0.0631715	-1.27754	-1.2909
AF357359	4.76926	4.94417	5.13045	2.54863	4.35263	4.36845	5.2794
AF357399	-0.636614	-1.36975	-0.984841	-1.32853	-0.788371	-0.527342	-1.34648
AF357425	-3.42382	-3.42622	-3.42613	-3.4165	-3.40928	-3.41983	-3.02478
AF357426	-2.27828	-2.28595	-1.20107	-2.26315	-2.2557	-2.26651	-1.8141
AF366264	-1.41801	-1.84134	-1.84098	-1.81298	-1.27923	-1.81718	-1.82538
AF529169	5.40718	5.76902	5.83353	5.05088	5.10878	4.45576	5.11835
AI115009	4.17572	4.2265	3.79982	3.90226	4.6585	4.22491	3.87418
AI118078	6.45721	6.53152	6.48232	7.30681	6.79016	6.85711	6.307
AI182371	2.57336	2.92237	2.45432	3.61742	3.0518	2.99086	2.9805
AI197445	3.3774	2.55544	2.87844	2.60162	2.56808	2.24387	3.24807
AI314180	10.0205	10.2341	10.2017	8.69031	10.1294	9.74105	10.2104
AI314831	-1.95391	-1.96274	-1.96241	-1.9364	-1.40002	-1.46612	-1.19492
AI316807	8.22807	8.26626	8.23364	7.79541	8.01466	8.28704	8.04018
AI317395	2.86346	2.30849	2.72598	1.9387	2.03489	2.63328	2.2915
AI413582	8.42803	8.49734	8.34337	9.33618	8.69139	8.75643	8.37475
AI414108	8.35063	8.92432	8.78698	8.16058	9.51998	8.66527	9.00234
AI427809	2.87126	2.62779	2.8249	2.91632	2.57881	2.41466	1.25135
AI429214	5.14542	5.02453	5.31058	3.9971	5.3784	5.0638	4.99114
AI450353	3.92845	3.64434	3.77811	2.66842	3.41685	3.56445	4.25619
AI462493	7.60412	7.59209	7.72819	8.49697	7.59758	8.05554	7.55358
AI463170	-1.19191	-0.813474	-0.811442	-0.0425009	-1.14313	0.457438	-1.18063
AI464131	8.56668	8.4134	8.34867	8.70651	8.54347	8.32986	8.61354
AI467606	4.98461	5.19933	4.96538	5.48577	4.75807	5.26805	5.26826
AI480653	8.49931	8.44592	8.48827	8.8417	8.53806	8.16281	8.57422
AI504432	8.09556	8.43042	8.10596	4.63906	7.24131	7.31666	7.95012
AI506816	2.47303	2.44903	2.71946	1.5651	2.8357	1.81599	2.29738
AI507597	-0.837527	-0.862227	-0.861279	-0.268669	-0.212314	0.0586477	-0.344423
AI593442	11.0138	10.9582	10.9566	9.82147	10.5771	10.7114	11.165
AI597468	8.46948	8.43149	8.3342	6.78191	7.77378	8.07467	8.44363
AI597479	8.55446	8.45067	8.53781	6.95407	8.16163	8.08988	8.54361
AI606473	3.21024	1.98004	2.13882	2.64743	3.02219	3.87047	3.49077
AI607873	4.73087	5.47555	5.63373	3.93526	5.0075	4.88551	3.77829
AI646519	-4.21358	-4.21865	-4.21845	-4.20424	-4.19985	-4.20625	-4.21029
AI661453	2.65592	2.72572	2.52738	2.63568	2.57942	2.58366	2.95755
AI662270	2.97844	3.48168	2.49857	1.43972	3.02079	2.51943	1.33569
AI747448	0	0	0	0	0	0	0
AI836003	8.486	8.62449	8.54582	9.24829	8.66306	8.69868	8.48418
AI837181	9.39971	9.40519	9.28744	10.1852	9.47703	9.59111	9.17204
AI846148	8.01702	8.14287	8.06447	9.06121	8.29534	8.28255	8.13823
AI847159	0.18741	0.775957	1.33026	1.27759	1.36884	1.43812	1.15482
AI848285	5.88419	5.3137	5.46596	7.50733	6.22746	6.21402	5.38779
AI854517	8.27081	8.60973	8.51735	8.57916	8.54261	8.47386	8.39059
AI854703	8.09874	8.17964	8.06962	8.47273	8.233	8.33564	8.28427
AI987944	6.51353	6.51711	6.62933	3.71072	6.13423	6.4575	6.52028
AK010878	6.1137	5.93645	5.89993	5.1089	5.93229	6.19637	5.86151
AK129341	7.56992	7.49723	7.76313	6.40219	7.49545	7.28785	8.00247
AU015228	-4.20958	-4.21378	-4.21362	-4.20182	-4.19818	-3.94364	-4.20685
AU015836	-2.61774	-2.62365	-2.62342	-2.60604	-2.60027	-2.60865	-2.61374
AU016765	-4.2109	-4.21538	-4.21521	-4.20264	-4.19877	-4.20443	-4.208
AU018091	-0.581352	-0.604377	-0.226534	-0.536031	-0.51375	0.243023	0.177907
AU018829	0	0	0	0	0	0	0
AU019823	7.82697	7.94783	7.854	6.38537	7.7079	7.74357	7.81335
AU019990	0.820067	0.516288	0.907201	-0.0150916	0.825856	0.716106	-0.052729
AU021063	0	0	0	0	0	0	0
AU021092	5.23918	5.23155	4.65272	5.26187	4.78136	5.64339	4.78875
AU022252	7.03454	7.19915	7.13857	7.55599	6.93045	6.74251	7.08234
AU022751	-1.63825	-1.64982	-1.26166	-1.11812	-1.60423	-0.341396	-1.63043
AU022754	4.06668	3.69713	3.49805	3.79439	4.17094	3.66593	3.31851
AU022793	2.47838	2.55549	2.97272	2.0624	2.86879	2.80633	1.37033
AU023762	4.60437	4.63466	4.80282	2.5453	4.68025	4.63704	4.85055
AU023871	0.0904745	0.241427	-0.697701	0.247513	-0.0515701	-0.631648	-0.186271
AU040320	9.95223	9.86517	9.89322	10.388	9.97485	9.8957	9.87638
AU040972	1.78262	1.66334	0.997875	0.935342	1.79245	1.64766	1.7206
AU041133	5.81971	5.977	5.69611	3.42793	5.18127	5.68528	5.62285
AV039307	1.95893	1.70494	1.38195	1.67337	2.15061	1.63066	2.2769
AV051173	1.14285	1.37254	1.37684	1.69776	1.16096	1.28679	0.976151
AV320801	0	0	0	0	0	0	0
AW011738	5.03892	4.98486	5.0694	4.77887	4.55062	4.30981	4.79867
AW046200	2.71806	2.66239	2.66777	2.22984	2.50301	2.92022	2.50628
AW112010	4.09528	4.45498	4.70033	2.12121	4.30595	5.13078	3.98596
AW146154	5.37848	5.3809	5.48993	2.9747	5.2576	5.3245	5.62216
AW209491	8.08725	8.02419	7.95367	7.18631	7.84919	8.05285	8.09214
AW495222	4.21888	4.89473	4.29696	2.98133	4.56158	4.45768	3.83256
AW549542	3.32863	3.34027	2.76871	3.67032	3.8063	3.4863	3.07848
AW549877	9.59856	9.66417	9.55911	7.42838	9.29495	9.19533	9.70986
AW551984	6.33362	5.68215	6.38783	5.38519	5.57636	7.04081	6.78583
AW554918	7.26265	7.33148	7.35009	5.54093	7.03517	6.82883	7.07929
AY074887	2.24865	2.00621	1.88038	2.60406	2.15108	2.30945	1.91093
AY358078	-1.82501	-2.23119	-2.23094	-2.21135	-2.20475	-1.75698	-1.79508
AY512915	-2.74599	-2.7516	-2.35355	-2.73491	-2.72945	-2.73737	-2.27914
AY512931	2.72359	3.49499	3.59864	2.9587	3.59226	3.75317	3.37014
AY761184	-4.20382	-4.20684	-4.01985	-4.19824	-4.19562	-4.19944	-4.20186
AY761185	0	0	0	0	0	0	0
Aaas	7.32816	7.50435	7.50703	7.83768	7.63405	7.5061	7.23948
Aacs	9.00401	9.05297	8.91759	10.0665	9.27347	9.23038	9.21051
Aadac	0	0	0	0	0	0	0
Aadacl2	0	0	0	0	0	0	0
Aadacl3	0	0	0	0	0	0	0
Aadat	2.1584	1.66047	2.03149	0.617588	1.72205	1.33622	1.25937
Aaed1	5.80003	5.94897	6.0363	5.7138	5.99059	5.70865	5.80289
Aagab	9.51934	9.6059	9.5301	9.68291	9.63686	9.72127	9.49157
Aak1	11.9176	12.2959	12.1515	11.1182	12.0217	11.3649	11.9331
Aamdc	7.81179	7.64161	7.63178	7.8007	7.87424	8.12631	7.92981
Aamp	10.9033	10.7367	10.7781	11.7379	10.9279	11.0049	10.8962
Aanat	1.1746	1.4057	1.54272	1.73408	1.19425	1.68681	1.59334
Aar2	9.02996	8.98909	9.00354	9.58087	9.10763	9.24787	9.06918
Aard	5.0294	4.9682	4.71325	5.06056	4.71064	4.81374	4.65434
Aars	11.2876	11.274	11.3008	11.6203	11.2479	11.2994	11.1077
Aars2	8.42816	8.41811	8.26618	9.58191	8.88829	8.57548	8.4421
Aarsd1	9.17939	9.04103	9.08893	9.84248	9.29674	9.60009	9.18431
Aasdh	6.67148	6.4746	6.62077	6.37555	6.67574	6.18942	6.7588
Aasdhppt	8.28021	8.27375	8.15871	7.12663	7.78121	8.07235	8.24694
Aass	5.63759	5.58254	5.73694	4.77488	5.47805	5.24079	5.55834
Aatf	7.39618	7.50153	7.35169	7.30461	7.58149	7.72693	7.40708
Aatk	11.3166	11.2544	11.2119	12.7575	11.7578	11.6008	11.7211
Abat	11.9025	11.7535	11.871	11.6053	11.7967	11.7569	12.0638
Abca1	10.2494	10.5572	10.6523	9.26494	9.45756	9.378	9.34877
Abca12	0.5427	1.15456	0.754777	0.675383	0.739954	0.646143	0.16639
Abca13	1.90046	2.20387	1.78418	0.913764	1.42784	1.62533	1.23786
Abca14	-1.59523	-1.61721	-1.61635	-1.55415	-1.5349	-1.56303	-1.58082
Abca15	-1.91926	-1.92831	-1.54814	-1.90131	-1.89244	-1.43129	-1.91312
Abca16	-4.22354	-4.23075	-4.23046	-4.21027	-4.20404	-4.21314	-4.21888
Abca17	1.87655	2.71824	2.09736	2.44674	2.96063	1.8056	2.13509
Abca2	11.1419	11.0726	11.0502	12.6345	11.7421	11.4772	11.791
Abca3	9.73244	9.9929	9.96008	10.4281	10.0654	9.61762	9.83471
Abca4	6.68622	6.70206	6.48082	7.31017	6.66627	6.44238	6.79718
Abca5	8.75235	9.10755	9.09765	6.58976	8.58416	8.12957	8.90357
Abca6	4.36676	4.20797	4.59654	3.33325	3.83285	4.04306	4.59742
Abca7	7.93454	7.97102	7.90624	9.33078	8.80536	8.19975	8.23697
Abca8a	5.0895	4.14296	4.41986	5.60117	5.16559	5.85901	6.78295
Abca8b	7.16493	7.31365	7.23936	5.71451	7.10862	6.74899	7.42765
Abca9	7.24102	7.35747	7.38148	6.24214	7.4366	6.73643	6.94826
Abcb10	8.40261	8.4415	8.35893	8.59941	8.44968	8.5316	8.52622
Abcb11	-2.05873	-2.06683	-2.06653	-2.04264	-2.03467	-2.04622	-2.05323
Abcb1a	8.02157	8.20231	7.91865	6.94791	7.75649	7.32976	7.6118
Abcb1b	5.43489	5.75438	5.90928	4.86332	5.56052	5.54639	5.0978
Abcb4	5.99434	5.99317	5.90422	5.59875	5.80483	5.97826	6.07813
Abcb5	-2.86579	-2.87114	-2.46641	-2.85524	-2.85006	-2.85758	-2.86217
Abcb6	7.89207	7.65182	7.73773	8.31762	8.1221	8.00065	7.83295
Abcb7	8.97541	8.90022	8.84006	6.36763	8.32868	8.31991	8.93574
Abcb8	9.00894	8.92725	8.99851	10.0108	9.20402	9.20987	9.05136
Abcb9	9.36782	9.36143	9.19887	10.3048	9.71365	9.36288	9.44661
Abcc1	8.07676	8.16652	8.21237	8.22932	8.22348	7.96381	8.08734
Abcc10	6.64659	6.42688	6.39868	8.15431	7.1384	7.25264	7.11093
Abcc12	4.18705	3.57448	4.08976	3.97423	3.88773	3.69007	4.38569
Abcc2	1.16403	-0.025633	-0.024142	0.560788	0.625044	0.0714354	0.474284
Abcc3	6.3324	6.59258	6.59153	6.90979	6.14239	6.06055	5.6608
Abcc4	7.37046	7.865	7.50476	7.41151	7.70957	7.28814	7.41443
Abcc5	10.1694	10.3092	10.2424	10.4833	10.6905	10.1886	10.5437
Abcc6	3.61018	3.51203	3.1527	4.5069	3.69295	3.24685	4.04806
Abcc8	7.90447	8.3039	8.33166	8.99192	8.70423	8.20872	8.10778
Abcc9	6.49204	6.98125	6.74101	5.55423	6.40286	5.76545	6.55899
Abcd1	7.46777	7.43929	7.22332	8.07218	7.707	7.41981	7.46921
Abcd2	9.41526	9.70515	9.55268	7.5942	9.26427	8.99295	9.27706
Abcd3	9.90172	9.83066	9.91142	8.46941	9.75316	9.7359	9.85795
Abcd4	7.13497	6.91273	7.04057	7.87258	7.38362	7.6737	7.15503
Abce1	10.2458	10.2715	10.2129	7.667	9.94824	10.0191	10.2653
Abcf1	10.1673	10.115	10.1416	10.677	10.3116	10.3425	10.2181
Abcf2	10.3543	10.3995	10.3626	10.7249	10.5395	10.5238	10.3357
Abcf3	9.55554	9.54386	9.58471	9.8804	9.8296	9.83823	9.74116
Abcg1	10.0507	10.0429	10.0712	10.5274	10.0804	10.0679	10.1789
Abcg2	7.75728	8.05201	7.91499	5.53997	7.91543	7.80893	7.83482
Abcg3	3.03771	3.45368	3.58023	1.68384	3.32223	3.00773	3.23609
Abcg4	9.16123	9.16617	9.04854	10.0323	9.38972	9.27183	9.32065
Abcg5	0.18389	-0.654654	-0.214341	-0.560877	0.429553	-0.57428	-0.106686
Abcg8	-2.38085	-2.38855	-2.38826	-2.36573	-1.79451	-2.36908	-2.37565
Abhd1	0.378366	0.0545098	0.307236	0.915862	0.823268	-0.205671	0.4279
Abhd10	7.65098	7.56631	7.74753	7.08946	7.44616	7.6849	7.64379
Abhd11	8.07354	8.04053	7.94245	8.76507	8.24419	8.49369	7.99461
Abhd12	12.1794	12.2174	12.1199	12.3349	12.2804	12.2599	12.0124
Abhd12b	1.6117	0.663934	0.667803	2.2335	2.51587	4.39096	5.18245
Abhd13	9.07075	9.19483	9.11242	7.5734	8.66234	8.63119	9.09536
Abhd14a	8.32477	8.12947	8.00347	9.07603	8.3818	8.46638	8.29547
Abhd14b	7.14884	6.89858	7.06558	7.84854	7.44989	7.7346	7.46261
Abhd15	4.74426	4.67255	4.53031	4.87242	5.1842	4.47289	4.44363
Abhd16a	9.80956	9.84935	9.7982	10.6289	10.0274	9.9792	9.79334
Abhd16b	-1.27308	-0.927682	-0.661848	-0.784283	-0.737028	-1.25353	-0.846896
Abhd2	8.77605	9.11082	8.91516	8.75319	8.76176	7.877	8.90728
Abhd3	9.07197	9.04262	9.07775	8.90841	9.07954	9.03839	9.17134
Abhd4	10.4111	10.213	10.2609	10.7721	10.3313	10.5737	10.1323
Abhd5	8.05983	7.89693	8.08788	7.23124	7.88515	8.07779	8.16855
Abhd6	9.2422	9.41206	9.32216	9.0521	9.40611	9.43148	9.32617
Abhd8	11.5673	11.4899	11.4088	12.4672	11.7267	11.6855	11.4168
Abi1	10.5481	10.6506	10.5885	9.73784	10.1464	10.2037	10.4788
Abi2	10.9352	11.1353	11.0046	9.35769	10.6668	10.4962	10.9139
Abi3	7.0913	7.1732	7.13725	7.80317	6.89922	7.02849	6.46889
Abi3bp	5.80655	5.33727	5.79736	5.33049	5.64957	5.05649	6.06767
Abl1	9.56261	9.50654	9.488	10.5778	9.7019	9.65951	9.82973
Abl2	9.67137	9.84938	9.72931	9.1392	9.57272	9.12456	9.63015
Ablim1	10.3517	10.5835	10.4751	9.58156	10.4783	9.96812	10.2201
Ablim2	10.5801	10.3193	10.2652	11.334	10.7711	10.6897	10.814
Ablim3	8.4795	8.57269	8.59469	8.82975	8.73461	8.5055	8.62005
Abo	-4.21111	-4.21563	-4.21545	-4.20277	-4.19886	-4.20457	-4.20818
Abp1	-0.932104	-1.68903	-1.68857	-1.14297	-1.64178	-1.65858	-1.20725
Abr	12.3541	12.5527	12.4594	12.4212	12.4563	12.0262	12.2063
Abra	0.935159	1.30535	1.30985	1.1189	1.20828	0.831356	0.459991
Abracl	6.96115	7.09527	7.09206	5.61961	6.94592	7.16949	7.06251
Abt1	8.08622	8.06561	8.08913	8.2512	8.10512	8.14754	8.03576
Abtb1	8.25704	8.34635	8.36725	9.26838	8.67571	8.55023	8.38675
Abtb2	7.60229	7.36218	7.41976	8.3942	7.55571	7.35427	7.50314
Acaa1a	8.28977	8.17589	8.3236	9.44141	8.69607	8.93612	8.52259
Acaa1b	2.52553	2.39462	2.58249	3.14074	3.1857	2.34002	2.5019
Acaa2	8.33864	8.0745	8.1113	8.75005	8.10695	8.43593	8.10407
Acaca	9.96765	10.0989	10.0231	9.94929	10.1544	9.88931	10.0027
Acacb	6.22255	6.17009	6.26685	7.16615	6.32124	6.39998	6.31374
Acad10	4.80443	5.036	5.30066	5.54691	4.94404	5.007	4.96273
Acad11	8.39247	8.39967	8.30253	8.24132	8.29205	8.21388	8.3918
Acad12	4.30737	4.51049	4.32144	4.67257	4.22601	4.14367	4.25386
Acad8	8.31699	8.01949	8.2073	8.17935	8.20581	8.33595	8.17072
Acad9	9.0821	9.12028	9.06033	8.60756	9.05675	9.08922	8.98347
Acadl	8.91758	8.86941	8.94777	8.19849	8.72768	8.92116	8.76253
Acadm	8.92078	8.70213	8.79116	8.68731	8.85615	9.08764	8.83739
Acads	6.71928	6.9069	6.81372	8.07289	7.05263	7.37215	6.86457
Acadsb	9.37828	9.42485	9.40243	8.4423	9.07284	9.07678	9.24444
Acadvl	8.98084	8.9823	8.99961	9.69151	9.35223	9.47049	9.21861
Acan	5.13969	5.55248	5.47909	6.0651	5.63079	5.56043	5.60058
Acap1	2.31074	2.18022	1.35612	3.42732	2.49723	2.50345	1.51038
Acap2	9.68037	10.0797	10.0158	9.48849	10.0443	9.53296	10.1784
Acap3	10.5794	10.8116	10.6275	11.3955	10.9243	10.587	10.5465
Acat1	10.2706	10.1435	10.1802	9.46899	10.1452	10.3582	10.2414
Acat2	8.09766	7.93994	7.96613	7.17496	8.09493	8.15235	8.1247
Acat3	4.33321	4.28313	4.17641	3.98997	4.12665	4.40693	3.69204
Acbd3	8.91406	8.99392	8.95841	7.89562	8.65651	8.628	8.8654
Acbd4	8.46489	8.30905	8.32775	9.30626	8.57688	8.76397	8.41718
Acbd5	9.71958	9.7861	9.75163	8.25637	9.37894	9.30408	9.8155
Acbd6	9.09507	9.01934	9.00354	9.93684	9.35886	9.51701	9.1197
Acbd7	1.81847	1.40999	1.41419	1.52459	1.82929	1.85172	2.13871
Accs	5.10293	5.07727	5.08349	5.49482	5.08949	4.92773	4.87176
Accsl	-0.230923	0.950801	-0.259216	-0.173115	0.708838	0.269519	0.968381
Acd	8.43659	8.48117	8.31847	9.19105	8.68634	8.71801	8.39297
Ace	9.12013	8.60739	8.78391	9.89229	8.94333	8.91362	9.13602
Ace2	4.4753	4.36482	4.54123	2.4049	4.47489	4.26989	4.26004
Ace3	-1.55556	-1.19516	-1.56638	-1.53325	-1.00567	-1.0736	-0.570383
Acer1	2.09789	1.97311	2.08323	1.69546	1.99381	1.65318	1.75713
Acer2	5.97323	7.15394	6.7822	5.88356	6.6946	6.65527	6.35186
Acer3	7.38366	7.4993	7.54194	5.75516	6.74147	6.93082	7.04341
Ache	9.37855	9.01174	9.24345	10.61	9.66715	9.94021	9.74317
Acin1	10.3472	10.5213	10.4921	11.3877	10.9838	10.8048	10.6934
Acly	11.092	11.0389	11.0997	11.4478	11.1616	10.968	11.381
Acmsd	2.45665	2.05268	1.95172	0.698347	1.96626	1.62369	1.54007
Acn9	5.64127	5.80792	5.6421	5.36193	5.66693	5.79149	5.65826
Acnat1	4.39139	4.10069	4.23747	1.94803	3.8684	4.25004	4.6991
Acnat2	-4.21358	-4.21865	-4.21845	-4.20424	-4.19985	-4.20625	-4.21029
Aco1	8.79291	8.85727	8.95126	8.89064	8.88092	8.84731	8.83466
Aco2	12.6835	12.6576	12.6578	13.1107	12.7454	12.732	12.6507
Acot1	6.81381	6.61933	6.89395	6.98378	6.37614	6.89271	6.32957
Acot10	-1.91723	-1.92644	-1.54354	-1.89899	-1.88998	-1.90305	-1.91098
Acot11	8.58512	8.63185	8.63135	8.77206	8.73418	8.43112	8.60707
Acot12	1.31825	1.49711	1.21655	0.751765	0.815007	1.47658	1.38852
Acot13	9.25014	9.19363	9.08794	8.9915	9.24691	9.70677	9.21512
Acot2	5.99754	6.40944	6.33431	6.14493	5.7672	6.22521	5.97554
Acot3	4.33943	4.61272	4.48387	4.25942	4.48761	3.88635	4.06963
Acot4	3.50798	3.64288	3.51578	3.29354	3.32388	2.93561	3.03425
Acot5	4.79989	5.20837	5.25784	5.17955	5.11931	4.79111	4.02234
Acot6	5.34774	4.93497	5.31895	5.25491	5.44746	4.93714	5.13319
Acot7	11.3857	11.2321	11.2325	12.3451	11.602	11.8184	11.4896
[truncated: 21,421 more rows]

## Sheet: Deseq-CC
CPZ 3wk vs naïve						CPZ 5+1wk vs naïve						CPZ 5+1wk vs CPZ 3wk
gene names	baseMean	log2FoldChange	pvalue	padj		gene names	baseMean	log2FoldChange	pvalue	padj		gene names	baseMean	log2FoldChange	pvalue	padj
42064	606.359	0.268296	0.434618	1		Lyz2	2573.08	4.1308	5.36157e-27	6.52074e-23		0610005C13Rik	2.65192	-0.863552	0.380312	NA
42064	3.32398	-0.627423	0.509106	NA		Itgax	286.194	4.55788	5.87699e-19	3.5738e-15		0610007N19Rik	25.588	0.0609639	0.854595	0.901681
42065	673.409	0.309865	0.137175	0.801674		Cd74	1070.44	3.81413	6.85594e-16	2.7794e-12		0610007P14Rik	415.159	0.196297	0.326734	0.451784
42065	806.186	0.0497324	0.825063	1		Gfap	11223.6	2.82223	5.14423e-13	1.5641e-09		0610008F07Rik	0	NA	NA	NA
42066	28.315	-0.11564	0.835622	1		H2-Aa	216.596	3.15838	4.98561e-12	1.16297e-08		0610009B14Rik	0.524343	1.08889	0.401522	NA
42067	436.461	-0.242573	0.307183	1		Serpina3n	1254.17	3.06047	5.73739e-12	1.16297e-08		0610009B22Rik	187.794	-0.198727	0.48237	0.59945
42068	1090.63	0.0561825	0.746046	1		Tyrobp	2989.76	2.33829	1.14044e-11	1.98143e-08		0610009D07Rik	552.811	-0.0132616	0.967157	0.982146
42069	2858.21	0.182748	0.617898	1		C1qb	9006.04	2.25429	3.21289e-11	4.8844e-08		0610009L18Rik	34.0363	0.86967	0.00148444	0.0077967
42070	456.456	0.277328	0.419215	1		Slc11a1	997.635	2.87725	9.21658e-11	1.24547e-07		0610009O20Rik	519.24	0.449337	0.00307885	0.0132012
42071	804.393	-0.482623	0.00536325	0.128219		H2-D1	1801.62	1.89896	1.71123e-10	1.93446e-07		0610010B08Rik	2.75358	0.113929	0.904245	NA
42072	400.963	-0.209097	0.620009	1		Ly9	301.376	4.29691	1.74963e-10	1.93446e-07		0610010F05Rik	585.08	-1.14254	0.0046071	0.0178951
42073	12.4415	0.838327	0.145673	0.824173		Cd52	1065.54	3.15478	2.17759e-10	2.20699e-07		0610010K14Rik	397.996	0.683102	0.00343153	0.014307
42074	60.647	-0.396336	0.209159	0.951975		C1qa	11092.9	2.41374	3.73945e-10	3.33791e-07		0610011F06Rik	205.799	0.589445	0.00923551	0.0298265
42248	40.4143	-1.06649	0.0927233	0.677631		C4b	883.404	2.84795	3.84236e-10	3.33791e-07		0610012G03Rik	527.956	0.482003	0.00332408	0.0139708
42249	1365.72	0.0919248	0.838069	1		Csf3r	786.738	2.37621	7.17554e-10	5.81793e-07		0610012H03Rik	0.217476	0.250152	0.847504	NA
42250	5352.98	0.295614	0.240848	0.987512		Aspg	84.8839	3.15844	1.0079e-09	7.66129e-07		0610030E20Rik	267.335	-0.408888	0.0340274	0.0808808
42251	1660.65	-1.74168	3.32865e-11	3.60373e-08		Trem2	2478.58	2.30707	1.35318e-09	9.68081e-07		0610031J06Rik	1086.87	0.644568	0.00431955	0.0170461
42252	5559.96	0.201249	0.513508	1		Cntnap5b	98.1105	-2.57044	1.44947e-09	9.7936e-07		0610031O16Rik	0.143467	-0.776627	0.502644	NA
42253	1117.23	0.00308022	0.990566	1		Psmb8	495.625	2.6093	2.73651e-09	1.75165e-06		0610037L13Rik	313.352	0.206166	0.11097	0.20063
42254	3813.7	0.0581543	0.929175	1		Capg	343.237	2.96113	4.30475e-09	2.61772e-06		0610038B21Rik	4.04632	0.751728	0.276675	0.399103
42255	1945.4	-0.0569289	0.772165	1		H2-Ab1	216.936	3.22154	5.3074e-09	3.07374e-06		0610038L08Rik	0.590583	0.964917	0.513372	NA
42256	1185.91	0.719235	0.00971709	0.187122		Lgals3	379.539	2.96402	9.11971e-09	5.04154e-06		0610039K10Rik	3.07648	0.460511	0.724613	NA
42257	121.348	0.529687	0.248668	0.99637		Cd68	1950.08	2.23719	1.15457e-08	6.10515e-06		0610040B10Rik	12.8302	-0.504605	0.322991	0.44761
42258	1167.34	0.439471	0.0984593	0.699283		Myo1f	800.398	2.50981	1.52988e-08	7.75269e-06		0610040F04Rik	6.62929	-0.855445	0.165889	0.271567
42259	0.0956483	0	1	NA		Gpnmb	925.276	2.85834	1.90796e-08	9.28183e-06		0610040J01Rik	228.434	0.162773	0.435066	0.557497
42261	0.072015	0	1	NA		Lag3	773.715	2.52473	2.42009e-08	1.13205e-05		0610043K17Rik	1.5719	-0.534847	0.603769	NA
42262	2408.65	0.367715	0.373926	1		Pld4	3048.14	1.80156	4.55028e-08	2.04965e-05		1100001G20Rik	5.38032	0	1	1
0610005C13Rik	2.65192	-0.567607	0.612097	NA		H2-K1	3633.01	1.89194	4.73969e-08	2.05872e-05		1110001A16Rik	176.574	0.331395	0.0713228	0.142858
0610007N19Rik	25.588	0.571313	0.239227	0.987016		C1qc	11995.4	2.17793	8.45041e-08	3.54393e-05		1110001J03Rik	187.6	1.02024	0.000134717	0.00137803
0610007P14Rik	415.159	-0.213884	0.445324	1		Thbs4	327.357	2.26822	1.02773e-07	4.04329e-05		1110002L01Rik	27.561	-0.121514	0.694101	0.778706
0610009B14Rik	0.524343	0.0336624	0.981343	NA		Atp11c	294.634	-2.05674	1.0306e-07	4.04329e-05		1110004E09Rik	315.452	0.412472	0.00264938	0.0118964
0610009B22Rik	187.794	-0.103582	0.791758	1		Unc93b1	3911.58	1.89352	1.10507e-07	4.19996e-05		1110004F10Rik	1197.72	-0.207115	0.120522	0.213645
0610009D07Rik	552.811	-0.212146	0.635466	1		Lsp1	817.087	1.55644	1.14302e-07	4.21255e-05		1110006O24Rik	10.1229	-0.403299	0.479824	0.597367
0610009L18Rik	34.0363	0.238566	0.565257	1		H2-Eb1	156.332	2.74941	1.22587e-07	4.38502e-05		1110007C09Rik	162.172	1.36989	3.60048e-06	9.5989e-05
0610009O20Rik	519.24	-0.0900455	0.674576	1		Cxcl16	312.902	2.2185	1.66989e-07	5.80263e-05		1110008F13Rik	315.246	0.662106	0.0026276	0.011837
0610010B08Rik	2.75358	-0.588484	0.603537	NA		S100a6	340.098	1.81962	1.73535e-07	5.86259e-05		1110008J03Rik	188.059	0.748704	0.00179918	0.00893891
0610010F05Rik	585.08	0.0667656	0.904006	1		Dock2	636.441	2.00796	2.35385e-07	7.73716e-05		1110008L16Rik	84.9137	-0.462927	0.0719231	0.143722
0610010K14Rik	397.996	0.162224	0.623253	1		Osbpl8	960.513	-1.68306	2.4274e-07	7.76897e-05		1110008P14Rik	986.747	0.521543	0.00856029	0.0281441
0610011F06Rik	205.799	-0.00320156	0.992009	1		Irf8	962.973	2.28278	3.19626e-07	9.73488e-05		1110012L19Rik	140.036	0.0719169	0.774025	0.840795
0610012G03Rik	527.956	0.176422	0.449279	1		Grm5	1738.86	-1.24922	3.20174e-07	9.73488e-05		1110015O18Rik	17.5538	-0.342114	0.61555	0.715249
0610012H03Rik	0.217476	0.245508	0.823435	NA		Mbnl2	1588.82	-1.10399	3.62785e-07	0.000107615		1110017D15Rik	39.7975	0.826439	0.0276338	0.0688225
0610030E20Rik	267.335	-0.261906	0.321483	1		Hcls1	905.299	1.72266	3.84619e-07	0.000111375		1110018G07Rik	1754.02	-0.255911	0.0751963	0.148681
0610031J06Rik	1086.87	0.113659	0.720961	1		Vim	2548.87	2.15842	4.04449e-07	0.000113843		1110019D14Rik	19.8561	-0.531218	0.235825	0.355013
0610031O16Rik	0.143467	0.608875	0.534993	NA		Fryl	804.569	-0.818526	4.13948e-07	0.000113843		1110020A21Rik	6.91734	-0.67322	0.272393	0.39476
0610037L13Rik	313.352	0.0525198	0.774298	1		C3	638.183	3.21115	4.21227e-07	0.000113843		1110025L11Rik	0	NA	NA	NA
0610038B21Rik	4.04632	1.95411	0.0799291	NA		Mob1b	144.892	-1.75797	4.69604e-07	0.000124159		1110028F11Rik	0.479503	-0.0855069	0.954979	NA
0610038L08Rik	0.590583	-0.890525	0.548346	NA		Cpsf6	995.035	-1.03588	5.19027e-07	0.000134307		1110028F18Rik	0.042838	0	1	NA
0610039K10Rik	3.07648	-2.49392	0.0567599	NA		Cst7	233.606	3.34646	5.3997e-07	0.000136815		1110032A03Rik	368.374	-0.08004	0.791826	0.854274
0610040B10Rik	12.8302	1.10008	0.130668	0.787176		Itgb2	1377.49	1.88928	6.9254e-07	0.000171891		1110032F04Rik	118.097	-0.528755	0.0365223	0.0852925
0610040F04Rik	6.62929	0.55269	0.490434	NA		Ctsz	5618.14	1.69265	1.04173e-06	0.000250469		1110034G24Rik	76.6511	0.432332	0.021284	0.0564936
0610040J01Rik	228.434	0.466128	0.126141	0.777203		Col25a1	467.954	-1.19924	1.05032e-06	0.000250469		1110035M17Rik	22.2597	0.457403	0.152702	0.254993
0610043K17Rik	1.5719	-0.556207	0.639409	NA		Scn3a	540.144	-1.5159	1.33702e-06	0.000312709		1110036E04Rik	0	NA	NA	NA
1100001G20Rik	5.38032	0	1	NA		Sema6d	804.678	-0.801007	1.40309e-06	0.0003185		1110037F02Rik	626.594	-0.57229	0.00617319	0.021958
1110001A16Rik	176.574	-0.00767545	0.976462	1		AF251705	493.558	1.80195	1.41416e-06	0.0003185		1110038B12Rik	152.673	0.0678369	0.730838	0.806407
1110001J03Rik	187.6	-0.259908	0.48904	1		AB124611	224.372	3.44154	1.45039e-06	0.000320721		1110038F14Rik	179.47	0.92287	5.96944e-08	3.97935e-06
1110002L01Rik	27.561	-0.117256	0.776278	1		Siglec5	148.906	2.84941	1.63561e-06	0.000355219		1110046J04Rik	24.7427	-0.208382	0.699869	0.782823
1110004E09Rik	315.452	0.151806	0.438903	1		Tlr2	1138.77	2.29966	1.81553e-06	0.000387377		1110051M20Rik	760.486	0.18586	0.136551	0.234269
1110004F10Rik	1197.72	0.105448	0.573964	1		Ctsd	37257	1.45573	1.87849e-06	0.000393899		1110054M08Rik	41.1456	0.496574	0.0956647	0.179362
1110006O24Rik	10.1229	0.430212	0.573737	1		Sfpi1	777.316	2.06262	2.11735e-06	0.00043646		1110057K04Rik	514.624	-0.0686094	0.7246	0.801549
1110007C09Rik	162.172	-0.296132	0.477783	1		Cd14	402.862	2.10607	2.36637e-06	0.000479663		1110058L19Rik	166.082	0.0671163	0.820704	0.876211
1110008F13Rik	315.246	0.00833422	0.978656	1		Gpr63	51.478	-1.83524	2.4633e-06	NA		1110059E24Rik	237.901	-0.75678	0.0706884	0.141816
1110008J03Rik	188.059	-0.297613	0.376935	1		Tbxas1	681.594	1.77236	2.51862e-06	0.000502155		1110059G10Rik	162.337	-0.32985	0.172255	0.279442
1110008L16Rik	84.9137	0.532685	0.139815	0.807918		Serpinf2	22.7533	4.15467	2.75976e-06	NA		1110059M19Rik	49.4403	0.0793812	0.854926	0.901932
1110008P14Rik	986.747	0.589363	0.0355016	0.419985		Ctss	12440.9	1.54618	3.00072e-06	0.000588625		1110065P20Rik	155.231	1.14256	3.08299e-05	0.00047664
1110012L19Rik	140.036	0.0420992	0.904313	1		Prrx2	23.1154	4.10196	3.10831e-06	NA		1190002F15Rik	16.8036	-0.412654	0.499182	0.614881
1110015O18Rik	17.5538	-0.638249	0.399444	1		Ube3a	470.549	-1.35348	3.57209e-06	0.000680186		1190002N15Rik	389.887	-1.15609	1.90694e-06	5.75109e-05
1110017D15Rik	39.7975	-0.640542	0.21383	0.957465		Ccl6	340.374	2.38374	3.57934e-06	0.000680186		1190003J15Rik	9.97019	0.413227	0.389226	0.513879
1110018G07Rik	1754.02	-0.131768	0.514183	1		Slc15a3	873.021	2.3193	4.29441e-06	0.000803516		1190003K10Rik	0.232283	0	1	NA
1110019D14Rik	19.8561	-0.358098	0.531339	1		Irf7	517.972	2.41664	4.42263e-06	0.00081497		1190005I06Rik	83.2748	1.57843	7.64406e-06	0.00017155
1110020A21Rik	6.91734	-0.380003	0.61424	NA		Cyba	1404.83	2.23309	4.58959e-06	0.000833113		1190007I07Rik	44.2757	0.705389	0.00296155	0.0128655
1110028F11Rik	0.479503	-0.295115	0.837859	NA		Cd22	116.653	2.23275	4.98506e-06	0.000891593		1200011I18Rik	520.734	-0.865996	0.00378989	0.0154776
1110028F18Rik	0.042838	0	1	NA		Plekho1	1011.91	1.07296	5.53139e-06	0.000974968		1200014J11Rik	368.904	-0.238384	0.190339	0.301501
1110032A03Rik	368.374	0.138439	0.743258	1		Lgals3bp	3213.04	1.98762	5.66367e-06	0.000984022		1300002E11Rik	73.2264	-0.134858	0.652277	0.745644
1110032F04Rik	118.097	0.915462	0.0107669	0.199019		Tmc7	174.579	-1.176	6.0155e-06	0.00103043		1300002K09Rik	9.16883	-0.272385	0.624414	0.722897
1110034G24Rik	76.6511	-0.370757	0.152972	0.844466		Pcdhb18	62.6132	-1.58243	6.42357e-06	NA		1300015D01Rik	0.0957722	0.871791	0.44134	NA
1110035M17Rik	22.2597	0.650108	0.180848	0.904061		Ifitm3	643.378	1.81105	6.59985e-06	0.00111482		1300017J02Rik	1.56206	0.326506	0.762422	NA
1110037F02Rik	626.594	0.0173436	0.952524	1		Lyl1	338.934	2.13824	7.97534e-06	0.00130649		1300018J18Rik	152.643	0.268704	0.188185	0.298651
1110038B12Rik	152.673	0.491936	0.0852629	0.657339		Apoe	50007.2	2.05788	8.02829e-06	0.00130649		1500002O10Rik	3.18158	-0.863504	0.274101	NA
1110038F14Rik	179.47	-0.207346	0.394455	1		Arhgef25	1147.62	0.841884	8.0568e-06	0.00130649		1500004A13Rik	185.504	0.141634	0.435981	0.558271
1110046J04Rik	24.7427	0.297226	0.684195	1		St18	127.101	-1.68725	8.81894e-06	0.00141126		1500009C09Rik	819.721	0.390047	0.00952044	0.0304518
1110051M20Rik	760.486	-0.13545	0.440543	1		Tgfb1i1	200.089	1.2867	8.98224e-06	0.00141873		1500009L16Rik	162.448	0.176965	0.278409	0.400996
1110054M08Rik	41.1456	0.453913	0.297186	1		Rps4y2	271.969	1.61038	9.45384e-06	0.00147407		1500011B03Rik	825.801	0.165227	0.200292	0.313376
1110057K04Rik	514.624	-0.163526	0.548174	1		S100pbp	172.803	-1.38414	9.67061e-06	0.00148878		1500011K16Rik	227.546	0.422988	0.0454698	0.101075
1110058L19Rik	166.082	0.126505	0.759627	1		Serping1	166.255	1.96476	1.03131e-05	0.00155997		1500012F01Rik	259.641	0.495346	0.0442522	0.0988987
1110059E24Rik	237.901	0.0163366	0.977271	1		Pcdh11x	330.993	-1.86352	1.03896e-05	0.00155997		1500012K07Rik	2.90329	0.572031	0.461965	NA
1110059G10Rik	162.337	-0.277913	0.402226	1		8430408G22Rik	37.1061	2.31929	1.05429e-05	NA		1500015A07Rik	40.3966	0.556529	0.0497451	0.108269
1110059M19Rik	49.4403	-0.348403	0.55433	1		Itgb5	3485.71	1.56592	1.05779e-05	0.00156888		1500015L24Rik	1.81734	3.25465	0.0179117	NA
1110065P20Rik	155.231	-0.0708715	0.854992	1		Timp1	51.8104	4.12961	1.09694e-05	NA		1500015O10Rik	295	0.925222	0.000642565	0.00423899
1190002F15Rik	16.8036	0.681434	0.412307	1		Mdga2	419.248	-1.2399	1.13111e-05	0.00165742		1500016L03Rik	8.8683	2.65665	0.00141154	0.00751641
1190002N15Rik	389.887	0.473844	0.1586	0.856698		Pcp2	6.4526	5.79701	1.19652e-05	NA		1500017E21Rik	1.50985	1.49236	0.228938	NA
1190003J15Rik	9.97019	-0.0385698	0.953499	1		Rspry1	365.408	-0.907437	1.23245e-05	0.00178336		1500032L24Rik	914.795	0.812584	2.24506e-05	0.000377432
1190003K10Rik	0.232283	0	1	NA		Ptpn4	296.878	-2.53769	1.24638e-05	0.00178336		1600002D24Rik	0.571043	-0.273726	0.856308	NA
1190005I06Rik	83.2748	-0.127673	0.797168	1		Ifi27l2a	307.378	2.93836	1.35192e-05	0.00190266		1600002H07Rik	109.004	0.380261	0.0348357	0.0823297
1190007I07Rik	44.2757	-0.262359	0.435204	1		Fam84b	204.366	-1.27273	1.36105e-05	0.00190266		1600002K03Rik	38.3984	1.0725	0.000191003	0.00176536
1200011I18Rik	520.734	0.133302	0.748107	1		Fxyd7	848.137	1.02693	1.37831e-05	0.00190489		1600010M07Rik	9.56467	0.876061	0.19793	0.310493
1200014J11Rik	368.904	-0.144959	0.565574	1		Csf2rb	458.928	2.16617	1.39867e-05	0.0019113		1600012H06Rik	282.734	-0.297354	0.0251348	0.0642833
1300002E11Rik	73.2264	-0.198301	0.628884	1		1700086L19Rik	167.625	-1.05742	1.43119e-05	0.00193319		1600014C10Rik	573.853	-0.206235	0.09475	0.178184
1300002K09Rik	9.16883	1.22765	0.134504	0.796399		Gpsm3	254.278	2.10885	1.44648e-05	0.00193319		1600014C23Rik	0.862608	1.122	0.364849	NA
1300015D01Rik	0.0957722	0	1	NA		Ncf2	743.023	1.63491	1.47799e-05	0.00195383		1600014K23Rik	0	NA	NA	NA
1300017J02Rik	1.56206	0.579139	0.658502	NA		Lancl3	46.2198	-1.64533	1.49808e-05	NA		1600015I10Rik	0	NA	NA	NA
1300018J18Rik	152.643	-0.132268	0.643729	1		Megf10	231.713	-0.988022	1.60347e-05	0.00209693		1600016N20Rik	2.94464	1.48805	0.0720187	NA
1500002O10Rik	3.18158	0.942285	0.353964	NA		Hiatl1	528.412	-0.936429	1.63145e-05	0.00211082		1600019K03Rik	0.0191799	0	1	NA
1500004A13Rik	185.504	-0.507122	0.0426754	0.467026		Fcgr3	2337.07	1.49906	1.75543e-05	0.00224732		1600020E01Rik	75.5906	0.199377	0.640041	0.735821
1500009C09Rik	819.721	-0.105449	0.619083	1		Rps6ka5	222.669	-1.27798	1.79333e-05	0.00227193		1600023N17Rik	4.17642	0.85734	0.214781	0.33032
1500009L16Rik	162.448	-0.0413163	0.856915	1		Fermt3	891.081	1.94599	1.81948e-05	0.00228129		1600025M17Rik	0	NA	NA	NA
1500011B03Rik	825.801	0.0344678	0.849824	1		Il23a	7.5627	4.93249	1.90548e-05	NA		1600029D21Rik	3.10489	-0.89126	0.297101	NA
1500011K16Rik	227.546	0.168657	0.573271	1		Fam199x	152.437	-1.67698	2.11993e-05	0.00263088		1600029I14Rik	4.8488	2.51888	0.00135072	0.00728379
1500012F01Rik	259.641	-0.247997	0.472024	1		Runx1t1	266.595	-0.989839	2.30821e-05	0.00283559		1600029O15Rik	13.7913	-0.579252	0.196062	0.30816
1500012K07Rik	2.90329	-0.870105	0.363003	NA		Klhl15	45.434	-1.77989	2.31952e-05	NA		1700001C02Rik	13.8865	1.06535	0.0194948	0.0528985
1500015A07Rik	40.3966	-0.31669	0.422165	1		Emx1	146.512	1.55303	2.34146e-05	0.00284768		1700001C19Rik	2.63922	-0.802345	0.514531	NA
1500015L24Rik	1.81734	-4.22507	0.00439273	NA		Slamf9	282.519	2.4619	2.42921e-05	0.00292516		1700001D01Rik	0	NA	NA	NA
1500015O10Rik	295	-0.0938096	0.805376	1		Fem1c	240.445	-1.55302	2.48314e-05	0.00296078		1700001F09Rik	0.252487	0.609624	0.605248	NA
1500016L03Rik	8.8683	-0.519154	0.645422	1		9330159M07Rik	24.0724	-2.02841	2.54415e-05	NA		1700001G11Rik	2.64316	0.950847	0.261612	NA
1500017E21Rik	1.50985	-1.36077	0.330022	NA		Slamf8	47.3487	2.55429	2.65184e-05	NA		1700001G17Rik	3.05901	1.17754	0.14447	NA
1500032L24Rik	914.795	-0.238939	0.376078	1		Ptpn18	252.227	2.13818	2.71923e-05	0.00321081		1700001J03Rik	0.431752	-2.02337	0.177079	NA
1600002D24Rik	0.571043	-0.123322	0.9304	NA		Lgals1	615.957	1.62205	3.09951e-05	0.00360886		1700001J11Rik	0.599121	-1.07354	0.458774	NA
1600002H07Rik	109.004	0.211681	0.418347	1		Cybb	813.761	2.7688	3.11569e-05	0.00360886		1700001K19Rik	14.9203	0.649696	0.154995	0.257782
1600002K03Rik	38.3984	-0.243245	0.557879	1		Tet1	285.488	-1.32543	3.19163e-05	0.00363798		1700001K23Rik	1.38157	1.00062	0.474807	NA
1600010M07Rik	9.56467	1.03553	0.334203	1		Psmb9	155.789	1.93198	3.20066e-05	0.00363798		1700001L05Rik	45.4523	-1.08816	0.00100044	0.00587323
1600012H06Rik	282.734	-0.0753509	0.675946	1		Lyz1	564.295	2.82632	3.23657e-05	0.00364474		1700001L19Rik	127.004	-0.284193	0.101464	0.187773
1600014C10Rik	573.853	0.067123	0.696575	1		Edem3	637.036	-1.25166	3.32689e-05	0.00371207		1700001O22Rik	50.3095	0.505443	0.0366658	0.0855253
1600014C23Rik	0.862608	0.953207	0.497092	NA		Zfhx4	140.804	-1.39254	3.42317e-05	0.00378479		1700001P01Rik	1.94778	1.62205	0.0799927	NA
1600016N20Rik	2.94464	-0.429299	0.694449	NA		Samd5	70.4233	-1.34608	3.56555e-05	0.00389519		1700003C15Rik	0	NA	NA	NA
1600019K03Rik	0.0191799	0	1	NA		Ly6e	5748.26	0.810684	3.6112e-05	0.00389519		1700003D09Rik	19.2878	0.589528	0.193834	0.30561
1600020E01Rik	75.5906	-0.1643	0.778599	1		Plekha3	393.355	-0.584253	3.61911e-05	0.00389519		1700003E16Rik	279.581	0.62146	0.0147705	0.0427426
1600023N17Rik	4.17642	-0.359511	0.69584	NA		4632428N05Rik	2518.89	1.19018	3.66499e-05	0.00390997		1700003F12Rik	20.2856	-0.0613194	0.901666	0.935902
1600029D21Rik	3.10489	-0.355379	0.717857	NA		Apoc4	7.26132	4.92083	3.6963e-05	NA		1700003F17Rik	0.0365785	0	1	NA
1600029I14Rik	4.8488	-1.47795	0.145197	NA		Arpc1b	1525.7	1.77869	3.96195e-05	0.00419002		1700003G13Rik	0	NA	NA	NA
1600029O15Rik	13.7913	0.923156	0.146906	0.82806		Tgm1	171.965	3.22885	4.0377e-05	0.00421926		1700003G18Rik	0.216517	0.258822	0.862033	NA
1700001C02Rik	13.8865	-0.552613	0.37786	1		Zbtb26	99.6848	-1.73381	4.06639e-05	0.00421926		1700003H04Rik	0	NA	NA	NA
1700001C19Rik	2.63922	0.849868	0.528236	NA		Bcl2	269.759	-0.827434	4.17156e-05	0.00421926		1700003L19Rik	0.339057	-1.0388	0.474302	NA
1700001F09Rik	0.252487	0	1	NA		Tmem176b	1027.3	1.16424	4.18292e-05	0.00421926		1700003M02Rik	31.1613	-0.133696	0.633683	0.730748
1700001G11Rik	2.64316	-0.901612	0.393382	NA		Dr1	491.852	-1.04332	4.20471e-05	0.00421926		1700003M07Rik	169.151	-0.179011	0.201254	0.314394
1700001G17Rik	3.05901	-0.206635	0.846458	NA		Ifi35	173.711	1.65877	4.2156e-05	0.00421926		1700003P14Rik	0	NA	NA	NA
1700001J03Rik	0.431752	0.619165	0.667081	NA		Aebp2	708.409	-0.618974	4.25718e-05	0.00421926		1700006A11Rik	0	NA	NA	NA
1700001J11Rik	0.599121	0.491615	0.73547	NA		Ptpn6	915.78	1.63397	4.26713e-05	0.00421926		1700006E09Rik	0	NA	NA	NA
1700001K19Rik	14.9203	0.275085	0.672696	1		Tenm1	242.634	-1.96218	4.62823e-05	0.0045394		1700006F04Rik	0.116713	0.789027	0.491937	NA
1700001K23Rik	1.38157	-0.260027	0.858993	NA		Laptm5	10613.1	1.54947	4.70398e-05	0.00457679		1700006H21Rik	0.136317	0	1	NA
1700001L05Rik	45.4523	0.822709	0.0685065	0.585318		Hectd2	152.181	-1.67648	4.82e-05	0.00465244		1700007B14Rik	1.61505	0.0242954	0.982989	NA
1700001L19Rik	127.004	0.58437	0.0193657	0.288406		Tnfrsf1b	1381.98	1.50281	4.89711e-05	0.00465754		1700007F19Rik	4.28621	-1.14152	0.0866234	0.166249
1700001O22Rik	50.3095	0.0305181	0.929392	1		Socs4	70.0449	-1.74988	4.95108e-05	0.00465754		1700007G11Rik	13.2414	-0.412517	0.343033	0.468157
1700001P01Rik	1.94778	-0.243573	0.840431	NA		Ccdc88b	413.824	1.70993	4.97167e-05	0.00465754		1700007J10Rik	10.363	-0.281624	0.668149	0.757889
1700003D09Rik	19.2878	-1.39882	0.0195905	0.291397		Cd37	613.101	1.5934	4.97846e-05	0.00465754		1700007K09Rik	1.05068	0.0383322	0.976526	NA
1700003E16Rik	279.581	0.536919	0.137253	0.801674		Mex3c	544.729	-0.965312	5.07198e-05	0.00470881		1700007K13Rik	49.2624	0.801169	0.00331642	0.0139495
1700003F12Rik	20.2856	0.0825921	0.901776	1		Il4ra	1027.69	1.47429	5.33676e-05	0.00488331		1700007L15Rik	7.58491	0.0672465	0.909013	0.940989
1700003F17Rik	0.0365785	0	1	NA		Cnot6l	229.282	-1.72606	5.34024e-05	0.00488331		1700007P06Rik	4.93623	-0.640036	0.364357	0.489526
1700003G18Rik	0.216517	0.36398	0.782384	NA		Nab1	417.762	-0.886361	5.41769e-05	0.00490238		1700008A04Rik	0	NA	NA	NA
1700003L19Rik	0.339057	0.642644	0.623087	NA		Amot	226.009	-0.953766	5.44171e-05	0.00490238		1700008F21Rik	1.41544	-0.522879	0.677879	NA
1700003M02Rik	31.1613	0.183075	0.638298	1		Fcer1g	2182.47	1.62834	5.54699e-05	0.00496048		1700008I05Rik	0.179307	-0.432509	0.708577	NA
1700003M07Rik	169.151	0.280489	0.155633	0.850867		Rhoc	338.396	1.19008	5.69422e-05	0.00505497		1700008J07Rik	38.3888	0.189452	0.52432	0.635859
1700006F04Rik	0.116713	0	1	NA		Cep97	191.427	-0.917966	5.78746e-05	0.0050867		1700008K24Rik	0.60917	1.87247	0.192862	NA
1700006H21Rik	0.136317	0	1	NA		Fgr	146.77	3.09945	5.83841e-05	0.0050867		1700008O03Rik	38.7894	0.609203	0.0623626	0.128553
1700007B14Rik	1.61505	-0.216276	0.868392	NA		Hmox1	486.239	1.58215	5.85544e-05	0.0050867		1700008P02Rik	0	NA	NA	NA
1700007F19Rik	4.28621	-0.104297	0.893351	NA		Kcnn3	213.392	-1.36883	6.04808e-05	0.00520839		1700009C05Rik	0.289534	-0.713686	0.607688	NA
1700007G11Rik	13.2414	-0.265133	0.636403	1		Renbp	257.594	1.46079	6.08117e-05	0.00520839		1700009J07Rik	0.913549	0.985547	0.495258	NA
1700007J10Rik	10.363	-0.99142	0.217398	0.96214		Slc1a5	137.668	1.9215	6.20336e-05	0.00527589		1700009N14Rik	0.0693597	0	1	NA
1700007K09Rik	1.05068	0.861858	0.539627	NA		Agfg1	628.759	-0.614494	6.30473e-05	0.00532487		1700009P17Rik	80.4408	0.068233	0.815877	0.872819
1700007K13Rik	49.2624	-0.466195	0.220408	0.967419		Gpr165	147.285	-1.63618	6.39913e-05	0.00536733		1700010B08Rik	0.0583797	0	1	NA
1700007L15Rik	7.58491	1.6205	0.0853827	NA		Pou2f1	228.26	-1.03567	6.545e-05	0.00545207		1700010D01Rik	0.0265474	-0.611818	0.587221	NA
1700007P06Rik	4.93623	0.813404	0.383987	NA		Ctsh	1331.65	1.2857	6.67352e-05	0.00552132		1700010I02Rik	1.62684	-1.17595	0.40985	NA
1700008F21Rik	1.41544	0.344281	0.802591	NA		Rgs7bp	2122.34	-1.26965	6.74901e-05	0.00553238		1700010I14Rik	16.6203	-0.160372	0.72353	0.80075
1700008I05Rik	0.179307	0.254469	0.795147	NA		Man2b1	4443.97	0.921444	6.77787e-05	0.00553238		1700010J16Rik	0.0299967	0	1	NA
1700008J07Rik	38.3888	0.314348	0.460129	1		Thrsp	205.656	1.17111	7.06656e-05	0.00572957		1700010K23Rik	0.137846	0	1	NA
1700008K24Rik	0.60917	0.152183	0.916016	NA		Rprml	560.442	1.14807	7.28589e-05	0.00586828		1700011A15Rik	0.0191799	0	1	NA
1700008O03Rik	38.7894	0.365456	0.440685	1		1110008P14Rik	986.747	1.11091	7.41349e-05	0.00593177		1700011B04Rik	0.127186	0	1	NA
1700009C05Rik	0.289534	0.398555	0.746345	NA		Parvg	775.219	1.37177	7.50729e-05	0.00596756		1700011E24Rik	0.873587	-1.38203	0.293552	NA
1700009J07Rik	0.913549	-0.00741242	0.995942	NA		Gulp1	41.3436	-1.53596	7.56663e-05	NA		1700011H14Rik	0.0950187	0	1	NA
1700009N14Rik	0.0693597	0	1	NA		Bst2	818.72	1.97842	7.57733e-05	0.00598412		1700011I03Rik	2.9893	0.797998	0.419058	NA
1700009P17Rik	80.4408	0.718838	0.0878804	0.666563		Apoc1	181.319	2.52523	7.66465e-05	0.00601403		1700011J10Rik	97.2997	-0.0699482	0.727792	0.804145
1700010B08Rik	0.0583797	-0.895686	0.342171	NA		Akap2	938.391	-0.77468	7.73327e-05	0.00602898		1700011L22Rik	0.299472	0.885969	0.537927	NA
1700010D01Rik	0.0265474	0.583514	0.533722	NA		Peli1	594.469	-0.807845	8.35496e-05	0.00647217		1700011M02Rik	0.113365	0	1	NA
1700010I02Rik	1.62684	0.430792	0.76292	NA		D7Ertd715e	88.0454	-2.16727	8.45507e-05	0.00650827		1700012A03Rik	0.0412596	0	1	NA
1700010I14Rik	16.6203	0.381013	0.543718	1		H2-T23	385.3	1.27907	8.53615e-05	0.00652935		1700012B07Rik	0.126936	0	1	NA
1700010J16Rik	0.0299967	0	1	NA		Clu	11669.8	1.16439	9.00375e-05	0.00684397		1700012B09Rik	11.9089	-0.170597	0.747371	0.819667
1700010K23Rik	0.137846	0	1	NA		Axl	2089.14	0.992505	9.38925e-05	0.00709267		1700012B15Rik	107.068	0.495674	0.0647526	0.132256
1700011A15Rik	0.0191799	0	1	NA		Cntnap2	938.635	-0.666246	9.45621e-05	0.00709916		1700012D01Rik	6.74124	0.540752	0.304101	0.428083
1700011B04Rik	0.127186	0	1	NA		Hfe	445.314	1.28805	9.94934e-05	0.00742355		1700012D14Rik	3.2948	1.04832	0.139793	NA
1700011E24Rik	0.873587	0.557509	0.686476	NA		Golga7b	1321.6	0.924384	0.000100309	0.0074388		1700012I11Rik	0	NA	NA	NA
1700011H14Rik	0.0950187	0	1	NA		Tmem176a	393.707	1.36761	0.000103035	0.00755056		1700012L04Rik	0.0702098	0.118386	0.91766	NA
1700011I03Rik	2.9893	-0.882859	0.457109	NA		Plch1	171.08	-1.11356	0.000103071	0.00755056		1700012P22Rik	0.247842	0.944647	0.506856	NA
1700011J10Rik	97.2997	0.0539861	0.846953	1		Bmi1	496.207	-0.928581	0.000103679	0.00755056		1700013D24Rik	0.0480857	0.885591	0.429329	NA
1700011L22Rik	0.299472	0	1	NA		Zbtb10	140.312	-1.10589	0.000105189	0.00761496		1700013F07Rik	13.3302	-0.296097	0.483304	0.600081
1700011M02Rik	0.113365	-0.835102	0.381892	NA		Pank1	175.914	-0.869402	0.000105999	0.00762815		1700013G23Rik	7.60797	0.374331	0.442774	0.56442
1700012A03Rik	0.0412596	0	1	NA		Ifi30	1023.7	1.78538	0.000108865	0.00778835		1700013G24Rik	0	NA	NA	NA
1700012B07Rik	0.126936	0	1	NA		Gfra4	425.899	0.771438	0.000112511	0.00800211		1700013H16Rik	0.265232	-1.23097	0.402741	NA
1700012B09Rik	11.9089	0.349708	0.627228	1		Rab21	585.393	-0.547771	0.000116458	0.0081997		1700015E13Rik	0.993814	0.541906	0.669493	NA
1700012B15Rik	107.068	-0.0554937	0.883112	1		Arhgap9	190.018	2.14306	0.000116638	0.0081997		1700015F17Rik	0.824448	0.00316621	0.998205	NA
1700012D01Rik	6.74124	-0.560106	0.417967	NA		Arl5b	126.964	-1.79493	0.000119602	0.0083482		1700015G11Rik	0.039363	0	1	NA
1700012D14Rik	3.2948	0.0982975	0.921453	NA		Hvcn1	566.3	1.28131	0.000120123	0.0083482		1700016C15Rik	1.9046	-0.623705	0.568684	NA
1700012L04Rik	0.0702098	0.510564	0.591663	NA		Rtn4rl2	309.625	1.50824	0.000123295	0.00844777		1700016D06Rik	5.28188	0.364756	0.598886	0.70113
1700012P22Rik	0.247842	-1.17812	0.351192	NA		Scn1b	4252.34	0.774884	0.000123602	0.00844777		1700016G22Rik	0	NA	NA	NA
1700013D24Rik	0.0480857	0	1	NA		Rnpc3	283.587	-1.24028	0.000124166	0.00844777		1700016H13Rik	0.422488	-1.47186	0.321787	NA
1700013F07Rik	13.3302	0.0395545	0.943622	1		Tifab	477.876	1.33248	0.000125011	0.00844777		1700016K19Rik	43.8446	0.0937881	0.743547	0.816805
1700013G23Rik	7.60797	0.567637	0.428145	NA		Strn	572.984	-1.45294	0.000125029	0.00844777		1700016L04Rik	0.420224	0.338523	0.821218	NA
1700013H16Rik	0.265232	0.829475	0.536382	NA		Esrrg	311.359	-1.56803	0.000131149	0.00881237		1700016L21Rik	0	NA	NA	NA
1700015E13Rik	0.993814	0.841523	0.549658	NA		St8sia4	201.732	-1.70502	0.000132083	0.0088263		1700016P04Rik	0	NA	NA	NA
1700015F17Rik	0.824448	0.527673	0.716787	NA		Ankib1	643.408	-0.91986	0.000133691	0.00888497		1700017B05Rik	749.148	0.576882	0.0266303	0.0669736
1700015G11Rik	0.039363	0	1	NA		Cebpa	653.987	1.5865	0.000137606	0.00909543		1700017D01Rik	0.0480857	0.885591	0.429329	NA
1700016C15Rik	1.9046	-0.311447	0.799092	NA		Dnajc4	151.465	1.02037	0.000139822	0.00919195		1700017G19Rik	0.243288	0	1	NA
1700016D06Rik	5.28188	-0.720051	0.409586	NA		Clcn5	129.471	-1.27961	0.000141185	0.00923165		1700017J07Rik	0.109496	0	1	NA
1700016H13Rik	0.422488	1.05065	0.444249	NA		Uncx	47.74	3.79819	0.000142454	NA		1700017N19Rik	0.554429	1.05822	0.481976	NA
1700016K19Rik	43.8446	0.723546	0.0859759	0.659861		Vasp	1026.44	1.13093	0.000143872	0.00935704		1700018A04Rik	0.742788	0.464432	0.742887	NA
1700016L04Rik	0.420224	-0.922446	0.534402	NA		Plcd1	193.945	1.15837	0.000145337	0.00940205		1700018B08Rik	0.112694	0	1	NA
1700017B05Rik	749.148	0.437151	0.235969	0.983208		Zfp442	29.2556	-2.15181	0.000146257	NA		1700018B24Rik	0	NA	NA	NA
1700017D01Rik	0.0480857	0	1	NA		Mt1	1701.38	1.11201	0.000147814	0.00951174		1700018C11Rik	0.0883764	0	1	NA
1700017G19Rik	0.243288	0	1	NA		Taf4b	55.6431	-1.27897	0.000148171	NA		1700018F24Rik	0	NA	NA	NA
1700017J07Rik	0.109496	0	1	NA		Pogk	732.701	-0.861474	0.000148786	0.00951899		1700018G05Rik	1.17057	1.46512	0.225157	NA
1700017N19Rik	0.554429	-1.48929	0.290655	NA		C3ar1	1720.79	1.94292	0.000149492	0.00951899		1700018L02Rik	7.89733	0.899702	0.0838778	0.162058
1700018A04Rik	0.742788	0.596879	0.678181	NA		Qk	3781.09	-1.18883	0.000152567	0.0096642		1700019A02Rik	0.67771	0.0283463	0.983139	NA
1700018B08Rik	0.112694	0	1	NA		Csf1r	16419.4	1.17865	0.000159062	0.0100234		1700019B03Rik	1.26038	2.62139	0.0347902	NA
1700018C11Rik	0.0883764	-0.851452	0.370895	NA		Nt5c	343.997	0.998579	0.000159897	0.0100241		1700019B21Rik	0	NA	NA	NA
1700018G05Rik	1.17057	-0.849789	0.540107	NA		Ntpcr	473.195	0.919892	0.000162306	0.0100997		1700019D03Rik	32.2666	-0.643867	0.103694	0.190806
1700018L02Rik	7.89733	0.175857	0.816275	NA		Tmem141	215.477	0.845103	0.000163896	0.0100997		1700019E08Rik	0	NA	NA	NA
1700019A02Rik	0.67771	-1.16189	0.412158	NA		Tap1	610.66	1.8312	0.00016415	0.0100997		1700019G17Rik	89.4566	-0.66568	0.00273392	0.0121611
1700019B03Rik	1.26038	-0.172213	0.905371	NA		Psmb10	512.982	1.11986	0.000164425	0.0100997		1700019G24Rik	3.65452	0.487609	0.58668	0.691199
1700019D03Rik	32.2666	-0.574092	0.262216	1		Pdcd1	18.8691	3.9799	0.000165193	NA		1700019L03Rik	16.9945	0.48188	0.252838	0.373867
1700019G17Rik	89.4566	0.0693257	0.817889	1		Foxn2	197.927	-1.02948	0.000165286	0.0101015		1700019M22Rik	0	NA	NA	NA
1700019G24Rik	3.65452	-0.0655249	0.953854	NA		Ccl3	335.696	2.6908	0.000167887	0.0102092		1700019N19Rik	0.701814	-1.20209	0.392768	NA
1700019L03Rik	16.9945	0.0168488	0.977229	1		Cyth4	1545.6	1.65897	0.000170948	0.0103047		1700019O17Rik	0.110428	0.742431	0.516527	NA
1700019N19Rik	0.701814	0.559085	0.697551	NA		Alg10b	429.158	-1.40728	0.000171151	0.0103047		1700020A23Rik	1.78883	-0.941829	0.386827	NA
1700019O17Rik	0.110428	0	1	NA		Chml	242.504	-1.66232	0.000177547	0.0106371		1700020D05Rik	6.48064	1.04865	0.134189	0.231224
1700020A23Rik	1.78883	-0.487205	0.673576	NA		Naprt1	104.199	1.56184	0.000178909	0.0106569		1700020G17Rik	0.115664	-0.894299	0.439553	NA
1700020D05Rik	6.48064	-0.316481	0.735023	NA		Thap2	140.243	-0.926766	0.000179631	0.0106569		1700020I14Rik	627.553	-1.67548	1.2745e-06	4.28083e-05
1700020G17Rik	0.115664	0.163185	0.869049	NA		Tspo	239.764	1.89767	0.000184264	0.0108713		1700020L24Rik	21.2007	0.925003	0.0694691	0.13996
1700020I14Rik	627.553	0.559821	0.240449	0.987512		Brwd3	124.172	-1.98608	0.000185823	0.0108713		1700020M21Rik	0	NA	NA	NA
1700020L24Rik	21.2007	0.109677	0.877662	1		Gna15	385.898	1.62438	0.000187393	0.0108713		1700020N01Rik	2.00483	0.0422918	0.973229	NA
1700020N01Rik	2.00483	0.741531	0.59437	NA		Lrrc25	471.343	2.57863	0.000188143	0.0108713		1700020N15Rik	0	NA	NA	NA
1700020N18Rik	0.423367	-0.342287	0.816124	NA		Npc2	3345.24	0.972316	0.000188149	0.0108713		1700020N18Rik	0.423367	0.489935	0.73935	NA
1700021F05Rik	217.774	-0.332154	0.304788	1		Dpy19l4	317.596	-1.79672	0.000188608	0.0108713		1700021F05Rik	217.774	0.281396	0.225542	0.343242
1700021F07Rik	0.58771	0.696453	0.627177	NA		Dock5	125.557	-1.24681	0.000189744	0.0108852		1700021F07Rik	0.58771	0.42359	0.768303	NA
1700021K19Rik	964.443	-0.128946	0.551802	1		Chi3l1	223.305	1.39009	0.000196116	0.0111979		1700021K19Rik	964.443	0.256626	0.095495	0.17921
1700021N21Rik	3.48692	2.03404	0.0616907	NA		Flot1	1270.29	0.790247	0.000199728	0.0112341		1700021N21Rik	3.48692	0.0637095	0.923244	NA
1700022E09Rik	0.239975	0	1	NA		Shisa9	706.574	-0.79578	0.000199994	0.0112341		1700022A21Rik	0	NA	NA	NA
1700022I11Rik	0.4442	0.163414	0.907039	NA		D16Ertd472e	117.174	-1.21333	0.00020021	0.0112341		1700022A22Rik	0	NA	NA	NA
1700022P22Rik	1.38391	1.1682	0.3739	NA		Fcgr1	1246.18	1.39872	0.000200444	0.0112341		1700022E09Rik	0.239975	0	1	NA
1700023A16Rik	0.382858	1.01763	0.445149	NA		Tnfaip8l2	286.473	1.73739	0.000206304	0.0115095		1700022H16Rik	0	NA	NA	NA
1700023C21Rik	0.0476865	0	1	NA		Mir3064	26.5187	-2.14936	0.000210685	NA		1700022I11Rik	0.4442	-0.69158	0.645127	NA
1700023E05Rik	3.82669	2.1261	0.0805187	NA		Thsd7a	503.922	-1.39516	0.000210781	0.0117055		1700022P22Rik	1.38391	-1.06307	0.353339	NA
1700023F02Rik	0.855085	0	1	NA		Tmem59l	2363.28	0.843661	0.000212985	0.0117742		1700023A16Rik	0.382858	0.389676	0.795696	NA
1700023F06Rik	27.2074	-0.287883	0.624387	1		Ifi27l1	483.571	1.19678	0.000214815	0.0117873		1700023C21Rik	0.0476865	0	1	NA
1700023L04Rik	4.70263	-0.864323	0.327267	NA		Il1rap	337.779	-1.08306	0.000215317	0.0117873		1700023E05Rik	3.82669	0.473707	0.535283	0.645617
1700024B18Rik	0.0456553	0	1	NA		Ube2d3	2554.42	-1.07732	0.00021759	0.0117873		1700023F02Rik	0.855085	1.47239	0.325357	NA
1700024F13Rik	3.84196	-0.542053	0.583324	NA		Fam173a	466.632	1.07223	0.00021901	0.0117873		1700023F06Rik	27.2074	1.24147	0.00312842	0.0133499
1700024G13Rik	5.73598	0.00649981	0.99437	NA		Cyp4f18	115.314	2.97164	0.000219679	0.0117873		1700023L04Rik	4.70263	0.555334	0.430982	0.553313
1700024P03Rik	0.11701	-0.798883	0.406874	NA		Plagl1	246.552	-0.987727	0.00021968	0.0117873		1700024B18Rik	0.0456553	0	1	NA
1700024P16Rik	13.7394	0.0882581	0.888553	1		Cxcl10	203.833	2.42771	0.000220006	0.0117873		1700024F13Rik	3.84196	-0.00432194	0.995793	0.999277
1700025B11Rik	0.0494475	0	1	NA		Man2a1	449.541	-1.20453	0.000221997	0.0118418		1700024G13Rik	5.73598	0.772425	0.255006	0.376212
1700025C18Rik	0.0348729	0	1	NA		B3gat3	1702.69	0.986915	0.000223591	0.0118747		1700024P03Rik	0.11701	0	1	NA
1700025E21Rik	0.918188	1.44214	0.290988	NA		Mvb12a	286.005	1.04035	0.000226007	0.0119509		1700024P04Rik	0	NA	NA	NA
1700025F24Rik	2.31796	0.514795	0.656566	NA		Zbtb6	195.619	-1.33126	0.000242017	0.0127159		1700024P16Rik	13.7394	-0.586019	0.229236	0.347718
1700025G04Rik	857.159	0.256878	0.288143	1		B630005N14Rik	334.057	-1.29562	0.000242566	0.0127159		1700025B11Rik	0.0494475	0	1	NA
1700025K24Rik	0.167344	0.315732	0.747261	NA		Mfap2	67.7263	1.60713	0.00024395	NA		1700025C18Rik	0.0348729	0	1	NA
1700025N23Rik	6.18848	0.425359	0.63896	NA		Cldn12	459.565	-1.04716	0.000246437	0.0128634		1700025E21Rik	0.918188	-1.50873	0.226989	NA
1700026D08Rik	26.4499	0.0536905	0.929676	1		Zfp281	458.789	-1.2458	0.000250816	0.013036		1700025F22Rik	0	NA	NA	NA
1700026D11Rik	0.645657	-1.01698	0.493445	NA		Sirt1	191.115	-1.07666	0.000253567	0.0130788		1700025F24Rik	2.31796	0.130122	0.884876	NA
1700026L06Rik	14.3247	0.0533842	0.947652	1		Hmha1	904.887	1.82075	0.00025379	0.0130788		1700025G04Rik	857.159	-0.48764	0.0046664	0.0180446
1700027A15Rik	0.0922878	0.777293	0.419812	NA		Cyth2	1179.84	0.579944	0.000263905	0.0134831		1700025K24Rik	0.167344	0.100211	0.931996	NA
1700027H10Rik	4.17914	-0.774717	0.418884	NA		Cebpd	302.827	1.78994	0.000264077	0.0134831		1700025M24Rik	0	NA	NA	NA
1700027J07Rik	0.0476865	0	1	NA		Fmr1	672.823	-1.42337	0.000264961	0.0134831		1700025N23Rik	6.18848	0.253575	0.698695	0.781834
1700028B04Rik	0.445181	1.11892	0.427352	NA		C1galt1	103.926	-1.45083	0.000267279	0.013519		1700026D08Rik	26.4499	0.193557	0.661742	0.752894
1700028D13Rik	0.169961	0.802379	0.418922	NA		Inpp5d	1604.03	1.07784	0.000267891	0.013519		1700026D11Rik	0.645657	2.03168	0.144299	NA
1700028E10Rik	2.75457	-0.573196	0.606799	NA		Icam1	559.413	1.59579	0.000271576	0.0136484		1700026F02Rik	0	NA	NA	NA
1700028I16Rik	0.526367	1.2935	0.35783	NA		S100a4	149.262	1.894	0.000277797	0.0138807		1700026L06Rik	14.3247	0.386631	0.518753	0.631368
1700028J19Rik	11.2681	0.0628491	0.921083	1		Pdzd8	879.661	-0.996125	0.000278482	0.0138807		1700027A15Rik	0.0922878	-0.202229	0.861634	NA
1700028K03Rik	13.7713	-0.381919	0.587194	1		Cpne6	1578.71	1.28018	0.000282689	0.0139779		1700027F09Rik	0	NA	NA	NA
1700028P14Rik	15.0816	-0.26827	0.599168	1		Cog5	251.253	-0.910186	0.000282799	0.0139779		1700027H10Rik	4.17914	0.109913	0.892343	0.928923
1700029F12Rik	0.436516	0.184114	0.895898	NA		Cabp1	991.365	1.01556	0.00028388	0.0139779		1700027I24Rik	0	NA	NA	NA
1700029H14Rik	0.217081	-0.401107	0.739257	NA		Rora	57.4641	-1.99745	0.000284505	NA		1700027J07Rik	0.0476865	0	1	NA
1700029I15Rik	6.70945	0.0526243	0.958711	NA		Gsn	1407.08	1.4329	0.000286571	0.0140067		1700028B04Rik	0.445181	-1.63976	0.273124	NA
1700029J03Rik	0.0850183	0	1	NA		Tuba8	83.8459	1.16871	0.000286768	0.0140067		1700028D13Rik	0.169961	-0.986052	0.399082	NA
1700029J07Rik	51.9625	0.00542378	0.988684	1		Rhov	99.6529	1.11477	0.000288667	0.0140431		1700028E10Rik	2.75457	0.348421	0.707228	NA
1700029M20Rik	0.183944	0.297598	0.761995	NA		Dgkb	968.253	-1.52759	0.000290261	0.0140644		1700028I16Rik	0.526367	-0.643704	0.653499	NA
1700029P11Rik	0.361205	0	1	NA		Cadm2	2196.65	-1.32442	0.000292313	0.0141076		1700028J19Rik	11.2681	0.309065	0.49852	0.614433
1700030A11Rik	0.335453	0.731938	0.577402	NA		Cd300lb	38.2571	3.80496	0.000293327	NA		1700028K03Rik	13.7713	-0.213049	0.697167	0.780808
1700030C10Rik	24.1087	0.439954	0.425941	1		Alkbh2	68.7348	1.11683	0.000296161	NA		1700028M03Rik	0	NA	NA	NA
1700030F04Rik	0.0456553	0	1	NA		Trpm4	173.874	1.14154	0.000298869	0.014367		1700028P14Rik	15.0816	-0.619758	0.123452	0.217668
1700030F18Rik	0.129914	-0.559464	0.572282	NA		Tspan17	317.194	0.867803	0.000301463	0.0144346		1700028P15Rik	0	NA	NA	NA
1700030J22Rik	84.3796	0.134785	0.655767	1		Phpt1	457.096	0.855434	0.00030761	0.0146712		1700029B22Rik	0	NA	NA	NA
1700030K09Rik	109.406	-0.0428235	0.875059	1		Def6	155.151	1.5461	0.000309342	0.0146962		1700029F12Rik	0.436516	-0.71574	0.634029	NA
1700030L20Rik	0.145329	0.607371	0.536233	NA		Tmem252	26.956	2.00272	0.000319653	NA		1700029H14Rik	0.217081	0.213561	0.877083	NA
1700030M09Rik	0.0365785	0	1	NA		Rinl	151.512	1.76403	0.000319724	0.0150401		1700029I15Rik	6.70945	1.3015	0.0883619	0.168744
1700031A10Rik	0.104196	-0.920489	0.328699	NA		Hk2	666.446	1.5692	0.000321567	0.0150401		1700029J03Rik	0.0850183	0	1	NA
1700031M16Rik	0.0476865	0	1	NA		H2-Q4	395.705	1.37467	0.000321696	0.0150401		1700029J07Rik	51.9625	-0.106796	0.700581	0.783439
1700034E13Rik	0.0365785	0	1	NA		Gxylt1	258.234	-1.09276	0.000322694	0.0150401		1700029M20Rik	0.183944	-0.4785	0.67986	NA
1700034F02Rik	1.28045	-0.175154	0.896977	NA		Asap3	155.461	1.50703	0.000322765	0.0150401		1700029N11Rik	0	NA	NA	NA
1700034G24Rik	10.6078	1.23693	0.105955	0.720161		Rsbn1	211.543	-1.35135	0.000324621	0.0150689		1700029P11Rik	0.361205	1.5614	0.292153	NA
1700034H15Rik	25.0331	0.181127	0.705838	1		Klf2	612.032	1.12011	0.000327672	0.0151056		1700030A11Rik	0.335453	-1.12716	0.438698	NA
1700034I23Rik	0.305822	-1.02374	0.396268	NA		Atp13a3	911.909	-1.57229	0.000327897	0.0151056		1700030C10Rik	24.1087	0.465995	0.20244	0.315788
1700034J05Rik	0.0988798	0.356593	0.711057	NA		Fmnl3	702.733	0.854969	0.000329981	0.015108		1700030F04Rik	0.0456553	0	1	NA
1700034O15Rik	0.039363	0	1	NA		B230219D22Rik	1316.18	-1.03568	0.000330434	0.015108		1700030F18Rik	0.129914	-0.518544	0.652364	NA
1700034P13Rik	0.989718	-0.544513	0.699818	NA		Pitpnc1	1258.95	-0.914992	0.000332554	0.015148		1700030J22Rik	84.3796	-0.157702	0.468068	0.586619
1700036G14Rik	0.106448	0	1	NA		Amn	76.2934	1.4059	0.000334021	0.0151581		1700030K09Rik	109.406	0.402961	0.0359978	0.0844217
1700037C18Rik	54.2268	0.465342	0.241383	0.987594		Prodh	262.138	0.844644	0.000336176	0.0151992		1700030L20Rik	0.145329	-0.776282	0.503009	NA
1700037H04Rik	523.509	-0.377657	0.265332	1		Nenf	609.627	0.977963	0.000337614	0.0152076		1700030M09Rik	0.0365785	0	1	NA
1700039E15Rik	0.383065	0.173104	0.903064	NA		Rtn4r	819.18	1.22381	0.000341873	0.0153426		1700030N03Rik	0	NA	NA	NA
1700040L02Rik	26.8468	-0.179079	0.668672	1		Tmem229a	605.435	-0.860874	0.000345511	0.0154041		1700030O20Rik	0	NA	NA	NA
1700040N02Rik	4.11734	-1.44055	0.102177	NA		Tgfb1	982.548	1.53559	0.000345775	0.0154041		1700031A10Rik	0.104196	0	1	NA
1700042B14Rik	0.281338	0	1	NA		Gucy1a2	554.822	-1.76475	0.000349638	0.0154915		1700031F05Rik	0	NA	NA	NA
1700042G15Rik	0.0412596	0	1	NA		Cdc37l1	513.963	-0.823112	0.000350285	0.0154915		1700031M16Rik	0.0476865	0	1	NA
1700042O10Rik	0.363974	0.532009	0.682731	NA		2810428I15Rik	407.437	1.10517	0.000354157	0.0155262		1700031P21Rik	0	NA	NA	NA
1700045I19Rik	10.0844	-0.803514	0.315119	1		9430020K01Rik	1142.67	-0.906326	0.000354778	0.0155262		1700034E13Rik	0.0365785	0	1	NA
1700047E10Rik	2.17082	0.576453	0.606293	NA		Dnase2a	403.551	1.40003	0.000354898	0.0155262		1700034F02Rik	1.28045	-0.699773	0.570676	NA
1700047M11Rik	43.1767	-3.14685	5.55217e-05	0.00438474		Blnk	325.961	1.11195	0.000361108	0.0157412		1700034G24Rik	10.6078	-0.393422	0.456693	0.576792
1700048M11Rik	2.83558	-1.14573	0.283351	NA		Sepsecs	56.3125	-1.33296	0.000362468	NA		1700034H15Rik	25.0331	-0.3137	0.374592	0.499374
1700048O20Rik	97.1904	-0.651056	0.141565	0.813393		Plcb4	555.241	-1.34533	0.000380902	0.0164517		1700034I23Rik	0.305822	0	1	NA
1700049E15Rik	0.0456553	0	1	NA		Cuedc2	1471.8	0.783784	0.000380984	0.0164517		1700034J05Rik	0.0988798	-0.486532	0.67123	NA
1700049E22Rik	0.0191799	0	1	NA		Matk	1555.19	0.786818	0.000381541	0.0164517		1700034K08Rik	0	NA	NA	NA
1700049G17Rik	69.4204	0.0674069	0.908124	1		Limd2	1531.29	0.978928	0.000382818	0.0164517		1700034O15Rik	0.039363	0	1	NA
1700049L16Rik	0.042838	0	1	NA		Sos1	618.44	-1.15065	0.000384872	0.0164818		1700034P13Rik	0.989718	0.521824	0.684495	NA
1700051A21Rik	1.53205	1.19567	0.343321	NA		Etv1	637.846	-1.17046	0.000387298	0.0164849		1700036G14Rik	0.106448	0	1	NA
1700052K11Rik	78.0181	0.250958	0.356087	1		Ap1g2	118.603	1.31544	0.0003902	0.0164849		1700037C18Rik	54.2268	0.74676	0.00529226	0.0196782
1700052N19Rik	218.538	0.0775891	0.782347	1		Il2rg	227.844	1.97712	0.000392225	0.0164849		1700037H04Rik	523.509	0.727634	0.00263057	0.011837
1700054A03Rik	0.283802	-0.166237	0.908192	NA		Ttll7	1514.21	-1.31103	0.000393588	0.0164849		1700039E15Rik	0.383065	0.388987	0.797021	NA
1700054M17Rik	0.156146	0	1	NA		Mtfp1	505.761	0.748163	0.000394677	0.0164849		1700039E22Rik	0	NA	NA	NA
1700055N04Rik	0.360695	0.204259	0.885351	NA		Arhgdig	758.174	0.7238	0.000396652	0.0164849		1700040L02Rik	26.8468	-0.445308	0.162381	0.267287
1700056E22Rik	3.11899	0.0245179	0.983335	NA		Oasl2	449.65	1.75983	0.000396786	0.0164849		1700040N02Rik	4.11734	-0.809157	0.33623	0.461428
1700057G04Rik	0.0423357	0	1	NA		Hs6st2	531.619	-1.00731	0.000396994	0.0164849		1700041C23Rik	0	NA	NA	NA
1700057H15Rik	0.302715	-2.11398	0.129205	NA		Cab39	2453.91	-0.518154	0.000399443	0.0164849		1700041M19Rik	0	NA	NA	NA
1700058G18Rik	0.293821	0.266591	0.851918	NA		Hck	539.299	1.57921	0.000399649	0.0164849		1700042B14Rik	0.281338	0	1	NA
1700060C20Rik	0.0717976	0	1	NA		Fes	411.342	1.55214	0.000399856	0.0164849		1700042G07Rik	0	NA	NA	NA
1700061G19Rik	5.66423	-0.0154655	0.985769	NA		Plekha4	36.7854	2.20956	0.000403085	NA		1700042G15Rik	0.0412596	0	1	NA
1700061I17Rik	0.02638	0.581354	0.535177	NA		Clic1	1178.46	1.26997	0.000403273	0.0165696		1700042O10Rik	0.363974	-0.940491	0.516424	NA
1700063D05Rik	13.9988	-1.70561	0.00298146	0.0833765		Aif1	714.315	1.38957	0.000405053	0.0165867		1700044C05Rik	0	NA	NA	NA
1700063O14Rik	0.276909	-0.920196	0.425683	NA		Usp54	537.7	-0.752335	0.000408349	0.0166656		1700044K03Rik	0	NA	NA	NA
1700064M15Rik	1.46567	-1.1116	0.382946	NA		Ccdc124	888.469	0.992823	0.000410823	0.0167105		1700045H11Rik	0	NA	NA	NA
1700065D16Rik	1.09217	1.14299	0.414243	NA		Adipor2	1153.25	-0.636559	0.000413495	0.0167631		1700045I19Rik	10.0844	1.47455	0.0131132	0.0388515
1700065I17Rik	0.170454	0	1	NA		Kcnab1	1228.35	-0.995182	0.000415076	0.0167713		1700046C09Rik	0	NA	NA	NA
1700065J18Rik	2.74964	-0.170486	0.885465	NA		Tmem86a	1299.39	1.21908	0.000418859	0.0168681		1700047E10Rik	2.17082	-0.774824	0.398243	NA
1700066B19Rik	1.52809	0.975098	0.472498	NA		Icosl	304.373	1.17811	0.000423647	0.016936		1700047G03Rik	0	NA	NA	NA
1700066J24Rik	437.256	-0.0579502	0.719601	1		Dsel	212.946	-1.44297	0.000423942	0.016936		1700047I17Rik2	0	NA	NA	NA
1700066M21Rik	267.66	0.143331	0.768156	1		Impad1	902.481	-1.49158	0.000424722	0.016936		1700047L14Rik	0	NA	NA	NA
1700066O22Rik	0.0738134	-0.887951	0.346851	NA		Tmem255a	218.257	-1.03302	0.000427538	0.0169925		1700047M11Rik	43.1767	3.1203	1.42188e-07	8.32314e-06
1700067G17Rik	0.0856761	0	1	NA		Pafah1b3	219.046	1.18499	0.000431047	0.0170762		1700048M11Rik	2.83558	-0.551566	0.569866	NA
1700067K01Rik	6.17613	-0.834622	0.258209	NA		Klhdc1	105.796	-1.11904	0.0004341	0.0171011		1700048O20Rik	97.1904	-0.103949	0.748296	0.820404
1700067P10Rik	0.279189	-0.849061	0.45941	NA		Klhl28	108.075	-1.93348	0.000434487	0.0171011		1700049E15Rik	0.0456553	0	1	NA
1700069L16Rik	0.0778381	0	1	NA		Chrd	219.584	1.41535	0.000437154	0.0171506		1700049E22Rik	0.0191799	0	1	NA
1700071K01Rik	0.435224	-0.814337	0.58047	NA		Olfm3	350.403	-1.66939	0.000444426	0.0173798		1700049G17Rik	69.4204	-1.22202	0.00522906	0.0195196
1700071M16Rik	8.81689	-0.0438756	0.955689	1		Oas1a	129.077	2.58038	0.000451478	0.017599		1700049L16Rik	0.042838	0	1	NA
1700073E17Rik	0.942818	-0.183861	0.896319	NA		Emid1	161.006	1.42979	0.00045366	0.0176192		1700051A21Rik	1.53205	0.004434	0.996409	NA
1700080E11Rik	0.0383599	0	1	NA		Caprin1	3599.62	-0.643748	0.000454895	0.0176192		1700052I22Rik	0	NA	NA	NA
1700080N15Rik	0.0412596	0	1	NA		AF357359	38.7258	-1.8034	0.000455181	NA		1700052K11Rik	78.0181	0.0905261	0.633617	0.730724
1700081H04Rik	0.02638	0.581354	0.535177	NA		Plcg2	629.538	1.25559	0.000456427	0.0176224		1700052N19Rik	218.538	-0.12653	0.528559	0.63932
1700084C01Rik	225.187	1.0116	0.000420444	0.0195481		Nbeal1	125.591	-2.26316	0.000461623	0.0176786		1700054A03Rik	0.283802	-1.33613	0.370499	NA
1700084E18Rik	3.34955	1.33428	0.234096	NA		Aldh16a1	219.8	1.45792	0.000462126	0.0176786		1700054K19Rik	0	NA	NA	NA
1700084J12Rik	0.042838	0	1	NA		Crhr1	235.602	1.05913	0.000462503	0.0176786		1700054M17Rik	0.156146	0	1	NA
1700085B03Rik	0.0423357	0	1	NA		Rbms1	238.604	-1.13169	0.000465227	0.0176786		1700054O13Rik	0	NA	NA	NA
1700085C21Rik	0.0310169	0.637304	0.498251	NA		Ppm1m	319.942	0.914115	0.000466755	0.0176786		1700055C04Rik	0	NA	NA	NA
1700086L19Rik	167.625	-0.343322	0.145183	0.822609		Ythdf3	780.766	-1.0193	0.00046761	0.0176786		1700055N04Rik	0.360695	0.983656	0.5141	NA
1700086O06Rik	40.0266	-0.39601	0.238884	0.98699		Dhrs3	559.72	0.988903	0.000468056	0.0176786		1700056E22Rik	3.11899	0.810794	0.374722	NA
1700088E04Rik	11.4762	-0.255125	0.744452	1		Ctnna3	8.18665	-2.25849	0.000473687	NA		1700057G04Rik	0.0423357	0	1	NA
1700091E21Rik	4.63864	-0.754216	0.343539	NA		Rab39b	399.219	-1.03698	0.000475435	0.0179017		1700057H15Rik	0.302715	1.20936	0.41513	NA
1700091H14Rik	2.66227	-2.37783	0.0211881	NA		Sp4	223.733	-1.37368	0.000479496	0.0179989		1700058G18Rik	0.293821	-0.682239	0.65206	NA
1700092C02Rik	0.0299967	0	1	NA		Smurf2	485.369	-0.739206	0.000481442	0.0180163		1700060C16Rik	0	NA	NA	NA
1700092E19Rik	0.039363	0	1	NA		Tle4	804.799	-0.719951	0.00049098	0.0183168		1700060C20Rik	0.0717976	0.836651	0.457474	NA
1700092K14Rik	0.76782	-0.100526	0.944047	NA		Prkg2	93.0157	-1.02002	0.000492802	0.0183286		1700061F12Rik	0	NA	NA	NA
1700092M07Rik	1.18527	1.54558	0.2631	NA		P2ry6	1030.99	1.47191	0.000505533	0.0187037		1700061G19Rik	5.66423	0.404915	0.529547	0.640036
1700093K21Rik	1.2112	-0.292361	0.83593	NA		Fcgr2b	568.624	1.71472	0.000505995	0.0187037		1700061I17Rik	0.02638	-0.60948	0.588607	NA
1700094D03Rik	117.52	-0.160625	0.78566	1		Evc2	161.075	1.13858	0.000507501	0.0187037		1700063A18Rik	0	NA	NA	NA
1700094J05Rik	0.02638	0.581354	0.535177	NA		Tmem145	468.871	1.14219	0.000514583	0.01882		1700063D05Rik	13.9988	0.952173	0.0350562	0.0827374
1700095A21Rik	0.0870495	0	1	NA		A2m	511.681	1.78269	0.000514654	0.01882		1700063O14Rik	0.276909	0.159606	0.904436	NA
1700095B10Rik	0.0907071	0	1	NA		Nupl1	439.597	-0.821423	0.000516758	0.01882		1700064J06Rik	0	NA	NA	NA
1700095B22Rik	6.0393	2.28264	0.0340878	NA		Sh3d19	388.875	-0.822978	0.000516847	0.01882		1700064M15Rik	1.46567	0.971358	0.375128	NA
1700096J18Rik	0.792751	0.433353	0.764804	NA		Edil3	1053.79	-1.40427	0.000521579	0.0188912		1700065D16Rik	1.09217	1.52295	0.207995	NA
1700096K18Rik	31.6495	-0.140396	0.721017	1		Tmem106a	289.727	1.81256	0.000522927	0.0188912		1700065I16Rik	0	NA	NA	NA
1700097N02Rik	1.07364	0.571557	0.689959	NA		Sirt3	528.72	0.560684	0.000524084	0.0188912		1700065I17Rik	0.170454	0	1	NA
1700100L14Rik	0.053926	0	1	NA		Ankrd34c	45.7424	-1.4156	0.000524447	NA		1700065J11Rik	0	NA	NA	NA
1700101E01Rik	6.6505	-1.27384	0.145707	NA		Nhsl2	618.955	-0.912837	0.000525482	0.0188912		1700065J18Rik	2.74964	0.857602	0.363623	NA
1700101I11Rik	11.473	-0.0654223	0.913469	1		Cdh22	390.168	1.12377	0.000526567	0.0188912		1700065O20Rik	0	NA	NA	NA
1700102H20Rik	2.72193	-0.206263	0.867404	NA		Adora3	301.588	1.94996	0.000534377	0.019115		1700066B17Rik	0	NA	NA	NA
1700102P08Rik	9.29126	0.209434	0.776414	1		Id3	488.277	1.39169	0.000543954	0.0194005		1700066B19Rik	1.52809	1.55393	0.145669	NA
1700105P06Rik	1.20094	-0.092953	0.948802	NA		Dcc	362.866	-1.25443	0.000554488	0.0195875		1700066J24Rik	437.256	0.224265	0.0502538	0.109068
1700106J16Rik	0.15991	0.28161	0.772887	NA		Fxyd1	534.433	1.68468	0.000555409	0.0195875		1700066M21Rik	267.66	-1.09872	0.00188083	0.00923888
1700108F19Rik	0.438502	0.660249	0.637322	NA		Tnfrsf1a	815.39	1.42308	0.000555623	0.0195875		1700066N21Rik	0	NA	NA	NA
1700108J01Rik	0.129697	0.397587	0.680767	NA		Kdm6a	336.193	-1.38102	0.00055564	0.0195875		1700066O22Rik	0.0738134	0	1	NA
1700109G14Rik	0.389585	0.215541	0.863776	NA		Bax	683.745	0.949784	0.000557384	0.0195922		1700067G17Rik	0.0856761	0	1	NA
1700109H08Rik	3.97089	0.541865	0.653954	NA		Ccl5	119.407	2.43185	0.000561982	0.0196944		1700067K01Rik	6.17613	0.773066	0.174092	0.281743
1700110C19Rik	4.46509	-0.783369	0.478408	NA		Gabra4	1081.6	-1.40833	0.00056353	0.0196944		1700067P10Rik	0.279189	0	1	NA
1700110I01Rik	0.119228	0	1	NA		Ndst4	49.3366	-1.5587	0.000564824	NA		1700069L16Rik	0.0778381	0	1	NA
1700110K17Rik	0.722524	0.629089	0.659039	NA		Tmem222	821.899	0.664126	0.000569908	0.0198602		1700069P05Rik	0	NA	NA	NA
1700110M21Rik	0.996521	-3.53893	0.0191415	NA		Ubxn2a	520.931	-1.05811	0.000572446	0.0198917		1700071K01Rik	0.435224	0.860117	0.565831	NA
1700111N16Rik	0.0365785	0	1	NA		Nbl1	538.658	1.32671	0.000579592	0.0200826		1700071M16Rik	8.81689	-0.928347	0.150949	0.252849
1700112E06Rik	22.9191	0.485652	0.482908	1		Ryr3	517.009	-1.16357	0.000582232	0.0201168		1700072B07Rik	0	NA	NA	NA
1700112H15Rik	0.0365785	0	1	NA		Cacnb3	2525.09	0.982609	0.000585278	0.0201179		1700072O05Rik	0	NA	NA	NA
1700112J05Rik	0.0344504	-0.951101	0.309438	NA		Kitl	591.005	-1.87046	0.000586304	0.0201179		1700073E17Rik	0.942818	0.0324401	0.980189	NA
1700113A16Rik	257.56	0.270322	0.409241	1		Camk1	1211.07	0.576306	0.000587227	0.0201179		1700074H08Rik	0	NA	NA	NA
1700113H08Rik	0.31459	0.361008	0.790546	NA		Gsdmd	270.468	1.65982	0.000590215	0.0201229		1700074P13Rik	0	NA	NA	NA
1700119H24Rik	0.140674	0	1	NA		Clvs1	174.157	-0.973412	0.000590681	0.0201229		1700080E11Rik	0.0383599	0	1	NA
1700120C14Rik	3.30858	-0.268568	0.761539	NA		Rnaseh2c	194.387	1.17145	0.000614302	0.0208691		1700080N15Rik	0.0412596	0	1	NA
1700120E14Rik	0.0310169	0.637304	0.498251	NA		Asah2	159.351	-1.455	0.00061719	0.0209088		1700080O16Rik	0	NA	NA	NA
1700120G07Rik	0.170114	0	1	NA		Pcmtd2	593.775	-0.807068	0.000622444	0.0210282		1700081H04Rik	0.02638	-0.60948	0.588607	NA
1700120K04Rik	2.64617	0.669083	0.545193	NA		Arl14ep	386.503	-0.849701	0.000629097	0.0211941		1700081H22Rik	0	NA	NA	NA
1700121L16Rik	0.542989	1.06455	0.455009	NA		Agpat2	65.2472	1.53452	0.00063742	NA		1700084C01Rik	225.187	-0.570273	0.00461621	0.0179149
1700121N20Rik	0.112556	0	1	NA		Cmtm3	506.767	0.971725	0.000638381	0.0214243		1700084E18Rik	3.34955	0.47119	0.527631	NA
1700122O11Rik	0.0836018	0	1	NA		Tbl1x	382.77	-1.22763	0.000639453	0.0214243		1700084F23Rik	0	NA	NA	NA
1700123I01Rik	1.48111	-0.939245	0.484952	NA		Dach1	157.613	-1.69919	0.000645554	0.0215693		1700084J12Rik	0.042838	0	1	NA
1700123K08Rik	0.190122	0	1	NA		Suds3	1314.25	0.456155	0.000650696	0.0216643		1700085B03Rik	0.0423357	0	1	NA
1700123L14Rik	1.55272	1.1835	0.342841	NA		Myl6	3532.45	0.592246	0.000652728	0.0216643		1700085C21Rik	0.0310169	-0.670077	0.553282	NA
1700123M08Rik	13.5551	-0.3215	0.527368	1		Ifitm2	300.125	1.32458	0.000653741	0.0216643		1700086L19Rik	167.625	-0.714098	6.50915e-05	0.000810808
1700123O12Rik	0.0494475	0	1	NA		Vstm2a	871.941	-0.812155	0.000662171	0.0218114		1700086O06Rik	40.0266	0.57967	0.0170383	0.0477405
1700123O20Rik	241.811	0.109179	0.671956	1		Fubp1	1036.05	-0.550036	0.000664097	0.0218114		1700088E04Rik	11.4762	1.09648	0.0552123	0.117262
1700123O21Rik	0.244271	0.266233	0.830285	NA		Zc3h12c	150.683	-1.2768	0.000666238	0.0218114		1700091E21Rik	4.63864	-0.631408	0.361444	0.486786
1700125G02Rik	1.195	-2.14195	0.155054	NA		Mctp1	490.54	-1.52718	0.000666522	0.0218114		1700091H14Rik	2.66227	1.59608	0.0724673	NA
1700125G22Rik	0.368996	0	1	NA		Tcirg1	915.02	1.40356	0.000669175	0.0218114		1700092C02Rik	0.0299967	0	1	NA
1700125H03Rik	0.726144	0.207001	0.886463	NA		Ten1	263.69	0.888167	0.000670081	0.0218114		1700092C10Rik	0	NA	NA	NA
1700125H20Rik	1.88459	-0.295856	0.8156	NA		Plin2	782.078	1.39695	0.000670733	0.0218114		1700092E19Rik	0.039363	0	1	NA
1700128A07Rik	0.0480857	0	1	NA		Mtdh	1303.63	-0.880938	0.000689284	0.0222664		1700092K14Rik	0.76782	0.756723	0.561945	NA
1700128F08Rik	8.97697	1.51594	0.0690453	0.587898		Fam131a	3010.83	1.00765	0.00069013	0.0222664		1700092M07Rik	1.18527	0.306619	0.798789	NA
1810006J02Rik	0.247187	0.193887	0.861572	NA		Treml2	147.234	2.25246	0.000691108	0.0222664		1700093K21Rik	1.2112	0.0749358	0.954302	NA
1810007C17Rik	0.303399	-0.639802	0.65147	NA		Psme1	893.076	0.774638	0.00069205	0.0222664		1700094D03Rik	117.52	-0.0697794	0.871474	0.914196
1810007D17Rik	0.646339	1.35452	0.340863	NA		Fam126a	383.618	-0.680595	0.000699051	0.0224324		1700094J05Rik	0.02638	-0.60948	0.588607	NA
1810007I06Rik	0.423671	0.203631	0.88651	NA		Ints2	237.214	-1.11944	0.000702892	0.0224962		1700094M24Rik	0	NA	NA	NA
1810008I18Rik	0.148049	-0.75784	0.435652	NA		Slc35c2	885.64	0.988837	0.000706656	0.0225573		1700095A21Rik	0.0870495	0	1	NA
1810009A15Rik	199.763	0.165708	0.565176	1		B3gnt2	430.795	-1.06439	0.000709884	0.0225926		1700095B10Rik	0.0907071	0	1	NA
1810010D01Rik	1.50624	-1.39955	0.305007	NA		Uba7	247.461	1.7518	0.000713955	0.0225926		1700095B22Rik	6.0393	0.743657	0.23849	0.35799
1810010H24Rik	34.4971	0.513782	0.190742	0.919509		Fxyd5	394.474	1.19785	0.00071442	0.0225926		1700096J18Rik	0.792751	1.05325	0.467213	NA
1810011H11Rik	99.632	1.17085	0.0618964	0.563123		Slc6a18	9.05824	-2.86147	0.000716391	NA		1700096K18Rik	31.6495	0.341632	0.226189	0.344
1810011O10Rik	26.2111	-0.0301534	0.957935	1		Alox5	83.328	1.80245	0.000718187	0.0225926		1700097N02Rik	1.07364	-1.23933	0.393388	NA
1810012K16Rik	0.865618	0.382841	0.792323	NA		Pdlim4	304.053	1.43743	0.000720427	0.0225926		1700100L14Rik	0.053926	0	1	NA
1810013A23Rik	0.0846389	0	1	NA		Tubg2	418.862	0.73188	0.000720875	0.0225926		1700101E01Rik	6.6505	1.11688	0.102447	0.189006
1810013D10Rik	204.573	0.3064	0.206449	0.947471		Cacnb2	448.616	-0.629745	0.000723724	0.0225926		1700101I11Rik	11.473	-0.392837	0.395856	0.520498
1810013L24Rik	554.254	0.0348153	0.897124	1		Cpeb2	624.997	-1.16583	0.0007238	0.0225926		1700101O22Rik	0	NA	NA	NA
1810014B01Rik	37.653	-0.0777524	0.849161	1		S1pr3	331.919	1.4633	0.000724478	0.0225926		1700102H20Rik	2.72193	1.26201	0.188576	NA
1810018F18Rik	0.179505	0	1	NA		Otud4	683.252	-1.24629	0.000730146	0.0227111		1700102P08Rik	9.29126	-0.169268	0.758171	0.827916
1810019D21Rik	1.26399	0.867855	0.502423	NA		Zbtb33	330.929	-1.58719	0.000739751	0.0229511		1700104A03Rik	0	NA	NA	NA
1810019J16Rik	2.31562	1.20786	0.343326	NA		Gabrq	14.1592	-3.0198	0.000740106	NA		1700105P06Rik	1.20094	1.53164	0.239666	NA
1810020O05Rik	11.723	-1.24392	0.0529676	0.523943		B230209E15Rik	275.43	-1.57632	0.00075675	0.0234188		1700106J16Rik	0.15991	-0.451333	0.695493	NA
1810021B22Rik	19.1475	-0.0405582	0.929436	1		Ddx3x	3410.25	-1.52602	0.000766851	0.023664		1700108F19Rik	0.438502	0.399955	0.791731	NA
1810022K09Rik	251.648	0.0884018	0.889723	1		Rltpr	740.689	0.964093	0.000768565	0.023664		1700108J01Rik	0.129697	-0.535503	0.641029	NA
1810024B03Rik	2.60425	0.681877	0.555053	NA		Use1	863.189	0.914291	0.000770705	0.02367		1700109F18Rik	0	NA	NA	NA
1810026B05Rik	174.121	0.0431694	0.932828	1		Glycam1	17.3118	3.08883	0.000775769	NA		1700109G14Rik	0.389585	-0.57193	0.685568	NA
1810026J23Rik	801.806	0.0163271	0.951082	1		Lat2	335.608	1.40849	0.000779851	0.0238764		1700109G15Rik	0	NA	NA	NA
1810030O07Rik	352.213	0.00329784	0.990897	1		Rnasek	1424.35	0.854485	0.000781353	0.0238764		1700109H08Rik	3.97089	-0.297795	0.763305	0.832453
1810032O08Rik	44.5087	-0.177166	0.740628	1		Dtnbp1	696.022	0.665638	0.000788213	0.0239092		1700109I08Rik	0	NA	NA	NA
1810033B17Rik	48.5779	-0.489318	0.525498	1		Lpxn	170.052	1.61084	0.000788256	0.0239092		1700110C19Rik	4.46509	0.00140239	0.998783	1
1810034E14Rik	6.48429	-0.0322281	0.974237	NA		Rspo1	103.203	1.3858	0.000790476	0.0239092		1700110I01Rik	0.119228	0	1	NA
1810035I16Rik	1.66876	-0.00762922	0.995103	NA		Cuta	570.268	0.918762	0.00079058	0.0239092		1700110K17Rik	0.722524	-0.216693	0.88572	NA
1810037I17Rik	603.943	-0.0176352	0.943737	1		Gm3893	140.23	2.64091	0.000792255	0.0239092		1700110M21Rik	0.996521	1.89661	0.195778	NA
1810041L15Rik	923.855	-0.976244	0.00221287	0.0665487		Klhl6	264.926	1.45667	0.000797728	0.0240148		1700111N16Rik	0.0365785	0	1	NA
1810043G02Rik	338.221	0.0423065	0.847203	1		Lonrf1	330.493	-0.661059	0.000803976	0.0241431		1700112E06Rik	22.9191	0.229894	0.630691	0.727961
1810043H04Rik	128.559	0.177246	0.673835	1		Hdac9	421.988	-0.860632	0.000811893	0.0243208		1700112H15Rik	0.0365785	0	1	NA
1810044D09Rik	10.4595	-0.279407	0.702681	1		Dao	4.12997	4.08614	0.000818834	NA		1700112J05Rik	0.0344504	0	1	NA
1810046K07Rik	0.211064	0	1	NA		Carf	81.6637	-1.50292	0.000821911	0.0245604		1700113A16Rik	257.56	0.122066	0.599673	0.701925
1810055G02Rik	287.142	0.224219	0.360715	1		Lrch2	150.485	-1.48665	0.000834143	0.0248295		1700113H08Rik	0.31459	-0.776829	0.599369	NA
1810058I24Rik	264.618	0.215189	0.456089	1		Zfp804a	267.73	-1.26202	0.000834999	0.0248295		1700119H24Rik	0.140674	0	1	NA
1810062G17Rik	1.40741	0.738577	0.568566	NA		Tsc22d2	453.865	-0.693084	0.000842467	0.0248452		1700120C14Rik	3.30858	-0.105807	0.881037	NA
1810062O18Rik	6.01143	0.242697	0.748621	NA		Klhl4	99.4621	-1.72502	0.00084321	0.0248452		1700120E14Rik	0.0310169	-0.670077	0.553282	NA
1810064F22Rik	6.48506	0.604493	0.443639	NA		Rhof	460.884	0.722551	0.000843689	0.0248452		1700120G07Rik	0.170114	0	1	NA
1810065E05Rik	0.042838	0	1	NA		Tmtc3	218.108	-1.49026	0.000844581	0.0248452		1700120K04Rik	2.64617	0.648295	0.416665	NA
2010001E11Rik	2.99912	0.291987	0.795085	NA		Atp6v0b	2537.62	0.580553	0.000845741	0.0248452		1700121L16Rik	0.542989	0.817942	0.570657	NA
2010001M06Rik	34.6546	-0.927327	0.14794	0.830797		Olfml3	2946.51	1.28766	0.000849279	0.0248699		1700121N20Rik	0.112556	0	1	NA
2010002M12Rik	10.8592	0.105175	0.892164	1		Ap2s1	1843.94	0.823117	0.000850671	0.0248699		1700122O11Rik	0.0836018	1.33968	0.239121	NA
2010003K11Rik	0.209987	0.388303	0.732021	NA		Nrgn	15316.1	0.82054	0.000858909	0.0249362		1700123I01Rik	1.48111	0.778029	0.512716	NA
2010003O02Rik	23.8652	0.579057	0.358041	1		Pptc7	704.959	-0.649292	0.000859754	0.0249362		1700123K08Rik	0.190122	1.29306	0.319029	NA
2010005H15Rik	13.7196	-0.545953	0.66291	1		Arpc3	2089.93	0.538499	0.00085976	0.0249362		1700123L14Rik	1.55272	-0.670284	0.508072	NA
2010009K17Rik	1.0585	1.13654	0.415004	NA		Plau	394.856	1.23347	0.000861143	0.0249362		1700123M08Rik	13.5551	-0.46642	0.2432	0.363171
2010010A06Rik	0.161838	0.639819	0.540406	NA		Hk3	347.264	1.69432	0.000865203	0.0249943		1700123O12Rik	0.0494475	0	1	NA
2010012O05Rik	255.655	0.142957	0.662135	1		Lrba	345.381	-0.740807	0.000873263	0.0251674		1700123O20Rik	241.811	-0.0674485	0.713859	0.793744
2010015L04Rik	178.285	0.120694	0.662151	1		Manbal	513.683	0.780762	0.000876484	0.0252005		1700123O21Rik	0.244271	0.214766	0.880578	NA
2010016I18Rik	0.236917	0	1	NA		Mt2	1128.07	1.26789	0.000878752	0.0252061		1700125G02Rik	1.195	2.47074	0.0779141	NA
2010106C02Rik	0.122551	0.373726	0.696773	NA		Sirt2	2422.71	1.05077	0.000885019	0.0253153		1700125G22Rik	0.368996	1.1712	0.438123	NA
2010106E10Rik	0.235965	-0.785363	0.472941	NA		Arfip1	286.5	-0.991862	0.000886723	0.0253153		1700125H03Rik	0.726144	-0.256701	0.854252	NA
2010107E04Rik	822.499	-0.0414698	0.9531	1		Galnt13	298.47	-1.44368	0.000889534	0.0253361		1700125H20Rik	1.88459	0.319264	0.767325	NA
2010107G12Rik	4.05587	-0.249342	0.79539	NA		Zfp36	2060.15	1.63897	0.000891638	0.0253367		1700126H18Rik	0	NA	NA	NA
2010107G23Rik	220.074	0.130399	0.572786	1		AI118078	106.526	0.961961	0.000893745	0.0253373		1700128A07Rik	0.0480857	0.885591	0.429329	NA
2010109A12Rik	0.907098	0.445047	0.75761	NA		Slc38a2	1655.74	-0.810895	0.000900709	0.0254419		1700128F08Rik	8.97697	-0.707321	0.211187	0.325996
2010109I03Rik	9.69798	1.28368	0.145427	0.823092		Scara3	336.29	0.768631	0.000901616	0.0254419		1700129C05Rik	0	NA	NA	NA
2010111I01Rik	122.086	-0.125843	0.680424	1		42256	1185.91	0.923361	0.000911943	0.0256737		1810006J02Rik	0.247187	-0.451905	0.725883	NA
2010204K13Rik	101.291	0.103043	0.79392	1		Plekhg1	456.632	-1.29495	0.000918209	0.0257717		1810007C17Rik	0.303399	-1.18866	0.422941	NA
2010300C02Rik	2613.48	-0.0784804	0.783682	1		Lysmd3	102.249	-1.47182	0.000919661	0.0257717		1810007D17Rik	0.646339	-0.902905	0.534115	NA
2010308F09Rik	1.2093	-0.943615	0.45454	NA		Strip2	495.97	-0.976205	0.000922239	0.0257845		1810007I06Rik	0.423671	1.41526	0.34149	NA
2010315B03Rik	133.982	-0.292648	0.514428	1		Bmf	211.08	1.28821	0.000927477	0.0258715		1810008I18Rik	0.148049	0	1	NA
2010320M18Rik	75.4048	0.0571335	0.886087	1		Mgll	2717.07	0.822025	0.00094293	0.0262424		1810009A15Rik	199.763	0.390432	0.0539475	0.115172
2200002D01Rik	4.47716	0.351278	0.739152	NA		Glrb	1806.91	-1.00635	0.000947456	0.0263081		1810009J06Rik	0	NA	NA	NA
2200002J24Rik	0.110645	0.353126	0.713893	NA		Steap2	190.16	-1.14217	0.000953225	0.0264037		1810010D01Rik	1.50624	2.88208	0.0112648	NA
2210010C04Rik	0.755683	1.93185	0.16692	NA		Zbp1	158.243	2.49722	0.000957285	0.0264037		1810010H24Rik	34.4971	-0.54485	0.0542661	0.115663
2210013O21Rik	249.581	-0.00866363	0.975611	1		Strn3	854.13	-0.9621	0.000958067	0.0264037		1810011H11Rik	99.632	-0.330092	0.435475	0.557852
2210015D19Rik	140.838	0.61052	0.00674778	0.148226		Fau	4684.79	1.11352	0.000960136	0.0264037		1810011O10Rik	26.2111	0.841388	0.0368586	0.0858459
2210016F16Rik	231.141	0.374257	0.170491	0.880791		Pgpep1	295.515	0.801956	0.000961935	0.0264037		1810012K16Rik	0.865618	-2.00738	0.169607	NA
2210016L21Rik	1263.73	0.10379	0.645429	1		8030462N17Rik	203.067	-1.20613	0.000965433	0.0264037		1810013A23Rik	0.0846389	0.827876	0.462713	NA
2210018M11Rik	450.672	-0.223192	0.533398	1		Mfng	239.827	1.3437	0.000966095	0.0264037		1810013D10Rik	204.573	0.133782	0.431013	0.553313
2210039B01Rik	42.2068	0.0691169	0.882948	1		Ucp2	2339.7	1.21759	0.000969955	0.0264063		1810013L24Rik	554.254	-0.756052	9.57612e-05	0.00108254
2210404J11Rik	82.5759	-0.0604025	0.891736	1		Spock3	1041.03	-1.66618	0.000970533	0.0264063		1810014B01Rik	37.653	-0.513539	0.0948407	0.178313
2210404O07Rik	12.4718	1.0366	0.211654	0.955579		Nfkbib	343.796	0.876181	0.000977797	0.0264981		1810018F18Rik	0.179505	0.682206	0.559004	NA
2210404O09Rik	39.8296	0.685726	0.236905	0.985934		Zeb1	854.408	-0.6921	0.000980083	0.0264981		1810019D21Rik	1.26399	0.361864	0.724944	NA
2210407C18Rik	0.356253	-1.46923	0.280127	NA		Necab1	1182.35	-1.26612	0.000980444	0.0264981		1810019J16Rik	2.31562	0.487103	0.624067	NA
2210408F21Rik	57.8336	-0.085431	0.758933	1		Cftr	10.7305	-1.98094	0.000988873	NA		1810020O05Rik	11.723	0.45749	0.362395	0.487579
2210408I21Rik	113.844	0.163382	0.709383	1		Arid2	638.346	-0.801459	0.000989163	0.0266745		1810021B22Rik	19.1475	0.428892	0.185934	0.295791
2210409D07Rik	0.324416	-0.114316	0.934068	NA		Zfp579	255.763	1.34908	0.000991864	0.0266882		1810022K09Rik	251.648	-0.494968	0.289386	0.412941
2210409E12Rik	0.039363	0	1	NA		Fbxo30	106.181	-1.26138	0.00100129	0.0268012		1810024B03Rik	2.60425	-0.886795	0.352822	NA
2210414B05Rik	0.154894	0.393952	0.680064	NA		Gpr162	1810.02	0.814852	0.0010014	0.0268012		1810026B05Rik	174.121	-0.396765	0.286029	0.409416
2210416O15Rik	9.93551	-0.970267	0.16575	0.870854		Wdfy1	791.001	-0.601958	0.00100268	0.0268012		1810026J23Rik	801.806	-0.288492	0.128825	0.224157
2210417A02Rik	0.484583	0.223959	0.864256	NA		Ccl4	140.286	2.34817	0.00100488	0.0268013		1810030O07Rik	352.213	-0.277418	0.181323	0.290448
2210417K05Rik	4.50171	0.0165678	0.98715	NA		Dcxr	238.078	1.53127	0.00100858	0.0268411		1810032O08Rik	44.5087	1.02911	0.00672698	0.0234226
2210420H20Rik	0.422186	0.786935	0.562525	NA		Npas1	121.033	1.15957	0.00101219	0.0268784		1810033B17Rik	48.5779	0.141691	0.821293	0.876697
2300002M23Rik	0.229745	0.275982	0.82172	NA		Sipa1	754.819	1.07481	0.00101832	0.0269821		1810034E14Rik	6.48429	0.471264	0.535656	0.645922
2300005B03Rik	0.165182	0.231756	0.818036	NA		Cobll1	117.558	-0.910812	0.00102299	0.0270469		1810035I16Rik	1.66876	0.828023	0.406403	NA
2300009A05Rik	103.802	0.244027	0.469264	1		Esyt2	488.624	-0.891053	0.00102604	0.0270688		1810037I17Rik	603.943	0.47594	0.00719832	0.0246756
2310001H17Rik	5.47407	-0.236256	0.816748	NA		Lsm14a	869.38	-0.579999	0.00103358	0.0272086		1810041L15Rik	923.855	0.578576	0.0112155	0.03456
2310001K24Rik	0.0348729	0	1	NA		Gimap3	17.5774	3.14246	0.00103502	NA		1810043G02Rik	338.221	0.562617	0.00026346	0.00221
2310002D06Rik	3.65998	1.09662	0.250551	NA		Ftl1	14408	1.16706	0.00103641	0.0272243		1810043H04Rik	128.559	0.878008	0.00314426	0.0133821
2310002F09Rik	7.64144	0.998621	0.231484	NA		Wnk1	2854.52	-0.888607	0.001041	0.0272357		1810044D09Rik	10.4595	0.327864	0.553077	0.661988
2310002J15Rik	0.405345	0	1	NA		Ccp110	568.296	-1.10332	0.00104133	0.0272357		1810046K07Rik	0.211064	1.33653	0.318142	NA
2310002L09Rik	0.130343	0	1	NA		Adcy7	977.931	1.07049	0.00104516	0.0272773		1810053B23Rik	0	NA	NA	NA
2310003H01Rik	391.424	-0.258539	0.507433	1		Mmp12	26.5985	3.25301	0.00104559	NA		1810055G02Rik	287.142	0.24764	0.151502	0.253434
2310005A03Rik	1.40726	-0.931492	0.506192	NA		Rab4b	752.958	0.72635	0.00105194	0.0273955		1810058I24Rik	264.618	0.393467	0.052311	0.112505
2310005E17Rik	0.0480857	0	1	NA		Ppp4r2	858.112	-0.893396	0.00106364	0.027641		1810062G17Rik	1.40741	-0.600883	0.586923	NA
2310005G13Rik	1.13389	2.09678	0.124619	NA		Mef2a	925.873	-1.21065	0.00106998	0.0276554		1810062O18Rik	6.01143	0.359186	0.503949	0.618772
2310007B03Rik	1.51958	0.502709	0.701173	NA		Epha6	143.517	-1.04299	0.00107429	0.0276554		1810064F22Rik	6.48506	-0.585678	0.321671	0.446087
2310007L24Rik	5.54282	-0.0674355	0.94495	NA		Coro1a	3061.57	0.94738	0.00107517	0.0276554		1810065E05Rik	0.042838	0	1	NA
2310008H04Rik	102.456	0.745694	0.0431428	0.469767		Rac2	1132.47	1.28155	0.00107598	0.0276554		2010001E11Rik	2.99912	-1.34358	0.178248	NA
2310008H09Rik	513.012	-0.0389698	0.896688	1		Rpl18a	5579.27	1.06401	0.00107598	0.0276554		2010001M06Rik	34.6546	1.39176	0.00306753	0.0131708
2310008N11Rik	0.595907	1.00951	0.480906	NA		Larp4	598.31	-1.238	0.00107784	0.0276554		2010002M12Rik	10.8592	-0.45485	0.445199	0.566528
2310009A05Rik	63.1131	0.215553	0.613128	1		Cntnap3	110.019	-1.53657	0.00108029	0.0276599		2010003K11Rik	0.209987	0.662743	0.62341	NA
2310009B15Rik	79.9354	-0.0397938	0.923469	1		Asl	234.917	0.942609	0.00108377	0.0276908		2010003O02Rik	23.8652	0.67906	0.11518	0.20596
2310010J17Rik	31.1315	-0.413741	0.354319	1		Htr4	30.471	-1.15893	0.00108695	NA		2010005H15Rik	13.7196	0.53854	0.615881	0.715531
2310010M20Rik	5.49429	-0.217564	0.777343	NA		Rpl12	5168.43	0.844378	0.00110028	0.0279493		2010009K17Rik	1.0585	-0.923084	0.4878	NA
2310011J03Rik	409.98	0.127117	0.695247	1		Abhd11	304.66	0.733174	0.00110028	0.0279493		2010010A06Rik	0.161838	-0.839772	0.491962	NA
2310014F07Rik	1.11626	1.86184	0.181311	NA		Grn	9835.81	1.20413	0.00110078	0.0279493		2010012O05Rik	255.655	-0.246814	0.291948	0.415606
2310014L17Rik	17.7319	0.393001	0.519147	1		Napa	2661.72	0.499674	0.00110682	0.028044		2010015L04Rik	178.285	0.176231	0.367589	0.492721
2310015A10Rik	141.572	-0.724297	0.00178132	0.0575683		Nipa2	367.267	-0.920329	0.00112328	0.028402		2010016I18Rik	0.236917	0.753339	0.563147	NA
2310015B20Rik	2.35043	-0.525951	0.64396	NA		Slc16a3	324.485	1.68393	0.00112568	0.0284036		2010106C02Rik	0.122551	0.706173	0.546527	NA
2310015D24Rik	1.81235	-0.647652	0.565172	NA		Lmbrd2	264.385	-2.19753	0.00113593	0.0285815		2010106E10Rik	0.235965	0.617021	0.629861	NA
2310016D03Rik	0.0478586	0	1	NA		Ccdc141	192.376	-0.842008	0.00113949	0.0285815		2010107E04Rik	822.499	-0.0853972	0.869446	0.912602
2310020H05Rik	0.940466	-0.292837	0.822682	NA		Hlx	105.938	2.05419	0.00114028	0.0285815		2010107G12Rik	4.05587	-0.000789226	0.999183	1
2310022A10Rik	326.85	0.169816	0.557653	1		Rpl10a	3680.64	0.812405	0.00114263	0.0285815		2010107G23Rik	220.074	0.494517	0.0022062	0.0103947
2310022B05Rik	1040.9	-0.318858	0.427719	1		Col16a1	271.375	1.31594	0.00114448	0.0285815		2010109A12Rik	0.907098	-1.09697	0.465078	NA
2310030A07Rik	0.0772086	0	1	NA		Rasl10a	281.207	1.03802	0.00115317	0.0287393		2010109I03Rik	9.69798	-0.2936	0.619874	0.718979
2310030G06Rik	19.0184	-0.374283	0.466629	1		H2-DMa	429.096	0.991769	0.0011571	0.0287784		2010111I01Rik	122.086	0.172801	0.429582	0.55187
2310033P09Rik	173.637	-0.314623	0.34461	1		Rpl29	2732.73	0.998158	0.00116748	0.0289774		2010204K13Rik	101.291	0.34847	0.214709	0.330239
2310034G01Rik	6.98523	-0.302769	0.655258	NA		Nudt9	748.06	0.668014	0.00117214	0.0290338		2010300C02Rik	2613.48	0.70135	0.000561959	0.00385521
2310034O05Rik	2.18105	-1.45802	0.241836	NA		Iws1	466.538	-0.81052	0.00118096	0.0291928		2010308F09Rik	1.2093	-0.97895	0.411971	NA
2310035C23Rik	740.921	-0.123811	0.758918	1		2610306M01Rik	64.526	1.18006	0.00118336	NA		2010310C07Rik	0	NA	NA	NA
2310036O22Rik	1014.37	-0.0765823	0.765831	1		Abca8a	51.0027	-1.50323	0.00119479	NA		2010315B03Rik	133.982	-0.908117	0.00607825	0.0217161
2310039H08Rik	76.4511	0.601605	0.203417	0.942584		Trpm3	548.058	-0.933704	0.00120061	0.0295905		2010320M18Rik	75.4048	0.91767	0.000951473	0.00565771
2310039L15Rik	29.1203	0.114306	0.866997	1		Lrg1	21.1467	2.57129	0.00120171	NA		2200002D01Rik	4.47716	0.468433	0.545653	0.655092
2310040G24Rik	17.8728	0.687144	0.301521	1		Crybg3	125.806	-1.57548	0.00120192	0.0295905		2200002J24Rik	0.110645	-0.485055	0.672235	NA
2310042D19Rik	38.7557	0.166973	0.709701	1		Echdc2	100.197	0.99933	0.00120663	0.0296465		2210010C04Rik	0.755683	-0.900341	0.501683	NA
2310042E22Rik	3.41607	0.385181	0.672083	NA		Tomm70a	2260.03	-1.12526	0.00121149	0.029706		2210013O21Rik	249.581	0.164586	0.414764	0.53814
2310043L19Rik	0.22161	0.20863	0.847886	NA		Man1a	643.451	-0.727413	0.00121755	0.0297945		2210015D19Rik	140.838	-0.117986	0.443991	0.565394
2310043O21Rik	0.117896	0.389111	0.68765	NA		Actl6b	846.191	0.588415	0.00122166	0.029835		2210016F16Rik	231.141	0.197234	0.301142	0.424995
2310044G17Rik	925.336	-0.26372	0.0471623	0.495384		Tmed5	458.929	-1.06568	0.00122823	0.0299353		2210016L21Rik	1263.73	0.547627	0.000604686	0.00407564
2310045N01Rik	164.804	-0.128662	0.735199	1		Tmem173	616.336	1.10901	0.00123402	0.0300164		2210018M11Rik	450.672	-0.254483	0.322535	0.447109
2310047M10Rik	374.133	0.0298695	0.917765	1		Ppp1r16a	807.911	0.900885	0.00123875	0.0300215		2210019I11Rik	0	NA	NA	NA
2310050B05Rik	2.97653	0.307705	0.787444	NA		Gatm	1779.06	-1.02013	0.00123917	0.0300215		2210039B01Rik	42.2068	0.70779	0.0274135	0.0684214
2310057J18Rik	0.0632923	0	1	NA		Pcdhb16	63.2984	-1.07067	0.00124302	NA		2210404J11Rik	82.5759	-0.0312545	0.922645	0.952068
2310057M21Rik	186.877	-0.315635	0.190252	0.919509		Smyd2	595.506	0.566441	0.0012449	0.0301004		2210404O07Rik	12.4718	-0.687932	0.243508	0.363429
2310057N15Rik	0.0478242	0	1	NA		Dennd4c	328.807	-1.04917	0.00125323	0.0302416		2210404O09Rik	39.8296	-1.20892	0.00516744	0.0193477
2310061I04Rik	542.331	-0.314019	0.0937957	0.681852		Kbtbd7	380.464	-1.28685	0.00125861	0.0302868		2210407C18Rik	0.356253	0	1	NA
2310061J03Rik	34.3691	-0.295126	0.556456	1		Marcksl1	4635.28	1.22696	0.00126088	0.0302868		2210408F21Rik	57.8336	0.2342	0.23914	0.358765
2310065F04Rik	0.486185	1.31043	0.352729	NA		Apbb2	595.227	-0.549723	0.00126257	0.0302868		2210408I21Rik	113.844	-0.866649	0.00706098	0.0243235
2310067B10Rik	807.277	-0.22213	0.537183	1		Psd	5825.19	0.933798	0.00126856	0.0303704		2210409D07Rik	0.324416	0.248463	0.869111	NA
2310068J16Rik	2.75504	0.258007	0.815229	NA		Ncf1	1135.43	1.07549	0.0012792	0.030565		2210409E12Rik	0.039363	0	1	NA
2310069G16Rik	23.2354	-0.0585565	0.887192	1		Fbxo2	734.248	1.12964	0.00128362	0.0305844		2210414B05Rik	0.154894	-0.553124	0.628546	NA
2410002F23Rik	769.175	-0.0342471	0.867026	1		Lcat	206.576	1.05429	0.00128854	0.0305844		2210416O15Rik	9.93551	1.63914	0.00149841	0.00784711
2410003L11Rik	2.66365	0.138669	0.91643	NA		Pcdh17	934.939	-0.839597	0.0012894	0.0305844		2210417A02Rik	0.484583	-0.637823	0.66069	NA
2410004B18Rik	283.343	0.159678	0.434493	1		Trim47	185.385	1.58373	0.00129225	0.0305844		2210417K05Rik	4.50171	0.74943	0.334092	0.459292
2410004I01Rik	4.41752	0.26943	0.781247	NA		Lamtor4	437.453	0.869235	0.00129258	0.0305844		2210420H20Rik	0.422186	-1.21586	0.411843	NA
2410004N09Rik	71.2631	0.385007	0.299185	1		Rasal3	416.759	1.42174	0.0012967	0.0306223		2300002M23Rik	0.229745	-0.597411	0.666401	NA
2410004P03Rik	101.482	0.349895	0.503229	1		Atf3	241.232	1.86436	0.00131124	0.0308642		2300003K06Rik	0	NA	NA	NA
2410006H16Rik	266.062	0.765844	0.015376	0.250866		Timm8b	587.573	0.579451	0.00131202	0.0308642		2300005B03Rik	0.165182	0.174858	0.88448	NA
2410007B07Rik	1.63973	-0.0453859	0.970919	NA		Sos2	417.397	-0.826777	0.00131493	0.0308729		2300009A05Rik	103.802	0.522375	0.0260828	0.0659664
2410012E07Rik	0.0503093	0.473473	0.617343	NA		Entpd2	163.592	1.24505	0.00132665	0.0310783		2310001H17Rik	5.47407	-0.317468	0.712918	0.793344
2410012M07Rik	0.0801057	-0.879622	0.352252	NA		Ms4a7	131.911	2.67574	0.00132879	0.0310783		2310001K24Rik	0.0348729	0	1	NA
2410015M20Rik	554.575	-0.001241	0.996207	1		Cdh8	626.322	-1.10519	0.00133986	0.0312771		2310002D06Rik	3.65998	-1.33383	0.0765773	0.150655
2410016O06Rik	231.671	0.331212	0.375114	1		1700003E16Rik	279.581	1.15838	0.001345	0.0313369		2310002F09Rik	7.64144	-0.342975	0.557666	0.666022
2410017I17Rik	0.121692	0.294295	0.762343	NA		Rslcan18	8.53834	-2.37703	0.00134503	NA		2310002J15Rik	0.405345	1.46387	0.297993	NA
2410018L13Rik	148.015	-0.184718	0.485831	1		Sgip1	1079.66	-0.68116	0.00134806	0.0313482		2310002L09Rik	0.130343	0	1	NA
2410018M08Rik	61.573	0.20881	0.62534	1		Cln3	374.741	0.879523	0.00135944	0.0314701		2310003H01Rik	391.424	1.03766	0.000184215	0.00171835
2410021H03Rik	5.38961	0.168138	0.850778	NA		9330182L06Rik	457.907	-1.25912	0.00136134	0.0314701		2310005A03Rik	1.40726	0.534396	0.675943	NA
2410057H14Rik	1.61513	-0.876429	0.514464	NA		D8Ertd738e	714.798	0.977484	0.00136255	0.0314701		2310005E17Rik	0.0480857	0.885591	0.429329	NA
2410066E13Rik	447.767	0.00340316	0.992903	1		Lilrb4	178.013	2.45309	0.00136365	0.0314701		2310005G13Rik	1.13389	-2.85024	0.035768	NA
2410076I21Rik	9.40709	-0.447369	0.644417	1		Sp110	234.917	1.6334	0.00137288	0.031623		2310007B03Rik	1.51958	0.877957	0.402415	NA
2410088K16Rik	0.510904	-0.988519	0.503384	NA		Fcrls	7308.41	1.03804	0.00137892	0.0317022		2310007L24Rik	5.54282	1.2152	0.0949934	0.178538
2410089E03Rik	513.095	-0.217065	0.298366	1		Dact2	507.666	0.871969	0.00138652	0.0317831		2310008H04Rik	102.456	-0.970594	0.000295325	0.00238803
2410114N07Rik	2.70205	-0.789093	0.497951	NA		Ltbr	421.484	1.24115	0.00138767	0.0317831		2310008H09Rik	513.012	-0.227653	0.289896	0.41345
2410124H12Rik	0.606461	-0.415705	0.777878	NA		Rps19	3030.59	1.06382	0.00139268	0.0317883		2310008N11Rik	0.595907	-0.637493	0.666351	NA
2410127L17Rik	163.296	0.351113	0.226599	0.975303		Naa30	403.259	-0.889348	0.00139582	0.0317883		2310009A05Rik	63.1131	0.38855	0.195556	0.307544
2410131K14Rik	248.739	-0.0340042	0.894486	1		Epn1	4926.75	0.894279	0.00139824	0.0317883		2310009B15Rik	79.9354	0.843714	0.0039249	0.0158713
2410137F16Rik	9.1054	0.846063	0.343928	1		Lrmp	149.893	1.84392	0.00139835	0.0317883		2310010J17Rik	31.1315	0.762448	0.0176114	0.0488966
2410137M14Rik	1.9911	0.421507	0.740525	NA		Sharpin	452.959	0.800115	0.00140747	0.0319358		2310010M20Rik	5.49429	0.601632	0.287938	0.411311
2410141K09Rik	0.332883	0.2496	0.855517	NA		Dgcr6	494.374	0.725864	0.0014158	0.0319896		2310011J03Rik	409.98	0.667758	0.00369053	0.0151506
2500004C02Rik	79.7778	-0.336854	0.51123	1		Rundc3a	3429.52	0.838202	0.00141734	0.0319896		2310014F07Rik	1.11626	0.180974	0.884303	NA
2510002D24Rik	147.993	0.187657	0.634333	1		Emp3	268.57	1.68903	0.00141799	0.0319896		2310014L17Rik	17.7319	0.0255392	0.952883	0.973146
2510003D18Rik	0.265989	0	1	NA		Avl9	618.432	-1.27813	0.00142036	0.0319896		2310015A10Rik	141.572	0.376114	0.0284418	0.0704008
2510003E04Rik	1852.95	0.118389	0.327569	1		Rpl11	3801.02	0.779167	0.00144224	0.0324225		2310015B20Rik	2.35043	1.71612	0.0485843	NA
2510009E07Rik	1141.46	-0.0688881	0.687302	1		Traf6	270.377	-1.02927	0.00144981	0.0325325		2310015D24Rik	1.81235	-0.676438	0.512154	NA
2510039O18Rik	678.778	-0.0641961	0.864844	1		Twf2	854.717	0.920661	0.00145272	0.0325377		2310016D03Rik	0.0478586	0	1	NA
2510049J12Rik	14.8158	0.213511	0.670117	1		Gm13152	21.473	-1.87428	0.00145444	NA		2310020H05Rik	0.940466	-1.64092	0.198257	NA
2600006L11Rik	0.18859	0.691433	0.488819	NA		Rcn3	111.919	1.65162	0.00145563	0.032543		2310022A10Rik	326.85	0.44455	0.0298099	0.0731049
2610001J05Rik	358.581	-0.0556414	0.926913	1		Ctsw	28.9756	2.89495	0.00146086	NA		2310022B05Rik	1040.9	0.68648	0.0170991	0.0478531
2610002J02Rik	244.316	0.205073	0.491941	1		Pagr1a	509.034	0.822792	0.0014777	0.0329758		2310030A07Rik	0.0772086	0	1	NA
2610002M06Rik	662.598	0.162542	0.773074	1		Csmd3	233.089	-1.60173	0.00148291	0.0330315		2310030G06Rik	19.0184	-0.00247958	0.994873	0.998768
2610005L07Rik	282.222	-0.371831	0.43924	1		Clmn	831.281	-0.839803	0.00149912	0.0333315		2310033P09Rik	173.637	0.860898	0.000273108	0.00226684
2610008E11Rik	372.341	-0.0225598	0.973017	1		Bicd1	192.838	-1.29663	0.00150236	0.0333425		2310034C09Rik	0	NA	NA	NA
2610015P09Rik	64.1455	-0.157717	0.731281	1		Kcnmb2	34.5102	-1.42761	0.00150446	NA		2310034G01Rik	6.98523	0.215047	0.675345	0.763532
2610016A17Rik	0.101013	0.757416	0.432566	NA		Wdr74	329.997	0.564223	0.00150552	0.0333435		2310034O05Rik	2.18105	0.742724	0.49688	NA
2610017I09Rik	543.077	0.464583	0.403224	1		Tor3a	458.213	0.918114	0.00151058	0.0333435		2310035C23Rik	740.921	-0.687126	0.0179204	0.0496012
2610018G03Rik	49.1293	-0.931331	0.0451278	0.480611		St13	1403.48	-0.606234	0.00151063	0.0333435		2310036O22Rik	1014.37	0.877594	1.43981e-06	4.69345e-05
2610019E17Rik	25.5335	-0.472017	0.52533	1		Zfp758	77.8108	-1.83409	0.00151791	0.0334436		2310039H08Rik	76.4511	0.370352	0.257105	0.378374
2610019F03Rik	165.741	-0.0960533	0.688522	1		Mea1	659.165	0.85239	0.00152138	0.0334594		2310039L15Rik	29.1203	0.0389672	0.938088	0.963065
2610020C07Rik	11.2929	-0.459571	0.433984	1		Fam60a	103.758	-1.19564	0.00153499	0.0336876		2310040G24Rik	17.8728	0.224246	0.617745	0.71724
2610020H08Rik	22.0525	0.0365545	0.958883	1		Cbll1	247.155	-1.03985	0.0015373	0.0336876		2310042D19Rik	38.7557	0.832793	0.00650223	0.0228171
2610027K06Rik	0.619105	0	1	NA		Wdr44	240.368	-1.17054	0.00154604	0.0338183		2310042E22Rik	3.41607	-0.51356	0.467494	NA
2610028E06Rik	5.00972	-0.0227257	0.98092	NA		Rwdd4a	314.001	-0.60728	0.0015491	0.0338244		2310043L19Rik	0.22161	-0.450413	0.721875	NA
2610028H24Rik	0.971706	0.379494	0.781422	NA		Cotl1	3741.8	1.25228	0.00155316	0.0338523		2310043O21Rik	0.117896	0.106768	0.926905	NA
2610034B18Rik	204.597	-0.0621275	0.785022	1		Wnt10a	78.3192	1.43065	0.00155737	0.0338734		2310044G17Rik	925.336	-0.100891	0.290314	0.413899
2610034M16Rik	32.6617	0.583501	0.309989	1		Erp29	1984.38	0.725503	0.0015597	0.0338734		2310045N01Rik	164.804	0.723926	0.00746494	0.0253635
2610035D17Rik	146.332	0.441338	0.0870435	0.662671		Tssc4	409.151	0.947524	0.00156583	0.0338944		2310047M10Rik	374.133	0.701019	0.00061254	0.00411949
2610035F20Rik	18.7007	-0.183702	0.798625	1		Tapbp	1255.94	1.15393	0.00156625	0.0338944		2310050B05Rik	2.97653	1.09482	0.193022	NA
2610037D02Rik	7.58648	-0.788402	0.259016	NA		Zfp575	117.831	1.02247	0.00158647	0.0342712		2310050C09Rik	0	NA	NA	NA
2610044O15Rik8	132.016	-0.224588	0.715365	1		Fam102b	1094.52	-1.14124	0.00159788	0.0344555		2310057J18Rik	0.0632923	0	1	NA
2610100L16Rik	65.9558	0.0507695	0.895894	1		Lrp1b	306.085	-1.59459	0.00160458	0.0344555		2310057M21Rik	186.877	0.0896762	0.607112	0.707787
2610203C20Rik	260.254	-0.745296	0.0418065	0.460509		Rhbdd3	187.076	0.945924	0.00160475	0.0344555		2310057N15Rik	0.0478242	0	1	NA
2610203C22Rik	27.8024	0.937876	0.219221	0.965573		Rdx	1204.42	-0.479214	0.00160736	0.0344555		2310061I04Rik	542.331	0.676189	3.53508e-07	1.66025e-05
2610204G22Rik	8.2805	-1.01138	0.131476	NA		Nalcn	957.295	-1.08931	0.00160917	0.0344555		2310061J03Rik	34.3691	0.566693	0.118063	0.210115
2610206C17Rik	2.82344	0.609239	0.613036	NA		Cdk9	1071.67	0.5887	0.00161337	0.0344848		2310061N02Rik	0	NA	NA	NA
2610301B20Rik	389.611	0.206066	0.520196	1		Apobec1	260.027	1.54249	0.0016293	0.0346867		2310065F04Rik	0.486185	-1.86537	0.203183	NA
2610301G19Rik	1046.02	0.0543709	0.828752	1		Zfp449	71.8557	-1.53805	0.00163005	0.0346867		2310067B10Rik	807.277	0.752909	0.0033827	0.0141546
2610305D13Rik	13.0358	0.0703936	0.913287	1		Cnn2	263.506	1.3257	0.00163137	0.0346867		2310068J16Rik	2.75504	-0.864467	0.350765	NA
2610306M01Rik	64.526	0.391428	0.283575	1		Fbxw9	283.631	0.756969	0.00163471	0.0346969		2310069B03Rik	0	NA	NA	NA
2610307P16Rik	5.79675	-1.09121	0.223312	NA		Daxx	394.089	0.730305	0.00164019	0.0347525		2310069G16Rik	23.2354	-0.26065	0.39886	0.523436
2610316D01Rik	32.5144	0.124502	0.789853	1		Socs5	998.272	-0.60436	0.00165968	0.0349569		2310079G19Rik	0	NA	NA	NA
2610318N02Rik	18.2935	-0.508891	0.385471	1		Nipa1	283.448	-0.823031	0.00166183	0.0349569		2310081J21Rik	0	NA	NA	NA
2610507B11Rik	3479.81	0.141821	0.483405	1		Gpr155	844.895	-0.880818	0.00166329	0.0349569		2410002F23Rik	769.175	0.402829	0.00538686	0.019961
2610507I01Rik	220.714	-0.103718	0.815124	1		Rpl36	1906.85	1.19484	0.00166736	0.0349569		2410003L11Rik	2.66365	0.182193	0.872331	NA
2610524H06Rik	144.06	-0.0808491	0.846866	1		Zmat5	328.424	1.10874	0.00167102	0.0349569		2410004B18Rik	283.343	0.184589	0.199278	0.312101
2610528A11Rik	26.6967	0.693939	0.284419	1		Fnip1	571.431	-1.52345	0.00167741	0.0349569		2410004I01Rik	4.41752	0.577542	0.40738	0.531103
2610528J11Rik	0.294066	-0.13883	0.922993	NA		Zfp367	196.922	-0.943224	0.0016803	0.0349569		2410004N09Rik	71.2631	0.498738	0.0496078	0.107999
2700029M09Rik	424.311	-0.214123	0.659979	1		Angptl4	70.0994	1.36901	0.00168082	0.0349569		2410004P03Rik	101.482	0.861405	0.020657	0.0551353
2700038G22Rik	11.9865	0.000297825	0.999675	1		Ctsa	4663.62	0.836782	0.00168246	0.0349569		2410006H16Rik	266.062	-0.107032	0.629208	0.726522
2700046A07Rik	8.1072	-0.830047	0.230283	NA		Rarg	147.501	1.11888	0.00169236	0.0349569		2410007B07Rik	1.63973	-0.900741	0.427971	NA
2700046G09Rik	33.1061	0.333515	0.379362	1		Kif5b	2552.53	-1.09977	0.00169389	0.0349569		2410012E07Rik	0.0503093	-0.545435	0.631281	NA
2700049A03Rik	109.063	0.14954	0.569834	1		Zfp821	391.298	0.615231	0.00169471	0.0349569		2410012M07Rik	0.0801057	0	1	NA
2700050L05Rik	295.065	-0.0369437	0.925118	1		Rras2	320.713	0.806033	0.00169506	0.0349569		2410015M20Rik	554.575	0.753393	4.42262e-05	0.00062078
2700054A10Rik	53.892	0.613882	0.146014	0.824986		Pou2f2	254.868	1.05535	0.0016964	0.0349569		2410016O06Rik	231.671	0.300169	0.256938	0.378266
2700060E02Rik	1039.72	-0.0113074	0.979427	1		Ccdc74a	168.973	1.07139	0.00169774	0.0349569		2410017I17Rik	0.121692	-0.457736	0.690891	NA
2700062C07Rik	160.815	0.0849782	0.695837	1		B430306N03Rik	122.677	2.77851	0.00169957	0.0349569		2410018L13Rik	148.015	-0.0325368	0.86619	0.909951
2700069I18Rik	5.16195	0.338598	0.689909	NA		Pold4	254.748	1.03241	0.00170139	0.0349569		2410018M08Rik	61.573	-0.620381	0.0481473	0.10566
2700070H01Rik	7.25605	-0.284885	0.710247	NA		Echdc1	76.6157	-0.993065	0.00170157	0.0349569		2410021H03Rik	5.38961	-1.03639	0.173542	0.281021
2700081L22Rik	5.43651	-0.339296	0.69673	NA		Akip1	77.9472	1.15344	0.00170671	0.0350034		2410057H14Rik	1.61513	-0.0217939	0.986053	NA
2700081O15Rik	663.448	0.356495	0.235375	0.982265		Lrrtm2	722.596	-1.19631	0.00171757	0.0351668		2410066E13Rik	447.767	-0.529443	0.0545744	0.116197
2700089E24Rik	1191.53	0.180486	0.42897	1		Ypel3	1830.7	0.741872	0.00172199	0.035198		2410076I21Rik	9.40709	0.458055	0.552439	0.661469
2700089I24Rik	3.9199	-0.354594	0.678257	NA		Prrg1	35.2844	-1.83132	0.00172269	NA		2410088K16Rik	0.510904	0.816061	0.564862	NA
2700094K13Rik	275.36	0.403309	0.227337	0.97545		Camk2d	1282.32	-0.932802	0.00172699	0.0352409		2410089E03Rik	513.095	0.0527378	0.724034	0.801198
2700097O09Rik	46.2661	-0.477924	0.268081	1		Nob1	317.938	0.546713	0.00173134	0.0352682		2410114N07Rik	2.70205	-0.409645	0.687824	NA
2700099C18Rik	21.167	0.518507	0.411808	1		Igsf6	252.671	1.95575	0.0017361	0.0352682		2410124H12Rik	0.606461	-0.215	0.8842	NA
2810001G20Rik	107.383	-0.129029	0.676476	1		Fndc3b	361.211	-0.804694	0.00173702	0.0352682		2410127L17Rik	163.296	-1.09904	3.61906e-07	1.68512e-05
2810002D19Rik	48.8323	0.049503	0.912018	1		Tnpo1	623.719	-1.59836	0.00175475	0.0355688		2410131K14Rik	248.739	0.18384	0.313759	0.437897
2810004N23Rik	154.48	0.0455413	0.833551	1		Pih1d1	342.36	0.840961	0.00176074	0.035597		2410137F16Rik	9.1054	-0.677482	0.31214	0.43639
2810006K23Rik	156.111	-0.138671	0.467926	1		Pop7	184.24	1.04795	0.00176199	0.035597		2410137M14Rik	1.9911	1.5147	0.1136	NA
2810008D09Rik	128.615	-0.278029	0.527484	1		Homer3	191.409	1.54892	0.00178104	0.0357382		2410141K09Rik	0.332883	0.274379	0.855858	NA
2810011L19Rik	282.938	-1.15788	0.000266763	0.0142874		Isg15	143.14	1.6172	0.00178338	0.0357382		2500004C02Rik	79.7778	-0.10951	0.770046	0.837334
2810013P06Rik	184.633	-0.238106	0.363985	1		Dctn3	913.186	0.687392	0.00178414	0.0357382		2510002D24Rik	147.993	0.279368	0.319712	0.444209
2810021J22Rik	116.006	0.0484817	0.873033	1		Zdhhc20	640.606	-1.16725	0.00178426	0.0357382		2510003D18Rik	0.265989	0.530243	0.654119	NA
2810025M15Rik	220	0.0563331	0.853685	1		Unc13c	569.89	-1.76773	0.00178508	0.0357382		2510003E04Rik	1852.95	-0.0951562	0.267201	0.389225
2810029C07Rik	95.7785	0.438858	0.135624	0.797995		Cttnbp2	981.062	-0.664398	0.00178882	0.0357382		2510009E07Rik	1141.46	-0.427524	0.000504279	0.00354069
2810032G03Rik	65.6484	0.130975	0.77452	1		Serp2	738.427	0.6544	0.00178955	0.0357382		2510039O18Rik	678.778	0.725336	0.00700174	0.0241761
2810047C21Rik1	15.4663	0.955434	0.142382	0.815097		Amdhd2	223.544	1.06525	0.00179901	0.035863		2510049J12Rik	14.8158	-0.228974	0.532506	0.642795
2810049E08Rik	40.9234	0.165282	0.763558	1		B4galt7	210.074	0.753506	0.00180277	0.035863		2600006L11Rik	0.18859	-0.883869	0.452929	NA
2810055G20Rik	10.3046	0.243685	0.721266	1		Rilpl1	586.203	0.80253	0.00180465	0.035863		2610001J05Rik	358.581	-0.538291	0.224731	0.342234
2810403A07Rik	677.742	-0.40813	0.250447	1		Smg9	440.874	0.864021	0.00181357	0.0359272		2610002J02Rik	244.316	0.316566	0.133076	0.229649
2810403D21Rik	6.02819	0.557773	0.495905	NA		Nr3c1	1050.31	-1.02189	0.00181379	0.0359272		2610002M06Rik	662.598	-1.1272	0.00599507	0.0215524
2810404M03Rik	0.857302	-0.581298	0.688831	NA		Zfp72	36.7738	-1.88265	0.0018143	NA		2610005L07Rik	282.222	0.0639308	0.854118	0.901256
2810405F15Rik	8.42338	-0.983083	0.201259	NA		Nrxn3	1770.63	-0.80648	0.00182337	0.0360146		2610008E11Rik	372.341	-0.705157	0.150498	0.252311
2810407C02Rik	2186.79	0.0410916	0.930615	1		2310036O22Rik	1014.37	0.801011	0.00182456	0.0360146		2610015P09Rik	64.1455	0.230231	0.487799	0.604409
2810408A11Rik	11.8962	-0.128807	0.852948	1		Scai	632.159	-1.96262	0.00182709	0.0360146		2610016A17Rik	0.101013	-0.113093	0.922655	NA
2810408I11Rik	7.36015	-0.658313	0.427226	NA		Cep170	1157.81	-1.17694	0.00183214	0.0360558		2610017I09Rik	543.077	-0.266281	0.508479	0.622725
2810408M09Rik	161.615	0.28596	0.194091	0.925396		Rps29	4846.79	1.01431	0.0018387	0.0361264		2610018G03Rik	49.1293	-0.496994	0.157926	0.261312
2810410L24Rik	46.6222	-1.25463	0.00192042	0.0603898		Prr24	329.134	0.796992	0.00184414	0.0361749		2610019E17Rik	25.5335	0.374052	0.501188	0.616565
2810417H13Rik	220.005	1.14046	0.0622117	0.564974		Rnd1	360.027	0.794489	0.00186545	0.0365341		2610019F03Rik	165.741	-0.0426701	0.804261	0.863537
2810428I15Rik	407.437	0.151716	0.624298	1		Zfp84	279.078	-0.725761	0.00186937	0.0365519		2610020C07Rik	11.2929	-0.149743	0.749535	0.821317
2810429I04Rik	6.63748	-0.483433	0.52591	NA		9430037G07Rik	20.6408	-1.8549	0.00187257	NA		2610020H08Rik	22.0525	-0.208993	0.696431	0.780373
2810433D01Rik	2.98398	-0.174988	0.875799	NA		Erbb2ip	1073.21	-1.23201	0.00187805	0.0366627		2610027K06Rik	0.619105	2.47871	0.094686	NA
2810442I21Rik	2.25615	-0.433935	0.710713	NA		Pskh1	197.235	0.924176	0.00189372	0.0369094		2610028E06Rik	5.00972	-0.572078	0.461446	0.580994
2810442N19Rik	1.28896	-1.2756	0.36807	NA		E2f3	359.403	-0.73869	0.00190024	0.0369772		2610028H24Rik	0.971706	0.230743	0.846178	NA
2810454H06Rik	9.01808	0.471414	0.478291	1		Mafb	874.678	1.09659	0.00190366	0.0369845		2610034B18Rik	204.597	-0.151461	0.355841	0.481166
2810459M11Rik	237.543	1.34192	0.000367016	0.0181793		Appbp2	438.172	-0.960167	0.00191979	0.0372384		2610034M16Rik	32.6617	-0.345726	0.403998	0.528117
2810468N07Rik	271.574	-1.27696	0.000159985	0.00991079		Rpl18	3026.22	1.18884	0.00192368	0.0372544		2610035D17Rik	146.332	0.00287618	0.987291	0.993935
2810471M01Rik	0.954705	1.66463	0.218465	NA		Dixdc1	833.617	-0.876002	0.00193468	0.037408		2610035F20Rik	18.7007	0.869346	0.0973104	0.181751
2810474O19Rik	246.089	-0.0355597	0.956131	1		B2m	9724.1	1.085	0.00194644	0.0375677		2610037D02Rik	7.58648	0.34029	0.54291	0.652525
2900002K06Rik	5.06673	0.0406014	0.966714	NA		Leprel2	278.496	0.930559	0.00194912	0.0375677		2610044O15Rik8	132.016	-0.617206	0.172849	0.28004
2900005J15Rik	13.4851	-0.405353	0.52435	1		Rhod	23.248	1.74361	0.00197535	NA		2610100L16Rik	65.9558	-0.0395461	0.887533	0.926171
2900008C10Rik	53.6034	0.698626	0.0907127	0.671928		Ccdc13	71.8044	1.29805	0.00197832	0.0380562		2610203C20Rik	260.254	0.00864841	0.97404	0.986558
2900009J06Rik	3.65159	1.92751	0.0859038	NA		Lnpep	386.162	-2.04778	0.00198215	0.0380562		2610203C22Rik	27.8024	-0.158779	0.759704	0.829354
2900011O08Rik	2493.91	0.124926	0.439761	1		Commd4	445.041	0.857216	0.00198385	0.0380562		2610204G22Rik	8.2805	0.840885	0.103997	0.191211
2900026A02Rik	796.063	0.330157	0.305599	1		Onecut2	51.8422	-1.3588	0.0019857	NA		2610206C17Rik	2.82344	1.55049	0.0724882	NA
2900041M22Rik	6.78658	-0.394139	0.579197	NA		Gpr116	366.226	-0.967581	0.00199824	0.0382718		2610301B20Rik	389.611	-0.65101	0.0046188	0.0179175
2900052N01Rik	220.196	0.50964	0.345865	1		Fblim1	129.742	1.16149	0.00200416	0.0383249		2610301G19Rik	1046.02	0.250562	0.160312	0.26461
2900055J20Rik	18.115	0.812347	0.136503	0.801009		Zswim6	527.449	-0.766703	0.00202202	0.0386057		2610305D13Rik	13.0358	-2.47455	0.000182187	0.00170493
2900056M20Rik	262.796	0.262145	0.520607	1		Zkscan16	177.925	-1.60888	0.00202996	0.0386966		2610306M01Rik	64.526	0.788628	0.00131997	0.00715858
2900057B20Rik	0.242678	0.323104	0.816455	NA		Ston2	279.685	-0.699431	0.00203569	0.0387449		2610307P16Rik	5.79675	-0.0615397	0.936879	0.962191
2900060B14Rik	1.10284	-0.124602	0.930521	NA		Cxadr	1397.75	-1.09	0.00204925	0.0389421		2610316D01Rik	32.5144	-0.272628	0.425981	0.548728
2900076A07Rik	31.8948	-0.33739	0.464254	1		Arrb2	1309.71	0.88681	0.00205611	0.0389598		2610318N02Rik	18.2935	0.320516	0.475702	0.593562
2900079G21Rik	106.216	0.200252	0.600909	1		Slco5a1	77.2947	-1.46812	0.00205658	0.0389598		2610507B11Rik	3479.81	-0.318844	0.0265065	0.0667662
2900092C05Rik	0.0423357	0	1	NA		Kcna4	241.995	-1.18319	0.00206134	0.0389891		2610507I01Rik	220.714	-0.182154	0.569279	0.67562
2900092D14Rik	212.309	0.243178	0.626792	1		Nlrc5	119.782	2.02507	0.00206748	0.0390179		2610524H06Rik	144.06	0.0323805	0.914585	0.945727
2900093L17Rik	3.03579	0.336762	0.757791	NA		Rpl41	6322.72	1.01894	0.00206928	0.0390179		2610528A11Rik	26.6967	-0.474483	0.30335	0.427244
2900097C17Rik	12110.6	0.156595	0.676735	1		Chadl	206.212	1.3197	0.00207833	0.0390919		2610528J11Rik	0.294066	-0.266193	0.860472	NA
3000002C10Rik	59.7598	0.252658	0.473036	1		Ccdc85b	1034.7	0.882936	0.00207963	0.0390919		2700029M09Rik	424.311	-0.287309	0.414114	0.537685
3010001F23Rik	14.1182	-0.765333	0.143508	0.817113		Olfm1	9277.78	0.670597	0.00209569	0.0393329		2700038G22Rik	11.9865	-0.430376	0.445376	0.566632
3010026O09Rik	128.124	0.488689	0.0990065	0.701234		Lcn2	351.063	2.98212	0.0021071	0.0394862		2700046A07Rik	8.1072	0.285767	0.601445	0.703514
3100003L05Rik	1.02496	-1.20036	0.409173	NA		Crlf1	74.6699	1.78762	0.00211924	0.0396527		2700046G09Rik	33.1061	0.0308064	0.907174	0.939747
3110001D03Rik	290.373	-0.0786044	0.715428	1		Zfp358	395.311	0.836795	0.00212819	0.039759		2700049A03Rik	109.063	-0.301903	0.115054	0.205803
3110001I22Rik	26.2448	-0.0264122	0.961221	1		Crlf2	381.959	1.26588	0.00213149	0.0397595		2700050L05Rik	295.065	-0.344186	0.223988	0.341392
3110002H16Rik	285.525	-0.193405	0.386616	1		Luc7l2	1550.51	-0.741944	0.00213642	0.03978		2700054A10Rik	53.892	-0.274527	0.354783	0.480257
3110007F17Rik	17.6714	-0.266978	0.632889	1		Crip1	106.25	1.46929	0.00214146	0.03978		2700060E02Rik	1039.72	-0.00177727	0.995498	0.999208
3110009E18Rik	16.4221	-0.255994	0.686173	1		Zim1	42.4877	-1.55203	0.00214268	NA		2700062C07Rik	160.815	-0.00948262	0.951243	0.971938
3110009F21Rik	0.450481	-0.788953	0.586372	NA		Rps18	3754.95	0.833628	0.00214284	0.03978		2700069I18Rik	5.16195	-0.219154	0.731465	0.807044
3110015C05Rik	1.2199	0.0939555	0.946359	NA		Lgr4	275.957	-0.744041	0.00214567	0.03978		2700070H01Rik	7.25605	0.991118	0.0741634	0.147197
3110021A11Rik	2.20907	-1.42001	0.275795	NA		Mical1	241.572	1.07089	0.00216551	0.0400866		2700081L22Rik	5.43651	0.013161	0.984809	0.992549
3110021N24Rik	52.543	-0.233496	0.621655	1		Cebpb	548.753	1.23767	0.00218664	0.0402653		2700081O15Rik	663.448	0.129351	0.54375	0.653293
3110035E14Rik	3159.88	0.628935	0.143873	0.818269		Shprh	434.616	-1.24876	0.00218843	0.0402653		2700086A05Rik	0	NA	NA	NA
3110039I08Rik	4.55262	-0.171182	0.856907	NA		Chn2	472.105	-0.457802	0.00218979	0.0402653		2700089E24Rik	1191.53	-0.680985	2.85123e-05	0.000452768
3110039M20Rik	36.5267	-0.0071726	0.987745	1		Hexa	2949.09	0.729165	0.00219207	0.0402653		2700089I24Rik	3.9199	-1.95425	0.0239201	0.0618324
3110040N11Rik	68.5828	0.153411	0.649005	1		Neurl3	268.323	1.34328	0.00219377	0.0402653		2700094K13Rik	275.36	0.515744	0.0265385	0.0667949
3110043O21Rik	371.7	-0.0303494	0.953319	1		Ninj1	446.652	1.16731	0.00219503	0.0402653		2700097O09Rik	46.2661	-0.0443885	0.890048	0.927717
3110045C21Rik	6.81378	0.58482	0.471724	NA		Chm	516.778	-1.6399	0.00220105	0.0403151		2700099C18Rik	21.167	-2.07802	0.000251018	0.00214121
3110047P20Rik	574.589	0.825093	0.0115511	0.207441		Fhl3	68.6105	1.52156	0.00221663	NA		2810001G20Rik	107.383	0.240624	0.276785	0.399155
3110052M02Rik	123.869	-0.302371	0.603907	1		H2-Oa	39.732	2.32301	0.00221718	NA		2810002D19Rik	48.8323	-0.597131	0.0731124	0.14554
3110056K07Rik	53.3332	-0.0659882	0.857968	1		Rab3d	257.782	0.91272	0.00222031	0.0406067		2810004N23Rik	154.48	0.0218815	0.887614	0.926196
3110057O12Rik	64.7156	-0.213082	0.548803	1		Efha2	932.162	-0.827867	0.00222392	0.0406115		2810006K23Rik	156.111	0.0105332	0.939684	0.964066
3110062M04Rik	32.2524	-0.0352802	0.934018	1		1700037C18Rik	54.2268	1.2121	0.00222687	NA		2810007J24Rik	0	NA	NA	NA
3110070M22Rik	10.116	0.568444	0.416835	1		Atp6v0d2	19.5869	3.34305	0.00222832	NA		2810008D09Rik	128.615	0.992005	0.00159781	0.00821064
3110079O15Rik	3.15831	-0.505341	0.624177	NA		Rpl13	6308.62	1.0128	0.00223349	0.0407253		2810011L19Rik	282.938	1.02586	7.34231e-06	0.00016802
3110082I17Rik	136.987	0.460399	0.156004	0.850867		Rab5a	1184.47	-0.618524	0.00224269	0.0407944		2810013P06Rik	184.633	-0.0864479	0.648781	0.743091
3110082J24Rik	15.5798	0.0548562	0.927975	1		Edf1	1337.29	0.998605	0.00224399	0.0407944		2810021J22Rik	116.006	-0.858364	0.000156104	0.00152665
3110099E03Rik	3.62245	0.834006	0.423903	NA		Cck	2243.25	0.802397	0.00225475	0.0409156		2810025M15Rik	220	0.297813	0.16904	0.275461
3200001D21Rik	6.66816	0.0676177	0.93739	NA		Nadkd1	461.562	-0.594526	0.00226585	0.0409156		2810029C07Rik	95.7785	0.0728398	0.720872	0.799305
3230401D17Rik	318.96	0.106238	0.788339	1		Fbxw4	409.656	0.891496	0.00226623	0.0409156		2810032G03Rik	65.6484	-0.3284	0.322546	0.447109
3300002I08Rik	5.32562	-0.0891187	0.90961	NA		Cep128	103.701	-1.14735	0.00226934	0.0409156		2810047C21Rik1	15.4663	-0.622896	0.175573	0.283315
3300005D01Rik	1.75493	0.166934	0.908181	NA		Fibcd1	359.027	1.46331	0.00227066	0.0409156		2810049E08Rik	40.9234	0.224144	0.56927	0.67562
3425401B19Rik	2.72842	0.0251865	0.98059	NA		Etnk1	3272.44	-0.991952	0.00227085	0.0409156		2810055G20Rik	10.3046	-0.308515	0.545317	0.654916
3632451O06Rik	252.364	0.229927	0.21745	0.96214		AI848285	65.2936	1.91524	0.0022743	NA		2810403A07Rik	677.742	-0.0528812	0.835422	0.887732
3632454L22Rik	15.4554	0.231792	0.66528	1		Thap7	236.019	0.988476	0.00228947	0.0411869		2810403D21Rik	6.02819	-2.13743	0.00445775	0.0174508
3830403N18Rik	8.99478	2.00753	0.0562542	0.539307		Ly6h	1775.16	0.932472	0.00229268	0.0411869		2810404M03Rik	0.857302	0.973245	0.46899	NA
3830406C13Rik	304.549	0.128851	0.837209	1		Tcf19	129.145	1.00092	0.00230005	0.0412163		2810405F15Rik	8.42338	1.34376	0.0203778	0.0546703
3830408C21Rik	27.2906	0.376377	0.466792	1		Trmt1	679.042	0.657006	0.00230109	0.0412163		2810407C02Rik	2186.79	-0.95447	0.00500947	0.0189273
3830417A13Rik	0.126656	0	1	NA		4632415L05Rik	265.439	-0.701232	0.00230801	0.0412795		2810408A11Rik	11.8962	-0.262139	0.634038	0.731001
3930402G23Rik	7.517	2.49915	0.0153618	NA		Tmem223	345.682	0.942831	0.00231868	0.0413677		2810408I11Rik	7.36015	-0.694203	0.353707	0.479203
4430402I18Rik	44.0604	0.462199	0.356555	1		Xrn1	199.947	-1.50533	0.00231975	0.0413677		2810408M09Rik	161.615	0.0842931	0.583108	0.688194
4632415K11Rik	146.591	-0.0559376	0.835421	1		Prph	29.6269	2.16548	0.00232787	NA		2810410L24Rik	46.6222	1.76269	2.11578e-09	2.53204e-07
4632415L05Rik	265.439	0.124661	0.578598	1		Syt3	641.277	0.740997	0.00234352	0.0416918		2810417H13Rik	220.005	-2.04889	1.40766e-05	0.000270214
4632427E13Rik	4.18744	-0.0093454	0.992861	NA		Spred1	943.965	-1.239	0.00234478	0.0416918		2810428I15Rik	407.437	0.953456	1.30447e-05	0.000255852
4632428C04Rik	13.2087	-0.862866	0.126694	0.777452		Sytl5	12.7644	-1.98889	0.00234734	NA		2810429I04Rik	6.63748	0.840217	0.138596	0.237057
4632428N05Rik	2518.89	0.622633	0.0307912	0.384433		Gipc1	960.059	0.975107	0.00235167	0.0417533		2810433D01Rik	2.98398	0.539986	0.542009	NA
4632434I11Rik	31.1101	0.964098	0.1398	0.807918		Dhrs7b	256.039	0.630164	0.00236589	0.0419189		2810442I21Rik	2.25615	-0.319758	0.751612	NA
4732415M23Rik	13.3201	0.238552	0.693493	1		Nelfe	311.8	0.904959	0.00236789	0.0419189		2810442N19Rik	1.28896	-1.17781	0.409226	NA
4732416N19Rik	0.20872	0.475085	0.710048	NA		Pam16	306.575	0.665843	0.00238983	0.0422077		2810454H06Rik	9.01808	-0.526308	0.287555	0.410925
4732456N10Rik	0.771586	0.676377	0.636222	NA		Pdlim7	419.724	0.922946	0.00239115	0.0422077		2810459M11Rik	237.543	-0.450108	0.0889256	0.16956
4732471J01Rik	29.7823	-0.450565	0.27009	1		Rp9	367.121	0.597686	0.0024026	0.0423217		2810468N07Rik	271.574	1.77868	2.09546e-13	9.67266e-11
4732490B19Rik	0.199224	-0.326236	0.767431	NA		Cyr61	164.997	1.74933	0.00240508	0.0423217		2810471M01Rik	0.954705	-2.34409	0.0824586	NA
4732491K20Rik	36.2569	0.563663	0.252283	1		Galns	320.928	0.890719	0.00240805	0.0423217		2810474O19Rik	246.089	-0.7254	0.127575	0.222742
4831440E17Rik	40.4705	-0.254683	0.548277	1		Ltn1	676.392	-1.02095	0.00242213	0.0424706		2900002K06Rik	5.06673	-0.225084	0.771555	0.83862
4833403I15Rik	0.625236	-0.372269	0.798637	NA		Cnr1	1369.49	-1.08672	0.0024235	0.0424706		2900005J15Rik	13.4851	0.812588	0.0800182	0.156
4833412C05Rik	6.22922	0.281659	0.741274	NA		A830080D01Rik	98.1458	-1.56577	0.00243522	0.0426146		2900008C10Rik	53.6034	0.442743	0.11168	0.20171
4833417C18Rik	4.66092	0.0282399	0.973916	NA		Trim2	2345.54	-0.732604	0.00243949	0.0426279		2900009J06Rik	3.65159	-0.164689	0.826202	0.880599
4833418N02Rik	10.1752	0.0522825	0.937553	1		Rpl37a	2942.74	0.987014	0.00244489	0.042661		2900011O08Rik	2493.91	-0.0487983	0.670297	0.759367
4833419F23Rik	3.11694	-0.153305	0.889832	NA		Niacr1	66.3659	2.80592	0.00244557	NA		2900026A02Rik	796.063	-0.185787	0.418497	0.54181
4833420G17Rik	413.107	-0.423656	0.349661	1		Rps21	2209.03	0.91409	0.00245181	0.0427204		2900041M22Rik	6.78658	0.331416	0.540543	0.650262
4833422C13Rik	24.7475	0.000969963	0.998149	1		Gabrg3	47.1994	-1.48773	0.00245255	NA		2900052N01Rik	220.196	-1.22888	0.00176613	0.00881757
4833423E24Rik	3.15036	1.28683	0.235652	NA		Fktn	251.141	-1.52657	0.00246044	0.0428095		2900055J20Rik	18.115	-1.06675	0.00832759	0.0275054
4833424O15Rik	603.989	-0.19605	0.479207	1		Adck4	313.748	0.99809	0.00247801	0.0430537		2900056M20Rik	262.796	-1.20385	4.95987e-05	0.000672978
4833427F10Rik	3.6054	0.185397	0.846502	NA		Pik3ap1	634.908	1.64917	0.0024827	0.0430737		2900057B20Rik	0.242678	-1.6842	0.252604	NA
4833427G06Rik	11.223	-0.25619	0.656507	1		Mblac1	48.5436	1.1481	0.00248485	NA		2900060B14Rik	1.10284	-0.646061	0.639623	NA
4833428L15Rik	0.230222	0.76197	0.54497	NA		Ergic3	1486.94	0.744512	0.00248942	0.0431071		2900076A07Rik	31.8948	-0.0937934	0.786723	0.850358
4833439L19Rik	1539.5	0.140526	0.5181	1		Capn1	413.189	0.738117	0.00249172	0.0431071		2900079G21Rik	106.216	0.480489	0.0744569	0.147653
4921504E06Rik	0.408447	0.726548	0.597366	NA		Rpl19	6746.08	0.841898	0.00250913	0.0433466		2900092C05Rik	0.0423357	0	1	NA
4921506M07Rik	0.379875	0	1	NA		Tmub1	251.699	0.895188	0.00251549	0.0433662		2900092D14Rik	212.309	-1.0856	0.00288787	0.0126578
4921507L20Rik	5.54255	-1.0929	0.224781	NA		Lcorl	259.201	-1.37645	0.0025174	0.0433662		2900093L17Rik	3.03579	0.102963	0.903585	NA
4921507P07Rik	14.6817	0.369763	0.529199	1		Slc12a2	1261.08	-1.10245	0.00252502	0.0433896		2900097C17Rik	12110.6	-0.645616	0.0162225	0.0459728
4921508A21Rik	20.6479	-0.655814	0.213331	0.957465		Sh3bgrl2	298.065	-1.11888	0.00252589	0.0433896		3000002C10Rik	59.7598	0.445229	0.068263	0.137963
4921508D12Rik	0.153098	0.282533	0.772138	NA		Sncb	5018.71	0.74654	0.0025365	0.0435104		3010001F23Rik	14.1182	0.446309	0.273055	0.395351
4921509C19Rik	0.147611	0.29608	0.760976	NA		Eral1	222.085	0.61497	0.00254563	0.0436056		3010026O09Rik	128.124	0.272025	0.182723	0.291851
4921509O07Rik	0.163142	0	1	NA		Rbfa	432.206	0.800103	0.00255631	0.0436896		3100003L05Rik	1.02496	1.6742	0.208822	NA
4921511C10Rik	0.231921	0.256454	0.835062	NA		Rps15	5070.14	1.02082	0.00255772	0.0436896		3110001D03Rik	290.373	0.360172	0.0183319	0.0504978
4921511H03Rik	0.0412596	0	1	NA		Qprt	5.28172	3.51799	0.00256314	NA		3110001I22Rik	26.2448	-0.799833	0.0579093	0.121536
4921511I17Rik	0.153726	-0.723395	0.46014	NA		Slc30a3	672.544	1.23999	0.00256438	0.0437419		3110002H16Rik	285.525	0.254929	0.110025	0.199412
4921513I03Rik	1.40397	1.75665	0.186297	NA		2610018G03Rik	49.1293	-1.42833	0.00256645	NA		3110007F17Rik	17.6714	0.0609079	0.884939	0.924484
4921515E04Rik	8.02564	-0.739594	0.265351	NA		Dnm3	1532.99	-0.918314	0.00258425	0.0440191		3110009E18Rik	16.4221	-0.095459	0.842679	0.89286
4921517D22Rik	0.302965	0.413776	0.691675	NA		Anpep	55.9216	1.35773	0.00258818	NA		3110009F21Rik	0.450481	0.815172	0.590236	NA
4921524J17Rik	146.678	-0.757862	0.0152819	0.250502		Rhobtb3	296.657	-1.22858	0.00259376	0.0440326		3110015C05Rik	1.2199	-0.941642	0.471433	NA
4921525B02Rik	3.57547	-1.04142	0.285339	NA		Chsy3	108.887	-0.830415	0.00259431	0.0440326		3110021A11Rik	2.20907	1.98519	0.070445	NA
4921525O09Rik	2.01227	-2.32732	0.073938	NA		Usp18	140.608	1.61686	0.00259951	0.0440326		3110021N24Rik	52.543	-0.185001	0.594076	0.697521
4921530D09Rik	6.20345	0.413095	0.585212	NA		Mrps26	525.395	0.846514	0.00259952	0.0440326		3110035E14Rik	3159.88	-0.792903	0.0102363	0.0321871
4921530L18Rik	3.47003	1.04879	0.308624	NA		Dmrtb1	75.3861	1.87341	0.00260445	0.0440366		3110039I08Rik	4.55262	-0.344451	0.651743	0.745341
4921530L21Rik	0.413241	0	1	NA		Snta1	543.441	0.990011	0.002607	0.0440366		3110039M20Rik	36.5267	-0.252789	0.460999	0.580643
4921531C22Rik	21.9796	0.974751	0.0628485	0.568374		Kcnc4	643.268	0.85991	0.00262184	0.0442258		3110040N11Rik	68.5828	0.490748	0.034496	0.0817454
4921531P14Rik	0.0310169	0.637304	0.498251	NA		Trim23	443.921	-1.5702	0.00263309	0.044354		3110043O21Rik	371.7	-0.70159	0.0626169	0.128904
4921533I20Rik	0.123913	0.326168	0.73605	NA		Fbxl6	384.807	0.913376	0.0026421	0.0444326		3110045C21Rik	6.81378	-1.33524	0.0423626	0.0958557
4921536K21Rik	12.5118	-0.0266602	0.966241	1		Celf1	2252.7	-0.809515	0.00264511	0.0444326		3110047P20Rik	574.589	-1.01463	1.39284e-05	0.000269493
4921539E11Rik	0.148185	-0.258308	0.794157	NA		Syt5	1612.09	0.503109	0.00264871	0.0444326		3110052M02Rik	123.869	-0.521169	0.223259	0.340505
4922501C03Rik	133.878	-0.126263	0.798181	1		Retn	3.38731	3.67507	0.00265722	NA		3110056K07Rik	53.3332	-0.405093	0.137849	0.236045
4922501L14Rik	39.1918	-0.381231	0.382941	1		Kbtbd12	4.13918	-3.39894	0.00266355	NA		3110057O12Rik	64.7156	-0.438147	0.0989664	0.184205
4922502D21Rik	0.0476865	0	1	NA		Slco2b1	2160.3	0.885356	0.00267048	0.0447037		3110062M04Rik	32.2524	0.58509	0.0494355	0.107842
4922502N22Rik	0.3014	0	1	NA		Eif2c3	141.207	-1.448	0.00267222	0.0447037		3110070M22Rik	10.116	0.22981	0.638055	0.734244
4922505E12Rik	0.166204	-0.259337	0.79474	NA		2610305D13Rik	13.0358	-2.40416	0.002676	NA		3110079O15Rik	3.15831	1.41911	0.0693849	NA
4930401C15Rik	0.0743716	0.449297	0.63629	NA		Ppp1r1a	1134.31	0.842699	0.00268122	0.0447925		3110082I17Rik	136.987	0.122621	0.587653	0.69184
4930402F06Rik	0.385261	0.256605	0.855108	NA		Exosc5	190.907	1.16753	0.00268627	0.0448153		3110082J24Rik	15.5798	1.11855	0.00757164	0.0256613
4930402F11Rik	0.087991	0	1	NA		Tmem165	499.604	-0.525428	0.00272504	0.0454		3110099E03Rik	3.62245	-1.52584	0.0862407	0.165594
4930402H24Rik	765.332	-0.478554	0.0584909	0.549967		Fam108b	398.789	-0.734918	0.0027312	0.0454403		3200001D21Rik	6.66816	-1.40765	0.0635113	0.130214
4930404A10Rik	0.0348729	0	1	NA		Ndufa4l2	29.5011	1.29271	0.00273708	NA		3230401D17Rik	318.96	-0.40091	0.159228	0.263062
4930404H11Rik	0.50281	0.771545	0.589512	NA		Rabl5	399.638	0.579871	0.00274312	0.0455542		3300002I08Rik	5.32562	0.0311489	0.958706	0.976537
4930404I05Rik	6.89875	-0.966971	0.279365	NA		Prlr	94.8407	-1.58581	0.00274554	0.0455542		3300005D01Rik	1.75493	0.379883	0.794758	NA
4930404N11Rik	178.79	0.0766817	0.857166	1		Uba52	5356.51	0.920525	0.0027613	0.0457533		3425401B19Rik	2.72842	-0.479915	0.580234	NA
4930405A21Rik	3.12701	-0.768366	0.427319	NA		Gng13	144.544	1.03824	0.00277419	0.0459044		3632451O06Rik	252.364	-0.500404	0.000208	0.0018679
4930405D11Rik	0.0556557	0	1	NA		Med13	878.955	-1.60113	0.0027897	0.0460983		3632454L22Rik	15.4554	-0.293744	0.457812	0.577799
4930405J17Rik	0.0239293	0	1	NA		Dgki	223.527	-0.961978	0.00279959	0.0461482		3830403N18Rik	8.99478	-1.80735	0.0242711	0.0625478
4930405P13Rik	14.4405	-0.0278159	0.966891	1		Cox8a	3430.03	0.752987	0.00280561	0.0461482		3830406C13Rik	304.549	-0.63389	0.167311	0.273177
4930407I10Rik	0.0480857	0	1	NA		Chmp1a	1281.88	0.6341	0.00280884	0.0461482		3830408C21Rik	27.2906	-0.234869	0.527662	0.638475
4930408F14Rik	0.0418009	0	1	NA		Pcdh15	186.683	-1.06075	0.0028101	0.0461482		3830417A13Rik	0.126656	0	1	NA
4930412B13Rik	0.0476865	0	1	NA		Ccl27a	332.196	0.894847	0.00281169	0.0461482		3930402G23Rik	7.517	-0.225336	0.712392	0.793205
4930412C18Rik	20.8107	0.175658	0.758138	1		Slc39a7	1366.53	0.680519	0.00282854	0.046258		4430402I18Rik	44.0604	-0.0448834	0.899812	0.934524
4930412O13Rik	1.34042	-1.70526	0.19322	NA		Rpl32	2649.9	0.743873	0.00282917	0.046258		4632415K11Rik	146.591	0.366129	0.0548159	0.116589
4930413F20Rik	2.26793	-0.274427	0.790055	NA		Rbp1	253.522	0.965526	0.00282984	0.046258		4632415L05Rik	265.439	-0.825893	5.49521e-07	2.27189e-05
4930413G21Rik	125.236	-0.154787	0.751094	1		Prpf31	480.019	0.49159	0.00283527	0.046258		4632427E13Rik	4.18744	0.397195	0.623752	0.722338
4930414L22Rik	148.894	0.15386	0.609431	1		Rragb	673.513	-0.645398	0.00283817	0.046258		4632428C04Rik	13.2087	0.490906	0.256788	0.378113
4930414N06Rik	0.307288	0	1	NA		5730507C01Rik	74.0425	-0.93511	0.00284211	0.046258		4632428N05Rik	2518.89	0.567547	0.00505076	0.0190476
4930415F15Rik	0.898528	1.9666	0.150674	NA		Gal3st3	514.338	0.829005	0.00284501	0.046258		4632434I11Rik	31.1101	-1.73211	0.00108154	0.00621606
4930415O20Rik	1.40161	-0.108702	0.931829	NA		Casr	17.1081	3.06168	0.00285752	NA		4732415M23Rik	13.3201	0.653441	0.11603	0.207228
4930417O13Rik	0.473331	-1.22784	0.40107	NA		Bag4	589.872	-0.754668	0.00285821	0.0464106		4732416N19Rik	0.20872	0.91922	0.535551	NA
4930417O22Rik	2.59179	-0.936469	0.383041	NA		Mctp2	24.8969	-1.87657	0.00286256	NA		4732456N10Rik	0.771586	1.22445	0.367381	NA
4930419G24Rik	11.5719	-0.278503	0.690339	1		Gm10754	10.7534	-2.41539	0.00287671	NA		4732471J01Rik	29.7823	0.238504	0.436497	0.558755
4930422G04Rik	59.3	-0.0518812	0.899521	1		Plaur	119.717	1.44662	0.00289005	0.0468207		4732490B19Rik	0.199224	-0.498773	0.693068	NA
4930423M02Rik	0.113365	-0.835102	0.381892	NA		Dus1l	343.328	0.666277	0.00289116	0.0468207		4732491K20Rik	36.2569	0.260556	0.44464	0.56595
4930425K10Rik	0.0721073	0.813263	0.397838	NA		Fzd9	84.3469	1.23933	0.00290025	0.0469032		4831440E17Rik	40.4705	-0.137402	0.662731	0.753648
4930425O10Rik	0.373648	0.966783	0.489552	NA		Gabpa	387.609	-0.737135	0.00290588	0.0469032		4833403I15Rik	0.625236	0.331376	0.825589	NA
4930426D05Rik	8.45074	-0.584472	0.42918	NA		C1ra	31.5745	1.69083	0.00290806	NA		4833412C05Rik	6.22922	-0.506581	0.444452	0.5658
4930426L09Rik	6.16339	0.503104	0.572471	NA		Ubxn2b	326.911	-1.09637	0.00291072	0.0469032		4833417C18Rik	4.66092	-0.420557	0.545389	0.654916
4930427A07Rik	58.0034	0.159337	0.713402	1		Stx1a	2245.16	0.97085	0.00291168	0.0469032		4833418N02Rik	10.1752	-0.0629101	0.899389	0.934319
4930428E07Rik	0.0191799	0	1	NA		Tmem47	1184.02	-0.951303	0.00292049	0.0469581		4833419F23Rik	3.11694	-0.347791	0.71008	NA
4930428G15Rik	0.182986	0.491075	0.621304	NA		Nudt12	47.0424	-1.11249	0.00292263	NA		4833420G17Rik	413.107	-0.0608985	0.852221	0.90015
4930429B21Rik	80.9679	0.536166	0.184252	0.910271		Lmf1	253.852	1.03271	0.00293	0.0469581		4833422C13Rik	24.7475	-0.776981	0.0194047	0.0527605
4930429D17Rik	0.0456553	0	1	NA		Zfp146	394.011	-0.774835	0.00293206	0.0469581		4833423E24Rik	3.15036	-0.808043	0.3248	NA
4930429F24Rik	9.36063	0.371179	0.692848	1		Pgr15l	13.9331	-3.74713	0.00293264	NA		4833424O15Rik	603.989	-0.610165	0.0022433	0.0105204
4930430F08Rik	122.606	-0.358417	0.373737	1		Gclc	660.919	-0.620272	0.0029414	0.0469581		4833427F10Rik	3.6054	0.0640452	0.930156	0.957721
4930430F21Rik	0.039363	0	1	NA		Rps6ka3	255.815	-1.65246	0.00294205	0.0469581		4833427G06Rik	11.223	0.184513	0.668848	0.758237
4930430J02Rik	0.480895	0.0958805	0.94779	NA		Cdh11	771.202	-0.878692	0.00294359	0.0469581		4833428L15Rik	0.230222	-0.194984	0.892823	NA
4930431F12Rik	15.1329	-0.397287	0.573098	1		Lmna	564.879	0.959195	0.00294703	0.0469581		4833439L19Rik	1539.5	-0.220558	0.15354	0.256206
4930431P03Rik	0.684052	0.777029	0.589598	NA		Rnf128	228.349	-0.911784	0.00295224	0.0469581		4921501E09Rik	0	NA	NA	NA
4930432J09Rik	1.73608	0.725388	0.55837	NA		Map3k13	224.525	-1.14806	0.00295513	0.0469581		4921504E06Rik	0.408447	-1.20582	0.419056	NA
4930432K21Rik	30.5355	0.278917	0.540179	1		Tmem37	134.714	1.58239	0.0029594	0.0469581		4921506M07Rik	0.379875	0	1	NA
4930433N12Rik	0.363355	-1.23345	0.393994	NA		Tor1a	428.221	0.530178	0.00295975	0.0469581		4921507L20Rik	5.54255	0.598902	0.408475	0.532203
4930434J06Rik	0.0423357	0	1	NA		Aldh6a1	586.928	-0.875136	0.00296318	0.0469581		4921507P07Rik	14.6817	-0.340329	0.428707	0.551097
4930441O14Rik	25.1383	1.15698	0.0225406	0.315173		Klhl26	545.911	0.701744	0.00296529	0.0469581		4921508A21Rik	20.6479	0.306273	0.441333	0.563116
4930443O20Rik	0.324346	0.24513	0.856204	NA		Ndufv3	907.852	0.852981	0.00297137	0.0469932		4921508D12Rik	0.153098	-0.451955	0.695057	NA
4930444A02Rik	437.161	0.092711	0.618305	1		Shkbp1	238.394	1.00392	0.00297973	0.0470642		4921509C19Rik	0.147611	-0.459653	0.689684	NA
4930444F02Rik	0.170645	0	1	NA		Boc	225.595	0.976377	0.00300176	0.0473441		4921509O07Rik	0.163142	0	1	NA
4930444G20Rik	0.232418	0.621371	0.584742	NA		Pth1r	103.023	1.10786	0.00300866	0.0473441		4921511C10Rik	0.231921	0.209765	0.882598	NA
4930444M15Rik	0.609495	-1.47191	0.323717	NA		Myl9	175.899	1.03087	0.0030119	0.0473441		4921511C20Rik	0	NA	NA	NA
4930444P10Rik	4.97347	-1.49593	0.122054	NA		Unc13d	88.014	1.70969	0.00301558	0.0473441		4921511H03Rik	0.0412596	0	1	NA
4930447A16Rik	0.0494475	0	1	NA		Sema6c	374.641	1.09886	0.00301691	0.0473441		4921511I17Rik	0.153726	0	1	NA
4930447C04Rik	51.7175	0.254891	0.675774	1		Cst3	18408.4	0.889587	0.0030221	0.0473645		4921511M17Rik	0	NA	NA	NA
4930447J18Rik	0.25568	0	1	NA		Tra2b	1229.74	-0.740829	0.00303994	0.0475827		4921513I03Rik	1.40397	0.126937	0.905066	NA
4930447K03Rik	4.4648	2.13513	0.0829842	NA		Nol12	287.686	0.82386	0.00304922	0.0476666		4921515E04Rik	8.02564	-0.450159	0.430525	0.552863
4930447N08Rik	1.18894	0.242257	0.849333	NA		Phyhd1	573.969	1.0694	0.00305842	0.0477323		4921517D22Rik	0.302965	-0.635727	0.603748	NA
4930448C13Rik	0.0478242	0	1	NA		Isoc1	471.792	-0.811439	0.00306127	0.0477323		4921524J17Rik	146.678	-0.0274467	0.905213	0.938498
4930448H16Rik	0.175291	-0.783546	0.450423	NA		Ly86	2412.45	1.25594	0.0030912	0.0481373		4921524L21Rik	0	NA	NA	NA
4930448I06Rik	0.0778381	0	1	NA		Ost4	288.402	1.00274	0.00309826	0.0481855		4921525B02Rik	3.57547	-0.209033	0.807234	NA
4930448K20Rik	0.10934	0	1	NA		Asna1	1173.15	0.648139	0.00311735	0.0484204		4921525O09Rik	2.01227	1.87998	0.0968912	NA
4930449E01Rik	0.0901061	-0.875618	0.354868	NA		1110038F14Rik	179.47	0.715524	0.00314103	0.0486822		4921530D09Rik	6.20345	-0.331236	0.555677	0.664467
4930451C15Rik	29.6581	0.18	0.688969	1		Limch1	1102.21	-0.435837	0.00314429	0.0486822		4921530L18Rik	3.47003	-1.72633	0.052193	NA
4930451G09Rik	30.5174	0.48888	0.3362	1		Lig4	145.574	-1.11839	0.00314621	0.0486822		4921530L21Rik	0.413241	1.67046	0.262704	NA
4930451I11Rik	0.485931	1.31207	0.350698	NA		Pcdh9	1280.83	-0.989629	0.00315601	0.0487166		4921531C22Rik	21.9796	0.00146247	0.996604	0.99945
4930452A19Rik	0.127961	0.318372	0.742599	NA		Lrrc33	1060.53	0.961984	0.00315644	0.0487166		4921531P14Rik	0.0310169	-0.670077	0.553282	NA
4930452B06Rik	139.108	0.262831	0.26368	1		Cnpy2	492.159	0.79038	0.00317031	0.0488686		4921533I20Rik	0.123913	0.242744	0.835068	NA
4930452G13Rik	5.35928	-3.08039	0.00131522	NA		Arl2	532.818	0.910514	0.00317661	0.0489037		4921536K21Rik	12.5118	-0.309807	0.522693	0.6346
4930452N14Rik	0.115144	0.319508	0.74155	NA		Gjc1	94.8479	-1.0417	0.00318221	0.048928		4921539E11Rik	0.148185	-0.435482	0.706617	NA
4930453H23Rik	0.405383	0	1	NA		Ttc9b	1184.59	1.10858	0.0031931	0.0490089		4922501C03Rik	133.878	-0.656134	0.0695964	0.14013
4930453L07Rik	0.564101	0.241717	0.866654	NA		Ppapdc3	326.847	0.792172	0.00319553	0.0490089		4922501L14Rik	39.1918	-0.675877	0.0440374	0.0985412
4930453N24Rik	208.275	-0.012765	0.967404	1		Ogfod2	266.505	0.68955	0.00320395	0.0490762		4922502D21Rik	0.0476865	0	1	NA
4930455B14Rik	0.147189	0.64051	0.514772	NA		Plag1	20.4734	-1.70691	0.00320747	NA		4922502H24Rik	0	NA	NA	NA
4930455C13Rik	0.894954	-2.32806	0.114595	NA		Gm15446	27.6127	-1.18955	0.00321468	NA		4922502N22Rik	0.3014	0	1	NA
4930455D15Rik	0.0796877	0	1	NA		Npy	705.797	0.693608	0.00321668	0.0491641		4922505E12Rik	0.166204	-0.395635	0.734594	NA
4930455F23Rik	270.225	-0.121725	0.638458	1		Bcl2a1b	112.52	2.16286	0.00321778	0.0491641		4930401C15Rik	0.0743716	-0.532727	0.639956	NA
4930455H04Rik	0.0793073	1.15056	0.23369	NA		Pmm1	1409.43	0.71544	0.00323465	0.0492871		4930401O10Rik	0	NA	NA	NA
4930455J16Rik	0.0476865	0	1	NA		Arhgef1	774.704	1.03945	0.00323836	0.0492871		4930401O12Rik	0	NA	NA	NA
4930456L15Rik	0.207521	-1.23893	0.266032	NA		Cela1	42.7467	1.38075	0.00324075	NA		4930402F06Rik	0.385261	1.03326	0.493971	NA
4930461G14Rik	0.581031	-0.600301	0.682535	NA		Pbxip1	1172.89	0.95677	0.00324136	0.0492871		4930402F11Rik	0.087991	0	1	NA
4930465A12Rik	0.11757	0	1	NA		Heph	65.5707	-1.13466	0.00324562	NA		4930402H24Rik	765.332	-0.0696125	0.700728	0.783511
4930465K10Rik	0.403792	-1.56315	0.257802	NA		Rpl35	3493.76	0.856727	0.00324876	0.0492871		4930402K13Rik	0	NA	NA	NA
4930465M20Rik	0.298687	0.108044	0.914293	NA		Necap2	832.32	0.945875	0.0032502	0.0492871		4930404A05Rik	0	NA	NA	NA
4930467D21Rik	0.684285	0.171479	0.905579	NA		Bid	249.637	0.642026	0.00325247	0.0492871		4930404A10Rik	0.0348729	0	1	NA
4930467E23Rik	0.039363	0	1	NA		Vezf1	498.737	-0.738476	0.0032542	0.0492871		4930404H11Rik	0.50281	-1.35733	0.361842	NA
4930467K11Rik	0.269659	-1.58157	0.252984	NA		Cpt1c	945.292	0.717471	0.00325836	0.0492871		4930404I05Rik	6.89875	0.496468	0.484596	0.601455
4930468A15Rik	0.0806226	0	1	NA		Gnb2l1	5773.96	0.801283	0.0032623	0.0492871		4930404N11Rik	178.79	0.83424	0.00575355	0.0209356
4930469G21Rik	1.89163	0.309288	0.809706	NA		Nhs	56.7928	-1.14094	0.00326871	NA		4930405A10Rik	0	NA	NA	NA
4930470H14Rik	96.4369	-0.469596	0.406533	1		Arfgap1	1013.57	0.561097	0.00329376	0.0497006		4930405A21Rik	3.12701	0.971168	0.199436	NA
4930470P17Rik	1.96959	-0.158202	0.899072	NA		1190005I06Rik	83.2748	1.45076	0.00331385	0.0497469		4930405D11Rik	0.0556557	0	1	NA
4930471C04Rik	1.07799	-2.77599	0.0448264	NA		Mpnd	864.384	0.818416	0.00331421	0.0497469		4930405J17Rik	0.0239293	0	1	NA
4930471G03Rik	0.0310169	0.637304	0.498251	NA		Tmem52	25.8551	2.16064	0.00331896	NA		4930405P13Rik	14.4405	-0.367213	0.470082	0.588322
4930471I20Rik	0.863269	0.114382	0.933272	NA		Scand1	633.238	1.22617	0.00331995	0.0497469		4930406D18Rik	0	NA	NA	NA
4930471M09Rik	0.36113	0.293697	0.831073	NA		Ttc37	194.649	-1.19979	0.00332091	0.0497469		4930407I10Rik	0.0480857	0.885591	0.429329	NA
4930473A02Rik	10.3324	-0.430363	0.511221	1		Rnf141	179.704	-1.03491	0.00332358	0.0497469		4930408F14Rik	0.0418009	0.885591	0.429329	NA
4930474G06Rik	3.83598	1.0667	0.289872	NA		Cacnb4	1713.33	-1.2182	0.0033248	0.0497469		4930412B13Rik	0.0476865	0	1	NA
4930474H20Rik	0.203514	0	1	NA		Ankrd35	128.582	0.744436	0.00332671	0.0497469		4930412C18Rik	20.8107	-0.469704	0.268817	0.390875
4930474M22Rik	0.390946	1.15615	0.410602	NA		Galnt7	237.757	-1.0221	0.00332955	0.0497469		4930412O13Rik	1.34042	1.08898	0.349975	NA
4930474N09Rik	0.799087	0.411981	0.765462	NA		Klf8	79.0262	-1.32325	0.00335092	0.0499634		4930413E15Rik	0	NA	NA	NA
4930479D17Rik	9.14462	1.34279	0.0913125	0.672866		Myl6b	198.75	0.863421	0.00335226	0.0499634		4930413F20Rik	2.26793	-0.109745	0.895888	NA
4930479M11Rik	0.130976	0	1	NA		Bbc3	213.464	1.20897	0.00337788	0.0502837		4930413G21Rik	125.236	0.946311	0.00681701	0.0236698
4930480K15Rik	0.664597	-0.937933	0.52629	NA		Stam	679.794	-0.846469	0.00338278	0.0502951		4930413M19Rik	0	NA	NA	NA
4930481A15Rik	26.734	0.246735	0.652424	1		Insr	605.784	-0.813399	0.00339396	0.0503966		4930414L22Rik	148.894	0.658968	0.00171453	0.00865081
4930483J18Rik	0.268677	0.246034	0.854237	NA		Slc38a9	266.532	-0.78123	0.00340065	0.0503966		4930414N06Rik	0.307288	0	1	NA
4930483K19Rik	13.3773	-0.180121	0.774971	1		Npepl1	349.17	1.08638	0.00340512	0.0503966		4930415F15Rik	0.898528	-0.228825	0.84946	NA
4930483O08Rik	0.474085	0.446042	0.759822	NA		Gnl3l	1989.1	-0.784553	0.00340619	0.0503966		4930415L06Rik	0	NA	NA	NA
4930486F22Rik	0.0476865	0	1	NA		St14	48.7627	1.58852	0.00341739	NA		4930415O20Rik	1.40161	0.854788	0.408787	NA
4930486I03Rik	0.0265474	0.583514	0.533722	NA		Gpaa1	615.075	0.833295	0.00342063	0.0505488		4930417O13Rik	0.473331	1.61607	0.283962	NA
4930486L24Rik	12.425	3.07618	0.00622142	0.140954		Polr2e	673.646	0.813652	0.00343931	0.0507382		4930417O22Rik	2.59179	-0.899194	0.371004	NA
4930487H11Rik	1.24923	-0.158599	0.913741	NA		Arl6ip4	535.392	0.784104	0.0034418	0.0507382		4930419G24Rik	11.5719	0.0848309	0.871766	0.914443
4930488B22Rik	0.147928	0.299448	0.76049	NA		Yes1	181.965	-1.2223	0.00344596	0.0507382		4930422G04Rik	59.3	-0.99526	0.00189204	0.00928831
4930488L21Rik	2.37144	0.742238	0.513265	NA		Xpot	1191.92	-0.538331	0.00345277	0.050777		4930423M02Rik	0.113365	0	1	NA
4930500F04Rik	0.0344504	-0.951101	0.309438	NA		AI837181	653.618	0.858214	0.00349745	0.0513719		4930425K10Rik	0.0721073	-0.905016	0.431338	NA
4930500J02Rik	3.23114	1.60183	0.158666	NA		Bcl3	57.419	2.14153	0.00352099	NA		4930425O10Rik	0.373648	-1.44274	0.334122	NA
4930500L23Rik	1.23054	0.543853	0.702981	NA		Fign	69.6127	-1.61348	0.00352109	0.0515518		4930426D05Rik	8.45074	0.537324	0.340307	0.465226
4930502A04Rik	0.0478242	0	1	NA		Csnk1g2	2129.46	0.85824	0.00352214	0.0515518		4930426L09Rik	6.16339	-0.666752	0.334181	0.459375
4930502E09Rik	0.0670385	0	1	NA		Lrrk1	197.411	1.33302	0.00352241	0.0515518		4930427A07Rik	58.0034	0.0735701	0.811614	0.869237
4930502E18Rik	2.3	0.444916	0.684612	NA		Epm2aip1	1602.77	-1.15665	0.00353908	0.0517335		4930428D18Rik	0	NA	NA	NA
4930503B20Rik	0.517166	-0.474844	0.747479	NA		Rrbp1	2152.71	0.727754	0.00356327	0.0520245		4930428E07Rik	0.0191799	0	1	NA
4930503E14Rik	1.10921	-1.91366	0.172397	NA		Oxsr1	704.732	-0.715185	0.00356939	0.0520515		4930428G15Rik	0.182986	-0.681586	0.560983	NA
4930503E24Rik	0.116574	0.316575	0.74397	NA		Tha1	56.5855	1.44695	0.00357289	NA		4930428O21Rik	0	NA	NA	NA
4930503L19Rik	109.63	-0.337199	0.387905	1		Gltscr2	1322.09	0.818945	0.00357813	0.0521005		4930429B21Rik	80.9679	-0.524057	0.0702833	0.141172
4930503O07Rik	0.0695846	0	1	NA		Lrrc73	447.488	0.983415	0.00358132	0.0521005		4930429D17Rik	0.0456553	0	1	NA
4930505A04Rik	2.15209	0.0522683	0.962288	NA		Ccdc28b	267.861	0.715074	0.00360852	0.0524335		4930429F11Rik	0	NA	NA	NA
4930506C21Rik	18.8521	-0.566706	0.384315	1		Zfp462	478.292	-0.863719	0.00362306	0.0525079		4930429F24Rik	9.36063	0.435782	0.530622	0.641143
4930506M07Rik	766.787	-1.13885	0.000972437	0.0377971		Rrm2b	330.634	-1.16377	0.00362772	0.0525079		4930430A15Rik	0	NA	NA	NA
4930507D05Rik	11.0909	-0.431637	0.533656	1		Fuca1	869.193	0.787366	0.00362821	0.0525079		4930430D24Rik	0	NA	NA	NA
4930509E16Rik	0.631277	1.23078	0.386544	NA		Rasal1	780.274	0.930601	0.00363091	0.0525079		4930430F08Rik	122.606	-0.367325	0.211653	0.326565
4930509J09Rik	0.582618	-1.03501	0.486791	NA		Ogg1	95.6733	1.00268	0.00365501	0.0527936		4930430F21Rik	0.039363	0	1	NA
4930509K18Rik	0.0476865	0	1	NA		Kcnc2	903.976	-0.911174	0.00366405	0.052834		4930430J02Rik	0.480895	-0.606199	0.682152	NA
4930511A02Rik	0.402229	0	1	NA		Irs3	2.55872	3.6312	0.00366602	NA		4930431F12Rik	15.1329	1.14698	0.025266	0.0645382
4930511E03Rik	0.301198	0.71235	0.563184	NA		Ankrd13b	1157.55	0.806782	0.00366649	0.052834		4930431P03Rik	0.684052	-0.547622	0.712058	NA
4930511M06Rik	67.7805	0.0618019	0.909761	1		Polr3gl	233.637	0.681946	0.00367752	0.0529132		4930432J09Rik	1.73608	-1.06433	0.328306	NA
4930511M11Rik	0.311787	0	1	NA		Cd63	1690.26	0.920977	0.00368069	0.0529132		4930432K09Rik	0	NA	NA	NA
4930512B01Rik	2.89192	0.176181	0.871521	NA		Acyp1	142.398	0.802043	0.00369171	0.053009		4930432K21Rik	30.5355	0.527782	0.0907092	0.172047
4930513D17Rik	0.15959	0.237718	0.808978	NA		Chmp6	436.104	0.695916	0.00370166	0.0530891		4930432M17Rik	0	NA	NA	NA
4930513N10Rik	12.3163	0.0483679	0.949106	1		Mtmr14	308.168	0.594389	0.00371443	0.0532096		4930433B08Rik	0	NA	NA	NA
4930515B02Rik	0.0714514	0	1	NA		Rcbtb1	486.512	-0.726829	0.00372206	0.0532561		4930433I11Rik	0	NA	NA	NA
4930515G01Rik	6.42907	-0.437135	0.621695	NA		Usp1	424.011	-0.991993	0.00372782	0.0532601		4930433N12Rik	0.363355	0.28358	0.851497	NA
4930515L03Rik	0.213463	0.170396	0.863901	NA		Ubxn6	984.623	0.721227	0.00373576	0.0532601		4930434J06Rik	0.0423357	0	1	NA
4930515L19Rik	0.039363	0	1	NA		Abi3bp	76.9621	-0.990615	0.00373788	0.0532601		4930435E12Rik	0	NA	NA	NA
4930517E11Rik	0.226603	-1.16373	0.327967	NA		Spg7	712.275	0.567537	0.00373985	0.0532601		4930438E09Rik	0	NA	NA	NA
4930519F09Rik	9.35325	-0.617004	0.401552	1		Lpin3	19.7333	1.85497	0.00374175	NA		4930440C22Rik	0	NA	NA	NA
4930519F16Rik	0.403101	1.15005	0.360955	NA		Scd1	1813.98	-0.782543	0.00375186	0.0533506		4930441J16Rik	0	NA	NA	NA
4930519F24Rik	0.0871872	0	1	NA		Card9	209.806	1.69191	0.00375498	0.0533506		4930441O14Rik	25.1383	-1.12293	0.00193877	0.00945448
4930519G04Rik	0.441828	-1.5242	0.308212	NA		Dek	689.881	-1.01119	0.00381568	0.0540582		4930442J19Rik	0	NA	NA	NA
4930519H02Rik	0.314243	0.14577	0.900552	NA		Rps14	4490.84	0.910837	0.00382769	0.0540582		4930442L01Rik	0	NA	NA	NA
4930520O04Rik	8.55273	0.929951	0.316488	1		Snx20	158.69	1.52671	0.00383914	0.0540582		4930443O20Rik	0.324346	1.19262	0.430078	NA
4930520P13Rik	0.02638	0.581354	0.535177	NA		Cdkl5	348.804	-1.47922	0.00384612	0.0540582		4930444A02Rik	437.161	-0.0653022	0.622051	0.720762
4930523C07Rik	34.7262	0.546025	0.218724	0.964002		Nfkb2	201.864	1.37769	0.0038462	0.0540582		4930444F02Rik	0.170645	0	1	NA
4930524B15Rik	1.74113	0.27434	0.836315	NA		Map3k2	375.519	-1.27301	0.00385753	0.0540582		4930444G20Rik	0.232418	-0.135649	0.919127	NA
4930524C18Rik	0.082201	0	1	NA		Akap5	950.138	-0.908541	0.00385904	0.0540582		4930444M15Rik	0.609495	-0.657325	0.662355	NA
4930524L23Rik	6.51555	-1.64979	0.0290145	NA		Nfkbil1	161.293	0.980855	0.00385975	0.0540582		4930444P10Rik	4.97347	1.11981	0.164087	0.269386
4930524O08Rik	0.117201	0	1	NA		Clec7a	433.949	2.81113	0.00386331	0.0540582		4930447A16Rik	0.0494475	0	1	NA
4930525D18Rik	0.583729	-0.0586765	0.967322	NA		Rpl13a	7064.26	0.78363	0.00386367	0.0540582		4930447C04Rik	51.7175	-1.26822	0.00543435	0.0200679
4930525G20Rik	16.2377	0.125349	0.807957	1		4833424O15Rik	603.989	-0.806216	0.00386552	0.0540582		4930447J18Rik	0.25568	0	1	NA
4930526D03Rik	0.786525	0.237978	0.860732	NA		Flnc	79.4945	1.73759	0.00386652	0.0540582		4930447K03Rik	4.4648	-0.939747	0.311335	0.435612
4930526I15Rik	90.0487	-0.0432217	0.916717	1		Nap1l3	533.635	-0.909804	0.00386664	0.0540582		4930447N08Rik	1.18894	0.2099	0.84261	NA
4930526L06Rik	2.83578	0.896623	0.434962	NA		Atpaf1	451.439	-0.698705	0.00387065	0.0540582		4930448C13Rik	0.0478242	0	1	NA
4930527F14Rik	0.181663	0	1	NA		Acta1	79.588	0.973814	0.00387146	0.0540582		4930448F12Rik	0	NA	NA	NA
4930527G23Rik	0.039363	0	1	NA		2210016L21Rik	1263.73	0.651416	0.00388465	0.0541802		4930448H16Rik	0.175291	0	1	NA
4930528A17Rik	3.84735	-0.403052	0.687306	NA		Tgm7	2.15058	3.65492	0.00389011	NA		4930448I06Rik	0.0778381	0	1	NA
4930528D03Rik	5.18337	0.0259092	0.976987	NA		Azi1	352.016	1.02473	0.00389369	0.0542018		4930448I18Rik	0	NA	NA	NA
4930528P14Rik	0.039193	0	1	NA		Dbnl	1270.79	0.695909	0.00389512	0.0542018		4930448K20Rik	0.10934	0	1	NA
4930529C04Rik	4.0845	0.584768	0.529416	NA		Bag1	1496.1	0.442525	0.00390316	0.0542517		4930449E01Rik	0.0901061	0	1	NA
4930529F24Rik	0.097134	0	1	NA		Sbno2	441.341	1.16212	0.00391514	0.0543334		4930449E18Rik	0	NA	NA	NA
4930529M08Rik	7.47075	1.52552	0.0978151	NA		Slc13a3	282.726	1.00925	0.0039202	0.0543334		4930449I24Rik	0	NA	NA	NA
4930533B01Rik	0.095373	0	1	NA		Styx	184.769	-1.29146	0.00392244	0.0543334		4930451C15Rik	29.6581	0.14596	0.646833	0.741572
4930538K18Rik	16.3226	-0.206816	0.703752	1		Pusl1	139.43	0.76107	0.00392926	0.0543514		4930451G09Rik	30.5174	0.434257	0.213068	0.328247
4930539E08Rik	104.754	0.128722	0.697776	1		2410015M20Rik	554.575	0.752152	0.00393635	0.0543514		4930451I11Rik	0.485931	-1.85037	0.205985	NA
4930539J05Rik	34.6373	0.11507	0.852834	1		Bad	343.889	0.944931	0.00393715	0.0543514		4930452A19Rik	0.127961	-0.470673	0.682051	NA
4930539M17Rik	0.752732	1.84256	0.185092	NA		Acot5	25.8365	1.46409	0.00394002	NA		4930452B06Rik	139.108	-0.308396	0.0673105	0.136257
4930539N22Rik	0.0585429	0	1	NA		Isoc2b	66.5557	1.00306	0.00394019	NA		4930452G13Rik	5.35928	2.7762	0.000681874	0.00442102
4930540M03Rik	0.0265474	0.583514	0.533722	NA		Ubr3	1759	-1.03625	0.00394395	0.0543836		4930452N14Rik	0.115144	-0.469868	0.682493	NA
4930542C21Rik	0.0265474	0.583514	0.533722	NA		Slc4a4	1718.51	-1.00514	0.00395776	0.0544952		4930453H23Rik	0.405383	1.38788	0.357024	NA
4930543E12Rik	0.0265474	0.583514	0.533722	NA		Pck2	327.055	1.00028	0.00396101	0.0544952		4930453L07Rik	0.564101	-0.78849	0.597209	NA
4930544D05Rik	0.125275	0.372784	0.697549	NA		Trip10	95.6199	1.12519	0.00397503	0.054574		4930453N24Rik	208.275	-0.399194	0.0768746	0.151112
4930545H06Rik	0.0563766	0.460572	0.6274	NA		Pik3r6	128.735	1.35692	0.00397652	0.054574		4930455B14Rik	0.147189	-0.183102	0.876539	NA
4930545L23Rik	0.717369	0.267185	0.854948	NA		Hapln1	312.509	-1.00151	0.0039802	0.054574		4930455C13Rik	0.894954	1.72689	0.211939	NA
4930546C10Rik	0.0412596	0	1	NA		Lypla1	360.07	-0.807879	0.00400244	0.0547795		4930455D15Rik	0.0796877	0	1	NA
4930546K05Rik	0.698004	-0.0184639	0.989901	NA		Usp31	889.065	-0.870337	0.00400509	0.0547795		4930455F16Rik	0	NA	NA	NA
4930547C10Rik	0.0840976	0	1	NA		Cbs	379.125	0.973001	0.00400869	0.0547795		4930455F23Rik	270.225	0.178385	0.334499	0.459577
4930547E08Rik	0.536478	-0.0780772	0.956615	NA		2510009E07Rik	1141.46	-0.496412	0.00403928	0.0551354		4930455H04Rik	0.0793073	-1.22717	0.287709	NA
4930548G14Rik	0.0476865	0	1	NA		Pfkfb4	320.695	0.925209	0.00405488	0.0552863		4930455J16Rik	0.0476865	0	1	NA
4930548H24Rik	0.298512	0	1	NA		Rpl38	1895.76	0.774077	0.00406234	0.0553261		4930456L15Rik	0.207521	0	1	NA
4930548J01Rik	0.716453	1.01905	0.46836	NA		Pdrg1	450.697	0.565147	0.00407954	0.055339		4930459L07Rik	0	NA	NA	NA
4930549G23Rik	1.06537	-0.0884852	0.951595	NA		Kcnh3	1362.68	0.809978	0.00407976	0.055339		4930461G14Rik	0.581031	-0.983771	0.498132	NA
4930550C14Rik	4.36649	0.980296	0.320719	NA		Tmem240	361.39	0.888462	0.00409477	0.055339		4930465A12Rik	0.11757	0	1	NA
4930550L24Rik	0.0494475	0	1	NA		Bnip1	211.229	0.559584	0.00409985	0.055339		4930465K10Rik	0.403792	1.20813	0.420718	NA
4930552P12Rik	2.10737	-0.0402823	0.973901	NA		1110004E09Rik	315.452	0.564278	0.00410801	0.055339		4930465M20Rik	0.298687	0.869232	0.471873	NA
4930553E22Rik	0.159897	0	1	NA		Arhgap20	759.474	-1.0441	0.00411026	0.055339		4930467D21Rik	0.684285	0.42961	0.768075	NA
4930555B11Rik	0.130027	0.372092	0.698255	NA		Ankrd13c	644.817	-0.73074	0.00411027	0.055339		4930467E23Rik	0.039363	0	1	NA
4930555G01Rik	4.28859	0.430181	0.682828	NA		Polr2j	338.12	0.564401	0.00412134	0.055339		4930467K11Rik	0.269659	2.28121	0.127746	NA
4930556M19Rik	12.8844	0.431833	0.528871	1		Sh2b2	227.143	1.17808	0.00412934	0.055339		4930468A15Rik	0.0806226	0	1	NA
4930556N09Rik	0.0423357	0	1	NA		Ing3	210.282	-0.75315	0.00413086	0.055339		4930469G21Rik	1.89163	-0.1204	0.911815	NA
4930557A04Rik	0.0480857	0	1	NA		Tspyl5	454.978	-0.716814	0.00413138	0.055339		4930470H14Rik	96.4369	0.256111	0.535629	0.645922
4930557J02Rik	0.097134	0	1	NA		Tradd	89.4337	1.12894	0.00413157	0.055339		4930470P17Rik	1.96959	0.0252737	0.981104	NA
4930558J18Rik	2.53564	2.14124	0.0858336	NA		Ogfrl1	1519.75	-0.604506	0.00413214	0.055339		4930471C04Rik	1.07799	1.56753	0.227272	NA
4930558K02Rik	0.817735	-0.846157	0.567231	NA		Smoc1	205.774	0.784657	0.00414172	0.055339		4930471G03Rik	0.0310169	-0.670077	0.553282	NA
4930562C15Rik	1.26944	-0.302822	0.835105	NA		Esyt1	457.441	1.06957	0.00414174	0.055339		4930471I20Rik	0.863269	-0.92111	0.47752	NA
4930562F07Rik	0.299968	0.434326	0.754045	NA		Trappc6a	136.658	1.24107	0.00415143	0.055339		4930471M09Rik	0.36113	0.308579	0.83845	NA
4930563D23Rik	0.432425	1.16643	0.402424	NA		Lemd3	445.606	-0.686236	0.00415253	0.055339		4930473A02Rik	10.3324	0.203413	0.687489	0.773253
4930563E18Rik	1.09529	-0.354126	0.788204	NA		Zdhhc1	360.431	0.924303	0.00415524	0.055339		4930473O22Rik	0	NA	NA	NA
4930563E22Rik	25.1938	0.359538	0.486806	1		Utp15	353.611	-0.638942	0.00415654	0.055339		4930474G06Rik	3.83598	-0.384126	0.594564	0.697891
4930563M20Rik	0.442607	0.0851542	0.953487	NA		Ggta1	473.762	1.18287	0.00415797	0.055339		4930474H20Rik	0.203514	0	1	NA
4930564C03Rik	0.042838	0	1	NA		Sh3bgrl3	2020.5	0.936336	0.00415884	0.055339		4930474M22Rik	0.390946	-0.548318	0.715784	NA
4930564G21Rik	0.0888105	0	1	NA		Runx1	277.679	1.28047	0.00417831	0.0554936		4930474N05Rik	0	NA	NA	NA
4930564K09Rik	5.71457	0.617554	0.448946	NA		Ptchd2	359.865	1.08549	0.00418402	0.0554936		4930474N09Rik	0.799087	-0.529043	0.675739	NA
4930565N06Rik	4.96277	-0.390745	0.696086	NA		Tmem205	216.832	0.932706	0.00418415	0.0554936		4930478L05Rik	0	NA	NA	NA
4930567H12Rik	0.755235	0.582881	0.683091	NA		Zbed6	267.282	-2.06705	0.00419014	0.0555125		4930478P22Rik	0	NA	NA	NA
4930567J20Rik	0.135473	0	1	NA		Mrto4	332.002	0.574978	0.0041961	0.0555186		4930479D17Rik	9.14462	-1.11205	0.0550921	0.117022
4930567K20Rik	0.0710289	-0.889253	0.34606	NA		Mettl4	84.8621	-1.20422	0.00420535	0.0555186		4930479M11Rik	0.130976	0.680843	0.554233	NA
4930568E12Rik	0.187909	0.249637	0.799178	NA		Hsf4	122.252	1.08305	0.00420738	0.0555186		4930480E11Rik	0	NA	NA	NA
4930568G15Rik	0.539082	0.0123785	0.993201	NA		Ifngr1	1573.85	0.594835	0.00421261	0.0555186		4930480G23Rik	0	NA	NA	NA
4930570G19Rik	75.47	0.11609	0.744593	1		Tmem30a	3424.92	-0.954812	0.00421592	0.0555186		4930480K15Rik	0.664597	0.946613	0.524465	NA
4930572K03Rik	0.0871872	0	1	NA		Ddx6	2287.31	-0.769523	0.00421799	0.0555186		4930480M12Rik	0	NA	NA	NA
4930572O03Rik	0.274744	-0.563819	0.585151	NA		Gmip	607.213	1.14388	0.00423715	0.0556889		4930481A15Rik	26.734	0.583711	0.129421	0.225048
4930572O13Rik	0.881317	0.452798	0.744175	NA		AK129341	163.076	-1.09516	0.00424008	0.0556889		4930483J18Rik	0.268677	-1.42293	0.326744	NA
4930573O16Rik	0.0778208	0	1	NA		Tnrc6b	883.332	-0.883466	0.00424766	0.0557282		4930483K19Rik	13.3773	-0.476723	0.349253	0.474481
4930577N17Rik	18.7307	0.0969055	0.861649	1		Acvr2a	538.942	-1.07887	0.00426056	0.0557526		4930483O08Rik	0.474085	-1.021	0.490085	NA
4930578C19Rik	5.79796	0.810779	0.373492	NA		Klhdc4	317.746	0.725219	0.00426309	0.0557526		4930486F22Rik	0.0476865	0	1	NA
4930578E11Rik	1.3511	1.09682	0.403055	NA		Pbx4	93.9192	0.851453	0.00426397	0.0557526		4930486I03Rik	0.0265474	-0.611818	0.587221	NA
4930578I06Rik	0.0494475	0	1	NA		Itgb7	71.1088	1.82183	0.00427123	0.0557526		4930486L24Rik	12.425	-0.90126	0.189391	0.300334
4930578M01Rik	6.48114	0.200472	0.789433	NA		Snf8	536.164	0.517716	0.00427244	0.0557526		4930487D11Rik	0	NA	NA	NA
4930579G18Rik	34.0232	-0.535692	0.328328	1		Izumo4	155.944	0.710281	0.0042793	0.0557648		4930487H11Rik	1.24923	-0.575128	0.699435	NA
4930579G24Rik	39.3906	-0.15841	0.761041	1		Unc45a	380.634	0.86495	0.00428753	0.0557648		4930488B22Rik	0.147928	-0.47976	0.678991	NA
4930579K19Rik	6.33869	1.03853	0.250924	NA		Csad	256.714	0.858479	0.00429004	0.0557648		4930488L21Rik	2.37144	0.463922	0.578278	NA
4930581F22Rik	28.726	-1.25771	0.0449265	0.479881		Daam1	972.962	-0.654965	0.00429171	0.0557648		4930500F04Rik	0.0344504	0	1	NA
4930583K01Rik	0.210705	0	1	NA		Fis1	1537.73	0.749003	0.00430887	0.0559279		4930500J02Rik	3.23114	0.00516052	0.994727	NA
4930583P06Rik	0.0917832	0	1	NA		Robo2	1309.2	-0.85708	0.00432346	0.0560574		4930500L23Rik	1.23054	0.452598	0.736081	NA
4930590J08Rik	3.33362	-0.255022	0.785669	NA		Cnot6	416.707	-1.60491	0.00432989	0.0560811		4930502A04Rik	0.0478242	0	1	NA
4930590L20Rik	0.141996	0.350024	0.719387	NA		Mt3	1926.16	0.930598	0.00438821	0.0567284		4930502E09Rik	0.0670385	0	1	NA
4930592I03Rik	0.0892313	0	1	NA		Akt1s1	690.155	0.948263	0.0043892	0.0567284		4930502E18Rik	2.3	-1.79015	0.0711502	NA
4930593A02Rik	0.578623	0.142299	0.920894	NA		Eri3	1595.77	0.703209	0.0044152	0.0567845		4930503B20Rik	0.517166	-0.0856301	0.953485	NA
4930593C16Rik	1.117	-1.26266	0.361611	NA		Slitrk3	468.706	-0.70217	0.00441743	0.0567845		4930503E14Rik	1.10921	0.42779	0.741385	NA
4930594C11Rik	1.1025	-0.609908	0.672342	NA		Galt	522.984	0.677279	0.00442431	0.0567845		4930503E24Rik	0.116574	-0.468687	0.683301	NA
4930596M17Rik	0.319067	0	1	NA		Alas1	872.458	0.57163	0.00442685	0.0567845		4930503H13Rik	0	NA	NA	NA
4930599N23Rik	3.91584	0.540832	0.64998	NA		Zdbf2	348.652	-1.24817	0.00443027	0.0567845		4930503L19Rik	109.63	-0.649144	0.0254872	0.0649698
4931402G19Rik	6.01907	-0.40181	0.595352	NA		Hist1h1c	471.882	1.0586	0.00443198	0.0567845		4930503O07Rik	0.0695846	0	1	NA
4931403E22Rik	2.90475	-1.23992	0.291837	NA		Aldoc	7632.6	0.587483	0.00443526	0.0567845		4930504O13Rik	0	NA	NA	NA
4931403G20Rik	1.97315	-0.227653	0.847214	NA		Col4a2	876.502	1.00666	0.00443588	0.0567845		4930505A04Rik	2.15209	-0.245208	0.787365	NA
4931406B18Rik	4.77039	0.854182	0.357913	NA		Arl11	97.6932	1.66744	0.00443854	0.0567845		4930505G20Rik	0	NA	NA	NA
4931406C07Rik	406.97	0.293436	0.475747	1		Frs2	505.023	-0.756406	0.00444565	0.0567845		4930506C21Rik	18.8521	0.0618328	0.899911	0.934524
4931406H21Rik	1.14092	-0.147953	0.913949	NA		Dgkz	5277.28	0.941918	0.00444591	0.0567845		4930506M07Rik	766.787	0.272736	0.273888	0.395896
4931406P16Rik	556.25	-0.317291	0.157612	0.855057		Ipo8	518.38	-0.805525	0.00444956	0.0567845		4930507D05Rik	11.0909	0.540443	0.299227	0.423078
4931408C20Rik	0.0556557	0	1	NA		U2af1l4	305.461	0.633887	0.00448268	0.0570529		4930509E16Rik	0.631277	-0.907321	0.523308	NA
4931408D14Rik	5.69143	1.10215	0.194416	NA		Coq6	188.609	0.608582	0.0044841	0.0570529		4930509J09Rik	0.582618	-0.699293	0.639583	NA
4931409K22Rik	0.557468	-2.34152	0.117642	NA		Lgi4	362.23	0.848727	0.00448707	0.0570529		4930509K18Rik	0.0476865	0	1	NA
4931414P19Rik	60.3531	0.719221	0.0642661	0.570949		Rpusd3	92.1617	0.999577	0.00448936	0.0570529		4930511A02Rik	0.402229	0	1	NA
4931417G12Rik	8.02689	0.92357	0.265777	NA		Scn9a	58.0143	-1.48617	0.00451409	NA		4930511E03Rik	0.301198	-1.0298	0.459564	NA
4931419H13Rik	0.492705	0	1	NA		Prelid1	1764.82	0.668461	0.00451517	0.0572932		4930511M06Rik	67.7805	-0.16382	0.680307	0.767907
4931420L22Rik	0.229461	0.178987	0.868263	NA		Scel	30.4922	-1.47808	0.00451882	NA		4930511M11Rik	0.311787	0	1	NA
4931423N10Rik	1.79818	1.42906	0.248934	NA		Nebl	232.452	-1.32777	0.00452048	0.0572932		4930512B01Rik	2.89192	0.71134	0.378551	NA
4931428F04Rik	235.937	-0.04443	0.899704	1		Psmd4	1253.04	0.566818	0.00452697	0.0572932		4930513D17Rik	0.15959	-0.422082	0.716011	NA
4931428L18Rik	2.33722	-0.109018	0.92698	NA		Mri1	152.989	0.971446	0.00453625	0.0572932		4930513N10Rik	12.3163	-0.0368011	0.948551	0.969923
4931429I11Rik	11.4354	0.531026	0.490841	1		Abi1	1430.07	-0.602528	0.00454043	0.0572932		4930513O06Rik	0	NA	NA	NA
4931429L15Rik	2.84012	-0.15034	0.885958	NA		Tnik	1308.89	-0.733521	0.00454244	0.0572932		4930515B02Rik	0.0714514	0	1	NA
4931429P17Rik	0.525805	-0.604637	0.679228	NA		Tpgs1	563.632	1.04286	0.00454278	0.0572932		4930515G01Rik	6.42907	0.928088	0.162171	0.267079
4931431B13Rik	0.082031	0	1	NA		Hist1h4h	10.3447	2.30513	0.00454491	NA		4930515G16Rik	0	NA	NA	NA
4931431C16Rik	6.21158	0.131675	0.898333	NA		Ncapg2	150.731	-1.11122	0.00454596	0.0572932		4930515L03Rik	0.213463	0.206125	0.862344	NA
4931440F15Rik	4.40731	0.226838	0.810013	NA		Pank3	971.282	-1.24176	0.00456724	0.0574918		4930515L19Rik	0.039363	0	1	NA
4931440J10Rik	1.27582	-0.0110521	0.993004	NA		42070	456.456	-0.986221	0.00457117	0.0574918		4930517E11Rik	0.226603	0	1	NA
4931440L10Rik	0.108525	0	1	NA		Fam181a	33.5007	1.64542	0.0045713	NA		4930518P08Rik	0	NA	NA	NA
4931440P22Rik	10.633	-0.760756	0.26764	1		Bola2	288.364	1.07579	0.00458072	0.0574935		4930519D14Rik	0	NA	NA	NA
4932411E22Rik	20.2662	-0.0950676	0.848953	1		Ntng2	216.501	1.08148	0.00458076	0.0574935		4930519F09Rik	9.35325	-0.1371	0.815541	0.872585
4932411N23Rik	1.51692	-0.142847	0.92183	NA		Rfx3	497.955	-1.17213	0.00458853	0.0575316		4930519F16Rik	0.403101	-1.52228	0.283941	NA
4932412D23Rik	0.557335	-0.226242	0.877536	NA		Aspm	100.48	-1.59766	0.0045971	0.0575798		4930519F24Rik	0.0871872	0	1	NA
4932413F04Rik	0.0501968	0.539738	0.569698	NA		Cnpy3	917.792	0.757258	0.00461468	0.0576213		4930519G04Rik	0.441828	0.974597	0.510467	NA
4932414J04Rik	0.0888105	0	1	NA		Nup98	279.55	-0.900683	0.00461497	0.0576213		4930519H02Rik	0.314243	0.248209	0.855232	NA
4932414N04Rik	0.963811	0.749065	0.602796	NA		Susd3	245.002	1.45304	0.00461873	0.0576213		4930520O04Rik	8.55273	0.329976	0.610262	0.710894
4932415G12Rik	247.245	0.409101	0.345423	1		Rin3	184.271	1.26441	0.00462369	0.0576213		4930520P13Rik	0.02638	-0.60948	0.588607	NA
4932415M13Rik	0.0344504	-0.951101	0.309438	NA		Rplp1	7299.92	0.999164	0.00462731	0.0576213		4930521E06Rik	0	NA	NA	NA
4932416H05Rik	68.3691	0.307656	0.340097	1		Tmtc2	141.394	-0.876093	0.00462885	0.0576213		4930522H14Rik	0	NA	NA	NA
4932416K20Rik	1.35039	0.263299	0.853294	NA		Rps10	3608.48	0.886501	0.00464295	0.0577377		4930522O17Rik	0	NA	NA	NA
4932418E24Rik	16.8582	-1.31835	0.0672746	0.582657		Mnf1	729.435	0.721891	0.00464968	0.0577624		4930523C07Rik	34.7262	-0.800414	0.015073	0.0434243
4932435O22Rik	1.64598	-1.13142	0.367637	NA		Gfpt1	912.668	-0.784283	0.00466308	0.0578698		4930523O13Rik	0	NA	NA	NA
4932438A13Rik	1350.3	-0.0201286	0.975058	1		Igfbp7	337.306	0.93588	0.00467067	0.0579049		4930524B15Rik	1.74113	1.18575	0.268782	NA
4932438H23Rik	19.9935	-0.158895	0.768257	1		A330009N23Rik	32.2855	1.18991	0.00467601	NA		4930524C18Rik	0.082201	0	1	NA
4932441J04Rik	6.31373	0.26357	0.747182	NA		Gsk3b	2445.64	-0.904951	0.00468708	0.0580491		4930524L23Rik	6.51555	0.502467	0.432503	0.554623
4932443I19Rik	8.33376	0.22762	0.766217	NA		Ppp1r18	1034.58	0.929004	0.00470516	0.0582138		4930524N10Rik	0	NA	NA	NA
4932702P03Rik	0.163306	0.27977	0.774413	NA		Hemk1	135.495	0.684487	0.00472386	0.0583294		4930524O05Rik	0	NA	NA	NA
4933400C23Rik	0.265047	0	1	NA		Sh3glb2	1757.7	0.76037	0.0047241	0.0583294		4930524O08Rik	0.117201	0	1	NA
4933400F21Rik	0.236149	0	1	NA		AI413582	366.824	0.800249	0.00474411	0.0584426		4930525D18Rik	0.583729	-0.628306	0.650227	NA
4933400L20Rik	0.0348729	0	1	NA		Rfc2	492.303	0.637144	0.00474449	0.0584426		4930525G20Rik	16.2377	-0.993886	0.0144361	0.0419327
4933401D09Rik	1.31093	0.19964	0.881312	NA		Sepw1	6609.15	0.709818	0.00474768	0.0584426		4930525M21Rik	0	NA	NA	NA
4933401H06Rik	0.0494475	0	1	NA		Ubr1	559.079	-1.10832	0.00477021	0.0586605		4930526D03Rik	0.786525	0.0930728	0.937168	NA
4933401P06Rik	0.356995	-0.226426	0.876956	NA		Atxn1l	571.211	-0.781398	0.00477795	0.0586819		4930526I15Rik	90.0487	0.94547	0.00116291	0.00652589
4933402C06Rik	0.178602	0.489914	0.622174	NA		0610012G03Rik	527.956	0.658425	0.00478331	0.0586819		4930526L06Rik	2.83578	0.459954	0.572482	NA
4933402D24Rik	7.45539	-0.00109834	0.998657	NA		Foxp2	319.587	-1.27171	0.00478808	0.0586819		4930527F14Rik	0.181663	0.924149	0.433277	NA
4933402J07Rik	0.0856524	0	1	NA		9530082P21Rik	1154.26	0.503389	0.00479187	0.0586819		4930527G23Rik	0.039363	0	1	NA
4933402J15Rik	0.109066	0	1	NA		Hspbp1	861.479	0.959106	0.00479607	0.0586819		4930528A17Rik	3.84735	0.146845	0.856905	0.903489
4933402P03Rik	0.0668664	0	1	NA		Arhgap22	126.046	1.06188	0.00481269	0.0588236		4930528D03Rik	5.18337	1.17971	0.0634358	0.130076
4933403G14Rik	60.051	0.125675	0.750851	1		Mbd3	1370.94	0.913144	0.00481765	0.0588236		4930528P14Rik	0.039193	0.885591	0.429329	NA
4933403O08Rik	1.1282	0	1	NA		Ankrd28	555.543	-0.998973	0.00482216	0.0588236		4930529C04Rik	4.0845	-1.71899	0.0379439	0.087789
4933404G15Rik	0.02638	0.581354	0.535177	NA		Tbc1d4	196.007	-0.889672	0.00484176	0.0590034		4930529F24Rik	0.097134	0	1	NA
4933404K08Rik	3.13014	0.730001	0.545781	NA		Csf1	665.003	0.968923	0.004851	0.0590569		4930529K09Rik	0	NA	NA	NA
4933404O12Rik	165.844	0.220177	0.363633	1		Vps37b	694.814	0.852951	0.00486511	0.0591695		4930529L06Rik	0	NA	NA	NA
4933405D12Rik	4.77555	0.828557	0.406029	NA		5330426P16Rik	49.5859	-1.01904	0.00487022	NA		4930529M08Rik	7.47075	-0.484015	0.439908	0.561785
4933405L10Rik	2.44989	0.0612935	0.957569	NA		Sfxn5	2016.92	0.408824	0.00488021	0.0592192		4930533B01Rik	0.095373	0	1	NA
4933405O20Rik	0.0904214	0	1	NA		1700095B22Rik	6.0393	3.0263	0.00488101	NA		4930533P14Rik	0	NA	NA	NA
4933406C10Rik	6.63192	-0.434811	0.612061	NA		Fam89b	521.519	0.891612	0.00488534	0.0592192		4930538K18Rik	16.3226	0.108452	0.78777	0.851034
4933406F09Rik	0.17933	0.219286	0.824053	NA		9230114K14Rik	19.468	-1.72376	0.00488744	NA		4930539C22Rik	0	NA	NA	NA
4933406I18Rik	4.44698	0.273939	0.78428	NA		Ctcf	900.339	-0.523753	0.00488812	0.0592192		4930539E08Rik	104.754	-0.251705	0.29337	0.417043
4933406J10Rik	0.565676	0	1	NA		Galntl6	249.798	-0.942278	0.00489046	0.0592192		4930539J05Rik	34.6373	0.699383	0.115019	0.205785
4933406K04Rik	0.103835	0.835093	0.3881	NA		Il3ra	90.5837	1.84692	0.00489354	0.0592192		4930539M17Rik	0.752732	-2.50708	0.0750674	NA
4933406M09Rik	0.0884933	0	1	NA		Smek2	662.633	-1.07274	0.00490586	0.0592365		4930539N22Rik	0.0585429	0	1	NA
4933407E24Rik	0.807445	1.22738	0.382029	NA		Egfl7	253.285	0.700519	0.00490685	0.0592365		4930540M03Rik	0.0265474	-0.611818	0.587221	NA
4933407G14Rik	0.121836	0	1	NA		Myt1l	2341.03	-0.746238	0.00490984	0.0592365		4930542C21Rik	0.0265474	-0.611818	0.587221	NA
4933407I05Rik	0.438564	1.98342	0.155245	NA		Aup1	1153.96	0.778167	0.00491571	0.0592365		4930542D17Rik	0	NA	NA	NA
4933407K13Rik	27.9695	-0.374218	0.599097	1		Pycard	333.832	1.3309	0.00491933	0.0592365		4930542H20Rik	0	NA	NA	NA
4933407L21Rik	35.0689	-0.0593038	0.894828	1		Ankrd54	216.686	0.857535	0.00492748	0.0592759		4930543E12Rik	0.0265474	-0.611818	0.587221	NA
4933408B17Rik	7.2525	-0.422761	0.578752	NA		Chmp2b	676.389	-0.589788	0.00493668	0.059328		4930544D05Rik	0.125275	-0.492266	0.667214	NA
4933408J17Rik	0.387314	-0.876764	0.552035	NA		Slx4ip	76.3664	-1.02307	0.00495052	0.0594356		4930544G11Rik	0	NA	NA	NA
4933408N05Rik	3.29221	-0.650125	0.559909	NA		Fkbp8	4026.53	0.847526	0.00496048	0.0594865		4930544M13Rik	0	NA	NA	NA
4933409G03Rik	0.0491766	0	1	NA		Slitrk2	274.308	-1.05842	0.00496454	0.0594865		4930545E07Rik	0	NA	NA	NA
4933409K07Rik	1.63795	0.023203	0.985288	NA		Dkkl1	140.271	1.26154	0.00498971	0.0596706		4930545H06Rik	0.0563766	-0.538065	0.636234	NA
4933411E08Rik	1.62019	0.897811	0.491134	NA		Gmppa	373.004	0.754879	0.00499025	0.0596706		4930545L23Rik	0.717369	-1.81432	0.222838	NA
4933411K16Rik	1.05827	0	1	NA		Tgif1	140.844	1.30502	0.00499463	0.0596706		4930546C10Rik	0.0412596	0	1	NA
4933411K20Rik	308.496	0.0923483	0.852906	1		5330434G04Rik	46.4738	-1.55101	0.00499498	NA		4930546K05Rik	0.698004	-0.667593	0.643014	NA
4933412E12Rik	56.9204	0.34182	0.278922	1		Mia	40.8849	1.48239	0.00500448	NA		4930547C10Rik	0.0840976	0	1	NA
4933412O06Rik	8.55141	0.304283	0.667342	1		Atp8a2	275.896	-0.878094	0.00502081	0.0598697		4930547E08Rik	0.536478	-1.2367	0.377695	NA
4933413G19Rik	6.28049	-2.76025	0.00012921	NA		Smoc2	100.958	1.03398	0.00502114	0.0598697		4930547E14Rik	0	NA	NA	NA
4933413J09Rik	1.20423	-1.09445	0.411147	NA		G730013B05Rik	14.3123	-1.70479	0.00502356	NA		4930548G14Rik	0.0476865	0	1	NA
4933413L06Rik	0.512503	0.460552	0.750803	NA		Tab1	330.96	0.89454	0.00503549	0.059982		4930548H24Rik	0.298512	0	1	NA
4933415F23Rik	0.659912	1.57449	0.262944	NA		Abi3	408.801	1.17186	0.00506456	0.060212		4930548J01Rik	0.716453	0.822287	0.516614	NA
4933416C03Rik	0.053926	0	1	NA		Atox1	627.497	0.980213	0.0050647	0.060212		4930548K13Rik	0	NA	NA	NA
4933416I08Rik	1.16685	-0.279288	0.836421	NA		Gfer	226.428	0.701093	0.00508176	0.0603128		4930549C01Rik	0	NA	NA	NA
4933416M06Rik	0.15895	0.274516	0.778653	NA		Grcc10	1080.36	0.978582	0.0050831	0.0603128		4930549G23Rik	1.06537	1.54087	0.258222	NA
4933416M07Rik	0.122788	0	1	NA		Nckap1l	2374.85	0.911969	0.00510118	0.0603946		4930550C14Rik	4.36649	-0.63855	0.388418	0.513232
4933417D19Rik	10.8603	-0.660226	0.306245	1		Abcf2	1230.13	0.357224	0.00510264	0.0603946		4930550L24Rik	0.0494475	0	1	NA
4933417E11Rik	0.0804525	0	1	NA		Mospd2	134.054	-1.03338	0.00510488	0.0603946		4930552N02Rik	0	NA	NA	NA
4933417O13Rik	1.15356	-0.426875	0.750957	NA		Otud7b	594.525	-0.464725	0.0051178	0.0604886		4930552P12Rik	2.10737	0.220974	0.828528	NA
4933421O10Rik	127.772	-0.0372847	0.857266	1		Plekha8	222.056	-0.760995	0.00512885	0.0605602		4930553E22Rik	0.159897	0.596111	0.609679	NA
4933422A05Rik	0.337487	1.16513	0.396739	NA		Map4k5	473.666	-0.836717	0.00514759	0.060664		4930554C24Rik	0	NA	NA	NA
4933422H20Rik	0.553928	-1.1311	0.438124	NA		Asb7	233.567	-0.819842	0.00514928	0.060664		4930555B11Rik	0.130027	-0.493219	0.666681	NA
4933424G05Rik	0.573258	1.30038	0.361052	NA		Gp1bb	199.363	0.913491	0.0051526	0.060664		4930555G01Rik	4.28859	-0.514765	0.543916	0.65337
4933424G06Rik	4.02373	-0.0759378	0.936184	NA		Snx21	354.512	0.868939	0.00517421	0.0607972		4930556C24Rik	0	NA	NA	NA
4933425L06Rik	0.475374	0.191702	0.891126	NA		Fancm	137.728	-1.10132	0.00517662	0.0607972		4930556G01Rik	0	NA	NA	NA
4933426D04Rik	1.65821	0.186622	0.883573	NA		Islr	178.18	1.20408	0.00517891	0.0607972		4930556J02Rik	0	NA	NA	NA
4933426M11Rik	924.536	0.273967	0.259339	1		Copz2	68.7564	1.03301	0.00520025	NA		4930556M19Rik	12.8844	-0.480101	0.346563	0.471739
4933427D06Rik	3.64852	-0.677433	0.570683	NA		Ubqln1	2248.43	-0.323334	0.00520689	0.0610668		4930556N09Rik	0.0423357	0	1	NA
4933427D14Rik	327.179	-0.136907	0.694436	1		Lrrc9	29.2982	-1.48477	0.00521016	NA		4930557A04Rik	0.0480857	0.885591	0.429329	NA
4933427E11Rik	1.60307	-0.0178174	0.989216	NA		Nkap	243.243	-0.845046	0.00521872	0.061076		4930557J02Rik	0.097134	0	1	NA
4933427E13Rik	0.0890837	0	1	NA		Ndufs8	974.908	0.824932	0.00522251	0.061076		4930558C23Rik	0	NA	NA	NA
4933427G17Rik	3.37884	1.5562	0.170767	NA		Pnpla7	726.334	0.827893	0.00522274	0.061076		4930558G05Rik	0	NA	NA	NA
4933427I22Rik	2.24892	0.493401	0.672645	NA		Cyld	1320.88	-1.1212	0.00523713	0.0611853		4930558J18Rik	2.53564	-1.49584	0.141729	NA
4933428C19Rik	0.306632	0.809668	0.558878	NA		Zfp507	241.699	-0.611271	0.00524717	0.0612095		4930558K02Rik	0.817735	-0.246677	0.868443	NA
4933429K18Rik	0.179348	0	1	NA		Csf2ra	719.751	0.960789	0.00524926	0.0612095		4930562C15Rik	1.26944	2.2595	0.0806296	NA
4933429O19Rik	2.45417	0.525344	0.635221	NA		Gm13031	12.5978	1.75465	0.0052502	NA		4930562F07Rik	0.299968	0.321128	0.832235	NA
4933430I17Rik	5.22416	1.26124	0.203146	NA		Syngr2	891.928	1.06909	0.00527973	0.0614069		4930563D23Rik	0.432425	-0.123022	0.935217	NA
4933430M04Rik	0.314152	-0.711488	0.619648	NA		Zfp2	218.55	-1.08251	0.00528143	0.0614069		4930563E18Rik	1.09529	0.251439	0.827175	NA
4933431E20Rik	758.512	-0.193979	0.482025	1		Bmp1	568.972	0.965866	0.00528482	0.0614069		4930563E22Rik	25.1938	-0.371846	0.323659	0.448376
4933431G14Rik	0.820991	1.03233	0.470043	NA		Kcnd2	957.249	-0.876751	0.00529668	0.0614069		4930563F08Rik	0	NA	NA	NA
4933432G23Rik	0.0841117	1.17834	0.223085	NA		Upf3a	421.993	0.564211	0.00530024	0.0614069		4930563M20Rik	0.442607	-1.62389	0.277442	NA
4933432I03Rik	5.4877	0.937243	0.401736	NA		Cd47	643.987	-1.04632	0.00530063	0.0614069		4930564B18Rik	0	NA	NA	NA
4933432I09Rik	5.238	0.452202	0.594762	NA		Selplg	1822.71	0.969929	0.00532298	0.0614069		4930564C03Rik	0.042838	0	1	NA
4933433C11Rik	0.289239	-0.630874	0.651184	NA		Numbl	1183.71	0.895343	0.00532463	0.0614069		4930564D02Rik	0	NA	NA	NA
4933433G15Rik	1.74574	-1.74482	0.1796	NA		Nek1	304.039	-1.25328	0.0053267	0.0614069		4930564G21Rik	0.0888105	0	1	NA
4933433G19Rik	5.97522	-1.76255	0.0308992	NA		Tcn2	1230.3	0.868446	0.00532832	0.0614069		4930564K09Rik	5.71457	-0.347676	0.559652	0.667829
4933433H22Rik	0.579589	0.415229	0.760099	NA		D430036J16Rik	32.7515	-1.56535	0.00533161	NA		4930565D16Rik	0	NA	NA	NA
4933434E20Rik	599.367	0.0558722	0.851701	1		Steap3	124.361	1.43562	0.00533184	0.0614069		4930565N06Rik	4.96277	-0.742038	0.396312	0.520935
4933434I20Rik	0.042838	0	1	NA		Sec24a	249.932	-0.980201	0.00534	0.0614069		4930567H12Rik	0.755235	0.823144	0.535449	NA
4933436C20Rik	11.3432	-0.150621	0.841554	1		Naa10	354.722	0.888696	0.0053432	0.0614069		4930567H17Rik	0	NA	NA	NA
4933436E23Rik	0.0265474	0.583514	0.533722	NA		Coq4	210.549	0.578139	0.0053442	0.0614069		4930567J20Rik	0.135473	0	1	NA
4933438B17Rik	0.182068	0	1	NA		Tmem160	370.319	1.02042	0.00534521	0.0614069		4930567K20Rik	0.0710289	0	1	NA
4933438K21Rik	0.613025	0.560989	0.6985	NA		Plcl1	312.958	-0.950606	0.00534698	0.0614069		4930568D16Rik	0	NA	NA	NA
4933439C10Rik	158.523	-0.337552	0.448404	1		Slamf7	18.8378	2.74605	0.00536647	NA		4930568E12Rik	0.187909	-0.429962	0.710488	NA
4933439K11Rik	2.16024	-0.718085	0.578637	NA		Zfp580	301.745	1.08014	0.00536875	0.0615989		4930568G15Rik	0.539082	-1.77932	0.221508	NA
4933440M02Rik	0.376392	0.970091	0.461762	NA		Zfp711	149.669	-1.5343	0.00537847	0.0616521		4930568K20Rik	0	NA	NA	NA
5031410I06Rik	0.985184	0.679	0.620091	NA		Rbm34	267.679	-0.695383	0.00541197	0.0619418		4930570G19Rik	75.47	-0.74975	0.00478802	0.0183694
5031414D18Rik	97.4871	0.802126	0.0887587	0.66875		Meis3	494.109	0.758239	0.00541393	0.0619418		4930571K23Rik	0	NA	NA	NA
5031425E22Rik	125.651	0.0789208	0.815855	1		Dmrta2	52.3684	1.43242	0.00542202	NA		4930572K03Rik	0.0871872	0	1	NA
5031425F14Rik	4.11297	0.0182196	0.985833	NA		Map2k2	1233.13	0.926614	0.00542898	0.0620556		4930572O03Rik	0.274744	0.135487	0.911293	NA
5031426D15Rik	17.8363	0.0365672	0.952241	1		Kcns1	208.411	0.865086	0.00545015	0.0622392		4930572O13Rik	0.881317	-2.28007	0.0999185	NA
5031434C07Rik	0.860885	0.992927	0.485225	NA		Mfap4	200.389	1.75677	0.00546223	0.0623186		4930573O16Rik	0.0778208	0	1	NA
5031434O11Rik	15.9946	-0.904455	0.0864211	0.660557		Rnf219	172.125	-0.690522	0.00548275	0.0623919		4930577N17Rik	18.7307	0.351205	0.371746	0.496806
5031439G07Rik	1887.06	-0.950456	0.00149746	0.0519381		Coq9	580.438	0.417511	0.00548347	0.0623919		4930578C19Rik	5.79796	-1.42662	0.0585539	0.122523
5033404E19Rik	2.79058	0.798393	0.457617	NA		Zfp11	87.1813	-0.943058	0.00548404	0.0623919		4930578E11Rik	1.3511	-1.99539	0.105935	NA
5033406O09Rik	4.02205	0.118324	0.91244	NA		Vtn	681.405	0.839699	0.00550399	0.0625603		4930578I06Rik	0.0494475	0	1	NA
5033411D12Rik	38.0983	-0.0677902	0.885193	1		Apitd1	39.2271	1.16044	0.00551492	NA		4930578M01Rik	6.48114	0.103722	0.849683	0.898278
5330411J11Rik	0.73818	0	1	NA		Dusp15	219.707	0.717718	0.00554962	0.06302		4930578N18Rik	0	NA	NA	NA
5330413P13Rik	14.5982	-0.0238553	0.961451	1		Rbms3	303.258	-1.34352	0.00556091	0.0630437		4930579F01Rik	0	NA	NA	NA
5330417C22Rik	237.643	-0.507354	0.0596914	0.554748		1110065P20Rik	155.231	1.07169	0.00556207	0.0630437		4930579G18Rik	34.0232	0.207822	0.611377	0.711681
5330426P16Rik	49.5859	-0.575273	0.0940816	0.683275		Rad21	1865.01	-0.73742	0.0055695	0.0630453		4930579G24Rik	39.3906	-0.535045	0.178953	0.287506
5330434G04Rik	46.4738	-0.143909	0.785956	1		Nat14	615.596	0.756464	0.00557258	0.0630453		4930579K19Rik	6.33869	0.682881	0.237552	0.357113
5430402O13Rik	4.86511	-0.183757	0.818429	NA		Gpx4	3438.63	0.680192	0.00558665	0.0631458		4930581F22Rik	28.726	0.81375	0.0824149	0.159901
5430403N17Rik	0.54835	-0.83807	0.56876	NA		Etohi1	103.765	-1.7578	0.00559856	0.0632216		4930583K01Rik	0.210705	0.895893	0.450137	NA
5430405H02Rik	24.4038	0.251341	0.570049	1		Slc16a11	126.09	1.17895	0.00561547	0.0633537		4930583P06Rik	0.0917832	0	1	NA
5430416N02Rik	52.4784	0.281342	0.512059	1		Rgs22	18.1315	-1.77942	0.00561582	NA		4930584F24Rik	0	NA	NA	NA
5430416O09Rik	9.46342	0.844904	0.214709	0.960143		Rpl23a	5454.96	0.702175	0.00562097	0.063357		4930590J08Rik	3.33362	-0.394511	0.60511	NA
5430417L22Rik	544.8	-0.121352	0.509193	1		Ppp1r15b	1052.75	-0.608639	0.00563372	0.0634419		4930590L20Rik	0.141996	-0.512898	0.656206	NA
5430419D17Rik	0.134829	0	1	NA		Tmem219	261.398	0.915706	0.00566513	0.0636485		4930591A17Rik	0	NA	NA	NA
5430421F17Rik	1.4542	2.59239	0.0465822	NA		Cys1	72.4173	0.786232	0.00566859	0.0636485		4930592A05Rik	0	NA	NA	NA
5430421N21Rik	1.85804	-0.0112979	0.993816	NA		Asb6	408.711	0.91522	0.00567256	0.0636485		4930592I03Rik	0.0892313	0	1	NA
5430425J12Rik	0.163398	0	1	NA		Dnttip1	299.497	0.648828	0.005673	0.0636485		4930593A02Rik	0.578623	-1.84055	0.190239	NA
5430427M07Rik	0.125797	0	1	NA		Rps19bp1	211.071	0.713933	0.00569071	0.0637717		4930593C16Rik	1.117	1.94426	0.104913	NA
5430427O19Rik	44.613	1.7734	0.0274011	0.358033		Tbkbp1	759.902	0.873133	0.00569447	0.0637717		4930594C11Rik	1.1025	0.395718	0.77019	NA
5430434I15Rik	0.0556557	0	1	NA		Trim25	390.506	0.794137	0.00570508	0.0638318		4930595M18Rik	0	NA	NA	NA
5430435G22Rik	116.907	1.44633	0.00143329	0.0500562		Prickle3	57.3593	1.23573	0.00571601	NA		4930596D02Rik	0	NA	NA	NA
5430437J10Rik	2.0982	0	1	NA		Tonsl	105.104	0.988997	0.00571687	0.0638424		4930596M17Rik	0.319067	0	1	NA
5430440P10Rik	2.69742	0.858244	0.460088	NA		Efcab14	591.127	-0.659074	0.00572164	0.0638424		4930597G03Rik	0	NA	NA	NA
5530401A14Rik	0.686498	0.265919	0.853534	NA		Pomt1	276.738	0.820845	0.00572177	0.0638424		4930598F16Rik	0	NA	NA	NA
5530601H04Rik	68.8384	-0.0256757	0.950861	1		Hnrnpu	5125.92	-0.542783	0.00573117	0.0638475		4930599N23Rik	3.91584	1.51219	0.0771216	0.151523
5730403I07Rik	1.26771	-0.374272	0.762808	NA		Rps2	7961.59	0.856409	0.00573273	0.0638475		4931402G19Rik	6.01907	0.0695854	0.907541	0.940026
5730405O15Rik	4.83521	-0.137267	0.859859	NA		Naga	592.065	0.936864	0.00574319	0.0639054		4931403E22Rik	2.90475	1.21562	0.217108	NA
5730408K05Rik	6.97755	-0.308768	0.712233	NA		Cchcr1	83.1633	1.19872	0.00576376	0.0640178		4931403G20Rik	1.97315	-0.808903	0.444467	NA
5730409E04Rik	1014.25	0.0528682	0.734457	1		Gnai2	5604.85	0.866149	0.00576589	0.0640178		4931406B18Rik	4.77039	0.0624185	0.922704	0.952068
5730412P04Rik	0.399576	0	1	NA		Egfl6	36.1433	-1.06345	0.00576749	NA		4931406C07Rik	406.97	-0.584294	0.0484377	0.106095
5730420D15Rik	0.750698	0.575547	0.687839	NA		Snrpd2	606.979	0.779203	0.00576907	0.0640178		4931406H21Rik	1.14092	-0.279216	0.822127	NA
5730422E09Rik	2.69518	1.54964	0.18276	NA		Atp2b1	7193.85	-1.18528	0.00578609	0.0641481		4931406P16Rik	556.25	-0.161495	0.318243	0.44275
5730435O14Rik	1.38931	-1.11733	0.442475	NA		Hhip	98.7915	-0.921717	0.00580271	0.064199		4931408C20Rik	0.0556557	0	1	NA
5730455P16Rik	785.287	0.267003	0.543958	1		Tmpo	919.505	-0.615474	0.00580292	0.064199		4931408D14Rik	5.69143	-1.72347	0.0119105	0.0360888
5730457N03Rik	0.0955107	0	1	NA		Klhl11	156.486	-1.46628	0.00580761	0.064199		4931409K22Rik	0.557468	-0.691359	0.644015	NA
5730460C07Rik	0.479801	0.437786	0.748422	NA		Zfpl1	294.633	0.873489	0.0058118	0.064199		4931414P19Rik	60.3531	0.357325	0.166125	0.271871
5730480H06Rik	10.915	-0.955985	0.240462	0.987512		Far1	706.535	-1.62981	0.00581795	0.0642086		4931417E11Rik	0	NA	NA	NA
5730488B01Rik	0.848715	0	1	NA		Pdpk1	1316.54	-1.07142	0.00582894	0.0642716		4931417G12Rik	8.02689	0.230473	0.674911	0.763202
5730507C01Rik	74.0425	0.0687718	0.814256	1		Aff4	2001.05	-1.04701	0.00584179	0.0643549		4931419H13Rik	0.492705	1.30987	0.385972	NA
5730508B09Rik	71.0604	-0.882687	0.0183999	0.280571		2900008C10Rik	53.6034	1.14137	0.00585472	NA		4931420L22Rik	0.229461	-0.419287	0.738983	NA
5730522E02Rik	13.9638	-0.285812	0.635849	1		Ramp2	154.751	0.740171	0.00585655	0.0644107		4931423N10Rik	1.79818	-0.988667	0.327371	NA
5730559C18Rik	55.5808	-0.16881	0.70951	1		Fgd2	631.777	1.31457	0.00586291	0.0644107		4931428F04Rik	235.937	0.34326	0.171757	0.278858
5730577I03Rik	56.7177	0.310778	0.555305	1		4931414P19Rik	60.3531	1.07655	0.00587086	NA		4931428L18Rik	2.33722	0.100683	0.91897	NA
5830403L16Rik	7.89395	0.821287	0.310182	NA		Lgals9	971.848	0.920249	0.00587728	0.0644107		4931429I11Rik	11.4354	-0.0911652	0.869912	0.912972
5830403M04Rik	0.550904	1.44806	0.305222	NA		St3gal3	589.503	0.646908	0.00588352	0.0644107		4931429L15Rik	2.84012	-0.219697	0.798876	NA
5830411N06Rik	0.650427	-1.56184	0.276559	NA		Pcdhb20	107.063	-0.81922	0.00588973	0.0644107		4931429P17Rik	0.525805	-0.608476	0.671732	NA
5830415F09Rik	51.5443	-0.128143	0.734352	1		Vars2	291.031	0.801678	0.00589104	0.0644107		4931430N09Rik	0	NA	NA	NA
5830416I19Rik	5.59918	0.623465	0.464333	NA		Skil	1102.65	-0.855302	0.00589415	0.0644107		4931431B13Rik	0.082031	0.805977	0.474154	NA
5830416P10Rik	11.4368	0.0423952	0.962378	1		1810043G02Rik	338.221	0.604923	0.00589576	0.0644107		4931431C16Rik	6.21158	-0.279965	0.735474	0.81003
5830417I10Rik	119.213	-0.0337838	0.89149	1		Eif3k	1362.59	0.774717	0.00589757	0.0644107		4931431F19Rik	0	NA	NA	NA
5830418K08Rik	300.342	-0.295056	0.661085	1		Cd93	223.505	-0.809597	0.00590417	0.0644107		4931440F15Rik	4.40731	0.387576	0.580687	0.685988
5830418P13Rik	1.91788	1.2992	0.277832	NA		Anln	313.002	-1.27816	0.00590572	0.0644107		4931440J10Rik	1.27582	-1.62709	0.16739	NA
5830428M24Rik	0.468192	0.57967	0.680871	NA		Rplp0	8293.01	0.915829	0.0059104	0.0644107		4931440L10Rik	0.108525	0.803683	0.482847	NA
5830432E09Rik	6.40287	1.00869	0.342853	NA		Apobec3	316.843	1.01107	0.00592846	0.0645496		4931440P22Rik	10.633	1.00486	0.0499272	0.108557
5830454E08Rik	8.11247	0.337882	0.640049	NA		Ybx2	26.4357	1.34648	0.00594663	NA		4932411E22Rik	20.2662	-1.02176	0.0135728	0.0398839
5830473C10Rik	1.77521	-2.25216	0.129675	NA		Il16	424.197	1.24428	0.00595835	0.0645624		4932411N23Rik	1.51692	1.01763	0.45807	NA
5930403L14Rik	458.925	0.571148	0.113843	0.746988		Cltb	1954.44	0.710769	0.00596667	0.0645624		4932412D23Rik	0.557335	-0.743783	0.61932	NA
5930412G12Rik	30.1859	-0.720924	0.0741432	0.610423		Alpl	106.299	0.816423	0.00596806	0.0645624		4932413F04Rik	0.0501968	-0.610671	0.591591	NA
5930438M14Rik	13.6419	1.34477	0.0922825	0.676578		Pls1	104.32	-1.17092	0.0059698	0.0645624		4932414J04Rik	0.0888105	0	1	NA
6030407O03Rik	2.0074	-1.49353	0.215833	NA		Trex1	334.826	0.978681	0.0059711	0.0645624		4932414N04Rik	0.963811	0.546747	0.695282	NA
6030408B16Rik	3.47379	-0.549238	0.607382	NA		Guk1	813.907	0.500166	0.00597482	0.0645624		4932415G12Rik	247.245	-0.848048	0.00670478	0.0233604
6030419C18Rik	2001.27	-0.205457	0.560895	1		1700017B05Rik	749.148	1.01403	0.00598714	0.0645624		4932415M13Rik	0.0344504	0	1	NA
6030440G07Rik	3.63698	-1.01336	0.296669	NA		2700094K13Rik	275.36	0.919053	0.00599359	0.0645624		4932416H05Rik	68.3691	-0.0586912	0.796531	0.857745
6030458C11Rik	440.452	-0.0947766	0.685473	1		Anapc13	287.977	0.902704	0.00599756	0.0645624		4932416K20Rik	1.35039	1.20765	0.340751	NA
6030466F02Rik	0.154115	0	1	NA		Syncrip	1366.37	-0.87687	0.0060011	0.0645624		4932418E24Rik	16.8582	0.674064	0.218326	0.33453
6030468B19Rik	2.69963	-0.686201	0.586468	NA		Usp45	384.91	-1.14211	0.00600181	0.0645624		4932429P05Rik	0	NA	NA	NA
6030498E09Rik	0.819421	0.422201	0.766894	NA		Tst	377.2	1.15727	0.00600269	0.0645624		4932435O22Rik	1.64598	0.507035	0.648181	NA
6230400D17Rik	17.0162	-0.31098	0.506582	1		Ccdc86	220.599	0.856355	0.0060095	0.0645624		4932438A13Rik	1350.3	-1.07433	0.0226861	0.0592686
6330403A02Rik	3215.1	0.148593	0.506299	1		Kcnq3	297.845	-1.12406	0.00601169	0.0645624		4932438H23Rik	19.9935	0.108875	0.783857	0.848452
6330403K07Rik	1982.12	0.158644	0.545997	1		Nup160	229.304	-1.09004	0.00601799	0.0645624		4932441J04Rik	6.31373	0.429051	0.464133	0.583432
6330403M23Rik	381.983	0.00672692	0.993863	1		Cxcl14	942.546	0.568555	0.00601803	0.0645624		4932443I19Rik	8.33376	0.993397	0.0619214	0.12788
6330407A03Rik	1.23462	-0.658243	0.642293	NA		Unc5c	349.458	-1.25423	0.00601988	0.0645624		4932702P03Rik	0.163306	0.806712	0.496492	NA
6330408A02Rik	132.261	-0.0103202	0.96708	1		Fbxl21	36.9315	-1.17904	0.0060351	NA		4933400A11Rik	0	NA	NA	NA
6330409D20Rik	15.9767	0.0299973	0.956739	1		Cdk7	539.595	-0.694324	0.00604432	0.0647483		4933400B14Rik	0	NA	NA	NA
6330410L21Rik	2.85442	0.141631	0.890211	NA		Gm3414	37.0396	-1.71157	0.0060461	NA		4933400C23Rik	0.265047	0.567325	0.636684	NA
6330415B21Rik	0.686546	1.63606	0.240955	NA		Cpne1	521.522	-0.46987	0.00604786	0.0647483		4933400F21Rik	0.236149	0	1	NA
6330416G13Rik	396.117	0.0933862	0.608367	1		Rogdi	1313.9	0.743767	0.00605904	0.0648109		4933400L20Rik	0.0348729	0	1	NA
6330418K02Rik	14.2071	-0.0775952	0.902217	1		Zfp92	44.6725	-1.0109	0.00606548	NA		4933401B06Rik	0	NA	NA	NA
6330549D23Rik	10.6988	-0.199865	0.746158	1		Fndc3a	815.787	-1.17465	0.00606935	0.0648344		4933401D09Rik	1.31093	0.759909	0.495661	NA
6430531B16Rik	11.3195	-0.00821355	0.98974	1		Drap1	1560.63	0.81912	0.00607227	0.0648344		4933401H06Rik	0.0494475	0	1	NA
6430548M08Rik	2460.62	0.168422	0.50853	1		Tlr9	346.955	1.72164	0.00607723	0.0648344		4933401P06Rik	0.356995	-1.31405	0.380709	NA
6430550D23Rik	6.37779	-0.0143939	0.986745	NA		Sugp1	557.999	0.509345	0.00609631	0.064981		4933402C06Rik	0.178602	-0.680557	0.561626	NA
6430562O15Rik	3.58867	-0.831939	0.492007	NA		C1qtnf4	1776.12	0.947079	0.00611013	0.0649811		4933402D24Rik	7.45539	-1.08206	0.0517429	0.111506
6430571L13Rik	63.8867	0.0292529	0.932743	1		Gzmm	15.8319	1.75669	0.00611183	NA		4933402E13Rik	0	NA	NA	NA
6430573F11Rik	85.7818	-0.263224	0.248691	0.99637		Fam76b	246.531	-1.16668	0.00611281	0.0649811		4933402J07Rik	0.0856524	0	1	NA
6430584L05Rik	25.9086	0.806835	0.100771	0.707166		Slc35e4	352.259	0.906291	0.00611737	0.0649811		4933402J10Rik	0	NA	NA	NA
6530402F18Rik	177.524	0.591806	0.0504541	0.511526		Zfp13	188.021	0.856855	0.00611933	0.0649811		4933402J15Rik	0.109066	1.27004	0.269113	NA
6530411M01Rik	8.32795	0.459435	0.573943	NA		Polr2f	408.613	0.95373	0.00612303	0.0649811		4933402N03Rik	0	NA	NA	NA
6720401G13Rik	538.032	-0.827782	0.21573	0.961714		Glra3	18.5632	-2.20836	0.00612703	NA		4933402N22Rik	0	NA	NA	NA
6720456H20Rik	332.516	-0.107239	0.623328	1		Slc25a18	567.989	0.75156	0.00614264	0.0651323		4933402P03Rik	0.0668664	0	1	NA
6720468P15Rik	6.98555	-1.09301	0.186026	NA		Papolg	219.802	-1.01111	0.00614899	0.0651372		4933403G14Rik	60.051	-0.372371	0.198937	0.311683
6720483E21Rik	3.67434	-0.940464	0.310396	NA		Mrps34	391.081	0.869322	0.00615381	0.0651372		4933403O08Rik	1.1282	0	1	NA
6720489N17Rik	36.5152	0.0441667	0.951352	1		Fcho2	485.488	-1.22346	0.00617663	0.0652207		4933404G15Rik	0.02638	-0.60948	0.588607	NA
6820408C15Rik	32.6627	-0.663444	0.149316	0.833893		Armcx5	210.489	-1.07054	0.00617681	0.0652207		4933404K08Rik	3.13014	-0.768472	0.449489	NA
6820431F20Rik	2425.79	0.114348	0.897084	1		Tnxb	51.4511	1.34895	0.00617772	NA		4933404O12Rik	165.844	-0.254867	0.14222	0.241635
7420461P10Rik	0.47685	-0.281943	0.846295	NA		Urm1	537.337	0.607228	0.00617778	0.0652207		4933405D12Rik	4.77555	-1.32959	0.101929	0.188397
7420700N18Rik	0.23318	-0.520538	0.704364	NA		Klhl9	1209.29	-0.996739	0.00618546	0.0652451		4933405E24Rik	0	NA	NA	NA
7420701I03Rik	0.0480857	0	1	NA		B4galnt1	1624.46	0.767956	0.00620293	0.0652811		4933405L10Rik	2.44989	0.976625	0.262766	NA
7530416G11Rik	1.52939	-1.40587	0.29342	NA		Uqcrq	1400.18	0.852401	0.00620308	0.0652811		4933405O20Rik	0.0904214	0.877077	0.438175	NA
7530420F21Rik	1.96925	3.34828	0.00898614	NA		Sp3	700.938	-1.03457	0.00620497	0.0652811		4933406C10Rik	6.63192	-0.241312	0.72244	0.80004
7630403G23Rik	0.294481	-1.70307	0.16433	NA		Usf1	771.7	0.736909	0.00621771	0.0653585		4933406D12Rik	0	NA	NA	NA
8030423F21Rik	2.47548	-1.26525	0.276788	NA		Ndufa13	1803.96	0.960362	0.00623034	0.0654347		4933406F09Rik	0.17933	-0.407117	0.726535	NA
8030423J24Rik	1.28343	0.0527297	0.968454	NA		Bloc1s1	474.771	0.834996	0.00623897	0.0654689		4933406G16Rik	0	NA	NA	NA
8030442B05Rik	2.04257	-0.0422232	0.973812	NA		Cdk5rap3	397.338	0.748248	0.00624892	0.0655167		4933406I18Rik	4.44698	0.0659456	0.931111	0.958338
8030443G20Rik	0.0615157	0	1	NA		Myo1b	467.306	-1.02965	0.0062618	0.0655951		4933406J08Rik	0	NA	NA	NA
8030462N17Rik	203.067	-0.239911	0.506041	1		Mrpl14	190.514	0.953287	0.00628821	0.0658152		4933406J10Rik	0.565676	0	1	NA
8430403D17Rik	3.7907	-0.198892	0.850671	NA		Lamtor2	384.711	0.606469	0.00630699	0.0659549		4933406K04Rik	0.103835	-0.253789	0.827592	NA
8430408G22Rik	37.1061	0.563931	0.291014	1		Pgr	234.568	-0.669977	0.00633282	0.0661682		4933406M09Rik	0.0884933	0	1	NA
8430410A17Rik	196.49	-0.407887	0.0365877	0.427242		Pigm	266.478	-0.907786	0.00634085	0.0661953		4933407E24Rik	0.807445	-0.276609	0.834642	NA
8430419L09Rik	2234.71	0.155479	0.52624	1		Pgap1	583.033	-1.55355	0.0063646	0.0663861		4933407G14Rik	0.121836	0	1	NA
8430422H06Rik	0.0239293	0	1	NA		Palm	3136.3	0.949668	0.00637842	0.0664452		4933407I05Rik	0.438564	-0.818782	0.583333	NA
8430423G03Rik	0.158652	0	1	NA		Shisa5	1382.41	0.787027	0.00638118	0.0664452		4933407K13Rik	27.9695	-0.318626	0.553258	0.662155
8430427H17Rik	791.014	0.358575	0.192077	0.922327		Klf12	230.017	-1.37197	0.00640356	0.0666211		4933407L21Rik	35.0689	0.410071	0.200426	0.313494
8430429K09Rik	68.0602	0.0962182	0.787668	1		BC030336	545.371	-1.0556	0.00641668	0.0667005		4933408B17Rik	7.2525	-0.184975	0.762663	0.831865
8430431K14Rik	0.261663	0.862613	0.518819	NA		Ccdc50	1292.2	-0.981506	0.00644511	0.0669389		4933408J17Rik	0.387314	0.31826	0.832817	NA
8430436N08Rik	0.116669	0.389442	0.68738	NA		2310044G17Rik	925.336	-0.364612	0.00645859	0.0670014		4933408N05Rik	3.29221	0.178437	0.847696	NA
8430437L04Rik	0.0494475	0	1	NA		H2-DMb1	116.563	1.3805	0.00646215	0.0670014		4933409G03Rik	0.0491766	0	1	NA
9030025P20Rik	51.0873	-0.1077	0.851463	1		Dlk2	222.412	0.97138	0.00648556	0.0671422		4933409K07Rik	1.63795	0.357201	0.731632	NA
9030204H09Rik	0.15634	-0.720786	0.462005	NA		Uqcr11	1316.1	0.994625	0.00648677	0.0671422		4933411E08Rik	1.62019	-0.484849	0.661017	NA
9030404E10Rik	0.137032	0	1	NA		Dazl	29.7546	-1.43552	0.0064925	NA		4933411G06Rik	0	NA	NA	NA
9030612E09Rik	12.9602	0.03022	0.95989	1		Fsd1l	334.566	-1.33986	0.00649733	0.0671943		4933411G11Rik	0	NA	NA	NA
9030617O03Rik	230.513	0.211706	0.364152	1		Slc30a1	432.855	-0.643476	0.00652314	0.0674039		4933411K16Rik	1.05827	1.90211	0.179347	NA
9030619P08Rik	2.07565	0	1	NA		Gm10033	31.0142	-1.69803	0.0065331	NA		4933411K20Rik	308.496	-1.0756	0.00294957	0.0128376
9030624G23Rik	127.399	-0.234051	0.305199	1		Tmem208	290.807	0.764475	0.00653602	0.0674797		4933412E12Rik	56.9204	-0.130786	0.556919	0.665453
9030624J02Rik	933.236	-0.0607835	0.730614	1		Fyb	628.393	1.27635	0.00656078	0.0675416		4933412E24Rik	0	NA	NA	NA
9130008F23Rik	3.94917	-0.230684	0.845659	NA		Efemp2	220.21	0.982015	0.0065617	0.0675416		4933412O06Rik	8.55141	-0.228309	0.662779	0.75365
9130011E15Rik	247.498	0.1662	0.477076	1		Megf9	501.805	-1.05437	0.00656201	0.0675416		4933413G19Rik	6.28049	2.39692	4.27646e-05	0.000608191
9130015A21Rik	0.200247	-0.773544	0.466044	NA		Kdm1b	180.057	-0.6418	0.00656802	0.0675416		4933413J09Rik	1.20423	0.292234	0.806844	NA
9130017N09Rik	4.7646	0.0722359	0.938924	NA		Diap2	379.134	-1.25455	0.00657049	0.0675416		4933413L06Rik	0.512503	-1.68337	0.240481	NA
9130019O22Rik	28.5067	0.063448	0.879811	1		Fchsd2	955.435	-0.576701	0.00657534	0.0675416		4933415F23Rik	0.659912	-2.09462	0.156383	NA
9130019P16Rik	19.775	-0.749792	0.282751	1		Kif18a	34.4855	-1.7045	0.00658702	NA		4933416C03Rik	0.053926	0	1	NA
9130023H24Rik	49.4183	0.34597	0.391691	1		A330021E22Rik	115.602	-0.74831	0.00660043	0.0677421		4933416E03Rik	0	NA	NA	NA
9130024F11Rik	140.83	1.14681	0.0121432	0.214515		Zbtb37	40.5883	-1.42657	0.00663264	NA		4933416I08Rik	1.16685	0.850126	0.461815	NA
9130206I24Rik	1.85724	-1.39711	0.317819	NA		Spef1	145.207	0.727658	0.00663744	0.0680646		4933416M06Rik	0.15895	-0.4459	0.699175	NA
9130209A04Rik	0.608223	1.31283	0.356915	NA		Bscl2	1053.72	0.584542	0.00665694	0.0681729		4933416M07Rik	0.122788	0.695083	0.544962	NA
9130221F21Rik	5.93825	0.847718	0.373992	NA		Rplp2	2195.28	0.955285	0.00666187	0.0681729		4933417A18Rik	0	NA	NA	NA
9130221H12Rik	46.98	0.229522	0.468744	1		Atp6v1f	1161.89	0.64478	0.00666866	0.0681729		4933417D19Rik	10.8603	-0.425356	0.406687	0.530344
9130227L01Rik	4.66759	1.75279	0.0781572	NA		Dand5	99.9093	0.647739	0.00667043	0.0681729		4933417E11Rik	0.0804525	0.809922	0.471761	NA
9130230L23Rik	0.0700514	0	1	NA		Ltc4s	459.618	1.16696	0.00667642	0.0681768		4933417G07Rik	0	NA	NA	NA
9130401M01Rik	349.3	-0.18411	0.496029	1		Dctpp1	215.699	0.903781	0.00668884	0.068196		4933417O13Rik	1.15356	-1.4442	0.268869	NA
9130409I23Rik	0.40748	-0.860202	0.559856	NA		Ccdc126	107.835	-0.685242	0.00669075	0.068196		4933421I07Rik	0	NA	NA	NA
9230009I02Rik	3.20282	-0.485438	0.673422	NA		Cul5	704.54	-0.786024	0.00669512	0.068196		4933421O10Rik	127.772	-0.0831677	0.58103	0.686343
9230102K24Rik	0.597173	-1.38134	0.350389	NA		Ttpa	44.4633	-1.18918	0.0066964	NA		4933422A05Rik	0.337487	-0.0352932	0.981423	NA
9230102O04Rik	0.322764	0.503194	0.707562	NA		Man2b2	1295	1.01806	0.00670367	0.068226		4933422H20Rik	0.553928	0.891575	0.514527	NA
9230104L09Rik	0.116654	-0.25653	0.793262	NA		Dus3l	711.324	0.764459	0.00672557	0.0683268		4933424G05Rik	0.573258	0.192545	0.894258	NA
9230105E05Rik	1.45069	-0.939127	0.487503	NA		Slmap	1005.58	-1.0873	0.00673225	0.0683268		4933424G06Rik	4.02373	-0.40978	0.597201	0.699868
9230110C19Rik	80.8433	-0.0336532	0.8994	1		Tagap	103.776	1.75252	0.00673705	0.0683268		4933425B07Rik	0	NA	NA	NA
9230112J17Rik	6.82767	-0.978548	0.142941	NA		Ccs	219.339	0.754598	0.00673848	0.0683268		4933425H06Rik	0	NA	NA	NA
9230114K14Rik	19.468	-0.416656	0.458084	1		Wbscr16	179.053	0.833776	0.00674166	0.0683268		4933425L06Rik	0.475374	-0.694299	0.643481	NA
9230115E21Rik	1.17949	-2.16884	0.101415	NA		Vav1	837.099	1.01561	0.00674949	0.0683492		4933426D04Rik	1.65821	0.355564	0.735599	NA
9230116N13Rik	6.66935	-0.949774	0.200744	NA		Tpst2	629.915	0.765714	0.0067679	0.0684785		4933426M11Rik	924.536	-0.277997	0.107541	0.196165
9330020H09Rik	24.4262	-0.307213	0.498741	1		Fam20a	173.306	0.719612	0.00677862	0.06853		4933427D06Rik	3.64852	1.72604	0.069585	0.140124
9330111N05Rik	0.741732	1.06306	0.454021	NA		Lrp6	702.895	-0.748844	0.00678947	0.0685827		4933427D14Rik	327.179	0.155557	0.53268	0.642909
9330117O12Rik	5.53539	-1.96094	0.0557172	NA		Lamb2	460.675	1.19181	0.00681173	0.0687444		4933427E11Rik	1.60307	1.12114	0.303842	NA
9330133O14Rik	87.2323	0.13967	0.674212	1		Ncf4	193.984	1.59364	0.00681678	0.0687444		4933427E13Rik	0.0890837	0	1	NA
9330151L19Rik	165.164	0.0392502	0.939381	1		Cdk12	319.681	-0.720503	0.00683245	0.0688174		4933427G17Rik	3.37884	-0.0414448	0.958148	NA
9330158H04Rik	14.7127	-0.19857	0.74946	1		Rab1b	2080.28	0.815141	0.00683534	0.0688174		4933427I22Rik	2.24892	-0.454978	0.632946	NA
9330159F19Rik	865.213	-0.212091	0.685261	1		Pgbd5	1533.03	0.62901	0.00684595	0.0688672		4933428C19Rik	0.306632	-1.2709	0.394635	NA
9330159M07Rik	24.0724	-0.390893	0.342929	1		Znhit1	533.596	0.739363	0.00686283	0.06898		4933429K18Rik	0.179348	0.613111	0.598522	NA
9330162B11Rik	0.0503093	0.473473	0.617343	NA		Tcf12	673.343	-0.783733	0.00688527	0.0691484		4933429O19Rik	2.45417	-0.33048	0.7062	NA
9330175E14Rik	1.05881	0.217032	0.877777	NA		Stom	338.949	0.538617	0.00690004	0.0692395		4933430H16Rik	0	NA	NA	NA
9330175M20Rik	4.57325	-0.393656	0.642397	NA		Ifit3	222	1.59824	0.00692027	0.0693853		4933430I17Rik	5.22416	-0.792619	0.27297	0.395351
9330178D15Rik	0.477906	0.365344	0.802336	NA		4930414L22Rik	148.894	0.812829	0.00692988	0.0694243		4933430M04Rik	0.314152	0.286911	0.849784	NA
9330179D12Rik	21.578	0.433079	0.333305	1		Loxl3	90.4763	1.12063	0.00695497	0.0696184		4933430N04Rik	0	NA	NA	NA
9330182L06Rik	457.907	-0.249739	0.522376	1		2010107G23Rik	220.074	0.624916	0.00697371	0.0697155		4933431E20Rik	758.512	-0.250657	0.203716	0.317291
9430008C03Rik	101.367	-0.0174467	0.972316	1		Zfp111	119.81	-0.829904	0.00699494	0.0697155		4933431G14Rik	0.820991	-0.639683	0.666812	NA
9430014N10Rik	0.0239293	0	1	NA		Begain	1574.04	0.820928	0.00699948	0.0697155		4933432G23Rik	0.0841117	-1.25739	0.276412	NA
9430015G10Rik	209.171	-0.290583	0.336574	1		Athl1	105.877	1.0715	0.007001	0.0697155		4933432I03Rik	5.4877	-1.97918	0.0584879	0.122416
9430016H08Rik	168.781	-0.0717061	0.787858	1		Ino80b	219.202	0.944176	0.00700117	0.0697155		4933432I09Rik	5.238	0.676729	0.235753	0.354937
9430018G01Rik	1.68891	-0.700862	0.580139	NA		Ppp1r37	1757.99	0.835138	0.0070042	0.0697155		4933433C11Rik	0.289239	1.34379	0.374372	NA
9430020K01Rik	1142.67	-0.346541	0.17096	0.880791		Inpp4b	122.126	-1.33597	0.00700917	0.0697155		4933433F19Rik	0	NA	NA	NA
9430021M05Rik	97.8986	0.852122	0.0514413	0.516697		Tac2	101.035	1.05115	0.00701053	0.0697155		4933433G15Rik	1.74574	-0.531201	0.67759	NA
9430023L20Rik	320.168	-0.0608692	0.857453	1		Spty2d1	308.651	-0.695954	0.00702041	0.0697567		4933433G19Rik	5.97522	0.350345	0.627844	0.725309
9430037G07Rik	20.6408	-0.382021	0.467314	1		Tmem259	1642.04	0.809224	0.00703816	0.0698347		4933433H22Rik	0.579589	-0.916919	0.537557	NA
9430038I01Rik	40.4362	-0.0114811	0.977437	1		Zfp455	33.6051	-1.41524	0.00703953	NA		4933434E20Rik	599.367	-0.141439	0.507216	0.621697
9430041J12Rik	27.396	-0.180407	0.667011	1		C1ql2	234.452	1.6408	0.00703974	0.0698347		4933434I20Rik	0.042838	0	1	NA
9430060I03Rik	2.12181	0.851559	0.440993	NA		Aurkaip1	633.914	0.677663	0.00704968	0.0698763		4933436C20Rik	11.3432	0.731084	0.179873	0.288583
9430069I07Rik	1.1851	0	1	NA		Slc25a10	308.256	0.912068	0.00705677	0.0698896		4933436E23Rik	0.0265474	-0.611818	0.587221	NA
9430076C15Rik	0.83943	1.03907	0.465561	NA		Des	16.9596	1.81667	0.00709409	NA		4933436H12Rik	0	NA	NA	NA
9430076G02Rik	0.582945	-1.23654	0.399433	NA		0610009L18Rik	34.0363	1.10824	0.00711321	NA		4933436I01Rik	0	NA	NA	NA
9430083A17Rik	25.4869	0.0219513	0.959439	1		Pfkl	1890.9	0.772914	0.00712029	0.0704187		4933438B17Rik	0.182068	0	1	NA
9430091E24Rik	29.2484	0.354438	0.498701	1		Nat9	172.536	0.781723	0.00712177	0.0704187		4933438K21Rik	0.613025	-2.25031	0.122312	NA
9530003J23Rik	0.159296	-0.714219	0.466713	NA		Secisbp2l	1561.88	-0.883824	0.00712908	0.0704336		4933439C10Rik	158.523	0.809537	0.0112409	0.0346185
9530026F06Rik	1.66491	-0.421265	0.750098	NA		Npdc1	2232.34	0.889928	0.00714549	0.0705385		4933439K11Rik	2.16024	0.0195565	0.986276	NA
9530026P05Rik	2.70063	1.06401	0.3094	NA		Asb4	36.9752	-1.54223	0.00715676	NA		4933440J02Rik	0	NA	NA	NA
9530027J09Rik	2.3806	0.270308	0.832782	NA		Rpl8	5337.05	0.924476	0.00716529	0.0706766		4933440M02Rik	0.376392	-1.3816	0.344209	NA
9530036O11Rik	5.68112	0.299589	0.716547	NA		Fabp3	834.229	0.432232	0.007177	0.0707347		5031410I06Rik	0.985184	-2.50862	0.0666373	NA
9530048J24Rik	0.157799	0.27558	0.777778	NA		Chpt1	282.591	-0.836677	0.00720909	0.0709935		5031414D18Rik	97.4871	-0.166576	0.598446	0.700864
9530051G07Rik	5.64974	0.807804	0.348609	NA		Lmcd1	67.5729	0.976246	0.0072214	NA		5031425E22Rik	125.651	0.307641	0.200459	0.313503
9530052E02Rik	4.66422	-1.04068	0.286464	NA		Zfp191	400.434	-0.856511	0.00725986	0.0714277		5031425F14Rik	4.11297	-1.36415	0.13524	0.232539
9530053A07Rik	4.8588	0.959457	0.280582	NA		Serf2	1637.1	0.772728	0.00726493	0.0714277		5031426D15Rik	17.8363	-0.322815	0.4799	0.597416
9530059O14Rik	0.807341	0.522938	0.71559	NA		Hspb3	29.1791	1.60455	0.00726753	NA		5031434C07Rik	0.860885	-0.622973	0.660547	NA
9530068E07Rik	1640.3	0.291486	0.125179	0.774427		Eef1a2	10715.3	0.800942	0.007278	0.0714984		5031434O11Rik	15.9946	1.36418	0.000406061	0.00301763
9530077C05Rik	82.0207	-0.262478	0.456476	1		Apoc2	30.1742	2.94903	0.00729915	NA		5031439G07Rik	1887.06	1.17482	3.6613e-08	2.62898e-06
9530080O11Rik	16.5027	0.678057	0.192005	0.922327		Lsm4	469.368	0.949914	0.00732457	0.0718473		5033403H07Rik	0	NA	NA	NA
9530082P21Rik	1154.26	0.247999	0.164117	0.867338		Tmem132a	2955.78	0.986679	0.00732533	0.0718473		5033404E19Rik	2.79058	0.487835	0.530611	NA
9530091C08Rik	9.66042	-0.146233	0.842625	1		Lcor	40.5753	-1.69925	0.0073279	NA		5033406O09Rik	4.02205	0.611889	0.454008	0.574299
9630013A20Rik	81.1528	-0.574586	0.430871	1		Cdc73	194.938	-1.10126	0.00733326	0.0718672		5033411D12Rik	38.0983	-0.140981	0.681106	0.76811
9630028B13Rik	8.16271	0.635269	0.443931	NA		Wapal	511.289	-1.15111	0.0073637	0.0721073		5330411J11Rik	0.73818	0	1	NA
9630028H03Rik	0.146363	0.255748	0.794176	NA		Jund	2787.54	0.853121	0.00737273	0.0721323		5330413P13Rik	14.5982	-0.417004	0.274513	0.39648
9630033F20Rik	391.754	-0.104265	0.675622	1		Jak3	365.893	1.03905	0.00737811	0.0721323		5330417C22Rik	237.643	0.205169	0.289844	0.413413
9830001H06Rik	1780.08	-0.197689	0.573599	1		St6galnac3	76.0094	-0.994578	0.00739856	0.0722182		5330426P16Rik	49.5859	-0.443769	0.1079	0.196642
9830107B12Rik	3.42843	-1.59958	0.148535	NA		Nudt17	52.1572	0.971341	0.00740117	NA		5330434G04Rik	46.4738	-1.4071	0.000647021	0.00425825
9830132P13Rik	1.39729	0.449497	0.729545	NA		Rfng	635.861	0.707422	0.00740375	0.0722182		5330439B14Rik	0	NA	NA	NA
9830147E19Rik	33.244	-0.0818765	0.8842	1		Hip1r	1159.99	0.790066	0.00740471	0.0722182		5430401F13Rik	0	NA	NA	NA
9830166K06Rik	12.1918	0.236593	0.707753	1		Rps8	5271.04	0.686247	0.00742177	0.0723036		5430402E10Rik	0	NA	NA	NA
9930012K11Rik	25.24	0.376334	0.485261	1		Plcb1	2114.66	-0.921744	0.00744131	0.0723036		5430402O13Rik	4.86511	0.0313857	0.959428	0.976903
9930013L23Rik	287.187	0.426856	0.294774	1		Comtd1	149.546	1.00882	0.00744181	0.0723036		5430403N17Rik	0.54835	0.316017	0.83434	NA
9930014A18Rik	49.2169	0.176536	0.73352	1		Rnf103	693.78	-0.58511	0.00744263	0.0723036		5430405H02Rik	24.4038	0.514179	0.0869239	0.166668
9930021J03Rik	555.465	0.0135332	0.979329	1		Rac3	515.071	0.871039	0.00745203	0.0723036		5430416N02Rik	52.4784	-0.0462956	0.879733	0.920409
9930104L06Rik	179.592	-0.0407892	0.904651	1		Spsb3	628.321	0.685441	0.00746426	0.0723036		5430416O09Rik	9.46342	0.324439	0.464153	0.583432
9930111J21Rik1	84.5042	0.652458	0.378401	1		Prkx	207.532	-0.726266	0.00747375	0.0723036		5430417L22Rik	544.8	0.116443	0.373704	0.498683
9930111J21Rik2	0.863847	0	1	NA		Rpp25	163.219	0.610703	0.00747633	0.0723036		5430419D17Rik	0.134829	0	1	NA
a	0.325295	0.312649	0.818379	NA		Tubgcp2	545.988	0.384461	0.00747835	0.0723036		5430421F17Rik	1.4542	-1.68478	0.131412	NA
A030009H04Rik	905.94	0.272577	0.237593	0.986345		Kif19a	103.787	1.35876	0.00747848	0.0723036		5430421N21Rik	1.85804	-0.652594	0.659898	NA
A130010J15Rik	76.1239	0.411942	0.241023	0.987594		Cd48	278.4	2.01939	0.00749002	0.0723036		5430425J12Rik	0.163398	0.649429	0.576448	NA
A130049A11Rik	11.1136	0.740841	0.289034	1		Neurod2	1136.87	1.08322	0.00749342	0.0723036		5430427M07Rik	0.125797	0.774472	0.500994	NA
A130077B15Rik	307.815	-0.198776	0.776023	1		Zfp760	129.685	-1.33118	0.00749787	0.0723036		5430427O19Rik	44.613	-0.768055	0.132862	0.229378
A1bg	0.278979	0	1	NA		Lypla2	1081.66	0.914874	0.00749799	0.0723036		5430428K19Rik	0	NA	NA	NA
A1cf	0.186802	0	1	NA		Zfp777	395.825	0.727194	0.00750609	0.0723036		5430434I15Rik	0.0556557	0	1	NA
A230001M10Rik	12.3449	-2.4341	0.0126532	0.221232		Ylpm1	1073.25	-0.593537	0.00750859	0.0723036		5430435G22Rik	116.907	-0.235662	0.444028	0.565394
A230020J21Rik	1.39622	1.66175	0.221487	NA		Thoc6	128.566	0.98065	0.00752373	0.0723921		5430437J10Rik	2.0982	2.01588	0.146583	NA
A230028O05Rik	2.57456	1.13105	0.323497	NA		Kbtbd8	85.0994	-1.54646	0.00753546	0.0724128		5430440P10Rik	2.69742	-0.235903	0.794569	NA
A230046K03Rik	561.066	0.0260922	0.955184	1		Dstyk	641.833	-0.591984	0.0075378	0.0724128		5530400C23Rik	0	NA	NA	NA
A230050P20Rik	429.618	-0.215518	0.670552	1		Tceb2	1748.87	0.963959	0.00755964	0.0725107		5530401A14Rik	0.686498	0.11034	0.935049	NA
A230056J06Rik	10.0348	1.03435	0.116622	0.753416		Clta	3733.37	0.578344	0.00756216	0.0725107		5530601H04Rik	68.8384	-1.09985	0.000486226	0.00344123
A230056P14Rik	97.4085	-0.105049	0.803554	1		Gm16532	88.7518	-0.764688	0.00756586	0.0725107		5730403I07Rik	1.26771	0.0445466	0.96668	NA
A230057D06Rik	51.3428	-0.201121	0.792632	1		Oaf	240.329	0.955784	0.00757209	0.0725132		5730405O15Rik	4.83521	-0.301462	0.628963	0.72629
A230065H16Rik	42.6918	-0.883798	0.232912	0.978211		Phex	16.0149	-1.87921	0.00757665	NA		5730408K05Rik	6.97755	-0.315762	0.629418	0.726676
A230070E04Rik	79.3927	-0.129222	0.652489	1		Slc17a8	77.7973	-0.986947	0.00761046	0.0727977		5730409E04Rik	1014.25	-0.0013652	0.990154	0.995391
A230072C01Rik	100.044	-0.21378	0.641468	1		Cldn5	413.675	0.915819	0.00761377	0.0727977		5730412P04Rik	0.399576	1.991	0.186125	NA
A230072E10Rik	11.9453	0.21024	0.749136	1		Foxp1	1210.67	-0.7033	0.00762168	0.0728161		5730416F02Rik	0	NA	NA	NA
A230073K19Rik	36.3523	-0.437851	0.464123	1		Sigirr	29.1313	1.57412	0.00762697	NA		5730420D15Rik	0.750698	0.91481	0.499495	NA
A230077H06Rik	66.0203	-0.15658	0.763419	1		Bckdk	555.768	0.731458	0.00763084	0.0728257		5730422E09Rik	2.69518	-1.58666	0.0986779	NA
A230108P19Rik	0.514536	1.01836	0.467411	NA		Pla2g15	1206.24	0.595736	0.00763612	0.0728257		5730435O14Rik	1.38931	1.0893	0.421035	NA
A2m	511.681	2.29419	7.61828e-06	0.000904534		Arhgap42	126.354	-0.900269	0.00764404	0.0728257		5730455P16Rik	785.287	-0.986342	0.00185357	0.00913554
A330009N23Rik	32.2855	1.21324	0.00347991	0.0940197		Dpm2	433.956	0.503621	0.00764664	0.0728257		5730457N03Rik	0.0955107	0	1	NA
A330021E22Rik	115.602	-0.543354	0.0439618	0.474361		Commd9	368.05	0.625524	0.00766039	0.0728996		5730460C07Rik	0.479801	-0.941729	0.527266	NA
A330023F24Rik	282.229	-1.18525	0.0227242	0.316573		S100a16	908.964	0.911698	0.00767691	0.0729996		5730480H06Rik	10.915	0.0882571	0.892135	0.928849
A330032B11Rik	8.50834	-0.945524	0.162952	0.863882		Rbm12	327.051	-0.71519	0.00769029	0.0730697		5730488B01Rik	0.848715	0	1	NA
A330035P11Rik	10.192	0.811537	0.206386	0.947471		Htr1f	18.586	-1.40115	0.00769482	NA		5730507C01Rik	74.0425	-1.00388	1.37397e-05	0.00026616
A330040F15Rik	16.4088	0.4062	0.573065	1		Pyroxd2	156.026	1.39849	0.00770075	0.0731121		5730508B09Rik	71.0604	0.0578095	0.837537	0.889511
A330041J22Rik	11.0431	0.00809453	0.989278	1		Tlr12	46.2194	1.84507	0.00771444	NA		5730522E02Rik	13.9638	-0.849161	0.083207	0.161032
A330048O09Rik	17.244	0.114343	0.853079	1		Grhpr	284.937	0.949696	0.00771515	0.0731355		5730559C18Rik	55.5808	1.11111	0.000450724	0.00325666
A330049N07Rik	8.21481	-2.82078	0.00298182	NA		Rab3b	745.316	0.478166	0.00771525	0.0731355		5730577I03Rik	56.7177	-0.533677	0.165979	0.271687
A330050B17Rik	25.3624	-0.178203	0.719566	1		Tbata	59.0891	0.992763	0.00772452	NA		5830403L16Rik	7.89395	0.0830038	0.880043	0.920496
A330050F15Rik	62.2139	0.0515751	0.875564	1		Rela	491.832	0.807994	0.00772671	0.0731619		5830403M04Rik	0.550904	-0.897609	0.54743	NA
A330069E16Rik	13.2012	0.283252	0.711581	1		Ostf1	571.295	0.758859	0.00773007	0.0731619		5830411N06Rik	0.650427	2.03219	0.178771	NA
A330070K13Rik	2.91343	3.2472	0.00950298	NA		Puf60	1718.69	0.60577	0.00773787	0.0731788		5830415F09Rik	51.5443	0.196933	0.470826	0.588888
A330076C08Rik	5.59994	-1.65688	0.0714335	NA		Lrrc58	1058.19	-0.865454	0.00776328	0.0733621		5830416I19Rik	5.59918	-1.63614	0.0210061	0.0558549
A330076H08Rik	20.1485	-0.0246489	0.966586	1		Mrpl28	586.574	0.737827	0.00778364	0.0734917		5830416P10Rik	11.4368	0.932919	0.15384	0.256602
A330093E20Rik	8.85117	0.89654	0.264282	1		Endov	409.896	0.729063	0.00780531	0.0734917		5830417I10Rik	119.213	0.13248	0.454616	0.574899
A330102I10Rik	35.3622	-0.531021	0.242057	0.987828		Sgta	1678	0.699409	0.00780875	0.0734917		5830418K08Rik	300.342	-0.782912	0.114957	0.205775
A3galt2	4.03521	0.0938156	0.93406	NA		Mrpl53	285.07	0.689746	0.00781044	0.0734917		5830418P13Rik	1.91788	-0.173173	0.845841	NA
A430005L14Rik	208.36	0.0203259	0.936268	1		Grid2	96.8064	-1.02007	0.00782386	0.0734917		5830428M24Rik	0.468192	-1.13414	0.45102	NA
A430033K04Rik	160.086	0.167607	0.562158	1		Trpc1	281.183	-0.820311	0.00782708	0.0734917		5830432E09Rik	6.40287	0.346741	0.624282	0.722797
A430035B10Rik	23.3506	-0.374019	0.364059	1		Anxa2	523.108	1.04235	0.00783395	0.0734917		5830454E08Rik	8.11247	0.554419	0.265535	0.387497
A430071A18Rik	1.5326	-0.654086	0.649489	NA		Mfsd10	307.185	0.955824	0.00783403	0.0734917		5830473C10Rik	1.77521	1.38882	0.334527	NA
A430078G23Rik	81.2341	-0.145225	0.6453	1		Fgd4	184.766	-1.36518	0.00783758	0.0734917		5930403L14Rik	458.925	-0.375824	0.144807	0.245076
A430088P11Rik	2.01742	1.00717	0.411721	NA		Opn3	96.45	-0.906016	0.00784584	0.0734917		5930412G12Rik	30.1859	0.541157	0.0705278	0.141546
A430090L17Rik	0.406057	-0.855002	0.564102	NA		Lactb2	138.319	-0.639785	0.00784697	0.0734917		5930438M14Rik	13.6419	-1.97606	0.00212392	0.0101102
A430092G05Rik	0.324384	0.733085	0.572677	NA		C230081A13Rik	401.364	-0.740863	0.00784951	0.0734917		6030407O03Rik	2.0074	1.81783	0.0687674	NA
A430093F15Rik	3.00266	0.678712	0.561837	NA		Pias1	507.155	-0.822519	0.00786735	0.073602		6030408B16Rik	3.47379	1.0211	0.222048	NA
A430105I19Rik	66.3221	-0.210286	0.391568	1		1810013L24Rik	554.254	-0.721237	0.00788724	0.0736516		6030419C18Rik	2001.27	0.965442	0.000128703	0.00133205
A430107P09Rik	42.2218	-0.297659	0.505876	1		Prkar2b	1085.93	-0.860609	0.00788779	0.0736516		6030440G07Rik	3.63698	0.936252	0.229043	0.347586
A4galt	22.8994	0.0863235	0.848548	1		Erlin2	885.35	-0.428384	0.00790466	0.0736516		6030458C11Rik	440.452	-0.346991	0.0390915	0.0899148
A4gnt	1.31633	0.00426753	0.997299	NA		Rp2h	371.249	-0.906289	0.007905	0.0736516		6030466F02Rik	0.154115	0	1	NA
A530013C23Rik	1.67702	0.729485	0.587348	NA		Atp5e	1030.38	0.943858	0.0079112	0.0736516		6030468B19Rik	2.69963	-0.00920457	0.993387	NA
A530016L24Rik	1.97453	0.25512	0.823814	NA		Anxa11	511.477	0.773629	0.00791341	0.0736516		6030498E09Rik	0.819421	-2.15389	0.128956	NA
A530032D15Rik	1.72142	0	1	NA		Tjp1	1214.83	-0.768432	0.00791503	0.0736516		6230400D17Rik	17.0162	0.511853	0.131961	0.228311
A530046M15Rik	1.6178	0.366429	0.785962	NA		Hook3	843.984	-1.16498	0.00792268	0.0736664		6330403A02Rik	3215.1	0.0219563	0.889958	0.927684
A530050N04Rik	3.28877	-0.224488	0.838334	NA		Hes3	5.02355	2.9552	0.0079472	NA		6330403K07Rik	1982.12	0.251523	0.177805	0.286203
A530054K11Rik	105.801	0.169431	0.819678	1		Ankfn1	16.0137	-1.82601	0.00795237	NA		6330403M23Rik	381.983	-0.776565	0.240288	0.35982
A530058N18Rik	45.5264	0.13748	0.735192	1		Unc5a	1002.39	0.928034	0.00796577	0.0739949		6330407A03Rik	1.23462	-0.17989	0.894413	NA
A530064D06Rik	15.9384	-1.3407	0.0843315	0.654263		Faah	778.845	0.65199	0.00797018	0.0739949		6330408A02Rik	132.261	0.348846	0.048284	0.105834
A530065N20Rik	0.97639	0.870409	0.542631	NA		Tspan12	177.188	-1.00154	0.00797674	0.0739978		6330409D20Rik	15.9767	-0.274853	0.512136	0.625638
A530072M11Rik	8.26017	0.137866	0.848277	NA		Klhl7	886.207	-0.96191	0.00798267	0.0739978		6330410L21Rik	2.85442	-1.70913	0.0656755	NA
A530088E08Rik	1.4317	-0.240735	0.864994	NA		Rps9	6072.52	0.93029	0.00802415	0.0742585		6330415B21Rik	0.686546	-2.29002	0.105771	NA
A530099J19Rik	2.36325	0	1	NA		Ptms	8370.84	0.843871	0.0080304	0.0742585		6330416G13Rik	396.117	0.188491	0.14119	0.240289
A630001G21Rik	87.7224	0.691834	0.31251	1		Vps37d	226.23	0.975133	0.00803261	0.0742585		6330418K02Rik	14.2071	-0.188312	0.696461	0.780373
A630007B06Rik	200.231	0.267159	0.630954	1		Gpr137c	164.516	-0.910865	0.00803521	0.0742585		6330549D23Rik	10.6988	-0.496424	0.305211	0.429304
A630010A05Rik	0.572605	0	1	NA		Ssbp4	1746.66	0.911274	0.00804156	0.0742607		6430411K18Rik	0	NA	NA	NA
A630012P03Rik	0.379366	0	1	NA		Stoml1	710.234	0.723286	0.00805115	0.0742929		6430531B16Rik	11.3195	0.586234	0.197346	0.309756
A630019I02Rik	0.658969	0.327188	0.82099	NA		Irak4	95.937	1.31108	0.00806402	0.0743453		6430548M08Rik	2460.62	0.0686349	0.704541	0.78636
A630020A06	9.48464	-0.605523	0.388383	1		Hmg20b	273.423	0.962102	0.00806905	0.0743453		6430550D23Rik	6.37779	0.406378	0.529203	0.639907
A630023A22Rik	0.0885812	1.20334	0.213845	NA		Mybl1	37.5239	-1.47519	0.0080774	NA		6430562O15Rik	3.58867	0.794356	0.437333	0.559588
A630033H20Rik	28.8292	1.58073	0.107171	0.723884		S100a10	382.341	0.65679	0.00809548	0.0745324		6430571L13Rik	63.8867	0.254266	0.301403	0.425239
A630066F11Rik	12.4431	0.530996	0.421278	1		Nap1l2	928.425	-0.92035	0.00810533	0.0745666		6430573F11Rik	85.7818	-0.168098	0.328251	0.453276
A630072M18Rik	87.4209	0.0873543	0.72793	1		Fam126b	623.82	-1.75797	0.00811754	0.0745896		6430584L05Rik	25.9086	-0.954862	0.00777426	0.026156
A630075F10Rik	18.1217	-0.255204	0.674081	1		Lig3	393.224	-0.477246	0.0081201	0.0745896		6430706D22Rik	0	NA	NA	NA
A630076J17Rik	0.283166	0.649112	0.609173	NA		Tfeb	221.27	1.06949	0.00812721	0.0745986		6530402F18Rik	177.524	0.0922262	0.660711	0.752305
A630077J23Rik	1.03131	-0.626988	0.658466	NA		5430435G22Rik	116.907	1.21067	0.00814267	0.0746831		6530411M01Rik	8.32795	0.253811	0.65767	0.750058
A630089N07Rik	195.236	-0.138392	0.879001	1		Asb2	303.137	1.04352	0.00815313	0.0746831		6720401G13Rik	538.032	0.496733	0.311643	0.435922
A630095N17Rik	1.49902	1.83242	0.173005	NA		Aldh1l1	882.344	0.721015	0.008156	0.0746831		6720456H20Rik	332.516	-0.131914	0.40191	0.526281
A730008H23Rik	0.0418009	0	1	NA		Pde7b	510.986	-1.04445	0.00816098	0.0746831		6720468P15Rik	6.98555	1.23547	0.0512987	0.110785
A730017C20Rik	514.137	-0.0204418	0.963641	1		Map3k10	2532.82	0.876724	0.00817247	0.074732		6720483E21Rik	3.67434	0.487615	0.517232	0.630041
A730017L22Rik	84.7093	0.135086	0.776958	1		Gm2a	2182.61	0.53807	0.00818538	0.0747938		6720489N17Rik	36.5152	-1.25357	0.0233959	0.0607045
A730018C14Rik	2.23817	0.16843	0.895377	NA		Ldoc1	14.7977	2.05809	0.00819559	NA		6820408C15Rik	32.6627	0.562943	0.0977681	0.182458
A730020E08Rik	21.0669	0.0676993	0.884562	1		Ndufs7	989.359	0.865728	0.00821571	0.0749618		6820431F20Rik	2425.79	-0.961666	0.150559	0.252354
A730020M07Rik	5.37482	-0.613442	0.432223	NA		Gstp1	261.781	0.611343	0.00822481	0.0749618		7420426K07Rik	0	NA	NA	NA
A730036I17Rik	8.03481	-0.196485	0.774401	NA		Gnai1	1596.03	-0.738407	0.00823097	0.0749618		7420461P10Rik	0.47685	-1.18445	0.430646	NA
A730043L09Rik	2.29126	-1.82664	0.113572	NA		Acvr1c	174.039	-1.57259	0.00823659	0.0749618		7420700N18Rik	0.23318	-0.79741	0.585069	NA
A730046J19Rik	6.71477	-0.808526	0.44572	NA		Stk11	769.153	0.710813	0.00824211	0.0749618		7420701I03Rik	0.0480857	0.885591	0.429329	NA
A730056A06Rik	44.4543	0.174635	0.687078	1		Slc9a7	142.64	-1.33906	0.00824359	0.0749618		7530416G11Rik	1.52939	2.47697	0.0261222	NA
A730082K24Rik	1.58574	-0.055391	0.967325	NA		Arl8a	3034.67	0.399097	0.00824777	0.0749618		7530420F21Rik	1.96925	-1.70408	0.0883325	NA
A730085A09Rik	1.68192	0.916098	0.521634	NA		Nusap1	162.52	-1.22147	0.00825307	0.0749618		7630403G23Rik	0.294481	1.30114	0.350563	NA
A730085K08Rik	1.71408	-1.54846	0.211242	NA		Zkscan8	250.606	-1.35954	0.00826203	0.0749871		8030411F24Rik	0	NA	NA	NA
A730090H04Rik	3.83065	0.206261	0.829217	NA		Urod	459.217	0.719164	0.00827214	0.0750229		8030423F21Rik	2.47548	0.82595	0.410971	NA
A730090N16Rik	1.15617	-1.26253	0.368745	NA		Gad2	1974.45	-1.09106	0.00827939	0.0750328		8030423J24Rik	1.28343	-0.281059	0.814738	NA
A730098P11Rik	13.9893	1.22323	0.0495866	0.507827		Ms4a6d	319.632	1.40681	0.00829742	0.0751401		8030442B05Rik	2.04257	-0.252258	0.825615	NA
A830009L08Rik	49.0829	1.81558	0.00587171	0.135964		Arhgdia	5618.32	0.851743	0.00830528	0.0751406		8030443G20Rik	0.0615157	0	1	NA
A830010M20Rik	1392.46	0.355962	0.404992	1		Nanos3	5.75344	2.93797	0.00831431	NA		8030462N17Rik	203.067	-0.966223	0.000252966	0.00215441
A830018L16Rik	690.723	0.422045	0.370795	1		Fbln1	130.336	1.30344	0.00831467	0.0751406		8430403D17Rik	3.7907	0.0293421	0.972374	0.985488
A830019L24Rik	3.0333	1.0695	0.311198	NA		2010315B03Rik	133.982	-1.20077	0.00831601	0.0751406		8430408G22Rik	37.1061	1.75536	5.59979e-07	2.29039e-05
A830052D11Rik	21.3822	0.418199	0.432298	1		Bmpr2	406.16	-1.54539	0.00832706	0.0751846		8430410A17Rik	196.49	0.475992	0.000698718	0.00449671
A830080D01Rik	98.1458	-0.353175	0.485298	1		Cux1	1128.98	0.462257	0.00834541	0.0752944		8430419L09Rik	2234.71	-0.0631735	0.717031	0.796285
A830082K12Rik	76.9274	0.702688	0.0501445	0.509246		Efcab6	75.9905	1.00074	0.00835639	0.0753376		8430422H06Rik	0.0239293	0	1	NA
A830082N09Rik	232.558	0.172119	0.737879	1		Clasp2	3155.49	-0.765049	0.00836581	0.0753667		8430423G03Rik	0.158652	0	1	NA
A930001A20Rik	1.77395	2.05781	0.0923837	NA		Srrd	144.129	0.863851	0.00837893	0.0754281		8430427H17Rik	791.014	-0.0112272	0.954079	0.973974
A930001C03Rik	1.26909	0.415406	0.769563	NA		Gadd45g	227.9	0.932162	0.00838503	0.0754281		8430429K09Rik	68.0602	-0.419982	0.109307	0.198511
A930003A15Rik	4.69924	-0.562491	0.522889	NA		Atp5k	814.899	0.682392	0.00841715	0.0754531		8430431K14Rik	0.261663	-1.26144	0.390447	NA
A930003O13Rik	5.34862	-1.10804	0.179918	NA		Vstm2l	1319.58	0.981514	0.00841813	0.0754531		8430436N08Rik	0.116669	-0.531887	0.643434	NA
A930004D18Rik	26.4307	-0.0259517	0.947465	1		Kcnd3	673.77	-0.80911	0.0084184	0.0754531		8430437L04Rik	0.0494475	0	1	NA
A930005H10Rik	70.1822	0.360889	0.302721	1		Plch2	817.571	0.926117	0.00841883	0.0754531		9030025P20Rik	51.0873	0.263286	0.529244	0.639909
A930006K02Rik	9.80033	-0.132271	0.876829	1		Rfx7	489.833	-1.12902	0.00841884	0.0754531		9030204H09Rik	0.15634	0.610748	0.600072	NA
A930007I19Rik	3.50376	0.550301	0.565117	NA		Col9a3	549.677	1.14689	0.00842777	0.0754775		9030404E10Rik	0.137032	0.754809	0.513272	NA
A930009A15Rik	6.65312	-0.313272	0.723674	NA		Cggbp1	830.679	-0.984955	0.00844058	0.0755367		9030612E09Rik	12.9602	0.265784	0.540081	0.6499
A930011G23Rik	11.3833	0.35699	0.632212	1		Abhd12	5858.76	0.384506	0.00844918	0.075558		9030617O03Rik	230.513	-0.37025	0.0287704	0.0710183
A930011O12Rik	1163.43	-0.391365	0.300159	1		Fbxl3	843.46	-0.625036	0.00845546	0.0755587		9030619P08Rik	2.07565	0	1	NA
A930012L18Rik	17.4077	1.02915	0.0865919	0.661196		Etnk2	79.3505	1.11221	0.00846616	0.0755987		9030624G23Rik	127.399	-0.30365	0.0807755	0.15723
A930013F10Rik	62.7961	-0.535379	0.4485	1		Vwa1	413.027	0.840481	0.0084754	0.0756257		9030624J02Rik	933.236	0.352591	0.0047757	0.01834
A930015D03Rik	23.6822	-0.233407	0.57795	1		Hps1	158.328	0.912144	0.00848284	0.0756366		9130008F23Rik	3.94917	1.24331	0.165865	0.271556
A930016O22Rik	9.97423	0.577977	0.41554	1		Ddx39b	2273.68	0.524397	0.00850361	0.0757662		9130011E15Rik	247.498	-0.214189	0.200361	0.31345
A930017M01Rik	123.091	0.145279	0.741806	1		Zfp934	21.0616	-1.5861	0.00852723	NA		9130015A21Rik	0.200247	0	1	NA
A930018P22Rik	0.516131	0.169466	0.906306	NA		Srsf1	2133.89	-0.650789	0.00853276	0.0759703		9130015L21Rik	0	NA	NA	NA
A930019D19Rik	1.75517	-0.797422	0.573448	NA		Pnkp	329.548	0.798626	0.00854922	0.0760271		9130017N09Rik	4.7646	1.67402	0.0101164	0.0319067
A930024E05Rik	33.6293	0.498582	0.259586	1		Rpl6	6189.53	0.576512	0.0085529	0.0760271		9130019O22Rik	28.5067	-0.0638551	0.834253	0.88684
A930041C12Rik	0.741996	0	1	NA		Jhdm1d	602.848	-1.45329	0.00856125	0.0760271		9130019P16Rik	19.775	1.44525	0.0048058	0.0184118
AA387883	15.2316	0.52564	0.372834	1		Med25	919.612	0.888495	0.0085677	0.0760271		9130023H24Rik	49.4183	-0.567272	0.0560421	0.118663
AA388235	67.5229	-0.341261	0.288956	1		Cav2	377.332	-0.745466	0.00857039	0.0760271		9130024F11Rik	140.83	-0.659246	0.0422675	0.0956943
AA414768	80.7711	0.19095	0.568302	1		Cpxm1	113.039	0.802799	0.00857873	0.0760456		9130204L05Rik	0	NA	NA	NA
AA415398	59.7746	0.184468	0.610557	1		Kiss1r	61.5431	1.05531	0.00858246	NA		9130206I24Rik	1.85724	2.06703	0.0871102	NA
AA465934	4.02781	0.135917	0.887788	NA		Isoc2a	228.501	0.909082	0.00858564	0.0760514		9130209A04Rik	0.608223	-1.95261	0.183916	NA
AA467197	8.51153	1.10924	0.24647	0.993815		Senp3	905.098	0.318905	0.0085949	0.0760659		9130221F21Rik	5.93825	0.32251	0.611654	0.711849
AA474331	16.428	-0.208234	0.723872	1		Mrps7	561.565	0.62038	0.00859978	0.0760659		9130221H12Rik	46.98	0.0871186	0.694119	0.778706
AA536875	1.03324	-0.214872	0.87975	NA		Prcp	587.914	0.766202	0.00861895	0.0761432		9130227L01Rik	4.66759	-1.81475	0.0193531	0.0526717
AA543186	3.52128	0.905079	0.314687	NA		Dmxl1	596.78	-1.73806	0.00862104	0.0761432		9130230L23Rik	0.0700514	0	1	NA
AA619741	0.267724	0	1	NA		Patl1	395.374	-0.645647	0.00862932	0.076161		9130401M01Rik	349.3	0.715305	0.000189618	0.00175758
AA792892	0.76573	-0.547669	0.708821	NA		AI593442	1872.15	-0.93725	0.0086432	0.0762191		9130409I23Rik	0.40748	-0.736898	0.624116	NA
AA986860	31.341	-0.269345	0.518266	1		Lrrc7	416.746	-0.935721	0.00865528	0.0762191		9230009I02Rik	3.20282	0.115037	0.903226	NA
AA987161	135.205	0.259127	0.77892	1		Usf2	1392.35	0.60964	0.00865806	0.0762191		9230102K24Rik	0.597173	0.402822	0.779189	NA
Aaas	237.793	0.297247	0.201834	0.941301		Slc5a3	299.633	-1.17236	0.00866097	0.0762191		9230102O04Rik	0.322764	0.946835	0.531765	NA
Aacs	757.401	-0.306514	0.353388	1		Crebl2	212.902	-0.660681	0.00871645	0.0766518		9230104L09Rik	0.116654	-0.480409	0.675402	NA
Aadat	4.01463	1.35432	0.19162	NA		Prkci	630.214	-0.883581	0.00872522	0.0766735		9230105E05Rik	1.45069	0.077749	0.950312	NA
Aaed1	73.4457	0.181765	0.567885	1		Enpp4	293.565	-0.970519	0.00874401	0.0767831		9230110C19Rik	80.8433	-0.381067	0.0535253	0.114446
Aagab	901.69	0.0830058	0.698475	1		Rab3il1	919.092	1.0024	0.00876164	0.0768825		9230110F15Rik	0	NA	NA	NA
Aak1	3620.79	0.27313	0.426288	1		Irf3	365.67	0.9013	0.00877051	0.0768979		9230112D13Rik	0	NA	NA	NA
Aamdc	200.61	-0.313211	0.196101	0.929719		Rif1	301.844	-1.74185	0.00877604	0.0768979		9230112J17Rik	6.82767	-0.357262	0.52871	0.639407
Aamp	1887.54	-0.120138	0.686017	1		Ccr10	5.80478	2.71402	0.008778	NA		9230114K14Rik	19.468	-1.3071	0.00629454	0.0222624
Aanat	2.5738	-0.284381	0.772647	NA		Kctd15	209.416	0.797136	0.00880723	0.0771156		9230115E21Rik	1.17949	0.504314	0.682205	NA
Aar2	533.897	-0.0837987	0.79629	1		Ndufa2	697.661	0.927579	0.00881447	0.0771235		9230116N13Rik	6.66935	0.30964	0.606808	0.707688
Aard	29.57	0.367925	0.379153	1		Ept1	784.533	-0.815147	0.00883535	0.0772373		9330020H09Rik	24.4262	0.716293	0.0270867	0.0678891
Aars	2462.97	0.24762	0.222275	0.968111		Xkr4	160.108	-1.42001	0.00884019	0.0772373		9330111N05Rik	0.741732	0.774295	0.562197	NA
Aars2	353.208	-0.0930182	0.78269	1		Gmps	467.883	-1.10839	0.00884686	0.0772402		9330117O12Rik	5.53539	0.159248	0.850781	0.899203
Aarsd1	583.275	-0.109755	0.684999	1		Fam120c	716.153	-0.985007	0.00886059	0.0772601		9330133O14Rik	87.2323	0.00724177	0.975615	0.987349
Aasdh	95.4063	-0.22568	0.549373	1		Cdkn1c	160.388	1.15937	0.00886185	0.0772601		9330151L19Rik	165.164	-0.43361	0.247321	0.367626
Aasdhppt	280.726	-0.00768188	0.982551	1		D3Bwg0562e	2553.67	-0.655467	0.00889297	0.0774286		9330158H04Rik	14.7127	0.224901	0.625664	0.723749
Aass	36.6293	0.154074	0.714026	1		Yipf4	515.212	-0.663404	0.00889391	0.0774286		9330159F19Rik	865.213	-0.447303	0.237699	0.357202
Aatf	209.632	0.0132833	0.956257	1		Gm20939	56.1359	-1.36569	0.0089061	NA		9330159M07Rik	24.0724	-1.63752	2.55685e-05	0.000416417
Aatk	2897.31	-0.589305	0.141217	0.812952		Spns2	622.048	0.741568	0.00892007	0.0776008		9330162B11Rik	0.0503093	-0.545435	0.631281	NA
AB099516	0.0846715	0	1	NA		Sike1	339.845	-0.571769	0.00892737	0.0776088		9330175E14Rik	1.05881	-0.994438	0.463965	NA
AB124611	224.372	2.73741	0.000128942	0.00846052		5530601H04Rik	68.8384	-1.12553	0.00893854	0.077631		9330175M20Rik	4.57325	0.392126	0.548356	0.657568
Abat	3346.03	-0.283891	0.134029	0.795408		Eif3d	1101.87	0.543743	0.00894269	0.077631		9330178D15Rik	0.477906	-0.970968	0.507938	NA
Abca1	3446.92	1.64853	5.0553e-08	1.47352e-05		Park7	1239.26	0.647485	0.00896867	0.077801		9330179D12Rik	21.578	-0.965962	0.00446751	0.0174668
Abca12	2.51461	1.71061	0.180378	NA		Gprin3	55.501	-1.43017	0.0090026	NA		9330182L06Rik	457.907	-1.00938	0.000363265	0.00278941
Abca13	8.05788	1.27139	0.218412	NA		Abcc3	902.122	1.12743	0.00900805	0.0780412		9330182O14Rik	0	NA	NA	NA
Abca14	0.896963	0	1	NA		Zfp800	134.957	-1.40026	0.0090092	0.0780412		9430007A20Rik	0	NA	NA	NA
Abca15	0.368706	0.211627	0.879074	NA		Chek1	44.5768	-1.25519	0.00901623	NA		9430008C03Rik	101.367	-0.0832844	0.819397	0.875449
Abca16	0.0794998	0	1	NA		Bri3	794.501	0.800191	0.00901847	0.0780418		9430014N10Rik	0.0239293	0	1	NA
Abca17	7.60077	0.251189	0.780355	NA		Gpr183	249.917	1.38276	0.00902254	0.0780418		9430015G10Rik	209.171	0.351562	0.104527	0.191937
Abca2	2673.34	-0.928373	0.0107398	0.199019		Zfp280b	216.487	-0.551038	0.00903378	0.0780418		9430016H08Rik	168.781	0.22143	0.243912	0.363931
Abca3	1253.25	0.0887231	0.765009	1		Ticam2	134.577	1.90191	0.00903494	0.0780418		9430018G01Rik	1.68891	-0.262333	0.821966	NA
Abca4	91.9742	-0.217854	0.655558	1		Pald1	938.013	0.966981	0.00904212	0.0780484		9430019J16Rik	0	NA	NA	NA
Abca5	410.093	0.159312	0.775158	1		Lnp	686.101	-0.996125	0.00905511	0.0780918		9430020K01Rik	1142.67	-0.559785	0.00196149	0.0095365
Abca6	19.7378	-0.248773	0.660847	1		Hist3h2ba	137.052	1.0615	0.00905998	0.0780918		9430021M05Rik	97.8986	-0.592129	0.0572548	0.120491
Abca7	411.466	-0.428758	0.250741	1		Pdap1	1342.8	0.492875	0.00906897	0.0780977		9430023L20Rik	320.168	0.677621	0.0048917	0.0186524
Abca8a	51.0027	-2.86487	1.35857e-09	7.35424e-07		Ier2	503.81	0.931433	0.00907568	0.0780977		9430037G07Rik	20.6408	-1.47288	0.00198239	0.00960343
Abca8b	135.997	-0.223107	0.595498	1		Adrbk1	3328.46	0.65383	0.00907993	0.0780977		9430038I01Rik	40.4362	0.129751	0.658164	0.750569
Abca9	1034.43	0.520395	0.213788	0.957465		Hyal2	186.119	0.973602	0.00909771	0.0781953		9430041J12Rik	27.396	0.296294	0.329481	0.454577
Abcb10	354.303	-0.171437	0.289977	1		Nf1	1129.04	-0.645891	0.00913009	0.0784182		9430060I03Rik	2.12181	-0.341764	0.685018	NA
Abcb11	0.327644	0	1	NA		Plekhh3	169.147	1.06661	0.00914614	0.0785006		9430069I07Rik	1.1851	0	1	NA
Abcb1a	200.774	0.596351	0.0592623	0.5533		Fam83h	36.3105	1.35069	0.00916638	NA		9430076C15Rik	0.83943	-0.569356	0.690474	NA
Abcb1b	101.241	0.871242	0.048085	0.499195		Nlrp3	233.626	1.36639	0.00918221	0.0787546		9430076G02Rik	0.582945	1.29408	0.390449	NA
Abcb4	75.5495	-0.160222	0.628151	1		Slc1a6	112.91	1.07836	0.00920211	0.0788697		9430083A17Rik	25.4869	-0.431134	0.184955	0.294659
Abcb5	0.201066	0.202461	0.837824	NA		Csgalnact2	209.539	-1.08093	0.00924935	0.0791965		9430091E24Rik	29.2484	-0.876739	0.0260227	0.0658556
Abcb6	291.535	-0.101492	0.714744	1		Samd14	1000.04	1.14555	0.00925849	0.0791965		9530002B09Rik	0	NA	NA	NA
Abcb7	443.284	-0.0275464	0.963167	1		Capzb	3566.1	0.394741	0.00926799	0.0791965		9530003J23Rik	0.159296	0.60278	0.605301	NA
Abcb8	537.785	-0.0993741	0.765865	1		Tsc22d4	1506.55	0.988011	0.00927869	0.0791965		9530026F06Rik	1.66491	1.74362	0.101109	NA
Abcb9	621.062	-0.169598	0.616561	1		Trove2	575.325	-1.32846	0.009279	0.0791965		9530026P05Rik	2.70063	-0.585162	0.457731	NA
Abcc1	326.725	0.0912644	0.663393	1		Slfn2	454.404	1.20039	0.00927931	0.0791965		9530027J09Rik	2.3806	-0.239034	0.827961	NA
Abcc10	134.092	-0.859678	0.0378482	0.433938		Hspb6	121.881	1.13086	0.00931971	0.0794855		9530036O11Rik	5.68112	-0.727349	0.260671	0.382126
Abcc12	12.4851	-0.511304	0.338372	1		Ddt	284.023	0.930791	0.00932893	0.0795084		9530048J24Rik	0.157799	-0.446614	0.698673	NA
Abcc2	2.35959	-0.0663039	0.958618	NA		Dpy19l2	7.30229	-2.29481	0.00934771	NA		9530051G07Rik	5.64974	-1.22758	0.0699859	0.140703
Abcc3	902.122	1.23156	0.00396305	0.10233		Gpr65	119.213	2.25338	0.00935095	0.0795907		9530052E02Rik	4.66422	0.675051	0.392735	0.517285
Abcc4	188.921	0.255148	0.400333	1		Cmtm7	429.232	1.1184	0.00935167	0.0795907		9530053A07Rik	4.8588	-0.844188	0.205489	0.319466
Abcc5	1286.15	-0.40322	0.278466	1		Telo2	261.722	0.85224	0.0093631	0.0796051		9530059O14Rik	0.807341	1.20759	0.368104	NA
Abcc6	14.6055	-0.838399	0.195491	0.929198		Rpusd1	589.039	0.758832	0.00937194	0.0796051		9530068E07Rik	1640.3	-0.241323	0.073567	0.146319
Abcc8	283.93	0.128058	0.694034	1		Dock4	1132.56	-0.81685	0.009373	0.0796051		9530077C05Rik	82.0207	0.0475213	0.852938	0.900658
Abcc9	110.476	0.281022	0.458778	1		Endog	83.6994	1.08417	0.00939407	0.0796694		9530080O11Rik	16.5027	-0.649227	0.0832438	0.161077
Abcd1	424.498	-0.139687	0.67638	1		Vps28	1158.2	0.617807	0.00939783	0.0796694		9530082P21Rik	1154.26	0.25539	0.0425235	0.0960718
Abcd2	782.724	0.380056	0.443606	1		Abhd4	1244.79	0.598968	0.00940687	0.0796694		9530091C08Rik	9.66042	0.408769	0.452627	0.572969
Abcd3	986.675	0.0315259	0.941873	1		Zfand5	1695.45	-0.757586	0.00942778	0.0796694		9630013A20Rik	81.1528	0.578327	0.285905	0.409348
Abcd4	162.204	-0.174601	0.535359	1		H2-M3	168.749	0.974836	0.00943502	0.0796694		9630028B13Rik	8.16271	-0.369386	0.543675	0.653251
Abce1	1262.19	-0.0284181	0.965077	1		Ankrd2	5.33364	2.72208	0.00943682	NA		9630028H03Rik	0.146363	0.149394	0.898803	NA
Abcf1	1272.21	-0.107378	0.532272	1		Slc12a9	915.151	0.883601	0.00943722	0.0796694		9630033F20Rik	391.754	0.0805344	0.650556	0.744467
Abcf2	1230.13	0.0501968	0.693203	1		Hbegf	185.151	-0.64674	0.00944387	0.0796694		9830001H06Rik	1780.08	0.611483	0.0147045	0.0425821
Abcf3	768.21	-0.246066	0.060946	0.559854		Itpka	1398.77	0.752511	0.00945501	0.0796694		9830107B12Rik	3.42843	-1.04015	0.367267	NA
Abcg1	1614.84	-0.172631	0.446217	1		Tnks2	2018.45	-1.03025	0.00946074	0.0796694		9830132P13Rik	1.39729	-0.742035	0.522597	NA
Abcg2	310.624	0.0869811	0.894313	1		Sh2d3c	356.624	0.909285	0.0094608	0.0796694		9830147E19Rik	33.244	-0.909222	0.0350594	0.0827374
Abcg3	148.416	0.16213	0.799649	1		Kctd12b	80.3863	-0.913472	0.00946166	0.0796694		9830166K06Rik	12.1918	-0.485263	0.310406	0.434795
Abcg4	643.077	-0.247224	0.381982	1		Gngt2	148.622	1.28038	0.00946264	0.0796694		9930012K11Rik	25.24	0.559442	0.119387	0.211957
Abcg5	1.62533	-0.230497	0.873134	NA		Sass6	89.1932	-1.1557	0.00946574	0.0796694		9930013L23Rik	287.187	-0.230876	0.427986	0.550609
Abcg8	0.294425	0	1	NA		Krt73	15.7302	1.48744	0.00948522	NA		9930014A18Rik	49.2169	-0.116393	0.757088	0.827404
Abhd1	1.33445	-0.401656	0.753436	NA		Aars2	353.208	0.873516	0.00950174	0.0799172		9930021J03Rik	555.465	-1.14911	0.00244147	0.0111963
Abhd10	196.176	0.0193612	0.937588	1		Kcne1l	141.687	1.20794	0.00950991	0.0799306		9930104L06Rik	179.592	-0.142852	0.559557	0.667765
Abhd11	304.66	0.0339766	0.879905	1		Gja4	39.8806	1.20624	0.00951102	NA		9930111J21Rik1	84.5042	-0.373048	0.492316	0.608651
Abhd12	5858.76	0.221109	0.129577	0.783719		Ccdc106	416.358	0.707527	0.00951739	0.0799382		9930111J21Rik2	0.863847	2.02275	0.17531	NA
Abhd12b	12.0215	-4.75895	0.000111311	0.00756322		E130012A19Rik	673.351	1.08859	0.00952529	0.0799494		A030009H04Rik	905.94	-0.482487	0.00331969	0.013956
Abhd13	553.661	0.0439949	0.911072	1		Pcyt2	827.847	0.784695	0.00954921	0.0800948		A130010J15Rik	76.1239	-0.573928	0.0246713	0.0633888
Abhd14a	317.859	-0.183945	0.575041	1		Cmklr1	406.268	1.14237	0.00956415	0.080105		A130049A11Rik	11.1136	-0.0860187	0.859129	0.904712
Abhd14b	148.116	-0.574857	0.0377549	0.433648		Tmem143	234.235	0.828563	0.00957285	0.080105		A130077B15Rik	307.815	-0.549408	0.28691	0.410242
Abhd15	103.652	0.272724	0.571236	1		Zbtb14	365.581	-0.4246	0.00957438	0.080105		A1bg	0.278979	0.600385	0.616473	NA
Abhd16a	916.269	0.0353783	0.888956	1		Tex264	766.147	0.66658	0.00957677	0.080105		A1cf	0.186802	0	1	NA
Abhd16b	0.558288	-0.0719773	0.960566	NA		Akap11	2281.65	-1.12441	0.00958954	0.0801126		A230001M10Rik	12.3449	1.65703	0.0308207	0.0749232
Abhd2	470.704	0.0502027	0.900811	1		Uap1l1	338.563	0.910272	0.00959085	0.0801126		A230020J21Rik	1.39622	0.755079	0.498222	NA
Abhd3	462.618	-0.138529	0.399743	1		Itgal	809.464	1.40127	0.00960452	0.0801717		A230028O05Rik	2.57456	-0.532452	0.547595	NA
Abhd4	1244.79	0.226544	0.325691	1		Arhgap5	1052.93	-1.72052	0.0096195	0.0802417		A230046K03Rik	561.066	-1.1931	0.000398344	0.00297396
Abhd5	310.921	-0.209973	0.475653	1		1110007C09Rik	162.172	1.07376	0.00963652	0.0803285		A230050P20Rik	429.618	0.907048	0.0130126	0.0386242
Abhd6	577.498	0.00343083	0.985861	1		Col13a1	17.7762	1.71305	0.00964376	NA		A230056J06Rik	10.0348	-0.670375	0.14374	0.243653
Abhd8	2588.41	0.108628	0.746218	1		Ptpn3	723.349	-0.721016	0.00966243	0.0804018		A230056P14Rik	97.4085	-0.93829	0.00284693	0.0125157
Abi1	1430.07	0.160868	0.446295	1		Hes6	222.988	0.946747	0.00966356	0.0804018		A230057D06Rik	51.3428	-0.259346	0.651656	0.745341
Abi2	2009.47	0.160601	0.724201	1		Bin3	219.905	0.593809	0.00966514	0.0804018		A230065H16Rik	42.6918	1.39173	0.0112071	0.0345407
Abi3	408.801	0.919302	0.0274698	0.358621		Rnf167	779.736	0.381542	0.00967264	0.0804092		A230070E04Rik	79.3927	-0.466178	0.0290429	0.0716143
Abi3bp	76.9621	-0.552384	0.0910598	0.672281		Nubp1	174.15	0.685619	0.00968278	0.0804385		A230072C01Rik	100.044	-0.108188	0.745663	0.818448
Abl1	1087.18	-0.436291	0.192566	0.922437		Ndfip2	1260.79	-0.433157	0.00970467	0.0805237		A230072E10Rik	11.9453	-0.82738	0.107208	0.195767
Abl2	803.809	0.167548	0.47113	1		Ifi204	244.212	1.75772	0.00971693	0.0805237		A230073K19Rik	36.3523	-0.969117	0.0402722	0.0920814
Ablim1	1369.73	0.348654	0.256691	1		Slc33a1	378.327	-0.621605	0.009719	0.0805237		A230077H06Rik	66.0203	0.178165	0.638078	0.734244
Ablim2	1362.75	-0.518337	0.0727659	0.603014		Tcf3	547.233	1.04264	0.00972672	0.0805237		A230108P19Rik	0.514536	-1.53407	0.306346	NA
Ablim3	605.295	-0.0921602	0.593414	1		Ppp4r4	360.722	-0.903032	0.00972956	0.0805237		A2m	511.681	-0.511494	0.161061	0.265624
Abo	0.042838	0	1	NA		Socs6	211.698	-0.71765	0.00973429	0.0805237		A330009N23Rik	32.2855	-0.0233241	0.930149	0.957721
Abp1	0.490993	-0.179472	0.89881	NA		Dcakd	731.426	0.982804	0.00973938	0.0805237		A330021E22Rik	115.602	-0.204956	0.310697	0.435052
Abr	4932.71	0.343182	0.145233	0.822609		Dctn2	2988.91	0.521294	0.00975681	0.080613		A330023F24Rik	282.229	0.240986	0.523526	0.635229
Abra	2.04769	1.68741	0.153025	NA		Ppfia3	2188.62	0.655501	0.00978153	0.0807623		A330032B11Rik	8.50834	0.597088	0.258184	0.379617
Abracl	177.61	-0.0244147	0.959878	1		Stpg1	23.4582	1.4278	0.00978387	NA		A330035P11Rik	10.192	-0.71206	0.124245	0.21866
Abt1	259.028	0.0613584	0.702494	1		2810021J22Rik	116.006	-0.809883	0.0097954	0.080822		A330040F15Rik	16.4088	0.24291	0.638735	0.734865
Abtb1	363.696	-0.0871262	0.765668	1		Podxl2	1335.2	0.9906	0.00981067	0.0808931		A330041J22Rik	11.0431	-0.286572	0.529506	0.640034
Abtb2	191.449	-0.0443245	0.905791	1		Tbc1d17	598.967	0.742766	0.00983053	0.081002		A330048O09Rik	17.244	-0.281434	0.53851	0.648491
Acaa1a	411.004	-0.360843	0.228342	0.97545		Siglec1	374.169	1.90425	0.00984586	0.0810375		A330049N07Rik	8.21481	1.39369	0.0722333	0.144163
Acaa1b	5.94154	0.00710745	0.993014	NA		Pvrl1	670.9	0.918511	0.00984817	0.0810375		A330050B17Rik	25.3624	-0.613128	0.109745	0.199128
Acaa2	343.781	0.101101	0.757009	1		Kazald1	44.0348	0.887905	0.00985926	NA		A330050F15Rik	62.2139	-0.238018	0.31838	0.442853
Acaca	1208.13	0.0398397	0.800231	1		Qser1	276.99	-1.11284	0.00985972	0.0810396		A330069E16Rik	13.2012	-0.00301512	0.995741	0.999277
Acacb	68.2448	-0.113863	0.774157	1		Id1	180.3	0.821102	0.00987484	0.0810396		A330070K13Rik	2.91343	-0.0548143	0.947272	NA
Acad10	39.4286	0.143714	0.748448	1		Os9	2646.98	0.663911	0.00988509	0.0810396		A330076C08Rik	5.59994	-0.155983	0.837793	0.88955
Acad11	293.112	-0.0349708	0.825054	1		Coro1b	1424.78	0.724421	0.00988604	0.0810396		A330076H08Rik	20.1485	-0.722386	0.113558	0.20406
Acad12	20.4636	0.189195	0.697959	1		Hif1a	1162.62	-1.07721	0.00988681	0.0810396		A330093E20Rik	8.85117	-0.698423	0.233258	0.35223
Acad8	285.536	0.0216876	0.912218	1		Hn1	1448.55	0.773635	0.0098884	0.0810396		A330102I10Rik	35.3622	-0.115538	0.742121	0.815682
Acad9	507.415	0.143395	0.496423	1		Enkd1	99.2356	0.972961	0.00991582	0.0811845		A3galt2	4.03521	0.140165	0.877204	0.918477
Acadl	520.087	0.20561	0.500581	1		Rps20	3176.64	0.784419	0.00991944	0.0811845		A430005L14Rik	208.36	0.398384	0.0263495	0.0664848
Acadm	492.589	-0.0419898	0.836077	1		Psmc3	2043.78	0.519707	0.00993722	0.0812328		A430033K04Rik	160.086	-0.576413	0.00594549	0.0214409
Acads	245.631	-0.0862326	0.83571	1		Oxld1	56.6993	0.915343	0.00994246	NA		A430035B10Rik	23.3506	-0.403024	0.216073	0.33177
Acadsb	603.338	0.215247	0.383318	1		Il21r	330.171	1.07912	0.00994391	0.0812328		A430071A18Rik	1.5326	0.429826	0.749897	NA
Acadvl	593.219	-0.319266	0.063415	0.56942		Timm13	656.53	0.894709	0.00994959	0.0812328		A430078G23Rik	81.2341	0.483822	0.0307385	0.0747875
Acan	49.1689	-0.248899	0.525052	1		Prrg2	84.7685	0.927348	0.00995206	0.0812328		A430088P11Rik	2.01742	-1.41966	0.188497	NA
Acap1	15.3273	0.720894	0.482899	1		B830017H08Rik	27.324	1.22346	0.00995228	NA		A430089I19Rik	0	NA	NA	NA
Acap2	1116.41	-0.325997	0.304381	1		Sesn3	286.577	-0.982238	0.00997985	0.0813536		A430090L17Rik	0.406057	-0.795667	0.596173	NA
Acap3	1569.68	0.180572	0.516055	1		Ppp3cb	3583.94	-0.607378	0.00998024	0.0813536		A430092G05Rik	0.324384	-0.260102	0.859868	NA
Acat1	1393.88	-0.0596775	0.856782	1		Dhps	342.42	0.574077	0.00999656	0.0813854		A430093F15Rik	3.00266	-0.986829	0.316885	NA
Acat2	332.773	-0.169629	0.641363	1		Frat1	152.065	0.604754	0.0100022	0.0813854		A430105I19Rik	66.3221	0.45434	0.00931138	0.0299716
Acat3	15.1375	0.843146	0.105574	0.719172		Vstm2b	379.859	0.677344	0.0100133	0.0813854		A430107P09Rik	42.2218	-0.364131	0.285835	0.409285
Acbd3	525.919	0.122836	0.677331	1		Mrps23	495.148	0.469605	0.0100146	0.0813854		A4galt	22.8994	0.361312	0.254165	0.375288
Acbd4	314.453	-0.059863	0.835352	1		P2rx4	467.577	0.585075	0.0100241	0.0813854		A4gnt	1.31633	-0.918392	0.417554	NA
Acbd5	796.627	-0.0784636	0.840634	1		Rps5	4362.12	0.856101	0.0100325	0.0813854		A530006G24Rik	0	NA	NA	NA
Acbd6	575.472	-0.110038	0.699466	1		Pml	299.442	0.672053	0.010037	0.0813854		A530013C23Rik	1.67702	-0.315923	0.786745	NA
Acbd7	3.26738	-0.892228	0.333608	NA		Vav3	154.161	-1.20377	0.0100377	0.0813854		A530016L24Rik	1.97453	0.852441	0.319726	NA
Accs	78.0383	0.302158	0.431271	1		Dazap1	764.152	0.860106	0.010075	0.0816124		A530032D15Rik	1.72142	0	1	NA
Accsl	1.70689	-1.11629	0.404366	NA		Azi2	742.403	-0.592687	0.0100791	0.0816124		A530046M15Rik	1.6178	0.467646	0.683845	NA
Acd	380.744	0.0274318	0.919362	1		Spast	903.018	-0.673998	0.0101246	0.0819261		A530050N04Rik	3.28877	0.643819	0.457474	NA
Ace	575.6	-0.373602	0.444231	1		Lbx2	8.90601	2.9928	0.0101329	NA		A530053G22Rik	0	NA	NA	NA
Ace2	17.077	0.319934	0.64146	1		Ppdpf	622.646	0.92403	0.0101374	0.0819753		A530054K11Rik	105.801	-1.5276	0.00631689	0.022317
Ace3	0.475503	-1.87718	0.210303	NA		Ghdc	186.546	0.846947	0.0101633	0.0821299		A530058N18Rik	45.5264	-0.633831	0.0385198	0.0889036
Acer1	3.72012	0.54866	0.555141	NA		Sst	2013.86	0.524877	0.0101726	0.0821506		A530064D06Rik	15.9384	-0.309355	0.668407	0.758076
Acer2	81.6358	0.531222	0.279506	1		Sergef	181.397	0.668885	0.0101927	0.0822566		A530065N20Rik	0.97639	0.750758	0.577219	NA
Acer3	289.252	0.593293	0.133151	0.794488		Ch25h	56.5055	1.9746	0.010195	NA		A530072M11Rik	8.26017	-0.268957	0.622227	0.720831
Ache	899.598	-0.67806	0.0532593	0.523943		Cox7c	627.585	0.806186	0.0101992	0.0822566		A530088E08Rik	1.4317	0.0820748	0.950153	NA
Acin1	1768.91	-0.329219	0.354097	1		Ppp2r5e	1016.24	-0.711278	0.0102101	0.0822897		A530099J19Rik	2.36325	0	1	NA
Acly	2519.2	-0.419974	0.0396472	0.446458		Acbd5	796.627	-1.00527	0.0102227	0.0823365		A630001G21Rik	87.7224	-0.24155	0.61685	0.716451
Acmsd	3.66746	1.12444	0.249236	NA		Cd5	11.4691	2.87416	0.0102348	NA		A630007B06Rik	200.231	-1.51726	0.000207589	0.00186609
Acn9	45.1761	0.0635166	0.862125	1		Apcdd1	408.044	0.641427	0.010236	0.0823897		A630010A05Rik	0.572605	1.34877	0.372648	NA
Acnat1	17.8107	-0.58814	0.372372	1		Nosip	632.087	0.718802	0.0102527	0.0824374		A630012P03Rik	0.379366	0	1	NA
Acnat2	0.0494475	0	1	NA		Alkbh6	331.578	0.710108	0.0102555	0.0824374		A630019I02Rik	0.658969	-0.382216	0.78379	NA
Aco1	606.6	0.049493	0.764655	1		Bora	59.6463	-0.927961	0.0102789	NA		A630020A06	9.48464	-0.579797	0.318039	0.442596
Aco2	6069.47	0.0224375	0.904056	1		Adam15	2035.8	0.770308	0.0102834	0.0824489		A630023A22Rik	0.0885812	-1.28458	0.266513	NA
Acot1	105.729	0.6213	0.156358	0.852019		Ssna1	386.455	0.664469	0.010284	0.0824489		A630033H20Rik	28.8292	-0.765496	0.251259	0.372109
Acot10	0.374064	0.248618	0.858795	NA		Nacad	697.613	0.796191	0.0102881	0.0824489		A630066F11Rik	12.4431	0.274634	0.537647	0.647742
Acot11	304.205	0.0207106	0.936206	1		Pkn2	342.285	-1.02275	0.01029	0.0824489		A630072M18Rik	87.4209	-0.226385	0.216064	0.33177
Acot12	2.45136	0.029677	0.978019	NA		Mpdz	466.685	-0.597735	0.0102909	0.0824489		A630073D07Rik	0	NA	NA	NA
Acot13	516.654	-0.0441941	0.878939	1		Ncam2	489.597	-1.50317	0.0103167	0.0825287		A630075F10Rik	18.1217	-0.680444	0.157004	0.26024
Acot2	69.2211	0.400024	0.229711	0.97545		Trnau1ap	218.309	0.569001	0.0103168	0.0825287		A630076J17Rik	0.283166	-1.01357	0.476836	NA
Acot3	17.4769	0.614938	0.250619	1		Slc22a17	6870.25	0.798498	0.0103212	0.0825287		A630077J23Rik	1.03131	-1.20852	0.393787	NA
Acot4	10.1074	0.800447	0.259765	1		Nr1h2	632.751	0.860035	0.0103367	0.0825985		A630089N07Rik	195.236	-1.32436	0.0566596	0.119565
Acot5	25.8365	1.55661	0.00189764	0.0599827		Katnb1	515.671	0.73125	0.0103525	0.0826603		A630095E13Rik	0	NA	NA	NA
Acot6	35.2558	0.115602	0.76765	1		Vps37a	592.105	-0.898092	0.010358	0.0826603		A630095N17Rik	1.49902	-0.646165	0.576493	NA
Acot7	2927.08	-0.267144	0.330395	1		Ndufa8	1165.56	0.71897	0.010366	0.0826701		A730008H23Rik	0.0418009	0.885591	0.429329	NA
Acot8	125.479	-0.127973	0.713539	1		Ube2g1	642.633	-0.800313	0.0104331	0.08307		A730017C20Rik	514.137	-0.314799	0.329759	0.45484
Acot9	214.913	0.131593	0.754097	1		Cntnap5c	35.1746	-1.38296	0.010437	NA		A730017L22Rik	84.7093	-0.358767	0.300649	0.424588
Acox1	2256.09	0.16287	0.249963	0.999918		Ring1	306.519	0.808147	0.0104458	0.08307		A730018C14Rik	2.23817	0.946363	0.351987	NA
Acox2	8.32133	1.52474	0.0610479	NA		Gm3143	1.6182	-3.66559	0.0104471	NA		A730020E08Rik	21.0669	-0.820879	0.0268632	0.0674544
Acox3	657.255	0.388035	0.090721	0.671928		Pxn	729.493	0.846094	0.0104484	0.08307		A730020M07Rik	5.37482	-0.182367	0.7692	0.836801
Acoxl	2.02592	1.95073	0.125933	NA		0610010K14Rik	397.996	0.845326	0.0104492	0.08307		A730036I17Rik	8.03481	0.340555	0.503197	0.618319
Acp1	774.622	0.154054	0.50264	1		Chga	2140.59	0.648705	0.0104503	0.08307		A730043L09Rik	2.29126	1.95596	0.0414598	NA
Acp2	1428.74	0.0415511	0.824287	1		Ubtd1	255.353	0.91756	0.0104587	0.0830818		A730046J19Rik	6.71477	0.345571	0.69676	0.780588
Acp5	45.0667	-0.300627	0.690294	1		Aaas	237.793	0.599883	0.0104827	0.0832109		A730056A06Rik	44.4543	-0.526185	0.100772	0.186898
Acp6	140.752	-0.496397	0.0442843	0.475704		Vwa5b2	436.042	0.938438	0.0104932	0.0832109		A730082K24Rik	1.58574	-0.290254	0.813171	NA
Acpl2	129.47	0.476987	0.0398812	0.446769		Tmem66	3045.06	0.427242	0.0104954	0.0832109		A730085A09Rik	1.68192	-0.76277	0.584633	NA
Acpp	8.96541	0.221519	0.832806	1		Rbm27	430.637	-0.97158	0.0105267	0.0834035		A730085K08Rik	1.71408	0.21162	0.847646	NA
Acpt	0.125015	0	1	NA		Ppp1r2	1292.87	-0.711121	0.0105364	0.0834035		A730090H04Rik	3.83065	0.0830717	0.909116	0.941035
Acr	9.92755	-0.996991	0.165221	0.869535		Ccdc9	463.878	0.805494	0.0105403	0.0834035		A730090N16Rik	1.15617	0.866059	0.499362	NA
Acrbp	62.6374	-0.551158	0.376858	1		Tmem186	233.248	0.444519	0.0105563	0.083476		A730098P11Rik	13.9893	-2.42018	5.83273e-06	0.000141251
Acrv1	0.145608	0.292415	0.763877	NA		Fbxl15	135.614	1.04166	0.0105664	0.0834939		A830009L08Rik	49.0829	-0.871954	0.0570394	0.120163
Acsbg1	1581.27	0.0400731	0.880885	1		Pin1	873.032	0.666065	0.010574	0.0834939		A830010M20Rik	1392.46	-1.08543	0.000408449	0.00303027
Acsbg2	1.2621	-0.3762	0.7694	NA		Man1c1	1182.1	0.829145	0.0105792	0.0834939		A830018L16Rik	690.723	-1.22813	0.000310422	0.00247786
Acsf2	267.626	0.351192	0.34556	1		Ctnnbl1	434.638	0.572874	0.0106053	0.0836457		A830019L24Rik	3.0333	-2.70696	0.01083	NA
Acsf3	210.805	-0.223364	0.42185	1		Stc1	55.8511	-0.946807	0.0106105	NA		A830052D11Rik	21.3822	-0.390312	0.312792	0.436925
Acsl1	604.698	-0.121507	0.470073	1		Ttbk2	916.18	-1.1833	0.0106158	0.0836745		A830080D01Rik	98.1458	-1.2126	0.00141662	0.00753354
Acsl3	1780.13	-0.277432	0.625952	1		Apobr	202.413	1.27887	0.0106267	0.0837062		A830082K12Rik	76.9274	-1.27875	1.66094e-06	5.21053e-05
Acsl4	969.744	0.223801	0.663709	1		3010026O09Rik	128.124	0.760714	0.0106374	0.0837361		A830082N09Rik	232.558	-1.15579	0.00209082	0.0100031
Acsl5	1083.94	0.685049	0.121948	0.767273		Peg3	1597.38	-1.02588	0.0106511	0.0837468		A930001A20Rik	1.77395	-1.84723	0.0670258	NA
Acsl6	1527.02	0.0529031	0.783687	1		Jph3	2642.93	0.765585	0.0106525	0.0837468		A930001C03Rik	1.26909	-0.127966	0.924376	NA
Acsm1	0.0556557	0	1	NA		Zfp64	205.747	0.856397	0.0106735	0.0838561		A930003A15Rik	4.69924	0.358354	0.603907	0.705295
Acsm2	3.76159	-0.642879	0.548378	NA		Rasgrp3	454.298	-0.874329	0.0106846	0.0838561		A930003O13Rik	5.34862	0.73867	0.258426	0.379871
Acsm3	2.05901	-0.291885	0.78873	NA		Carkd	483.869	0.662469	0.0106873	0.0838561		A930004D18Rik	26.4307	0.00891752	0.97527	0.987185
Acsm4	0.358687	1.0567	0.441932	NA		Bak1	584.906	0.84016	0.010694	0.0838561		A930005H10Rik	70.1822	0.303332	0.211465	0.326306
Acsm5	2.50542	-0.368918	0.742811	NA		Glcci1	474.554	-0.741846	0.0107076	0.0839082		A930006I01Rik	0	NA	NA	NA
Acss1	539.412	0.177487	0.249588	0.998944		Mad1l1	252.116	0.747551	0.0107154	0.0839151		A930006K02Rik	9.80033	0.65423	0.30034	0.424317
Acss2	439.934	-0.464583	0.0273622	0.358033		Yif1b	478.709	1.00874	0.0107243	0.083931		A930007I19Rik	3.50376	-0.810423	0.287494	NA
Acss3	10.8076	0.119705	0.862952	1		Wfdc2	27.7335	1.84029	0.0107267	NA		A930009A15Rik	6.65312	0.568023	0.398934	0.523436
Acta1	79.588	0.689505	0.039847	0.446769		Lmf2	439.148	1.01324	0.0107329	0.0839446		A930011G23Rik	11.3833	0.0526313	0.922885	0.952092
Acta2	93.9908	0.656142	0.0586606	0.550198		Nagpa	405.144	0.953331	0.0107548	0.0839914		A930011O12Rik	1163.43	0.412057	0.127329	0.222441
Actb	23056.6	0.377378	0.0882026	0.667775		Atp13a2	2823.62	0.837876	0.0107576	0.0839914		A930012L18Rik	17.4077	-0.962833	0.0260782	0.0659652
Actbl2	0.131722	-0.783314	0.417737	NA		Mrpl4	556.016	0.828282	0.0107644	0.0839914		A930013F10Rik	62.7961	-0.13554	0.797287	0.858217
Actc1	0.142066	0	1	NA		Ttc7	298.225	0.909589	0.0107665	0.0839914		A930015D03Rik	23.6822	0.542268	0.0708526	0.142057
Actg1	21992.2	0.190885	0.459569	1		Cd9	2542.77	0.81456	0.0107808	0.0840329		A930016O22Rik	9.97423	1.12723	0.0125925	0.037682
Actg2	2.93841	0.714527	0.57008	NA		Mapk1ip1l	740.861	-0.719411	0.0107857	0.0840329		A930017M01Rik	123.091	-0.591544	0.0642645	0.131442
Actl10	8.34076	0.68842	0.391064	NA		D15Ertd621e	1238.52	-0.991827	0.010804	0.084122		A930018P22Rik	0.516131	1.45469	0.32002	NA
Actl11	0.02638	0.581354	0.535177	NA		Stra13	172.452	0.903555	0.010832	0.084286		A930019D19Rik	1.75517	0.896191	0.485152	NA
Actl6a	264.779	-0.0264756	0.903279	1		Ccser1	94.6843	-0.833942	0.0108493	0.0843663		A930024E05Rik	33.6293	-0.0916669	0.766506	0.834704
Actl6b	846.191	-0.137491	0.450159	1		Snrpb	1119.33	0.689267	0.0109066	0.0847156		A930041C12Rik	0.741996	2.6311	0.0704282	NA
Actl7a	0.128877	0.301685	0.756355	NA		Slc24a6	178.389	1.01808	0.0109081	0.0847156		AA387883	15.2316	-0.234982	0.575994	0.681785
Actl7b	0.305637	0.853236	0.528995	NA		Gtf2e1	254.854	-0.681162	0.0109181	0.0847392		AA388235	67.5229	-0.23636	0.329368	0.454499
Actl9	0.779434	-0.195819	0.88933	NA		Mpst	408.241	0.856424	0.0109365	0.0848001		AA414768	80.7711	-0.098349	0.680865	0.767957
Actn1	1063.41	-0.582994	0.0210437	0.304932		Ficd	185.007	0.672358	0.0109405	0.0848001		AA415398	59.7746	-0.137098	0.598186	0.700616
Actn2	297.31	-1.11455	0.0303998	0.383103		Fam179b	492.23	-1.19868	0.0109469	0.0848001		AA465934	4.02781	0.855692	0.212047	0.32711
Actn3	16.1454	0.300521	0.637669	1		Akirin1	759.587	-0.389362	0.0109601	0.0848485		AA467197	8.51153	-0.490388	0.478229	0.595749
Actn4	2003.9	0.306723	0.294508	1		Fsd1	523.208	0.734645	0.010982	0.0849638		AA474331	16.428	-0.439157	0.334922	0.460079
Actr10	1288.07	0.124766	0.796507	1		Lims2	158.015	0.993303	0.0109977	0.0850312		AA536875	1.03324	1.1091	0.380289	NA
Actr1a	3069.48	-0.117821	0.574121	1		Icam5	1934.45	0.878599	0.0110098	0.0850704		AA543186	3.52128	-0.711291	0.288726	NA
Actr1b	2348.41	0.0597712	0.780267	1		Smad4	524.153	-0.625644	0.0110209	0.0851022		AA545190	0	NA	NA	NA
Actr2	4309.68	0.0186292	0.967635	1		Tarbp2	242.977	0.711129	0.011036	0.0851646		AA619741	0.267724	0.478588	0.687968	NA
Actr3	3709.65	0.127607	0.677434	1		Dzank1	2091.42	-0.907746	0.0110669	0.0853042		AA792892	0.76573	0.399598	0.7774	NA
Actr3b	939.454	-0.0591664	0.717133	1		Ankrd39	104.103	0.802521	0.0110681	0.0853042		AA986860	31.341	0.593239	0.0469027	0.103434
Actr5	105.662	-0.237437	0.439784	1		Fam187a	2.73112	3.18523	0.01108	NA		AA987161	135.205	-1.4965	0.0344841	0.0817379
Actr6	196.62	-0.0278011	0.962939	1		Gprin1	1909.1	0.792242	0.0111022	0.0855029		AB099516	0.0846715	0	1	NA
Actr8	494.695	-0.119949	0.604169	1		Agap3	2830.12	0.747057	0.0111079	0.0855029		AB124611	224.372	0.704132	0.0271446	0.067969
Actrt3	9.47979	0.802947	0.216827	0.96214		Fam213b	518.485	0.680796	0.0111172	0.0855198		AF067061	0.149551	0	1	NA
Acvr1	425.368	0.163277	0.431681	1		Casp2	219.682	-0.692197	0.0111262	0.0855276		AF067063	0.149204	-0.456926	0.691455	NA
Acvr1b	955.033	0.196632	0.530302	1		Atp2a2	9381.17	-0.658035	0.0111322	0.0855276		AF251705	493.558	0.156581	0.504981	0.619662
Acvr1c	174.039	-0.299954	0.612474	1		Disc1	36.8004	1.87433	0.0111374	NA		AF357355	0.669216	1.47227	0.315965	NA
Acvr2a	538.942	0.143243	0.701609	1		Stx2	316.672	0.596784	0.0111558	0.0856237		AF357359	38.7258	-1.40371	0.000405003	0.00301115
Acvr2b	31.5887	-0.0652132	0.916709	1		Dapk3	510.823	0.867491	0.0111713	0.0856237		AF357399	0.593005	0.373398	0.795058	NA
Acvrl1	302.982	-0.718533	0.053698	0.525098		Tada3	484.477	0.695808	0.0111742	0.0856237		AF357425	0.0992856	0	1	NA
Acy1	163.935	-0.489987	0.20772	0.950312		Rnf126	918.586	0.823626	0.0111991	0.0856237		AF357426	0.299305	-1.33855	0.326709	NA
Acy3	23.2205	0.372536	0.480955	1		Rims2	1104.14	-0.580683	0.0112044	0.0856237		AF366264	0.39008	0.312151	0.836843	NA
Acyp1	142.398	0.323461	0.240757	0.987512		C030046E11Rik	430.27	-0.804315	0.0112062	0.0856237		AF529169	74.8229	-1.16277	0.0012236	0.00678627
Acyp2	135.451	-0.503894	0.0712221	0.598068		Strn4	2770.77	0.634369	0.011208	0.0856237		AI115009	14.7305	0.306992	0.421416	0.54454
Ada	30.6186	-0.610498	0.201585	0.941052		Traf3ip3	174.773	1.55289	0.0112082	0.0856237		AI118078	106.526	0.701305	0.000375332	0.00285232
Adad1	0.63123	0	1	NA		Heatr2	142.53	0.761378	0.011216	0.0856237		AI182371	9.30592	0.96896	0.0760548	0.149901
Adad2	0.965509	-2.1204	0.159803	NA		Rab34	229.547	0.60703	0.0112191	0.0856237		AI197445	7.18207	-0.826369	0.150068	0.251712
Adal	190.324	-0.102298	0.830955	1		Pja2	5279.61	-1.01115	0.0112222	0.0856237		AI314180	1248.15	-0.680699	0.0412986	0.0939084
Adam10	1951.04	0.139116	0.72496	1		Col23a1	166.698	0.721621	0.0112311	0.0856384		AI314831	0.358862	1.81192	0.229191	NA
Adam11	1478.1	-0.00310891	0.992445	1		Phf6	349.719	-1.44513	0.0112675	0.0858244		AI316807	267.453	-0.262931	0.140088	0.239033
Adam12	83.0068	0.194583	0.580595	1		Sgpp1	601.513	-0.621855	0.0112898	0.0858244		AI317395	5.28252	-0.665098	0.308478	0.432694
Adam15	2035.8	0.0136568	0.96372	1		Snapc2	362.543	0.725131	0.011294	0.0858244		AI413582	366.824	0.732494	0.000250716	0.00213977
Adam17	933.383	0.147354	0.593911	1		Mcat	210.853	0.620652	0.0112943	0.0858244		AI414108	521.836	0.274905	0.387058	0.511853
Adam18	7.80721	0.60811	0.469164	NA		Cwf19l2	147.556	-1.59251	0.0112968	0.0858244		AI427809	16.9156	-0.215598	0.694087	0.778706
Adam19	329.63	0.00256828	0.993226	1		Tsr3	201.485	0.668611	0.0112979	0.0858244		AI429214	36.2026	-0.319918	0.400017	0.52461
Adam1a	44.7118	-0.911715	0.00908932	0.180316		Zfp300	45.2439	-1.18304	0.0113112	NA		AI450353	12.4742	-0.781564	0.0833368	0.161225
Adam1b	0.909763	-0.211676	0.881877	NA		Edem2	545.899	0.635376	0.0113161	0.0859089		AI462493	209.002	0.646911	0.00933869	0.0300184
Adam2	0.537414	0.258381	0.856446	NA		Nudc	1756.1	0.57859	0.0113329	0.085977		AI463170	0.72538	2.16011	0.113415	NA
Adam21	5.00604	0.310835	0.725443	NA		Plekhg5	801.015	0.879642	0.0113392	0.085977		AI464131	353.902	0.122323	0.458026	0.578024
Adam22	1976.25	0.0746353	0.861497	1		Arhgap32	2289.64	-0.929352	0.0113496	0.0860023		AI467606	176.313	0.232756	0.469085	0.587484
Adam23	1549.48	-0.136599	0.687373	1		Blvrb	235.898	1.00524	0.0113754	0.0861442		AI480653	363.42	0.0954317	0.641062	0.736734
Adam26b	0.0494475	0	1	NA		Spp1	2513.77	1.18508	0.0113941	0.086232		AI504432	315.916	-1.79696	0.00532334	0.0197801
Adam28	3.39821	0.00352452	0.997117	NA		Cd3e	13.2408	3.03337	0.0114233	NA		AI506816	6.82201	-0.670817	0.316402	0.440747
Adam3	28.6548	0.424434	0.691593	1		Cntn1	4439.61	-0.774623	0.0114306	0.0863102		AI507597	1.14268	2.59209	0.0676147	NA
Adam30	0.0856761	0	1	NA		Neto1	717.392	-0.695811	0.0114364	0.0863102		AI593442	1872.15	-0.722287	0.00464238	0.0179745
Adam32	2.58606	0.253055	0.814662	NA		Gtpbp8	105.852	-0.71763	0.0114396	0.0863102		AI597468	310.299	-1.02694	0.00403718	0.0161968
Adam33	45.6804	1.14897	0.139586	0.807541		Plcd3	151.955	0.919986	0.011443	0.0863102		AI597479	337.033	-0.919128	0.001251	0.00689098
Adam4	3.1949	0.0281936	0.979987	NA		Snapc1	266.168	-0.546292	0.0114434	0.0863102		AI606473	10.1481	1.10724	0.0976727	0.182301
Adam5	4.85389	0.474217	0.610293	NA		Unc80	1843.06	-0.68449	0.011447	0.0863102		AI607873	181.091	-0.931623	0.0681365	0.137808
Adam7	2.33481	-1.49918	0.168691	NA		Fgfr2	495.936	-0.501972	0.011457	0.0863146		AI646519	0.0494475	0	1	NA
Adam8	79.0167	0.18944	0.752568	1		Lca5	106.297	-0.793632	0.0114618	0.0863146		AI661453	12.1091	-0.0840767	0.880337	0.92071
Adam9	1130.44	0.120979	0.574226	1		2310047M10Rik	374.133	0.730889	0.0114897	0.0864715		AI662270	50.1902	-0.988621	0.125368	0.220038
Adamdec1	4.2409	-0.131768	0.92717	NA		Mcrs1	1011.48	0.699507	0.0115126	0.0865901		AI747448	0	NA	NA	NA
Adamts1	219.012	0.697325	0.020142	0.296976		Thap4	296.338	0.536037	0.0115286	0.0866568		AI836003	479.795	0.466884	0.0152192	0.0437512
Adamts10	255.667	-0.41885	0.481473	1		Cby1	426.766	0.581657	0.0115717	0.0868326		AI837181	653.618	0.592584	0.00439528	0.0172533
Adamts12	13.3364	1.00056	0.4115	1		Ubxn1	1067.38	0.740304	0.0115739	0.0868326		AI846148	292.904	0.721359	0.00213191	0.0101304
Adamts13	7.58502	1.16952	0.140694	NA		Phtf2	271.637	-1.21142	0.0115839	0.0868326		AI847159	2.47106	1.04534	0.261317	NA
Adamts14	9.89547	0.469586	0.554154	1		Higd2a	923.755	0.72793	0.0115869	0.0868326		AI848285	65.2936	1.64427	0.000249398	0.0021319
Adamts15	106.877	-1.06071	0.00362721	0.0962831		Brms1	328.529	0.714544	0.0115892	0.0868326		AI854517	367.421	0.077446	0.647484	0.742108
Adamts16	58.0458	-0.326446	0.372518	1		A330070K13Rik	2.91343	3.19238	0.0115928	NA		AI854703	306.513	0.316124	0.0148295	0.042875
Adamts17	102.635	0.0743945	0.843876	1		Fastk	851.52	0.733575	0.0116075	0.0868326		AI987944	95.5657	-0.880127	0.10439	0.191782
Adamts18	36.1995	0.235837	0.699873	1		Mier3	226.499	-1.00316	0.011609	0.0868326		AK010878	62.4194	-0.214324	0.472508	0.590489
Adamts19	11.7042	-3.19977	2.03093e-05	0.00199888		Pak6	1086.35	0.612102	0.0116097	0.0868326		AK129341	163.076	-0.622095	0.024612	0.0632567
Adamts2	63.4875	-1.25754	0.0100913	0.191431		Mrpl12	773.836	0.719362	0.0116162	0.0868326		AU015228	0.039193	0.885591	0.429329	NA
Adamts20	112.31	-0.524697	0.0307861	0.384433		Med10	356.179	0.49746	0.011645	0.0869944		AU015836	0.227625	0	1	NA
Adamts3	307.275	-0.578951	0.0894461	0.670668		Dennd4a	930.847	-0.860036	0.0116615	0.087064		AU016765	0.0423357	0	1	NA
Adamts4	230.203	-2.07458	0.000395886	0.0188693		Fuz	149.361	0.918195	0.011703	0.08732		AU018091	1.17512	0.982886	0.474592	NA
Adamts5	39.6423	0.393303	0.300843	1		Phlda3	410.343	0.918281	0.0117117	0.0873317		AU018829	0	NA	NA	NA
Adamts6	30.0872	-0.551451	0.335906	1		Pigg	166.816	-0.783182	0.0117356	0.0874558		AU019823	260.36	-0.626959	0.0484647	0.106126
Adamts7	12.0314	-0.111875	0.888822	1		Rab5c	2589.62	0.558514	0.0117501	0.0875108		AU019990	1.69329	-0.492062	0.625334	NA
Adamts8	53.9847	0.651618	0.127492	0.779907		Adra1d	281.916	1.05963	0.0117672	0.0875845		AU021063	0	NA	NA	NA
Adamts9	51.6431	-0.175523	0.637069	1		Kcnip3	1476.92	0.451521	0.0117857	0.0876683		AU021092	42.0991	0.306827	0.364079	0.489244
Adamtsl1	79.5832	-0.80339	0.0269783	0.356516		Bhlha9	11.3946	1.75351	0.0117996	NA		AU022252	138.453	0.00756988	0.973756	0.986333
Adamtsl2	64.4218	0.786709	0.035752	0.421051		Ntmt1	268.169	0.842501	0.0118012	0.0876995		AU022751	0.47747	2.01159	0.1696	NA
Adamtsl3	41.461	1.99587	0.000358353	0.0179524		Chordc1	558.354	-1.13685	0.0118051	0.0876995		AU022754	16.1254	0.174277	0.647372	0.742032
Adamtsl4	84.5452	-2.06245	0.000122743	0.0081446		Dennd1b	173.496	-1.18831	0.0118116	0.0876995		AU022793	13.874	-0.101271	0.861846	0.906595
Adamtsl5	40.6705	0.220329	0.68429	1		Tbc1d12	220.322	-0.659147	0.0118187	0.0876995		AU023762	27.7243	-0.581911	0.250325	0.370998
Adap1	2513.2	0.0365328	0.9023	1		Casc5	45.4799	-2.4768	0.011825	NA		AU023871	1.28969	-0.106612	0.92946	NA
Adap2	250.219	-0.0443917	0.93834	1		Dhrs1	1174.8	0.825081	0.0118549	0.0879146		AU040320	1009.53	0.281752	0.0580547	0.12172
Adar	2119.9	-0.0993832	0.669319	1		Grm3	572.589	-0.676798	0.0118666	0.0879474		AU040972	2.97319	-0.0287873	0.97151	NA
Adarb1	2366.46	-0.762304	0.00169739	0.0556228		Suv420h2	235.107	0.957391	0.0118967	0.0881169		AU041133	51.7851	-1.03866	0.0174196	0.0485089
Adarb2	129.23	-0.75832	0.0173189	0.269234		Gypc	35.1521	1.54675	0.0119113	NA		AV039307	3.79638	0.2538	0.748383	0.820408
Adat1	72.146	-0.365767	0.195377	0.929189		Pcsk1n	5837.23	0.976321	0.0119156	0.0882029		AV051173	2.40497	0.217418	0.794307	NA
Adat2	48.9712	0.117592	0.771956	1		Ccdc22	280.92	0.885057	0.0119422	0.0883464		AV320801	0	NA	NA	NA
Adat3	29.7384	-0.728212	0.258676	1		Sec1	7.68307	2.15986	0.0119481	NA		AW011738	34.3616	-0.703757	0.0123015	0.036996
Adc	264.567	0.0399869	0.92043	1		BC026585	149.199	1.00031	0.0119564	0.0883747		AW046200	5.97022	-0.143163	0.80893	0.867052
Adck1	377.593	0.133913	0.525652	1		Scamp1	2291.62	-0.817963	0.0119606	0.0883747		AW112010	62.7198	-0.083711	0.889105	0.927273
Adck2	257.244	-0.085029	0.712594	1		Capns1	2117.03	0.580705	0.0119895	0.0885348		AW146154	46.3271	-0.725672	0.162228	0.267118
Adck3	324.333	-0.0100503	0.968033	1		Klhl24	729.687	-1.26932	0.0120148	0.0886676		AW209491	224.511	-0.368512	0.110005	0.199398
Adck4	313.748	-0.142831	0.665846	1		Zfp36l2	1208.36	0.534676	0.0120323	0.0886955		AW495222	15.9424	-0.442405	0.369108	0.494143
Adck5	149.596	-0.443732	0.205007	0.94504		Ndufb7	821.681	0.866745	0.0120332	0.0886955		AW549542	8.79658	0.724376	0.144309	0.244438
Adcy1	9419.33	0.621592	0.162243	0.863027		Ift43	98.9745	0.947682	0.0120427	0.0887121		AW549877	768.302	-0.972035	0.016935	0.0475151
Adcy10	3.24419	0.245102	0.812953	NA		Rps3	5718.58	0.66973	0.0120586	0.0887425		AW551984	381.663	0.128921	0.780048	0.845575
Adcy2	1332.85	0.402794	0.211076	0.955577		Rcor2	224.43	0.995183	0.0120647	0.0887425		AW554918	163.663	-0.9629	0.00294861	0.0128369
Adcy3	504.529	-0.262854	0.447982	1		1810043H04Rik	128.559	1.05525	0.0120687	0.0887425		AY074887	4.60261	0.572411	0.381465	0.505906
Adcy4	35.7217	-0.0585933	0.896321	1		Clec3b	36.564	1.51438	0.0120939	NA		AY358078	0.270362	0.191036	0.898479	NA
Adcy5	2838.2	-0.982912	0.0509631	0.513908		BC022687	149.787	0.741515	0.0121138	0.0888374		AY512915	0.213441	-0.388839	0.739356	NA
Adcy6	438.044	-0.119444	0.725397	1		Tmem134	408.227	0.757271	0.0121193	0.0888374		AY512931	11.7064	0.218603	0.66531	0.755731
Adcy7	977.931	0.896537	0.00579073	0.135239		Pag1	786.529	-0.581304	0.0121234	0.0888374		AY761184	0.0265474	-0.611818	0.587221	NA
Adcy8	328.273	-0.337543	0.084049	0.653718		Rictor	488.622	-1.09289	0.0121262	0.0888374		AY761185	0	NA	NA	NA
Adcy9	415.275	0.316274	0.529479	1		Pdp1	1331.31	-1.34493	0.0121415	0.0888374		Aaas	237.793	0.302637	0.059876	0.124531
Adcyap1	165.316	1.15834	0.000303481	0.0156992		Ptp4a3	1044.02	0.754964	0.0121484	0.0888374		Aacs	757.401	0.827763	0.000434096	0.00316911
Adcyap1r1	1998.73	0.180036	0.506561	1		Pkig	871.383	0.776921	0.0121486	0.0888374		Aadac	0	NA	NA	NA
Add1	4486.2	-0.00953822	0.94977	1		Wasl	1061.16	-0.743713	0.0121516	0.0888374		Aadacl2	0	NA	NA	NA
Add2	2967.96	0.180921	0.509799	1		Igfbp6	223.369	1.19202	0.0121524	0.0888374		Aadacl3	0	NA	NA	NA
Add3	1688.73	0.525516	0.00666099	0.147603		Plcb2	243.206	1.17792	0.0121666	0.0888374		Aadat	4.01463	-1.35508	0.0960322	0.179884
Adgb	29.4339	-0.252165	0.752217	1		Flot2	1485.5	0.642744	0.0121668	0.0888374		Aaed1	73.4457	-0.179864	0.43255	0.554623
Adh1	7.82057	-1.07065	0.130553	NA		Kbtbd2	645.409	-0.860929	0.0121693	0.0888374		Aagab	901.69	0.178185	0.240619	0.360215
Adh4	0.0478242	0	1	NA		Aldh1b1	173.428	0.732033	0.0121792	0.088856		Aak1	3620.79	-0.760741	0.00191568	0.00938154
Adh5	850.187	-0.0333608	0.891317	1		Pigz	96.7511	0.732725	0.0121935	0.0888608		Aamdc	200.61	0.335296	0.0533393	0.114173
Adh6a	0.039363	0	1	NA		Cep85l	75.5498	-1.45425	0.0121944	0.0888608		Aamp	1887.54	0.641521	0.00241397	0.0111175
Adh6-ps1	1.01876	-0.0481761	0.973569	NA		Pex14	588.584	0.757763	0.0122038	0.0888758		Aanat	2.5738	0.360219	0.64066	NA
Adh7	1.24088	0.825146	0.561197	NA		Ccdc114	54.7275	1.0397	0.0122105	NA		Aar2	533.897	0.436977	0.0587756	0.122819
Adhfe1	207.157	0.461953	0.0723495	0.602128		Dpp7	347.528	0.621211	0.0122189	0.0888826		Aard	29.57	-0.0501931	0.863982	0.908283
Adi1	373.213	-0.345988	0.353594	1		Klc4	324.666	0.867479	0.0122256	0.0888826		Aars	2462.97	0.157467	0.273222	0.395394
Adig	0.143012	0	1	NA		Bcat2	212.589	0.879262	0.0122317	0.0888826		Aars2	353.208	0.966534	5.3764e-05	0.000713605
Adipoq	0.223767	0.543822	0.585352	NA		Zfp551	36.8782	-1.28333	0.0122334	NA		Aarsd1	583.275	0.685553	0.000352327	0.00272224
Adipor1	1690.46	0.0645871	0.725212	1		Ndufa11	922.776	0.902544	0.0122415	0.0888826		Aasdh	95.4063	-0.227781	0.408514	0.532211
Adipor2	1153.25	-0.847234	2.45587e-06	0.000364938		Calcrl	85.6189	-0.990932	0.0122585	0.0888826		Aasdhppt	280.726	-0.711273	0.00512984	0.01927
Adk	604.523	0.0988294	0.78174	1		Sdf2	575.905	0.481245	0.0122599	0.0888826		Aass	36.6293	-0.612365	0.048585	0.106337
Adm	31.2044	-0.212936	0.601867	1		Zfpm1	502.932	1.06941	0.0122679	0.0888826		Aatf	209.632	0.186277	0.278539	0.401014
Adm2	1.89433	1.58465	0.256005	NA		4930506M07Rik	766.787	-0.866118	0.0122748	0.0888826		Aatk	2897.31	1.17646	4.09244e-05	0.000587591
Adnp	1663.85	0.225108	0.461037	1		Lrpap1	2162.48	0.401575	0.0122877	0.0888826		Abat	3346.03	-0.16184	0.229319	0.347778
Adnp2	294.703	0.0286374	0.899903	1		Ppp1r35	156.494	1.04951	0.0122887	0.0888826		Abca1	3446.92	-1.63701	2.71769e-14	1.56811e-11
Ado	823.858	-0.399682	0.163663	0.865843		Rpl10	6354.1	0.58515	0.0122939	0.0888826		Abca12	2.51461	-0.505196	0.613201	NA
Adora1	2437.93	0.204822	0.313542	1		Smarca5	680.111	-0.928769	0.0122978	0.0888826		Abca13	8.05788	-1.41911	0.0889967	0.169676
Adora2a	752.869	-1.1464	0.110686	0.736787		0610030E20Rik	267.335	-0.670794	0.0122997	0.0888826		Abca14	0.896963	0	1	NA
Adora2b	52.6323	0.148485	0.683863	1		Slc36a4	236.492	-1.00368	0.0123123	0.0889209		Abca15	0.368706	0.282536	0.852067	NA
Adora3	301.588	1.71688	0.00210591	0.0644834		Oas1b	20.8953	2.10788	0.0123353	NA		Abca16	0.0794998	0	1	NA
Adpgk	293.837	-0.24564	0.239869	0.987512		Ncln	1147.66	0.878463	0.0123407	0.0890225		Abca17	7.60077	0.310788	0.636284	0.73265
Adprh	1130.89	0.0483903	0.850936	1		Slc4a7	386.703	-1.16452	0.0123411	0.0890225		Abca2	2673.34	1.29536	6.32604e-07	2.51114e-05
Adprhl1	1.37032	-0.188274	0.878026	NA		Bmyc	587.287	0.803462	0.0123492	0.0890284		Abca3	1253.25	0.255125	0.226863	0.344797
Adprhl2	259.353	-0.112516	0.759641	1		Tnfsf12	89.0359	0.846198	0.0123906	0.0892587		Abca4	91.9742	0.324286	0.357966	0.483446
Adprm	131.662	-0.139867	0.755534	1		Rngtt	271.053	-0.714573	0.0124014	0.0892587		Abca5	410.093	-1.29023	0.00149627	0.00783856
Adra1a	63.161	0.120012	0.745741	1		Fam108a	1704.96	0.882033	0.0124064	0.0892587		Abca6	19.7378	-0.933985	0.0386153	0.0890478
Adra1b	260.159	-0.423566	0.203132	0.942584		D10Jhu81e	723.713	0.692511	0.0124131	0.0892587		Abca7	411.466	1.27939	1.49861e-06	4.82302e-05
Adra1d	281.916	0.767731	0.0677723	0.582657		A230046K03Rik	561.066	-1.167	0.0124178	0.0892587		Abca8a	51.0027	1.36164	0.000186134	0.00173225
Adra2a	239.524	0.065244	0.805144	1		Aip	765.037	0.655561	0.0124269	0.0892713		Abca8b	135.997	-0.793293	0.010038	0.0316994
Adra2b	25.3682	-1.78734	0.0265727	0.352682		Tnfsf13	4.06737	2.65985	0.0124479	NA		Abca9	1034.43	-0.612199	0.0421238	0.0954491
Adra2c	288.721	-0.39926	0.329067	1		Gga1	977.404	0.796635	0.0124671	0.0895072		Abcb10	354.303	0.176428	0.128606	0.224058
Adrb1	269.356	0.276821	0.36623	1		Cox14	513.322	0.711208	0.0124874	0.0895977		Abcb11	0.327644	0	1	NA
Adrb2	232.275	0.13297	0.798775	1		Slc35d1	96.6985	-0.684799	0.0124945	0.0895977		Abcb1a	200.774	-0.87842	0.000108478	0.00118425
Adrb3	12.0568	0.962456	0.119512	0.762391		Eif2s3x	2079.88	-1.01156	0.012509	0.0896492		Abcb1b	101.241	-0.506752	0.0990738	0.184363
Adrbk1	3328.46	0.423013	0.0913056	0.672866		Ankrd34b	229.268	-0.56538	0.0125227	0.0896947		Abcb4	75.5495	-0.223684	0.362379	0.487579
Adrbk2	1054.07	0.182698	0.586075	1		Loh12cr1	328.002	0.670058	0.0125406	0.0897701		Abcb5	0.201066	-0.393074	0.73639	NA
Adrm1	1030.89	-0.132963	0.644495	1		Mios	233.532	-0.793447	0.0125605	0.0897769		Abcb6	291.535	0.545557	0.0055058	0.0202808
Adsl	367.514	0.0883812	0.707259	1		Abhd13	553.661	-0.988468	0.0125633	0.0897769		Abcb7	443.284	-1.28973	0.00312442	0.0133408
Adss	986.007	-0.120438	0.716798	1		Ccdc3	154.69	0.754539	0.0125637	0.0897769		Abcb8	537.785	0.756179	0.00144774	0.00764722
Adssl1	337.273	-0.629606	0.0568694	0.542413		Tnks1bp1	838.216	1.00914	0.0125763	0.0898137		Abcb9	621.062	0.724344	0.00268945	0.012027
Adtrp	8.31729	0.601051	0.465459	NA		Fbll1	360.897	0.890883	0.0126006	0.089868		Abcc1	326.725	-0.0140889	0.924793	0.953405
Aebp1	227.736	0.0643778	0.905283	1		Rhbdf1	170.359	1.07732	0.0126009	0.089868		Abcc10	134.092	1.53246	2.41696e-07	1.23963e-05
Aebp2	708.409	-0.0708512	0.634045	1		Rsph4a	71.0805	-0.96816	0.0126134	0.089868		Abcc12	12.4851	-0.165945	0.686792	0.772738
Aen	404.06	0.247038	0.260862	1		Camsap3	431.863	0.868356	0.0126134	0.089868		Abcc2	2.35959	-0.281655	0.804382	NA
Aes	5683.97	0.00066318	0.998203	1		Zfp418	35.3278	-1.20401	0.0126343	NA		Abcc3	902.122	-0.10413	0.716271	0.79572
AF067061	0.149551	0	1	NA		Acd	380.744	0.675618	0.0126378	0.089946		Abcc4	188.921	-0.164484	0.446729	0.567893
AF067063	0.149204	0.292755	0.763621	NA		Rpe	250.83	-0.835882	0.0126513	0.089946		Abcc5	1286.15	0.312889	0.239801	0.359328
AF251705	493.558	1.64537	9.51405e-06	0.00108424		Chmp4b	2651.32	0.42219	0.0126533	0.089946		Abcc6	14.6055	0.738296	0.131114	0.227186
AF357355	0.669216	0.0340471	0.981237	NA		Mpv17l2	259.72	0.908837	0.0126573	0.089946		Abcc8	283.93	0.636846	0.00572293	0.020855
AF357359	38.7258	-0.399686	0.400095	1		Naglu	653.679	1.10687	0.0126647	0.089946		Abcc9	110.476	-1.11024	8.25991e-05	0.000970524
AF357399	0.593005	1.02215	0.475059	NA		Scube1	617.046	1.0284	0.0126688	0.089946		Abcd1	424.498	0.545639	0.0217979	0.0575436
AF357425	0.0992856	-0.820344	0.392032	NA		Pdlim5	425.381	-0.615519	0.0126796	0.0899706		Abcd2	782.724	-1.02852	0.00413492	0.0164948
AF357426	0.299305	0.441593	0.715399	NA		Ctu2	228.242	0.750431	0.0127065	0.0901087		Abcd3	986.675	-0.588014	0.0586269	0.122636
AF366264	0.39008	0.243274	0.862626	NA		Pfn1	3789.84	0.818074	0.0127318	0.0902358		Abcd4	162.204	0.867079	1.15174e-05	0.00023409
AF529169	74.8229	0.802794	0.0988644	0.700883		Gale	174.256	0.853544	0.0127554	0.0903504		Abce1	1262.19	-0.871764	0.0667448	0.135383
Afap1	397.658	-0.174463	0.587041	1		Hipk3	969.188	-0.771662	0.0127858	0.0905127		Abcf1	1272.21	0.435751	0.000343413	0.00266867
Afap1l1	331.428	0.29905	0.259916	1		Kpna4	941.739	-0.979391	0.0127938	0.0905169		Abcf2	1230.13	0.307027	0.000625355	0.00415436
Afap1l2	212.708	0.581427	0.142904	0.815816		B3galt4	95.2531	1.04314	0.012808	0.0905644		Abcf3	768.21	0.395385	2.27517e-05	0.000381699
Aff1	384.611	0.0408704	0.89658	1		Sirt6	199.748	0.877413	0.012825	0.0905935		Abcg1	1614.84	0.263152	0.102337	0.18889
Aff2	105.816	0.502888	0.281251	1		Fcrl1	38.7061	2.13454	0.0128286	NA		Abcg2	310.624	-0.59375	0.217074	0.332863
Aff3	576.754	-0.239491	0.264233	1		Jmjd8	250.786	0.540117	0.0128303	0.0905935		Abcg3	148.416	-0.91461	0.0830404	0.16077
Aff4	2001.05	0.143027	0.706035	1		Pgs1	827.924	0.603094	0.0128418	0.0905935		Abcg4	643.077	0.647145	0.00128788	0.00704368
Afg3l1	483.29	0.0237856	0.934468	1		Tmem151a	2438.61	0.812415	0.0128419	0.0905935		Abcg5	1.62533	0.0638027	0.962764	NA
Afg3l2	963.734	-0.123577	0.295351	1		Prcc	656.521	0.602569	0.0128565	0.0906441		Abcg8	0.294425	0.739464	0.580322	NA
Afm	0.695571	-1.99856	0.185472	NA		Nudt16l1	485.811	0.637184	0.0128653	0.0906524		Abhd1	1.33445	0.976723	0.355615	NA
Afmid	43.841	0.160692	0.673608	1		4921524J17Rik	146.678	-0.785309	0.0128769	0.0906524		Abhd10	196.176	-0.310512	0.0828518	0.160575
Afp	10.4808	0.316772	0.743402	1		Atxn7l2	193.439	0.945357	0.0128801	0.0906524		Abhd11	304.66	0.699198	8.44957e-06	0.000185477
Aftph	946.369	0.0920275	0.806524	1		Rad18	60.3517	-1.01478	0.0128872	NA		Abhd12	5858.76	0.163396	0.113282	0.203784
Aga	141.584	0.534495	0.0760912	0.618087		Rasa1	677.307	-0.991354	0.0129165	0.09079		Abhd12b	12.0215	3.31787	0.00133957	0.0072406
Agap1	1709.31	-0.337955	0.241254	0.987594		Mrpl21	217.271	0.667817	0.0129213	0.09079		Abhd13	553.661	-1.03246	0.000282584	0.00232574
Agap2	10410.8	0.0672671	0.838175	1		Dohh	633.962	0.798967	0.0129266	0.09079		Abhd14a	317.859	0.71258	0.00225568	0.0105662
Agap3	2830.12	0.127325	0.665171	1		Lgmn	15564.2	0.595336	0.0129295	0.09079		Abhd14b	148.116	0.885483	7.44423e-06	0.000169155
Agbl1	2.41984	0.392127	0.709804	NA		Uhmk1	382.97	-1.32611	0.0129519	0.0907925		Abhd15	103.652	0.315715	0.342307	0.467324
Agbl2	21.9274	0.356999	0.515698	1		2410127L17Rik	163.296	-0.747922	0.0129541	0.0907925		Abhd16a	916.269	0.582459	0.00117835	0.00659648
Agbl3	59.5115	0.0790418	0.806372	1		Inha	198.456	0.718796	0.0129542	0.0907925		Abhd16b	0.558288	0.0638141	0.963669	NA
Agbl4	54.2692	0.189343	0.613781	1		St6galnac6	1240.02	0.526094	0.0129618	0.0907925		Abhd2	470.704	-0.565762	0.0509038	0.110153
Agbl5	182.669	-0.046308	0.871611	1		Tmed9	1234.13	0.491103	0.0129672	0.0907925		Abhd3	462.618	-0.0712967	0.545638	0.655092
Ager	16.2293	0.347818	0.677029	1		Ino80c	343.603	-0.454942	0.0129918	0.0909128		Abhd4	1244.79	0.372424	0.0224427	0.0588228
Agfg1	628.759	-0.113536	0.450939	1		Clip4	489.497	-0.473131	0.0130061	0.0909147		Abhd5	310.921	-0.327732	0.124242	0.21866
Agfg2	444.55	-0.0735205	0.824057	1		Tap2	343.959	1.10403	0.013007	0.0909147		Abhd6	577.498	-0.0257152	0.851987	0.900007
Aggf1	739.999	-0.143311	0.393232	1		Tmem245	233.165	-1.06373	0.0130347	0.0910555		Abhd8	2588.41	0.688111	0.0040301	0.0161725
Agk	449.636	0.000530068	0.997392	1		Dpcd	419.573	0.489189	0.013057	0.0910572		Abi1	1430.07	-0.763396	4.19339e-07	1.86635e-05
Agl	481.138	0.105329	0.68243	1		Rbm7	424.704	-0.612744	0.0130612	0.0910572		Abi2	2009.47	-0.995047	0.00238681	0.0110396
Agmat	9.20034	1.23434	0.0795671	0.633431		Papd5	510.049	-0.583946	0.0130617	0.0910572		Abi3	408.801	0.252559	0.383164	0.507742
Agmo	105.16	-0.246256	0.74112	1		Vamp8	449.432	0.771037	0.0130649	0.0910572		Abi3bp	76.9621	-0.43823	0.0890335	0.169726
Agpat1	1708.96	0.00799931	0.97998	1		Etfb	544.42	0.939209	0.0130741	0.0910575		Abl1	1087.18	0.75184	0.00164912	0.00841051
Agpat2	65.2472	0.772958	0.0863784	0.660557		Pdgfb	601.965	0.810261	0.0130799	0.0910575		Abl2	803.809	-0.631418	0.0001472	0.00146258
Agpat3	2762.62	0.112642	0.692755	1		Grb10	575.593	-0.585626	0.0131324	0.091352		Ablim1	1369.73	-0.546909	0.0126032	0.0376998
Agpat4	565.608	-0.512023	0.070297	0.593589		Ccdc101	169.22	0.863951	0.0131372	0.091352		Ablim2	1362.75	0.737848	0.000334113	0.00262035
Agpat5	631.713	-0.120558	0.672401	1		Srgn	341.471	0.900727	0.013149	0.0913655		Ablim3	605.295	0.199481	0.104451	0.191849
Agpat6	1155.11	-0.0904419	0.537878	1		Gadd45gip1	387.663	0.83083	0.0131566	0.0913655		Abo	0.042838	0	1	NA
Agpat9	48.1442	-0.313284	0.391921	1		Alkbh8	115.689	-1.4724	0.013166	0.0913655		Abp1	0.490993	-0.240505	0.873682	NA
Agphd1	34.9333	0.108947	0.792256	1		Zyx	1069.54	0.880626	0.0131692	0.0913655		Abr	4932.71	-0.190654	0.254447	0.375659
Agps	855.689	0.0101291	0.979522	1		Usp37	292.124	-0.941732	0.0131904	0.0914536		Abra	2.04769	-0.271907	0.743927	NA
Agr2	0.409233	0.541597	0.682878	NA		Piga	89.0265	-1.15899	0.0131969	0.0914536		Abracl	177.61	-0.415208	0.239773	0.359328
Agr3	0.135011	0	1	NA		Sgk1	1381.21	-0.658475	0.0132314	0.0916402		Abt1	259.028	0.124374	0.273885	0.395896
Agrn	2193.32	-0.240142	0.474571	1		Rgs20	343.659	-0.617167	0.0132612	0.0917943		Abtb1	363.696	0.748874	0.00029607	0.00239285
Agrp	4.01703	-0.669792	0.509724	NA		4930503L19Rik	109.63	-0.986343	0.0132766	0.0918107		Abtb2	191.449	0.533833	0.0453156	0.100787
Agt	488.717	-0.93349	0.16231	0.863027		Sars2	147.282	0.797744	0.0132786	0.0918107		Acaa1a	411.004	1.09728	2.40743e-07	1.23867e-05
Agtpbp1	1704.64	0.127402	0.775765	1		Pgls	498.351	0.954455	0.0132978	0.0918465		Acaa1b	5.94154	0.717398	0.219269	0.335734
Agtr1a	8.1931	-0.386704	0.557243	NA		Fam43b	339.953	0.75819	0.0132989	0.0918465		Acaa2	343.781	0.386149	0.0959288	0.179757
Agtr1b	0.912966	0.841741	0.536246	NA		Aspscr1	566.412	0.805936	0.0133113	0.0918798		Acaca	1208.13	-0.0402487	0.7191	0.797815
Agtr2	10.5963	-0.085474	0.922589	1		Clcf1	21.035	2.33816	0.0133251	NA		Acacb	68.2448	0.638327	0.0235753	0.061078
Agtrap	237.199	0.404982	0.15546	0.850867		Mier2	461.257	0.892036	0.0133621	0.0921535		Acad10	39.4286	0.188845	0.552805	0.661809
Agxt2	0.100023	-0.258306	0.791321	NA		Atad2b	277.191	-1.07887	0.0133815	0.0921535		Acad11	293.112	-0.159521	0.163555	0.268809
Agxt2l1	182.848	0.105355	0.790876	1		Nfam1	716.156	0.89312	0.0133936	0.0921535		Acad12	20.4636	-0.0161844	0.963119	0.979735
Agxt2l2	50.148	0.259061	0.42562	1		Tmed7	1376.07	-0.854996	0.0133986	0.0921535		Acad8	285.536	0.0777201	0.578718	0.684307
Ahctf1	598.204	-0.167292	0.666006	1		Nek10	11.3041	-1.92313	0.0133992	NA		Acad9	507.415	-0.207816	0.166607	0.27242
Ahcy	612.686	-0.175654	0.547675	1		Kat2a	988.939	0.518948	0.0134346	0.0921535		Acadl	520.087	-0.375215	0.0855335	0.164658
Ahcyl1	3655.17	-0.04109	0.910713	1		Sh3bp1	369.245	0.90644	0.0134368	0.0921535		Acadm	492.589	0.113447	0.432119	0.554377
Ahcyl2	1538.6	0.0667081	0.830204	1		Dact3	1795.97	0.812462	0.0134382	0.0921535		Acads	245.631	1.06215	0.000305693	0.00245101
Ahdc1	851.856	0.105028	0.822724	1		Hspa2	450.706	0.877242	0.0134556	0.0921535		Acadsb	603.338	-0.695113	8.56764e-05	0.00100086
Ahi1	2108.18	-0.174449	0.495567	1		S100a3	12.1198	1.56762	0.0134559	NA		Acadvl	593.219	0.719768	3.34088e-09	3.77449e-07
Ahnak	339.881	0.638263	0.167961	0.877854		Tbc1d22a	601.461	0.617554	0.0134582	0.0921535		Acan	49.1689	0.505808	0.0715705	0.143212
Ahr	114.539	0.726757	0.0391835	0.444207		Csk	976.724	0.7839	0.0134745	0.0921535		Acap1	15.3273	1.50965	0.0173792	0.0484266
Ahrr	13.8139	-0.247307	0.674274	1		Mrps21	489.839	0.591387	0.0134767	0.0921535		Acap2	1116.41	-0.307266	0.176184	0.283961
Ahsa1	1468.15	-0.157659	0.283577	1		Ulk2	1737.83	-0.551833	0.0134774	0.0921535		Acap3	1569.68	0.45259	0.0219138	0.0577741
Ahsa2	201.915	-0.669921	0.0109255	0.200968		Tubg1	422.676	0.737061	0.0134871	0.0921535		Acat1	1393.88	-0.20773	0.379249	0.503629
Ahsg	0.120174	0	1	NA		Lmtk3	3098.43	0.996268	0.0134889	0.0921535		Acat2	332.773	-0.16413	0.531432	0.641882
AI115009	14.7305	0.330704	0.546787	1		Hipk1	1409.2	-0.683072	0.0134969	0.0921535		Acat3	15.1375	-0.0983466	0.777028	0.843132
AI118078	106.526	0.260656	0.368805	1		P4htm	673.044	0.599715	0.0134972	0.0921535		Acbd3	525.919	-0.719977	0.000699131	0.00449671
AI182371	9.30592	-0.541266	0.463539	1		Hmgcs1	3954.02	-0.668643	0.0134982	0.0921535		Acbd4	314.453	0.739926	0.000283943	0.00233217
AI197445	7.18207	-0.342986	0.616048	NA		Zik1	159.662	-1.38829	0.0135073	0.0921535		Acbd5	796.627	-0.926802	0.000961576	0.00569453
AI314180	1248.15	-0.0751052	0.8711	1		Polr3f	297.544	-0.912206	0.0135147	0.0921535		Acbd6	575.472	0.798285	7.82413e-05	0.000930145
AI314831	0.358862	-2.12537	0.137597	NA		Uba6	247.731	-1.48036	0.013534	0.0921535		Acbd7	3.26738	0.353675	0.639338	NA
AI316807	267.453	0.278153	0.266243	1		Pgpep1l	3.90738	2.69563	0.0135386	NA		Accs	78.0383	0.156301	0.553378	0.662201
AI317395	5.28252	0.608218	0.477645	NA		Glipr2	162.511	1.04598	0.013541	0.0921535		Accsl	1.70689	-0.019532	0.987243	NA
AI413582	366.824	0.0677556	0.811147	1		Exosc4	284.169	0.835052	0.0135491	0.0921535		Acd	380.744	0.648186	0.000700907	0.00450223
AI414108	521.836	-0.350888	0.427194	1		R3hcc1	296.389	0.707358	0.0135533	0.0921535		Ace	575.6	0.65532	0.0626041	0.128894
AI427809	16.9156	2.71708	0.0112327	0.204771		Nme3	208.411	0.753272	0.0135594	0.0921535		Ace2	17.077	-0.634592	0.217189	0.333008
AI429214	36.2026	0.243646	0.639877	1		Usp53	151.464	-1.15678	0.013562	0.0921535		Ace3	0.475503	0.997295	0.50256	NA
AI450353	12.4742	-0.636796	0.234028	0.98069		Gbe1	182.355	-0.937783	0.0135632	0.0921535		Acer1	3.72012	-0.489551	0.491987	0.608291
AI462493	209.002	0.122171	0.728452	1		Wdr26	2142.77	-0.573918	0.0135665	0.0921535		Acer2	81.6358	-0.348489	0.323778	0.44847
AI463170	0.72538	0.624536	0.663742	NA		Tmx1	602.325	-0.948125	0.0135704	0.0921535		Acer3	289.252	-1.29713	7.42603e-06	0.000169042
AI464131	353.902	-0.221077	0.337304	1		Maz	2468.55	0.674705	0.013572	0.0921535		Ache	899.598	1.21861	1.14126e-06	3.92304e-05
AI467606	176.313	-0.331299	0.447383	1		Rab30	89.9465	-0.857389	0.0135783	0.0921535		Acin1	1768.91	0.857517	0.000721732	0.00459973
AI480653	363.42	-0.131024	0.647466	1		Dpysl4	746.859	0.860425	0.0135988	0.092241		Acly	2519.2	0.184172	0.204563	0.318362
AI504432	315.916	0.387186	0.649764	1		Abcd4	162.204	0.692478	0.0136102	0.0922493		Acmsd	3.66746	-1.19868	0.115498	0.206368
AI506816	6.82201	0.393903	0.643995	NA		Cbl	411.489	-1.4488	0.0136152	0.0922493		Acn9	45.1761	-0.109441	0.679434	0.767296
AI507597	1.14268	-2.03175	0.17756	NA		Kifc5b	24.2953	1.78828	0.0136373	NA		Acnat1	17.8107	-0.809219	0.121043	0.214375
AI593442	1872.15	-0.214964	0.546548	1		Pik3ip1	355.12	0.573124	0.0136584	0.0924696		Acnat2	0.0494475	0	1	NA
AI597468	310.299	-0.0261781	0.957502	1		Fmnl1	2104.97	0.7556	0.0136676	0.0924696		Aco1	606.6	0.00507264	0.965621	0.981272
AI597479	337.033	-0.0340327	0.931043	1		Larp4b	857.445	-0.72098	0.0136705	0.0924696		Aco2	6069.47	0.28367	0.0315629	0.0763368
AI606473	10.1481	-1.25216	0.146034	0.824986		Dennd5b	706.023	-1.03283	0.0136783	0.0924712		Acot1	105.729	0.00241663	0.993775	0.997851
AI607873	181.091	2.22499	0.00305632	0.0846887		AI450353	12.4742	-1.41836	0.0137108	NA		Acot10	0.374064	-0.73286	0.624667	NA
AI646519	0.0494475	0	1	NA		Bcan	2810.71	0.841036	0.0137114	0.0925157		Acot11	304.205	0.0509291	0.782196	0.847279
AI661453	12.1091	-0.539959	0.424672	1		Acaa1a	411.004	0.736437	0.0137116	0.0925157		Acot12	2.45136	-0.578822	0.521381	NA
AI662270	50.1902	2.74801	0.0100759	0.191379		Pabpn1	1771.03	0.450349	0.0137259	0.0925157		Acot13	516.654	0.235208	0.254787	0.375991
AI836003	479.795	0.102533	0.706234	1		Cc2d1a	682.153	0.840218	0.0137293	0.0925157		Acot2	69.2211	-0.27155	0.251142	0.37197
AI837181	653.618	0.26563	0.366031	1		Pcbp4	1771.06	0.914405	0.0137409	0.0925157		Acot3	17.4769	-0.356303	0.348748	0.474015
AI846148	292.904	-0.0851519	0.796931	1		Nudt14	106.53	1.01905	0.0137568	0.0925157		Acot4	10.1074	-0.561392	0.273386	0.395401
AI847159	2.47106	-0.582076	0.616202	NA		Robo3	186.426	1.03018	0.0137618	0.0925157		Acot5	25.8365	-0.0925199	0.766254	0.834577
AI848285	65.2936	0.270974	0.667687	1		Mvp	315.483	1.1431	0.0137836	0.0925157		Acot6	35.2558	0.0180612	0.948642	0.969923
[truncated: 21,422 more rows]
