# Supplementary material for: Brain region dependent molecular signatures and myelin repair following chronic demyelination
Source: Front Cell Neurosci. 2023 Apr 26;17:1169786. doi: 10.3389/fncel.2023.1169786 (PMC10171432; doi:10.3389/fncel.2023.1169786)
Supplement: Supplementary file 2 [file Table_2.XLSX]

## Sheet: Deseq-CC
12wk vs naïve	baseMean	log2FoldChange	pvalue	padj		12+4wk vs naïve	baseMean	log2FoldChange	pvalue	padj		12+8wk vs nave	baseMean	log2FoldChange	pvalue	padj		12+12wk vs naïve	baseMean	log2FoldChange	pvalue	padj		12+4wk vs 12wk	baseMean	log2FoldChange	pvalue	padj		12+8wk vs 12	baseMean	log2FoldChange	pvalue	padj		12+12wk vs 12	baseMean	log2FoldChange	pvalue	padj
Itm2a	839.138	0.166889	0.10218	0.198027		Itm2a	839.138	0.470577	8.51127e-05	0.000778602		Itm2a	839.138	-0.0867347	0.377061	0.528354		Itm2a	839.138	-0.0967335	0.378918	0.539439		Atf5	712.253	-1.05985	4.67624e-09	6.98396e-05		Abca8a	319.305	1.55879	2.32897e-16	3.12657e-12		Vstm2l	795.618	-1.56791	1.3457e-27	2.28419e-23
Chil5	2.56001	0.131246	0.831597	0.897215		Chil5	2.56001	0.427921	0.57007	0.734716		Chil5	2.56001	-0.618038	0.346165	0.497165		Chil5	2.56001	-0.297224	0.676659	0.794055		Abca8a	319.305	1.09856	1.96449e-06	0.0146698		Atf5	712.253	-1.20967	3.96975e-16	3.12657e-12		Ajap1	773.913	-1.11241	6.83055e-27	5.79709e-23
Sergef	317.767	0.133819	0.0627269	0.134748		Sergef	317.767	0.214393	0.0138583	0.0496677		Sergef	317.767	-0.0818334	0.249723	0.39116		Sergef	317.767	0.0480328	0.542639	0.688885		Sh3pxd2a	1129.53	-0.546159	3.35985e-06	0.0167265		Cirbp	1108.74	-0.654989	1.82498e-14	9.58234e-11		Sez6l2	7717.01	0.668011	5.34339e-24	3.02329e-20
Dhx9	2529.51	-0.0688662	0.37974	0.529465		Dhx9	2529.51	-0.247599	0.00740173	0.0301146		Dhx9	2529.51	-0.0599178	0.423741	0.574093		Dhx9	2529.51	-0.158015	0.0596199	0.133574		Mfsd4a	977.758	-0.470159	7.69062e-06	0.0242288		Smoc2	382.972	-1.57553	3.06447e-11	1.20679e-07		Abca8a	319.305	2.05138	9.4889e-23	4.02661e-19
Fam109a	216.789	-0.322054	0.00367337	0.0127943		Fam109a	216.789	-0.249216	0.0621497	0.159396		Fam109a	216.789	-0.19349	0.0696611	0.144553		Fam109a	216.789	-0.156855	0.188912	0.325541		Gpt	316.135	0.793512	8.11141e-06	0.0242288		Itgax	19.2631	-2.95921	1.09533e-10	3.45074e-07		Hkdc1	177.906	-2.02203	2.22267e-19	7.54553e-16
Fam71e2	0.14834	0.401429	0.948316	NA		Fam71e2	0.14834	1.35663	0.851188	NA		Fam71e2	0.14834	-0.324721	0.956114	NA		Fam71e2	0.14834	0.787899	0.904844	NA		Ugp2	1959.72	0.338945	1.25869e-05	0.0283437		Hsph1	6738.75	0.393048	3.97498e-10	1.04356e-06		Smoc2	382.972	-2.42715	1.48787e-18	4.20918e-15
Ssu72	1057.63	-0.325333	1.57065e-05	0.000116079		Ssu72	1057.63	-0.442241	8.76287e-07	1.76896e-05		Ssu72	1057.63	-0.464949	1.47e-10	4.88e-09		Ssu72	1057.63	-0.50534	5.52679e-10	1.94685e-08		Tma16	95.6215	-0.801701	1.67881e-05	0.0283437		Anln	1203.39	1.38815	9.26005e-10	2.08378e-06		Kctd3	1644.62	0.393059	2.86645e-18	6.95074e-15
Eif2b2	513.725	-0.0609379	0.357874	0.506824		Eif2b2	513.725	-0.138738	0.0868721	0.204514		Eif2b2	513.725	-0.0732498	0.255448	0.397701		Eif2b2	513.725	0.0658818	0.35729	0.517449		Pcdhga3	220.214	-0.764698	1.72242e-05	0.0283437		Sez6l2	7717.01	0.356987	2.32858e-09	4.58497e-06		Cpm	389.042	1.42502	9.48456e-18	2.01239e-14
Mks1	106.416	0.222211	0.160673	0.279532		Mks1	106.416	0.523901	0.00508635	0.0223699		Mks1	106.416	0.307186	0.0441474	0.100199		Mks1	106.416	0.492851	0.00359367	0.0132246		Hadhb	920.433	0.266588	1.99334e-05	0.0283437		Cybb	15.3366	-2.23586	3.14246e-09	5.50001e-06		Sepp1	5865.78	0.739906	1.18851e-17	2.24153e-14
Hebp2	53.1718	-0.0403264	0.837202	0.901568		Hebp2	53.1718	0.350231	0.131735	0.277572		Hebp2	53.1718	-0.0738637	0.700855	0.808883		Hebp2	53.1718	-0.0347149	0.871604	0.925891		Chrnb2	1177.83	-0.37627	2.02921e-05	0.0283437		Pik3c2b	576.661	0.778495	1.07353e-08	1.69102e-05		Emilin2	121.378	1.56961	4.4611e-17	7.57227e-14
Vps28	1419.29	-0.264821	0.00128859	0.0052527		Vps28	1419.29	-0.389773	6.28374e-05	0.000608117		Vps28	1419.29	-0.310949	7.91e-05	0.000457608		Vps28	1419.29	-0.273965	0.00188476	0.00766353		Ccl28	72.401	-1.21315	2.08758e-05	0.0283437		Cpm	389.042	0.849726	1.74242e-08	2.49515e-05		Cirbp	1108.74	-0.79796	5.52873e-17	8.53133e-14
Setd6	202.823	-0.023539	0.839068	0.90243		Setd6	202.823	0.0168781	0.903499	0.949611		Setd6	202.823	-0.0254889	0.820185	0.890977		Setd6	202.823	-0.108342	0.390488	0.550296		Serpine1	21.3893	-1.89977	2.43548e-05	0.0303115		Vstm2l	795.618	-0.706701	2.31311e-08	2.95305e-05		Fam83d	51.5546	2.14411	7.63583e-17	1.08009e-13
Gstm2	21.6848	-0.765404	0.015895	0.0441599		Gstm2	21.6848	-0.164777	0.660047	0.800113		Gstm2	21.6848	-1.03097	0.0011836	0.00475656		Gstm2	21.6848	-0.426897	0.210022	0.352693		Slc7a8	1723.83	-0.353865	3.19243e-05	0.0357524		Slc5a3	722.73	0.741636	2.70293e-08	2.95305e-05		Ankrd13a	1056.79	0.786443	3.7339e-16	4.87532e-13
Spn-ps	0.147626	1.37156	0.847396	NA		Spn-ps	0.147626	-0.740035	0.929535	NA		Spn-ps	0.147626	-0.805606	0.905938	NA		Spn-ps	0.147626	-0.819673	0.914365	NA		Eif4b	4309.56	-0.234936	3.46129e-05	0.0357524		Tmeff1	1645.83	0.341123	3.05938e-08	2.95305e-05		Daam2	2827.18	1.12306	4.46897e-16	5.4183e-13
Psma4	1231.81	-0.24439	0.00684056	0.0218155		Psma4	1231.81	-0.36347	0.000682347	0.00435384		Psma4	1231.81	-0.310965	0.00032781	0.00157962		Psma4	1231.81	-0.233069	0.0160536	0.0460364		Sox9	466.019	0.721978	3.5908e-05	0.0357524		Dact2	717.564	-0.802234	3.07294e-08	2.95305e-05		Usp54	2124.17	0.83001	9.47252e-16	1.07191e-12
Pex19	1655.04	-0.0905925	0.0371799	0.0882682		Pex19	1655.04	-0.113849	0.0295998	0.0901796		Pex19	1655.04	-0.124451	0.00308177	0.010832		Pex19	1655.04	-0.105171	0.0255226	0.0676131		Il10rb	197.363	0.474849	4.67578e-05	0.0389183		Prkab1	263.938	-0.472139	3.08619e-08	2.95305e-05		Wnt4	329.474	-1.15753	1.41454e-15	1.50065e-12
Katnbl1	214.718	0.0474384	0.574195	0.705168		Katnbl1	214.718	0.15785	0.123401	0.264631		Katnbl1	214.718	0.166858	0.0414807	0.0953543		Katnbl1	214.718	0.00218452	0.981201	0.987864		Mthfd1l	269.689	-0.680527	4.73877e-05	0.0389183		Tfrc	2101.11	-0.517501	3.23885e-08	2.95305e-05		Anln	1203.39	1.99142	2.07443e-15	2.07126e-12
Tsnaxip1	14.434	-0.47829	0.447914	0.595423		Tsnaxip1	14.434	-0.256689	0.730934	0.847353		Tsnaxip1	14.434	0.327671	0.582544	0.714048		Tsnaxip1	14.434	0.0570683	0.932108	0.960745		Slc9a3r1	945.256	0.365649	4.86808e-05	0.0389183		P4ha1	1257.54	0.41144	3.37448e-08	2.95305e-05		Rhpn2	218.151	1.14461	7.97225e-15	7.51783e-12
Bcl7a	1802.71	0.0977919	0.0698225	0.147113		Bcl7a	1802.71	-0.0571642	0.37514	0.56807		Bcl7a	1802.71	-0.0355258	0.494604	0.639371		Bcl7a	1802.71	-0.201016	0.000597877	0.00288698		Col5a3	117.446	-1.35256	5.11175e-05	0.0389183		3010026O09Rik	177.089	-0.443751	4.29154e-08	3.55791e-05		Endod1	2426.34	0.630575	1.8698e-14	1.67042e-11
Mir5134	0.0531014	0.446968	0.9502	NA		Mir5134	0.0531014	0.217212	0.979293	NA		Mir5134	0.0531014	0.156168	0.981725	NA		Mir5134	0.0531014	0.863402	0.909816	NA		Ets1	263.37	0.575787	5.52479e-05	0.0389183		Iqsec2	3741.45	-0.338764	5.46241e-08	4.30219e-05		Rasgrf2	2132.07	-1.43529	2.05593e-14	1.6897e-11
Dio1	0.186317	-0.145888	0.971415	NA		Dio1	0.186317	-0.0769069	0.987109	NA		Dio1	0.186317	0.156171	0.967875	NA		Dio1	0.186317	-0.338816	0.937709	NA		Aars	3516.27	-0.267273	5.5922e-05	0.0389183		Fam83d	51.5546	1.29141	6.16803e-08	4.62661e-05		Iqsec2	3741.45	-0.529895	2.09047e-14	1.6897e-11
Bnip3l	2404.43	-0.340977	4.33461e-11	1.60747e-09		Bnip3l	2404.43	-0.2552	3.06486e-05	0.000331077		Bnip3l	2404.43	-0.138192	0.00515784	0.0167975		Bnip3l	2404.43	-0.18762	0.000702873	0.00331392		Vps11	1419.89	-0.205435	5.73286e-05	0.0389183		Fyn	2422.74	-0.248314	7.52233e-08	5.38599e-05		Plin3	390.416	1.29701	2.93263e-14	2.26266e-11
Capzb	4041.14	-0.214884	0.00386284	0.0133611		Capzb	4041.14	-0.292701	0.000814107	0.00503917		Capzb	4041.14	-0.220989	0.00185543	0.00701698		Capzb	4041.14	-0.227324	0.00421539	0.0151853		Slc8b1	131.725	0.577323	6.5552e-05	0.042566		Dixdc1	2078.66	0.423651	8.91077e-08	6.10271e-05		P4ha1	1257.54	0.615381	7.47657e-14	5.51771e-11
Cachd1	396.216	0.108714	0.536003	0.673944		Cachd1	396.216	0.293822	0.156032	0.313357		Cachd1	396.216	0.110339	0.512991	0.656721		Cachd1	396.216	0.465517	0.0128624	0.0382496		Tst	528.919	0.528403	6.96322e-05	0.0433315		Gdf15	4.77291	-5.09722	1.05553e-07	NA		Klhl23	1320.59	-0.627375	8.11088e-14	5.73642e-11
Dnajc21	662.537	0.21074	0.0876983	0.175663		Dnajc21	662.537	0.395665	0.00629979	0.0264741		Dnajc21	662.537	0.0827044	0.484209	0.62927		Dnajc21	662.537	-0.189347	0.154099	0.279208		Reep1	2300.25	-0.327991	8.0747e-05	0.0482383		Tspan4	202.567	-0.615134	1.28359e-07	8.25584e-05		Zfp810	294.03	-0.881265	1.02973e-13	6.99142e-11
Gm6654	4.61741	-0.180993	0.720011	0.819887		Gm6654	4.61741	0.173893	0.796191	0.888719		Gm6654	4.61741	0.0046552	0.992587	0.996543		Gm6654	4.61741	0.0328208	0.953258	0.971745		Rap1a	727.457	0.458837	9.66695e-05	0.0534801		Crem	314.559	0.410772	1.31028e-07	8.25584e-05		Lmo4	3489.1	-0.691554	1.48515e-13	9.69576e-11
Ptgr1	30.2653	-1.03437	0.000404899	0.00194196		Ptgr1	30.2653	-0.590407	0.0938137	0.217092		Ptgr1	30.2653	-0.616553	0.0255538	0.0639618		Ptgr1	30.2653	-0.266481	0.376842	0.537366		Cdkn1a	620.606	-1.04208	9.81993e-05	0.0534801		Ppp1cc	1263.67	0.358856	1.42224e-07	8.4753e-05		Casp3	177.197	-0.889928	2.66759e-13	1.67703e-10
Gm6566	11.3834	1.01924	0.00663628	0.0212593		Gm6566	11.3834	0.789251	0.107575	0.239745		Gm6566	11.3834	0.798071	0.0340063	0.0808901		Gm6566	11.3834	0.777696	0.0628277	0.139218		Agmo	134.753	0.531551	0.000100264	0.0534801		Rasgrf2	2132.07	-0.888151	1.45272e-07	8.4753e-05		Tppp3	883.08	1.76702	3.39283e-13	2.05678e-10
Snip1	269.337	-0.240857	0.000671462	0.00300267		Snip1	269.337	-0.226093	0.010641	0.0403108		Snip1	269.337	-0.149669	0.030198	0.073347		Snip1	269.337	-0.392553	8.06944e-07	1.08012e-05		Vps18	1036.74	-0.262248	0.000116181	0.0598331		Zfp810	294.03	-0.545044	1.569e-07	8.7116e-05		Mettl7a1	721.489	0.744561	3.61254e-13	2.11446e-10
Vmn1r5	0.0667861	0.435332	0.951495	NA		Vmn1r5	0.0667861	0.236653	0.97744	NA		Vmn1r5	0.0667861	0.637055	0.925553	NA		Vmn1r5	0.0667861	0.142079	0.985129	NA		Prune	587.541	-0.291398	0.000120376	0.0599274		Chordc1	1078.47	0.438865	1.60384e-07	8.7116e-05		Dact2	717.564	-1.172	4.2386e-13	2.3982e-10
Npy	1221.73	-0.36231	0.0317607	0.0778331		Npy	1221.73	-0.236284	0.231845	0.412836		Npy	1221.73	-0.162922	0.310876	0.459584		Npy	1221.73	0.0723708	0.687058	0.801763		Gareml	290.443	0.480058	0.000131638	0.063135		Ccpg1	2556.21	0.24657	2.09009e-07	0.000109744		Zfp46	760.947	-0.64113	8.0874e-13	4.42824e-10
Ap5s1	265.027	-0.193026	0.0104697	0.0312807		Ap5s1	265.027	-0.212739	0.0234653	0.0751522		Ap5s1	265.027	-0.148023	0.0443624	0.100543		Ap5s1	265.027	-0.0636538	0.437421	0.596484		Tmem229a	1443.79	0.531427	0.000135274	0.063135		Tagln	129.607	-1.70726	2.55838e-07	0.000122198		Hsp90b1	7885.34	0.401985	1.21725e-12	6.45677e-10
B9d2	195.102	-0.462547	2.75288e-05	0.000187893		B9d2	195.102	-0.430594	0.0013561	0.00771534		B9d2	195.102	-0.29574	0.00530736	0.0172103		B9d2	195.102	-0.454811	0.000156432	0.00092401		Fermt2	1992.26	0.293862	0.000143134	0.063281		Wnt4	329.474	-0.653321	2.65042e-07	0.000122198		Grasp	862.586	-0.695321	1.36215e-12	7.00638e-10
Syt2	490.634	1.30391	7.46481e-05	0.000446358		Syt2	490.634	0.90696	0.0186472	0.0625422		Syt2	490.634	1.42512	5.58e-06	4.55e-05		Syt2	490.634	1.3875	7.58099e-05	0.000495438		Elovl5	1733.04	0.42884	0.000148993	0.063281		Rhpn2	218.151	0.692357	2.69541e-07	0.000122198		Ak3	1959.14	0.485831	1.71716e-12	8.57267e-10
Phax	785.761	-0.458274	2.21629e-08	3.71589e-07		Phax	785.761	-0.44242	6.164e-06	8.89838e-05		Phax	785.761	-0.464512	3.74e-09	8.1e-08		Phax	785.761	-0.360874	4.19169e-05	0.000300065		Trim32	3449.15	-0.280137	0.000149313	0.063281		Tap1	73.2314	-0.97911	2.70369e-07	0.000122198		Greb1l	173.998	-1.18411	1.88431e-12	9.13836e-10
Ppia	8394.01	-0.479684	1.13275e-06	1.17018e-05		Ppia	8394.01	-0.604054	1.65959e-07	4.44459e-06		Ppia	8394.01	-0.512364	4.9e-08	7.51e-07		Ppia	8394.01	-0.522661	6.49232e-07	8.939e-06		Cog7	981.157	-0.233554	0.000152535	0.063281		Gbp4	51.3382	-1.49325	2.72675e-07	0.000122198		Pstpip2	225.934	0.784806	2.45393e-12	1.15703e-09
Lnx2	121.956	0.492368	2.25348e-05	0.000157637		Lnx2	121.956	0.472905	0.000874559	0.00534483		Lnx2	121.956	0.238462	0.0400564	0.0927181		Lnx2	121.956	0.241753	0.0619262	0.137597		Plekho2	342.853	0.592729	0.000162618	0.0639446		Ccdc117	422.081	0.452883	2.79275e-07	0.000122198		Gpt	316.135	1.11416	5.40381e-12	2.47904e-09
Gm10768	1.0503	0.952718	0.376202	0.525675		Gm10768	1.0503	1.15289	0.371349	NA		Gm10768	1.0503	-1.1408	0.356425	NA		Gm10768	1.0503	0.658345	0.583373	0.722777		Rtn3	23270.2	-0.230676	0.000164803	0.0639446		Slc31a2	237.45	0.391504	2.91428e-07	0.00012407		Hsph1	6738.75	0.476393	7.54926e-12	3.37214e-09
Itgb7	11.5043	0.344699	0.306013	0.452508		Itgb7	11.5043	0.314695	0.448644	0.63418		Itgb7	11.5043	0.209049	0.531871	0.672275		Itgb7	11.5043	0.296458	0.423019	0.581897		Mfsd6	2330.71	-0.223117	0.00016698	0.0639446		Col5a3	117.446	-1.39411	3.47704e-07	0.000141497		Psat1	2893.45	0.703422	8.29886e-12	3.61192e-09
Rplp2	2047.03	-0.841725	5.05636e-11	1.85459e-09		Rplp2	2047.03	-0.730495	1.15954e-06	2.24432e-05		Rplp2	2047.03	-0.759447	5.07e-10	1.42e-08		Rplp2	2047.03	-0.553373	5.05874e-05	0.000351798		Lrrc8a	1080.69	-0.322486	0.000190513	0.0711328		Rbm3	1056.45	-0.45783	3.50329e-07	0.000141497		Rbm3	1056.45	-0.680815	1.06351e-11	4.51301e-09
Snhg4	158.159	-0.409332	0.000467921	0.00219569		Snhg4	158.159	-0.307778	0.0303858	0.092138		Snhg4	158.159	-0.288773	0.0105593	0.0305376		Snhg4	158.159	-0.377153	0.00313287	0.0118073		Sgk1	3797.4	-1.29571	0.000197584	0.0719738		Klhl23	1320.59	-0.379804	4.16535e-07	0.000164031		Adipor2	1916.16	0.820989	1.11869e-11	4.62909e-09
Strbp	3988.1	0.390008	3.47844e-05	0.000229688		Strbp	3988.1	0.35019	0.00150743	0.00839493		Strbp	3988.1	0.461291	2.81e-07	3.41e-06		Strbp	3988.1	0.492228	9.4552e-07	1.23675e-05		Gdf15	4.77291	-4.77299	0.000203605	NA		Serinc2	201.593	0.906999	4.52463e-07	0.000173834		1700001L05Rik	100.282	-1.2245	1.14541e-11	4.62909e-09
4930444G20Rik	0.0499916	-0.65965	0.92656	NA		4930444G20Rik	0.0499916	-0.182039	0.982645	NA		4930444G20Rik	0.0499916	-0.324719	0.962012	NA		4930444G20Rik	0.0499916	-0.338815	0.964546	NA		Ccr5	101.252	0.587806	0.000228999	0.0814308		Bicd2	1787.88	0.313456	4.90799e-07	0.00018283		Pip4k2a	2430.03	0.735919	1.17467e-11	4.63694e-09
Gm10220	0.377986	0.72982	0.773597	NA		Gm10220	0.377986	1.14154	0.703605	NA		Gm10220	0.377986	1.04058	0.668116	NA		Gm10220	0.377986	0.96491	0.722017	NA		Tnfaip8	132.94	0.575829	0.000236266	0.0817427		Zfp46	760.947	-0.401437	4.99093e-07	0.00018283		Stum	7210.87	-1.28161	1.29462e-11	4.99428e-09
Dhrs2	1.05899	-0.346291	0.742395	0.835482		Dhrs2	1.05899	0.486415	0.683405	NA		Dhrs2	1.05899	-0.408456	0.695478	NA		Dhrs2	1.05899	-1.38895	0.295381	0.451179		Slc6a15	1186.37	-0.450436	0.000240822	0.0817427		Elovl6	1374.43	0.301291	5.49292e-07	0.000196647		Agmo	134.753	0.818143	1.33163e-11	5.0229e-09
Ankk1	1.5791	-1.61538	0.240816	0.378034		Ankk1	1.5791	-1.2403	0.46211	0.64633		Ankk1	1.5791	0.076498	0.951399	0.971636		Ankk1	1.5791	-1.82952	0.22969	0.376205		Pon2	1273.03	0.28578	0.000262109	0.0838166		Lilrb4a	5.99668	-1.96208	6.33626e-07	0.000221797		Zfp276	559.804	0.647243	1.42622e-11	5.26275e-09
B3gnt3	17.4202	-0.167429	0.58362	0.71268		B3gnt3	17.4202	0.011068	0.976522	0.986741		B3gnt3	17.4202	0.102045	0.728453	0.828073		B3gnt3	17.4202	0.0215084	0.94823	0.96954		Dguok	217.605	0.423825	0.000264913	0.0838166		C030029H02Rik	150.338	1.38965	7.31494e-07	0.000250489		Calr	7479.88	0.458662	1.8947e-11	6.84268e-09
Ttll11	725.288	-0.000144759	0.998907	0.999357		Ttll11	725.288	-0.144251	0.25051	0.43476		Ttll11	725.288	-0.0059565	0.953125	0.973055		Ttll11	725.288	-0.113187	0.319344	0.477058		Sf3b2	4717.72	-0.153395	0.000267169	0.0838166		Gpt	316.135	0.723897	8.07973e-07	0.000270791		Lipe	212.147	0.708972	2.28874e-11	8.09354e-09
4930465K10Rik	0.725663	1.79383	0.0907354	NA		4930465K10Rik	0.725663	-0.121107	0.935837	NA		4930465K10Rik	0.725663	0.683808	0.541631	NA		4930465K10Rik	0.725663	1.71945	0.136484	NA		Car2	4624.17	0.729853	0.000269381	0.0838166		Hkdc1	177.906	-0.95871	9.52357e-07	0.000312532		Aldh3a1	37.568	1.15757	2.37645e-11	8.23222e-09
Fam187b	1.69964	-0.206821	0.82147	0.890013		Fam187b	1.69964	0.59284	0.571119	0.735465		Fam187b	1.69964	-0.501278	0.593324	0.722776		Fam187b	1.69964	-0.408568	0.695968	0.806919		Foxo4	518.981	0.462814	0.000281013	0.0856515		Ciart	258.001	-0.707302	1.04776e-06	0.000336822		Nde1	610.954	0.827408	2.49816e-11	8.48074e-09
4930467E23Rik	0.458209	1.07389	0.574299	NA		4930467E23Rik	0.458209	1.72055	0.43729	NA		4930467E23Rik	0.458209	0.386564	0.838122	NA		4930467E23Rik	0.458209	0.495691	0.813379	NA		Bet1	335.941	0.401879	0.00029345	0.0876535		H2-K2	46.1514	0.915263	1.2917e-06	0.000406938		Adi1	597.687	0.689993	2.66578e-11	8.87235e-09
Mir127	0.0516755	-0.143811	0.983968	NA		Mir127	0.0516755	0.240522	0.977071	NA		Mir127	0.0516755	0.637055	0.925553	NA		Mir127	0.0516755	0.142073	0.985129	NA		Nudcd3	3047.88	-0.209774	0.000310296	0.090868		AI607873	7.21834	-2.39671	1.36585e-06	0.000421859		Abca2	6305.68	0.719966	3.49782e-11	1.14177e-08
Psmg2	294.358	-0.370998	1.21577e-05	9.32616e-05		Psmg2	294.358	-0.32779	0.00153984	0.00853169		Psmg2	294.358	-0.358953	1.33e-05	9.73e-05		Psmg2	294.358	-0.372243	5.9607e-05	0.000404868		Erbb3	220.394	1.03392	0.000333526	0.0945616		Eef2k	869.128	-0.234604	1.47082e-06	0.000445546		Lrfn5	1183.8	-0.738042	5.51761e-11	1.76709e-08
Mir7036b	1.0673	0.845148	0.434146	0.582605		Mir7036b	1.0673	1.43512	0.251718	NA		Mir7036b	1.0673	0.575725	0.59699	NA		Mir7036b	1.0673	-0.405207	0.759009	0.852453		Plod1	474.923	0.670899	0.000337021	0.0945616		Emilin2	121.378	0.82123	1.70455e-06	0.000506605		Pdlim1	194.731	0.867821	5.77219e-11	1.81439e-08
Zdhhc23	144.484	0.568093	0.000336751	0.00165859		Zdhhc23	144.484	0.547684	0.00376004	0.0175304		Zdhhc23	144.484	0.653492	1.87e-05	0.000130911		Zdhhc23	144.484	0.617851	0.000287438	0.00154432		Uvrag	695.626	-0.307209	0.00034192	0.0945616		Sass6	112.747	0.491593	1.7437e-06	0.000508642		Syt17	549.247	-1.76904	6.65388e-11	2.04502e-08
Adrb1	362.415	0.00457668	0.976488	0.986638		Adrb1	362.415	0.112437	0.538608	0.711364		Adrb1	362.415	-0.31464	0.0351766	0.0832749		Adrb1	362.415	-0.67007	7.13059e-05	0.000471897		Psmd2	3636.89	-0.216732	0.000348235	0.0945616		Mat2a	4017.78	0.261527	1.90101e-06	0.000542133		Pdk4	343.013	1.05527	6.74687e-11	2.04502e-08
Mettl22	274.953	0.0404166	0.624274	0.745917		Mettl22	274.953	-0.0553892	0.587007	0.746984		Mettl22	274.953	-0.17426	0.0328741	0.0786923		Mettl22	274.953	-0.0427376	0.637457	0.764442		Kdr	270.958	0.688798	0.000358088	0.0955007		Mettl7a1	721.489	0.442433	1.92734e-06	0.000542133		C2cd2l	3028.95	-0.490665	7.08664e-11	2.11033e-08
Ifi30	55.6015	0.0499731	0.766517	0.853878		Ifi30	55.6015	0.24142	0.232774	0.414024		Ifi30	55.6015	0.00287832	0.986063	0.993379		Ifi30	55.6015	0.157996	0.386176	0.546456		Fen1	241.672	-0.386248	0.000368558	0.0957783		Tk2	755.454	-0.242175	1.9727e-06	0.000545157		Bicd2	1787.88	0.44898	7.22578e-11	2.11466e-08
Lrrn4cl	17.5105	-0.619478	0.0346011	0.0832682		Lrrn4cl	17.5105	-0.23628	0.506632	0.685327		Lrrn4cl	17.5105	-0.25787	0.356108	0.506907		Lrrn4cl	17.5105	0.263285	0.380376	0.540805		Gramd3	393.407	0.543654	0.000372767	0.0957783		Ajap1	773.913	-0.427889	2.10908e-06	0.000572797		Tfrc	2101.11	-0.672787	9.69557e-11	2.78937e-08
Hprt	2481.8	-0.313627	0.000107882	0.000616484		Hprt	2481.8	-0.579652	1.32545e-09	7.45553e-08		Hprt	2481.8	-0.410669	1.13e-07	1.55e-06		Hprt	2481.8	-0.555813	1.51803e-10	6.12339e-09		Sox2	655.858	0.66715	0.000378368	0.0957783		Pip4k2a	2430.03	0.464278	2.19936e-06	0.000587193		Map7	2321.1	0.713532	1.00258e-10	2.79093e-08
Gkn1	0.88421	0.0448275	0.968157	0.981853		Gkn1	0.88421	-1.04785	0.50219	NA		Gkn1	0.88421	-0.420852	0.710003	NA		Gkn1	0.88421	1.11145	0.33561	0.494178		Lrrc8c	259.756	-0.552415	0.000387997	0.0963043		Swt1	203.366	0.485749	2.4735e-06	0.000649377		B4galt2	1275.1	-0.591669	1.00298e-10	2.79093e-08
Snora31	8.49343	0.365787	0.322153	0.469159		Snora31	8.49343	0.847329	0.0510489	0.137648		Snora31	8.49343	0.156347	0.671362	0.78619		Snora31	8.49343	0.265873	0.5141	0.664293		Fto	3849.37	-0.178313	0.000398745	0.0963043		Sh3pxd2a	1129.53	-0.451991	2.53352e-06	0.00065423		Cdh19	269.588	0.993783	1.49953e-10	4.10534e-08
Fignl2	23.4834	0.168884	0.414033	0.563479		Fignl2	23.4834	0.343839	0.174594	0.339823		Fignl2	23.4834	-0.128451	0.544997	0.682807		Fignl2	23.4834	-0.100644	0.670874	0.789481		Slc31a2	237.45	0.335828	0.00040814	0.0963043		Hsp90b1	7885.34	0.238136	3.19991e-06	0.000809411		Wwox	440.768	0.542602	1.56802e-10	4.22471e-08
Kcnh1	1463.44	0.612245	0.00221354	0.0083638		Kcnh1	1463.44	0.426446	0.0687001	0.171858		Kcnh1	1463.44	0.636107	0.000851188	0.00360051		Kcnh1	1463.44	0.488058	0.0221023	0.0599812		Mycn	96.429	0.674908	0.000408563	0.0963043		Plin3	390.416	0.72171	3.23723e-06	0.000809411		Arrdc2	499.199	1.48682	1.61528e-10	4.28403e-08
Tlr9	25.1982	0.779056	0.00153662	0.0061111		Tlr9	25.1982	0.946557	0.00133996	0.00764101		Tlr9	25.1982	0.523946	0.0321889	0.0773398		Tlr9	25.1982	0.506895	0.0626505	0.138894		Cmtm5	941.416	0.790575	0.000413761	0.0963043		Greb1l	173.998	-0.679363	3.67291e-06	0.000903995		Phyhip	9570.58	-0.402451	1.68275e-10	4.39432e-08
Spaca7	0.118053	-0.120481	0.986568	NA		Spaca7	0.118053	0.201638	0.980777	NA		Spaca7	0.118053	0.156168	0.981725	NA		Spaca7	0.118053	0.142073	0.985129	NA		Prep	453.623	-0.326129	0.000428361	0.0963043		Tnfrsf25	143.489	1.34944	3.95383e-06	0.000944687		B3galt5	1375.02	0.762032	2.41004e-10	6.1982e-08
Lrat	4.87129	-1.36462	0.0236508	0.0612674		Lrat	4.87129	-0.76372	0.279681	0.467417		Lrat	4.87129	-0.844301	0.133451	0.24164		Lrat	4.87129	-0.424727	0.490172	0.644136		S1pr1	3743.03	0.434394	0.000433892	0.0963043		Cxcl10	18.6668	-3.87316	3.96813e-06	0.000944687		Spats2l	395.074	-0.813435	2.7191e-10	6.88866e-08
Otop2	15.5793	1.56461	4.15157e-06	3.66513e-05		Otop2	15.5793	2.01488	2.57297e-07	6.4719e-06		Otop2	15.5793	0.849822	0.0134265	0.0372194		Otop2	15.5793	1.09093	0.00353793	0.0130763		Sppl3	1314.78	-0.197972	0.000436472	0.0963043		Brd2	3564.84	-0.176614	4.01816e-06	0.000944687		D8Ertd82e	684.292	-0.85478	2.7746e-10	6.92589e-08
Rnf115	1083.99	0.0959446	0.206268	0.336756		Rnf115	1083.99	-0.189165	0.0369279	0.107404		Rnf115	1083.99	-0.0760818	0.29779	0.445247		Rnf115	1083.99	-0.146395	0.0741019	0.158571		Creg2	3092.22	-0.367289	0.00043848	0.0963043		Tppp3	883.08	1.00759	4.45487e-06	0.00101844		Hadhb	920.433	0.352207	3.48502e-10	8.57316e-08
Hdgf	3108.36	-0.214967	3.9462e-07	4.65819e-06		Hdgf	3108.36	-0.215807	1.82613e-05	0.000218897		Hdgf	3108.36	-0.231651	1.26e-08	2.28e-07		Hdgf	3108.36	-0.226325	6.91737e-07	9.42935e-06		Hsdl2	694.59	0.272099	0.000446036	0.0965442		Cdc37l1	3402.3	0.36763	4.46116e-06	0.00101844		Ppp1cc	1263.67	0.469909	4.63397e-10	1.12367e-07
Chst12	345.147	-0.250802	0.000373813	0.00181588		Chst12	345.147	-0.371308	2.81384e-05	0.000308912		Chst12	345.147	-0.413492	3.32e-09	7.26e-08		Chst12	345.147	-0.365917	2.99711e-06	3.23517e-05		Cers2	1466.77	0.684506	0.000455928	0.0972755		Parvb	475.945	-0.407983	4.76346e-06	0.00107191		Entpd5	897.274	0.60866	4.80933e-10	1.14977e-07
1700019D03Rik	55.176	0.573018	0.000253025	0.00129415		1700019D03Rik	55.176	0.299428	0.126605	0.269642		1700019D03Rik	55.176	0.535652	0.000502138	0.00228892		1700019D03Rik	55.176	0.747813	8.64007e-06	7.88196e-05		Mfge8	3383.69	0.444373	0.000464131	0.0976309		Neurod1	202.415	-1.06664	4.84146e-06	0.00107412		Plekhf1	141.783	1.70367	5.04568e-10	1.18952e-07
Otx2os1	1.34152	-0.579943	0.754907	0.845019		Otx2os1	1.34152	1.88327	0.346387	0.538774		Otx2os1	1.34152	-0.798588	0.65179	0.770873		Otx2os1	1.34152	0.542681	0.780671	0.868286		Tomm20	6018.11	-0.217905	0.000475105	0.0985513		Slc25a13	72.936	1.02824	5.25282e-06	0.0011492		Sh3pxd2a	1129.53	-0.664343	5.49399e-10	1.27747e-07
Sowahc	214.122	-0.257525	0.0799818	0.163487		Sowahc	214.122	0.00477276	0.978118	0.987547		Sowahc	214.122	-0.170171	0.228344	0.366519		Sowahc	214.122	-0.274274	0.0844273	0.175802		Sptssa	480.193	0.390738	0.000483446	0.0989078		Noc3l	320.268	0.251325	5.42955e-06	0.00117159		Pdia4	982.175	0.549545	5.87533e-10	1.34767e-07
Nup188	417.398	0.448702	9.74629e-13	5.5928e-11		Nup188	417.398	0.295915	0.000125301	0.00106133		Nup188	417.398	0.425808	4.12e-12	2.07e-10		Nup188	417.398	0.486145	9.74852e-13	6.88161e-11		Desi1	3282.91	0.502335	0.000522664	0.105486		Gm4285	62.1978	-0.620775	5.56165e-06	0.00118388		Nlgn1	1219.29	-0.812682	5.96946e-10	1.35101e-07
Gpx2	0.809225	-2.06032	0.123752	NA		Gpx2	0.809225	-1.63027	0.31459	NA		Gpx2	0.809225	-0.00488755	0.996444	NA		Gpx2	0.809225	0.368909	0.75672	NA		Vwa1	552.856	0.48296	0.000529934	0.105528		Ankrd13a	1056.79	0.396902	5.83803e-06	0.00122614		Ccpg1	2556.21	0.325121	6.22639e-10	1.39062e-07
4930423M02Rik	0.0349283	0.510254	0.943161	NA		4930423M02Rik	0.0349283	-0.20922	0.980054	NA		4930423M02Rik	0.0349283	0.156168	0.981725	NA		4930423M02Rik	0.0349283	-0.338801	0.964547	NA		Depdc7	44.6613	1.12466	0.000560917	0.110228		Tnfrsf8	10.2492	-2.12649	7.12956e-06	0.00147769		Krt77	67.5393	-2.09722	6.44898e-10	1.42162e-07
Mir6925	0.22716	1.47788	0.707565	NA		Mir6925	0.22716	-0.189731	0.967463	NA		Mir6925	0.22716	-0.324724	0.93171	NA		Mir6925	0.22716	0.859733	0.838891	NA		Gas1	121.107	0.639755	0.000575585	0.111641		Adi1	597.687	0.420581	7.66175e-06	0.00156737		Rtn4rl1	1447.75	-0.726517	7.49522e-10	1.63108e-07
Pithd1	1498.24	-0.229467	0.00082914	0.00359921		Pithd1	1498.24	-0.431191	1.31691e-07	3.66227e-06		Pithd1	1498.24	-0.342387	2.05e-07	2.62e-06		Pithd1	1498.24	-0.327892	8.90712e-06	8.09238e-05		Hp1bp3	5010.89	-0.161463	0.000587209	0.112436		Chdh	192.372	0.970471	7.76581e-06	0.00156829		Tmem144	252.641	0.591729	9.06908e-10	1.94859e-07
Ptprb	1040.11	0.031838	0.863572	0.918836		Ptprb	1040.11	0.303455	0.161739	0.321793		Ptprb	1040.11	-0.102148	0.563491	0.697856		Ptprb	1040.11	0.0227535	0.908347	0.947551		Vegfa	1536.54	0.365266	0.000611495	0.11375		Pdk4	343.013	0.654117	8.40714e-06	0.00166873		Plod1	474.923	1.03998	1.01085e-09	2.14478e-07
Rab9b	601.165	-0.0555791	0.721485	0.82104		Rab9b	601.165	-0.245961	0.181907	0.349788		Rab9b	601.165	0.00846693	0.954677	0.973724		Rab9b	601.165	-0.224427	0.179561	0.313958		Sspo	65.8492	1.35732	0.000627699	0.11375		Svep1	23.9207	1.292	8.48261e-06	0.00166873		Zcchc24	2053.72	0.750765	1.10119e-09	2.30761e-07
Ccdc155	66.4866	0.398068	0.0134367	0.0383669		Ccdc155	66.4866	0.483801	0.012383	0.0454935		Ccdc155	66.4866	0.468158	0.00269661	0.00968986		Ccdc155	66.4866	0.473375	0.00648194	0.0217931		Tmeff1	1645.83	0.256715	0.00063078	0.11375		Foxo4	518.981	0.465906	8.58096e-06	0.00166873		Calb1	1844.03	-1.59218	1.16784e-09	2.41743e-07
Mir6909	0.114287	-0.524041	0.941627	NA		Mir6909	0.114287	-0.729022	0.930581	NA		Mir6909	0.114287	-0.805606	0.905938	NA		Mir6909	0.114287	0.603149	0.936868	NA		9130011E15Rik	329.417	-0.29735	0.000633709	0.11375		Fndc10	466.841	-0.381311	8.75205e-06	0.00168125		Epha4	4517.52	-0.766137	1.1924e-09	2.43853e-07
Vsig8	3.73569	-1.07325	0.0600364	0.130036		Vsig8	3.73569	-0.943135	0.205561	0.380212		Vsig8	3.73569	-0.886637	0.110338	0.20807		Vsig8	3.73569	-0.562251	0.352678	0.512133		Pik3c2b	576.661	0.565244	0.000634774	0.11375		Ndrg1	3200.71	0.68366	8.87798e-06	0.00168489		Sass6	112.747	0.680255	1.23408e-09	2.49372e-07
Tmem88b	1996.47	-0.682424	0.00946539	0.0287199		Tmem88b	1996.47	-0.0464461	0.879929	0.937137		Tmem88b	1996.47	-0.289738	0.247374	0.388754		Tmem88b	1996.47	-0.0408365	0.884047	0.934241		Spag1	243.047	0.392419	0.000639771	0.11375		Acta2	231.153	-1.56793	1.0133e-05	0.00190018		Ptpdc1	711.728	0.670382	1.28425e-09	2.56458e-07
Prkag2	1932.97	0.00263036	0.981711	0.990059		Prkag2	1932.97	-0.0747834	0.579018	0.741515		Prkag2	1932.97	0.145735	0.182948	0.309075		Prkag2	1932.97	-0.0124799	0.918865	0.953713		Kctd11	43.9667	0.747954	0.000673344	0.11831		Mir9-3hg	596.982	-0.456182	1.13269e-05	0.00209907		Bhlhe22	775.911	-1.35828	1.51689e-09	2.99392e-07
Nmt1	1934.56	0.398734	1.46672e-08	2.60914e-07		Nmt1	1934.56	0.135967	0.103297	0.232928		Nmt1	1934.56	0.279984	3.39e-05	0.000219699		Nmt1	1934.56	0.273875	0.000286847	0.00154207		Pdlim5	703.578	0.378879	0.000697204	0.121078		Cpxm2	46.3136	-1.12415	1.16507e-05	0.00212909		Clec18a	102.873	-1.5494	1.55349e-09	3.01779e-07
Cd22	8.71391	0.78524	0.0149978	0.0420349		Cd22	8.71391	0.426755	0.29831	0.488407		Cd22	8.71391	-0.201227	0.56092	0.695438		Cd22	8.71391	-0.146799	0.703619	0.812086		Map1b	21373	-0.404227	0.000737671	0.124807		Enpp4	766.289	0.534563	1.17592e-05	0.00212909		Ndrg1	3200.71	1.02855	1.56454e-09	3.01779e-07
Mir5710	0.203024	-0.871699	0.866364	NA		Mir5710	0.203024	-0.921416	0.879122	NA		Mir5710	0.203024	0.804034	0.870099	NA		Mir5710	0.203024	-1.10916	0.840678	NA		Elovl1	359.684	0.593549	0.0007474	0.124807		Noxred1	30.4543	0.987779	1.20792e-05	0.00216217		Slc25a13	72.936	1.48603	1.67053e-09	3.18603e-07
Slc15a1	1.50249	0.20433	0.810353	0.88301		Slc15a1	1.50249	-1.07708	0.406082	0.596981		Slc15a1	1.50249	-0.0589937	0.94519	0.968025		Slc15a1	1.50249	0.124439	0.895012	0.939596		Il18	388.603	0.359526	0.000752012	0.124807		Myh11	159.462	-1.50602	1.22259e-05	0.00216385		Gm20063	38.3853	-1.989	1.80739e-09	3.40874e-07
Batf3	12.1683	-0.313146	0.393085	0.542397		Batf3	12.1683	-0.584764	0.208334	0.383302		Batf3	12.1683	-0.417138	0.246549	0.387912		Batf3	12.1683	-0.521675	0.201673	0.341624		Armc8	1542.18	-0.210214	0.000761723	0.124807		Rbm28	1029.3	0.38173	1.25097e-05	0.00218948		Arhgef10	1395.92	1.03445	1.84447e-09	3.44045e-07
Fut4-ps1	0.259389	-1.82282	0.606345	NA		Fut4-ps1	0.259389	-1.34631	0.745168	NA		Fut4-ps1	0.259389	0.68971	0.835832	NA		Fut4-ps1	0.259389	-0.150069	0.968142	NA		Eng	450.893	0.529763	0.000762083	0.124807		Lgals3bp	370.271	-0.89135	1.34095e-05	0.00232116		Folh1	164.974	0.960089	1.95024e-09	3.59819e-07
Slc47a1	8.8767	-0.908926	0.288857	0.433993		Slc47a1	8.8767	0.328581	0.739312	0.852177		Slc47a1	8.8767	-1.56958	0.0633056	0.134005		Slc47a1	8.8767	-0.942756	0.309244	0.466395		Syngr1	10497.8	-0.331273	0.000772201	0.124807		Armcx5	531.881	-0.383388	1.42295e-05	0.00243634		Mylk3	47.9768	-3.26147	2.03067e-09	3.70631e-07
Sharpin	584.328	0.0949458	0.209857	0.341038		Sharpin	584.328	0.0747728	0.409617	0.600359		Sharpin	584.328	0.0513457	0.482884	0.628253		Sharpin	584.328	0.0963736	0.23847	0.386345		Rbm28	1029.3	0.357096	0.000778376	0.124807		Ube2l6	80.2185	-0.693356	1.48527e-05	0.00249537		Itpka	3143.31	-0.849356	2.29895e-09	4.15131e-07
Pbx4	122	-0.172469	0.17925	0.303887		Pbx4	122	-0.0507506	0.743981	0.855222		Pbx4	122	-0.316844	0.0119818	0.0339069		Pbx4	122	-0.290842	0.0397278	0.0965461		Atp6v0a1	9632.3	-0.22608	0.000794944	0.124807		Zfp276	559.804	0.376736	1.48911e-05	0.00249537		A330015K06Rik	26.3422	1.98213	2.44762e-09	4.37325e-07
Nup210	577.375	0.467372	3.25748e-09	7.11883e-08		Nup210	577.375	0.329262	0.000485143	0.00325194		Nup210	577.375	0.428572	1.83e-08	3.14e-07		Nup210	577.375	0.504283	2.77299e-09	7.90523e-08		Pnp	267.998	0.377278	0.000798421	0.124807		Slc5a11	13.3066	1.62277	1.54325e-05	0.00255887		Ddit4	1135.74	1.09723	2.61122e-09	4.61696e-07
Dnaic1	84.7705	-0.496909	0.0110353	0.0326307		Dnaic1	84.7705	-0.20755	0.371405	0.564135		Dnaic1	84.7705	-0.276541	0.139452	0.250135		Dnaic1	84.7705	-0.236106	0.25978	0.410922		Acp2	1801.44	-0.183734	0.000802238	0.124807		9330199G10Rik	15.7649	1.75971	1.57248e-05	0.00258017		Nsg2	11522.4	-0.567063	2.76966e-09	4.84662e-07
Nos1	1317.81	0.400628	0.0608953	0.131462		Nos1	1317.81	0.27586	0.270865	0.457389		Nos1	1317.81	0.527685	0.00960998	0.0281576		Nos1	1317.81	0.691604	0.00238236	0.00935948		Bag5	908.299	-0.254551	0.000841445	0.129556		Endov	714.408	-0.225964	1.59021e-05	0.00258237		H2-K2	46.1514	1.22031	2.85509e-09	4.94513e-07
4930565N06Rik	2.98292	0.897113	0.0518369	0.115381		4930565N06Rik	2.98292	0.601969	0.353088	0.545819		4930565N06Rik	2.98292	0.985212	0.0330423	0.0790168		4930565N06Rik	2.98292	0.478827	0.366118	0.52642		Sp5	1.85387	3.49503	0.000870639	NA		Lmo4	3489.1	-0.362747	1.66058e-05	0.00266913		Klhdc8b	374.638	-0.767119	2.89981e-09	4.97185e-07
Cdk6	75.2008	0.26179	0.21658	0.34936		Cdk6	75.2008	0.412287	0.101723	0.230635		Cdk6	75.2008	0.266773	0.192701	0.322361		Cdk6	75.2008	0.132397	0.565364	0.708307		Cdh13	1360.6	-0.574164	0.000909267	0.135691		Rexo4	858.791	0.213889	1.7464e-05	0.00277871		Adgrg2	37.6534	1.29529	3.00304e-09	5.09737e-07
Sod2	2402.63	0.023375	0.772013	0.857701		Sod2	2402.63	-0.0824637	0.385241	0.577628		Sod2	2402.63	0.0764689	0.320896	0.470515		Sod2	2402.63	0.0588818	0.49445	0.648038		Tlcd1	288.461	0.34527	0.000910741	0.135691		Evc2	508.224	-0.710925	1.81452e-05	0.00285617		Hspa1b	155.247	1.30983	3.07374e-09	5.16571e-07
C1rl	8.76116	0.61012	0.154739	0.271772		C1rl	8.76116	-0.189066	0.74275	0.854398		C1rl	8.76116	0.16343	0.706962	0.813325		C1rl	8.76116	0.721668	0.119233	0.229276		Tmem98	247.844	0.98667	0.000917518	0.135691		Pdia4	982.175	0.344414	1.83635e-05	0.00285617		9330199G10Rik	15.7649	2.57101	3.21219e-09	5.34546e-07
Tcea2	575.103	0.664234	1.87495e-12	9.78107e-11		Tcea2	575.103	0.754205	1.1254e-11	1.11891e-09		Tcea2	575.103	0.464821	3.18e-07	3.81e-06		Tcea2	575.103	0.536681	1.19339e-07	2.08744e-06		Rhoh	18.337	1.06015	0.00091763	0.135691		B4galt2	1275.1	-0.350951	1.84947e-05	0.00285617		Dusp18	658.899	-0.556688	3.27155e-09	5.39139e-07
Fam83h	42.8033	-0.0359193	0.840135	0.90314		Fam83h	42.8033	-0.0190435	0.931163	0.963652		Fam83h	42.8033	-0.331659	0.0637391	0.134677		Fam83h	42.8033	-0.0733488	0.708538	0.815119		Sepp1	5865.78	0.313452	0.000943807	0.137079		Nim1k	465.902	-0.351663	1.95495e-05	0.00298975		Plcl1	846.957	0.936624	3.59941e-09	5.87465e-07
Bdkrb1	2.063	-1.52252	0.102128	0.197969		Bdkrb1	2.063	-0.633949	0.555802	0.725037		Bdkrb1	2.063	-1.22768	0.167162	0.288325		Bdkrb1	2.063	0.273884	0.757125	0.851467		Ufd1l	1388.76	-0.218912	0.00094537	0.137079		Tmod3	505.859	0.210356	1.98201e-05	0.00300198		Neurod1	202.415	-1.58641	3.70808e-09	5.97216e-07
Il17ra	446.006	-0.290849	0.0599793	0.129944		Il17ra	446.006	-0.221375	0.223609	0.402501		Il17ra	446.006	0.011669	0.936884	0.963378		Il17ra	446.006	-0.0580447	0.72491	0.826324		Slc25a12	3035.31	-0.252717	0.000962299	0.137314		Usp54	2124.17	0.398071	2.05169e-05	0.00304544		Itpk1	1336.48	0.759072	3.72952e-09	5.97216e-07
Sgk1	3797.4	0.0734338	0.798101	0.875357		Sgk1	3797.4	-1.22227	0.000275799	0.00204333		Sgk1	3797.4	0.625157	0.0222178	0.0570158		Sgk1	3797.4	1.27493	3.02293e-05	0.000226086		Syt1	33548.6	-0.347276	0.000965723	0.137314		Erbb3	220.394	1.01323	2.05383e-05	0.00304544		Padi2	851.7	1.06893	3.79039e-09	6.0129e-07
Aig1	462.788	-0.340667	3.06011e-06	2.80744e-05		Aig1	462.788	-0.52279	5.46563e-09	2.54006e-07		Aig1	462.788	-0.266451	0.00015388	0.000818713		Aig1	462.788	-0.112193	0.152267	0.276735		Cd200	1813.26	-0.329392	0.000974575	0.137314		Zdhhc20	1161.99	0.385877	2.0687e-05	0.00304544		Fam19a5	2079.45	-0.493574	3.97778e-09	6.25175e-07
Atp6v1e1	6637.63	-0.247735	0.00381587	0.013214		Atp6v1e1	6637.63	-0.423088	2.49893e-05	0.000280038		Atp6v1e1	6637.63	-0.281319	0.000569298	0.00254959		Atp6v1e1	6637.63	-0.368228	5.53757e-05	0.000380089		Napb	8737.43	-0.405875	0.000990233	0.138216		Slc15a4	407.144	0.298278	2.21879e-05	0.00323615		Mgat5b	1221.23	-0.906759	4.16101e-09	6.45049e-07
D430042O09Rik	515.455	0.395063	9.59271e-11	3.33258e-09		D430042O09Rik	515.455	0.384181	2.03016e-07	5.24313e-06		D430042O09Rik	515.455	0.419471	1.63e-12	9.13e-11		D430042O09Rik	515.455	0.427943	9.85696e-11	4.17489e-09		Wdr47	2729.7	-0.231983	0.00103313	0.142868		Npepps	3395.89	0.146982	2.40306e-05	0.00347276		Gstk1	200.521	0.736656	4.18024e-09	6.45049e-07
Iltifb	1.3571	0.655073	0.603815	0.729507		Iltifb	1.3571	-0.147724	0.929076	0.963016		Iltifb	1.3571	1.53486	0.196658	0.327719		Iltifb	1.3571	2.70509	0.0318653	0.0807596		Ptpn1	1074.64	0.227136	0.00105009	0.143882		Med20	440.942	0.336144	2.53578e-05	0.0035855		Cpne4	1388.4	-0.983746	5.06945e-09	7.75214e-07
l7Rn6	495.705	-0.223779	0.000836649	0.0036265		l7Rn6	495.705	-0.300097	0.000266584	0.00199204		l7Rn6	495.705	-0.156919	0.0155549	0.0422041		l7Rn6	495.705	-0.221219	0.00247527	0.00966646		BC020402	73.7203	0.465476	0.00106265	0.143943		Cyp51	1634.97	0.382658	2.53588e-05	0.0035855		Slc12a4	478.891	0.615397	5.25486e-09	7.96392e-07
Sufu	333.629	0.105046	0.134844	0.245085		Sufu	333.629	0.0665167	0.444041	0.630082		Sufu	333.629	0.102753	0.135529	0.244512		Sufu	333.629	0.0960781	0.212203	0.35525		Glud1	5050.73	0.204754	0.00107248	0.143943		Hnrnpa2b1	6737.6	0.245507	2.54937e-05	0.0035855		Cdc37l1	3402.3	0.517386	5.42401e-09	8.1391e-07
Zscan22	247.368	-0.18319	0.032926	0.0799967		Zscan22	247.368	-0.0365796	0.725872	0.843736		Zscan22	247.368	0.0988437	0.229808	0.368322		Zscan22	247.368	0.0808995	0.380248	0.540757		Usp22	4682.59	-0.21443	0.00107945	0.143943		Rgs7	1603.01	-0.332665	2.6453e-05	0.00366839		Synpr	1916.65	-0.686843	5.46634e-09	8.1391e-07
Gm8994	0.0676322	-0.143792	0.98397	NA		Gm8994	0.0676322	0.240522	0.977071	NA		Gm8994	0.0676322	0.156168	0.981725	NA		Gm8994	0.0676322	0.142073	0.985129	NA		Eftud2	1872.71	-0.221898	0.0011027	0.144946		Rab33b	597.906	0.334699	2.65488e-05	0.00366839		Boc	347.429	-0.974454	6.07826e-09	8.97151e-07
Olfr279	0.121604	-0.513031	0.942852	NA		Olfr279	0.121604	-0.747425	0.928833	NA		Olfr279	0.121604	1.33094	0.844786	NA		Olfr279	0.121604	-0.819695	0.914363	NA		Mtmr7	1414.71	-0.325299	0.00112084	0.144946		Lyz2	180.191	-0.856533	2.7617e-05	0.00378281		Prmt8	1415.68	-0.697097	6.32749e-09	9.25886e-07
Dda1	1137.64	-0.27928	2.34847e-05	0.000163191		Dda1	1137.64	-0.0899502	0.250694	0.434993		Dda1	1137.64	-0.228558	0.000315131	0.00152784		Dda1	1137.64	-0.158778	0.0252047	0.0668706		Acaa1a	798.621	0.349213	0.00112264	0.144946		Oasl1	6.71081	-2.53998	2.89098e-05	0.00392575		Foxo4	518.981	0.670188	6.50126e-09	9.43183e-07
Mdc1	486.39	0.212587	0.0150748	0.0422307		Mdc1	486.39	0.346278	0.000829904	0.00512418		Mdc1	486.39	0.387747	3.74e-06	3.18e-05		Mdc1	486.39	0.251493	0.0075015	0.0246483		Exoc2	952.046	-0.279745	0.0011258	0.144946		1700001L05Rik	100.282	-0.620115	3.07787e-05	0.00414382		Sec16b	25.1386	-1.52972	6.73679e-09	9.6907e-07
Ptprk	1077.24	0.394929	6.47041e-06	5.36606e-05		Ptprk	1077.24	0.445088	1.56854e-05	0.000193353		Ptprk	1077.24	0.180923	0.0314745	0.075896		Ptprk	1077.24	0.0602821	0.522627	0.671846		Acvr1b	1613.63	-0.394484	0.0011488	0.146644		Dct	14.8565	-1.49412	3.15861e-05	0.00421647		Gstm1	4382.19	0.720283	7.19059e-09	1.02566e-06
Kit	1213.88	-0.210599	0.357734	0.506667		Kit	1213.88	-0.410219	0.126937	0.270143		Kit	1213.88	-0.393645	0.0716799	0.147807		Kit	1213.88	-0.527793	0.0309959	0.0789839		Dram2	396.114	0.28205	0.00119852	0.151694		Plekhf1	141.783	1.0332	3.35937e-05	0.00444679		Zfp697	352.827	-0.71714	7.35661e-09	1.04059e-06
Gata1	0.0871394	-1.82988	0.797988	NA		Gata1	0.0871394	-1.40173	0.86689	NA		Gata1	0.0871394	-1.03261	0.879484	NA		Gata1	0.0871394	-1.52759	0.841026	NA		Stxbp1	16525.5	-0.32523	0.00120871	0.151699		Tmem108	455.21	-0.458523	3.752e-05	0.00492513		Ezr	1722.25	0.545022	7.4905e-09	1.05078e-06
Cnga4	23.7224	0.359051	0.0681379	0.144127		Cnga4	23.7224	0.286004	0.248495	0.432774		Cnga4	23.7224	0.198548	0.316841	0.466064		Cnga4	23.7224	-0.239867	0.306708	0.463629		Efhd1	708.772	0.825328	0.00123758	0.153363		A330015K06Rik	26.3422	1.26629	3.86608e-05	0.00502993		Itgax	19.2631	-2.99589	8.27773e-09	1.14119e-06
Apol7c	0.0469252	-0.0455829	0.994918	NA		Apol7c	0.0469252	-0.244233	0.976717	NA		Apol7c	0.0469252	-0.324719	0.962012	NA		Apol7c	0.0469252	-0.338808	0.964547	NA		Foxj3	1365.21	-0.272962	0.00124251	0.153363		Hnrnph1	3831.49	0.271428	3.8957e-05	0.00502993		Zdhhc8	1711.41	-0.620371	8.30346e-09	1.14119e-06
Neil2	46.8534	0.425286	0.00604805	0.0196294		Neil2	46.8534	0.38911	0.0412573	0.117153		Neil2	46.8534	0.120215	0.439779	0.588301		Neil2	46.8534	0.533669	0.0014579	0.00616757		Ednrb	1047.32	0.45653	0.00125359	0.153462		Inpp5f	2397.59	0.192943	4.00193e-05	0.00512507		Tmem215	167.009	-2.00998	8.33672e-09	1.14119e-06
Rad51d	443.139	0.15088	0.0201897	0.0537862		Rad51d	443.139	0.0820133	0.301166	0.491451		Rad51d	443.139	0.0924541	0.144914	0.257542		Rad51d	443.139	0.195415	0.00555028	0.0191308		Sprn	3695.27	-0.349372	0.0012844	0.155955		C030006K11Rik	193.784	-0.408832	4.08953e-05	0.00518914		Tomm20	6018.11	-0.327871	8.53301e-09	1.15871e-06
H2-Bl	10.0623	1.30975	0.00839253	0.0259237		H2-Bl	10.0623	1.40831	0.0156817	0.0546331		H2-Bl	10.0623	0.206782	0.676467	0.790519		H2-Bl	10.0623	0.776336	0.150948	0.275173		Slc39a12	995.337	0.277439	0.0012977	0.156299		Depdc7	44.6613	1.10683	4.12162e-05	0.00518914		Dixdc1	2078.66	0.504634	8.71388e-09	1.17388e-06
Atp7b	37.2267	0.755148	1.42426e-05	0.000106903		Atp7b	37.2267	0.823539	0.000100209	0.00088864		Atp7b	37.2267	0.527389	0.00268722	0.0096601		Atp7b	37.2267	0.734244	0.000114135	0.000704982		Tmem176a	211.982	0.414661	0.00131516	0.157135		Nupr1	167.78	-0.811961	4.18085e-05	0.00518914		Spsb1	632.219	0.841426	8.86933e-09	1.18542e-06
Cacfd1	730.843	-0.319572	3.74654e-10	1.06508e-08		Cacfd1	730.843	-0.250186	5.93084e-05	0.000578473		Cacfd1	730.843	-0.245214	7.1e-07	7.62e-06		Cacfd1	730.843	-0.235669	2.1656e-05	0.000171599		Map4k5	1078.81	0.255136	0.00133944	0.157801		Entpd5	897.274	0.362797	4.20281e-05	0.00518914		Rhou	1253.93	0.706521	9.61456e-09	1.26732e-06
Gli1	47.946	-0.0643468	0.777621	0.861499		Gli1	47.946	0.0587629	0.829764	0.908652		Gli1	47.946	0.101261	0.643937	0.763953		Gli1	47.946	-0.285067	0.254649	0.405219		Ndp	160.912	0.431291	0.0013424	0.157801		Nlrc5	32.8522	-1.24626	4.21667e-05	0.00518914		Lrrc4	1982.57	-0.503987	9.63147e-09	1.26732e-06
Grem2	401.902	-0.0420165	0.730303	0.826602		Grem2	401.902	-0.364674	0.0125359	0.0459096		Grem2	401.902	-0.0514303	0.660125	0.77703		Grem2	401.902	-0.15598	0.234806	0.382086		Pcdhga8	187.041	-0.616621	0.00136825	0.157801		Pstpip2	225.934	0.419856	4.33484e-05	0.00529321		Pnpla2	441.208	0.634828	1.00839e-08	1.31664e-06
Glt6d1	0.0547724	-0.120528	0.986563	NA		Glt6d1	0.0547724	0.201639	0.980777	NA		Glt6d1	0.0547724	0.156168	0.981725	NA		Glt6d1	0.0547724	0.142073	0.985129	NA		Ccp110	1852.16	0.663611	0.00137114	0.157801		Ccl6	39.3272	-0.860644	4.40395e-05	0.00529733		F2rl2	16.0418	-3.84456	1.12529e-08	1.45806e-06
Gm17733	12.6065	-0.0920443	0.733419	0.828736		Gm17733	12.6065	0.0530881	0.873736	0.934318		Gm17733	12.6065	-0.394045	0.155194	0.271726		Gm17733	12.6065	-0.794242	0.0168586	0.0480297		Rnf145	1811.5	-0.170563	0.00137519	0.157801		Iigp1	49.4191	-1.85576	4.40548e-05	0.00529733		Kdm4a	1120.23	0.305247	1.18264e-08	1.52077e-06
Fstl3	34.5529	0.109473	0.546129	0.682958		Fstl3	34.5529	0.00931441	0.967266	0.982528		Fstl3	34.5529	-0.248209	0.176812	0.301085		Fstl3	34.5529	-0.486772	0.0218933	0.0595687		Gapdh	885.876	-0.371018	0.00139407	0.157801		Prrg1	132.324	0.928028	4.57117e-05	0.00545493		Rbm28	1029.3	0.549388	1.28115e-08	1.63505e-06
Il10rb	197.363	-0.0353005	0.714464	0.815935		Il10rb	197.363	0.439549	0.000107297	0.000935738		Il10rb	197.363	-0.192458	0.0431676	0.0984382		Il10rb	197.363	-0.105737	0.318823	0.4766		Exd2	1720.07	0.260044	0.00140891	0.157801		Klhl4	326.097	0.682038	4.92442e-05	0.00583177		Jam3	777.562	0.68328	1.2941e-08	1.63925e-06
Ccdc71	530.887	-0.151954	0.0435666	0.100337		Ccdc71	530.887	-0.202093	0.0267872	0.0834388		Ccdc71	530.887	-0.211615	0.00377317	0.0128591		Ccdc71	530.887	-0.212648	0.00947288	0.0299313		Smtnl2	25.412	1.21795	0.00142663	0.157801		Ano4	505.818	0.329758	4.961e-05	0.00583177		Kcnb2	163.802	-1.08934	1.42595e-08	1.79289e-06
Rho	6.37072	-0.387913	0.345678	0.494015		Rho	6.37072	0.523253	0.258074	0.443459		Rho	6.37072	0.386416	0.301177	0.448873		Rho	6.37072	1.12443	0.00329819	0.0123182		Cdh18	326.398	-0.605508	0.00144913	0.157801		9330159F19Rik	2072.65	0.290101	5.27185e-05	0.00615127		Nwd2	779.339	-0.891977	1.45863e-08	1.8205e-06
Nt5dc1	45.3256	0.363146	0.0767228	0.158143		Nt5dc1	45.3256	0.558767	0.0224957	0.0726301		Nt5dc1	45.3256	0.094434	0.642413	0.762846		Nt5dc1	45.3256	0.0173029	0.939743	0.965026		Fads2	1843.79	0.273506	0.00145169	0.157801		Ppp2r1b	446.04	0.323419	5.34546e-05	0.00617319		Klf16	917.195	-0.674594	1.58044e-08	1.95527e-06
Obox5	0.120356	-0.086689	0.990335	NA		Obox5	0.120356	0.145279	0.986149	NA		Obox5	0.120356	0.637055	0.925553	NA		Obox5	0.120356	0.142073	0.985129	NA		Smpd3	1788.98	-0.310994	0.00148307	0.157801		Oscp1	514.247	-0.277783	5.3727e-05	0.00617319		Mat2a	4017.78	0.343528	1.59437e-08	1.95527e-06
A930016O22Rik	13.5649	0.467497	0.119139	0.22281		A930016O22Rik	13.5649	0.63913	0.077483	0.188091		A930016O22Rik	13.5649	0.0921121	0.761322	0.85157		A930016O22Rik	13.5649	-0.0828173	0.810357	0.886831		Sv2b	9719.27	-0.486355	0.00148503	0.157801		Mtmr2	1110.35	0.261073	5.4082e-05	0.00617319		Neurl1a	3457.93	-0.402952	1.60117e-08	1.95527e-06
4931428F04Rik	565.624	0.059964	0.241682	0.378991		4931428F04Rik	565.624	0.0812229	0.199996	0.373256		4931428F04Rik	565.624	-0.0738165	0.145255	0.258042		4931428F04Rik	565.624	-0.0102783	0.85563	0.915647		Klf9	3456.38	-0.444891	0.00148954	0.157801		Tra2a	1342.75	0.333621	5.61837e-05	0.00636694		Strn4	4357.71	-0.319392	1.63633e-08	1.98394e-06
Rbbp6	2029.97	-0.0267129	0.627268	0.748095		Rbbp6	2029.97	-0.143782	0.028172	0.0868186		Rbbp6	2029.97	-0.0457553	0.386378	0.537982		Rbbp6	2029.97	-0.158848	0.00741005	0.0244016		Net1	657.655	-0.696396	0.00149011	0.157801		Zbtb22	604.593	-0.344037	6.15371e-05	0.00689059		St3gal4	463.809	0.599366	1.75905e-08	2.11759e-06
4922502N22Rik	0.0942123	0.412065	0.954085	NA		4922502N22Rik	0.0942123	0.275536	0.973734	NA		4922502N22Rik	0.0942123	0.156168	0.981725	NA		4922502N22Rik	0.0942123	0.863401	0.909816	NA		Ift46	637.647	-0.238896	0.00149955	0.157801		Kctd21	359.917	0.270649	6.21848e-05	0.00689059		Cdk5r1	4773.7	-0.544216	1.92193e-08	2.29738e-06
Gbf1	1690.95	0.457491	5.31384e-12	2.47455e-10		Gbf1	1690.95	0.335148	1.96905e-05	0.000232772		Gbf1	1690.95	0.448389	1.8e-12	9.78e-11		Gbf1	1690.95	0.517751	2.99336e-13	2.43145e-11		Tlr12	14.5297	1.01688	0.00151471	0.157801		Cyb5r2	17.6321	-1.52019	6.2426e-05	0.00689059		Gnptab	1655.95	0.286338	1.96345e-08	2.3306e-06
Plp1	50392	-0.905481	0.00423684	0.0144468		Plp1	50392	0.0673278	0.85566	0.922939		Plp1	50392	-0.0494495	0.869737	0.922494		Plp1	50392	0.261956	0.437143	0.59622		Maneal	1119.27	-0.231934	0.0015227	0.157801		Btg2	508.588	-1.06141	6.25542e-05	0.00689059		Smox	831.607	0.615952	2.03874e-08	2.40316e-06
Gm7030	1.34213	-0.263427	0.765612	0.85319		Gm7030	1.34213	-0.384134	0.742682	0.854398		Gm7030	1.34213	-0.0522568	0.951942	0.972133		Gm7030	1.34213	-0.578119	0.56141	0.704951		Sox13	167.623	0.571414	0.00153913	0.157801		Bag3	221.453	0.549365	6.52418e-05	0.00713673		Amer2	446.271	0.736328	2.1262e-08	2.48898e-06
Slc6a20b	5.19615	0.632934	0.262318	0.403596		Slc6a20b	5.19615	0.758762	0.241993	0.424986		Slc6a20b	5.19615	0.512886	0.352089	0.503138		Slc6a20b	5.19615	0.0924435	0.88465	0.934241		Rtn1	19756	-0.25266	0.00154022	0.157801		Nkx3-1	18.9777	-1.24992	6.6974e-05	0.00727568		Rmdn3	1057.47	0.357662	2.17157e-08	2.52467e-06
Tst	528.919	-0.475699	1.30564e-05	9.90027e-05		Tst	528.919	0.0527037	0.680327	0.813946		Tst	528.919	-0.425641	4.73e-05	0.000293631		Tst	528.919	-0.290982	0.0127731	0.0380477		Arap1	361.746	0.556882	0.00155039	0.157801		Clec7a	20.0094	-2.04079	6.78514e-05	0.00732051		Pcdh8	618.201	-1.2274	2.33415e-08	2.69523e-06
Bpifb6	0.20586	-0.260772	0.965104	NA		Bpifb6	0.20586	0.435704	0.950152	NA		Bpifb6	0.20586	1.39672	0.805384	NA		Bpifb6	0.20586	0.142074	0.982144	NA		Bend5	176.531	-0.421956	0.00155509	0.157801		Kctd3	1644.62	0.163277	6.84905e-05	0.0073392		Dnajc3	1357.37	0.462006	2.41369e-08	2.76824e-06
1700015E13Rik	2.06568	0.842777	0.209701	0.340893		1700015E13Rik	2.06568	1.17428	0.181343	0.348895		1700015E13Rik	2.06568	1.46078	0.025689	0.064217		1700015E13Rik	2.06568	1.64798	0.0215098	0.0586778		2610035D17Rik	326.809	-0.41139	0.00156541	0.157801		Gm9895	10.792	1.74011	6.97341e-05	0.00737411		Kirrel3	837.574	-0.810548	2.49841e-08	2.84617e-06
Mir7030	0.86399	1.47845	0.173196	0.295963		Mir7030	0.86399	1.67627	0.20302	NA		Mir7030	0.86399	1.4591	0.177518	NA		Mir7030	0.86399	1.23448	0.304997	0.461674		Zfp862-ps	244.955	0.361612	0.00157467	0.157801		Rasgrp3	407.423	0.708362	6.97526e-05	0.00737411		Ldb3	191.301	0.685696	2.60724e-08	2.95035e-06
Nid2	78.0222	-0.0900081	0.711791	0.813914		Nid2	78.0222	0.208919	0.468296	0.652252		Nid2	78.0222	-0.175589	0.456098	0.603076		Nid2	78.0222	-0.314683	0.236213	0.383814		Fam117b	1486.13	-0.264534	0.00158593	0.157801		Slfn8	30.7646	-1.45755	7.37624e-05	0.00774603		Ing2	511.332	-0.500735	2.65661e-08	2.98631e-06
C1qtnf7	9.29348	0.638584	0.193298	0.321303		C1qtnf7	9.29348	-0.0143264	0.981537	0.989526		C1qtnf7	9.29348	-0.72184	0.166336	0.287128		C1qtnf7	9.29348	-0.914227	0.128904	0.243659		Ccdc190	291.334	0.598883	0.00158957	0.157801		Cst7	9.57826	-1.84373	7.53561e-05	0.00786099		Hspa5	5930.17	0.511999	2.67704e-08	2.98948e-06
Fam117b	1486.13	-0.043883	0.517987	0.659194		Fam117b	1486.13	-0.308417	0.000143851	0.00119174		Fam117b	1486.13	-0.0616292	0.344088	0.495129		Fam117b	1486.13	-0.235622	0.00129849	0.00559971		Rap1gds1	7571.41	-0.285429	0.00160349	0.157801		Emid1	74.2915	-0.50077	7.9616e-05	0.00820947		Atf5	712.253	-0.912209	2.90031e-08	3.21764e-06
4930474H20Rik	0.0280534	-0.132202	0.985262	NA		4930474H20Rik	0.0280534	0.221082	0.978924	NA		4930474H20Rik	0.0280534	0.637055	0.925553	NA		4930474H20Rik	0.0280534	0.142073	0.985129	NA		Mid1ip1	1953.24	0.43183	0.00160601	0.157801		Psmf1	676.444	-0.187571	7.9739e-05	0.00820947		Nectin1	925.88	-0.692078	3.12342e-08	3.43503e-06
Pcdhga2	177.6	0.798566	2.64802e-08	4.33754e-07		Pcdhga2	177.6	0.492633	0.00448303	0.0202178		Pcdhga2	177.6	0.794386	1.04e-08	1.94e-07		Pcdhga2	177.6	0.876477	1.25597e-08	2.87179e-07		Rbpms2	44.991	0.628828	0.00171691	0.167595		Carns1	269.803	1.16385	8.25107e-05	0.00843967		Tmem8b	1845.7	-0.364946	3.13674e-08	3.43503e-06
Crabp2	16.9502	-1.48886	0.00633303	0.0204387		Crabp2	16.9502	-0.466925	0.45832	0.642839		Crabp2	16.9502	-2.00309	0.000214901	0.00109504		Crabp2	16.9502	-1.83999	0.00242963	0.0095117		Bicd2	1787.88	0.237689	0.00175326	0.170032		Car4	623.651	-0.721231	8.43333e-05	0.00857044		Otof	286.735	-2.45935	3.21168e-08	3.49455e-06
Ehmt1	625.943	0.195966	0.000933207	0.00398197		Ehmt1	625.943	0.0961138	0.183976	0.352517		Ehmt1	625.943	0.176553	0.00219215	0.00811984		Ehmt1	625.943	0.198588	0.00202673	0.00816244		Dnm1	23591.2	-0.308767	0.00179737	0.17186		Cux2	859.103	-1.10365	8.65701e-05	0.00871341		Rap2b	1126.79	-0.529516	3.30404e-08	3.55503e-06
Ubr3	3275.55	0.585743	2.15058e-10	6.64177e-09		Ubr3	3275.55	0.365755	0.000724895	0.00457661		Ubr3	3275.55	0.406949	3.82e-06	3.24e-05		Ubr3	3275.55	0.23868	0.0154417	0.0445495		Fam155a	1914.23	-0.266201	0.00181144	0.17186		Arrdc1	129.805	-0.32484	8.68465e-05	0.00871341		Pik3c2b	576.661	0.832126	3.30915e-08	3.55503e-06
Asic3	7.57432	0.553577	0.111402	0.21125		Asic3	7.57432	0.741928	0.0824151	0.196493		Asic3	7.57432	0.628735	0.0661673	0.138963		Asic3	7.57432	1.15218	0.00159873	0.00667131		Cnppd1	622.564	0.247166	0.00181156	0.17186		Adipor2	1916.16	0.42884	8.75844e-05	0.00873184		Rab31	1932.37	0.621518	3.42554e-08	3.64864e-06
Dnajc7	3118.98	-0.270433	1.79295e-07	2.31457e-06		Dnajc7	3118.98	-0.366743	2.36666e-09	1.2503e-07		Dnajc7	3118.98	-0.274344	3.22e-08	5.19e-07		Dnajc7	3118.98	-0.370815	2.7376e-11	1.37568e-09		Urgcp	1433.47	-0.20303	0.00181813	0.17186		Kctd7	299.739	0.325811	8.93729e-05	0.0088541		Tgm3	41.6468	-2.45164	3.43928e-08	3.64864e-06
Tor3a	177.278	0.0492419	0.728002	0.825184		Tor3a	177.278	-0.157434	0.357326	0.550251		Tor3a	177.278	-0.49333	0.000396828	0.00186211		Tor3a	177.278	-0.188834	0.220836	0.36605		Ddx1	2637.59	-0.20695	0.0018383	0.172673		Strn4	4357.71	-0.199286	9.03855e-05	0.00889845		Plin4	341.165	3.01037	3.50028e-08	3.6903e-06
Ccdc134	205.086	-0.0700267	0.566016	0.698596		Ccdc134	205.086	0.274135	0.0569384	0.149114		Ccdc134	205.086	0.268056	0.0213307	0.055048		Ccdc134	205.086	0.518786	5.79414e-05	0.000394761		Svip	1324.13	0.281693	0.00187765	0.174651		Bnip3l	2404.43	0.202785	9.43177e-05	0.00922791		Cadm3	7493.5	-0.518681	3.74253e-08	3.92134e-06
Adgre5	252.061	0.294269	0.0329167	0.0799938		Adgre5	252.061	0.794718	8.27718e-07	1.69055e-05		Adgre5	252.061	0.206494	0.120491	0.223031		Adgre5	252.061	0.508579	0.000561325	0.00274174		Josd2	635.358	0.600874	0.00189784	0.174651		Cnpy4	204.584	0.30964	9.9427e-05	0.00966774		Scrg1	402.631	0.709239	3.85391e-08	4.00915e-06
Il4i1	2.14028	-0.0481479	0.942459	0.967086		Il4i1	2.14028	-0.433241	0.641773	0.786726		Il4i1	2.14028	0.292876	0.655397	0.772966		Il4i1	2.14028	0.415725	0.567477	0.709805		C030029H02Rik	150.338	1.05733	0.00190517	0.174651		Cd83	318.111	-0.523054	0.000100949	0.00975553		Dlg4	14320.3	-0.291192	3.87357e-08	4.00915e-06
Nup37	65.9087	-0.182369	0.177111	0.301293		Nup37	65.9087	0.117899	0.469471	0.653313		Nup37	65.9087	-0.117315	0.375667	0.526867		Nup37	65.9087	-0.0761524	0.606233	0.740882		Olfml3	381.782	0.511888	0.00190614	0.174651		Serpind1	55.3002	1.15132	0.000103357	0.00991893		Nlgn2	4543.24	-0.394015	3.94675e-08	4.06013e-06
Cxcl13	1.87557	-1.17736	0.280192	0.423909		Cxcl13	1.87557	-3.17332	0.0532357	0.14205		Cxcl13	1.87557	-1.89642	0.0907093	0.178189		Cxcl13	1.87557	-4.2911	0.00332371	0.0124005		Psmf1	676.444	-0.185056	0.00193844	0.175964		Lias	578.651	-0.230082	0.000103899	0.00991893		Pot1b	136.118	0.593471	4.00642e-08	4.09668e-06
Sppl2b	605.097	0.403178	3.23637e-06	2.94636e-05		Sppl2b	605.097	0.433958	2.36506e-05	0.000267666		Sppl2b	605.097	0.382516	4.43e-06	3.7e-05		Sppl2b	605.097	0.52121	1.91964e-08	4.15433e-07		Ldlrap1	75.2644	0.822399	0.00195499	0.175964		Hspa8	23390.8	0.259496	0.000104946	0.00995845		Cbs	645.293	0.527564	4.27827e-08	4.33798e-06
Aimp1	861.373	-0.46294	2.76638e-08	4.51478e-07		Aimp1	861.373	-0.486852	9.30387e-07	1.85023e-05		Aimp1	861.373	-0.493462	7.01e-10	1.88e-08		Aimp1	861.373	-0.49511	3.46595e-08	7.02668e-07		Mapk8ip2	4936.74	-0.211685	0.00197308	0.175964		Zfp706	3778.22	0.150959	0.000105989	0.00999727		Pkp4	7103.42	0.807632	4.29351e-08	4.33798e-06
Phospho1	542.496	0.0437936	0.769639	0.856094		Phospho1	542.496	0.121386	0.490513	0.671476		Phospho1	542.496	0.113687	0.426462	0.576387		Phospho1	542.496	0.286626	0.072381	0.155524		Alg2	2928.25	-0.220081	0.00203662	0.175964		Mthfd1l	269.689	-0.523585	0.000110984	0.0104061		Htra1	3090.82	0.694463	4.33949e-08	4.35849e-06
Rpl24	2736.6	-0.654834	5.9742e-10	1.59094e-08		Rpl24	2736.6	-0.564687	5.28718e-06	7.83431e-05		Rpl24	2736.6	-0.599374	2.8e-09	6.24e-08		Rpl24	2736.6	-0.485428	1.67291e-05	0.000138031		Ptp4a1	272.368	0.385364	0.00205908	0.175964		Cyp26b1	134.038	-1.294	0.000123613	0.0115216		C130026L21Rik	55.1028	-1.22945	4.76284e-08	4.74654e-06
Mrpl48	794.859	-0.293996	0.00103004	0.00434099		Mrpl48	794.859	-0.258256	0.0151531	0.0531106		Mrpl48	794.859	-0.291838	0.000683999	0.00299159		Mrpl48	794.859	-0.222664	0.0205205	0.0564988		Klf13	4067.57	-0.25908	0.00207273	0.175964		Rcbtb1	1096.22	0.450817	0.000128439	0.0118971		Chordc1	1078.47	0.505938	4.78177e-08	4.74654e-06
Mlf2	7505.19	-0.239377	0.00103043	0.00434161		Mlf2	7505.19	-0.254992	0.00286047	0.0141204		Mlf2	7505.19	-0.264262	0.000145193	0.000778167		Mlf2	7505.19	-0.2798	0.000322926	0.00170186		Pdcl3	435.124	0.288087	0.00207496	0.175964		Lhfpl2	490.436	-0.424332	0.000129152	0.0118971		Itga4	350.936	-1.45975	4.95806e-08	4.89291e-06
Popdc2	6.95905	0.285309	0.43402	0.582524		Popdc2	6.95905	-0.0264064	0.955881	0.976614		Popdc2	6.95905	-0.255285	0.50578	0.650123		Popdc2	6.95905	-0.216513	0.613377	0.746829		Car14	271.164	0.932463	0.00207779	0.175964		Gbp9	64.6857	-0.895733	0.000130999	0.0119116		Dbndd2	4133.12	0.987405	5.02035e-08	4.92575e-06
Malat1	12802.5	1.87974	1.5673e-32	3.09786e-29		Malat1	12802.5	2.04794	1.77167e-28	5.13224e-25		Malat1	12802.5	1.91658	5.11e-37	1.48e-33		Malat1	12802.5	2.06624	1.47506e-34	4.3733e-31		Prune2	1790.78	-0.297722	0.00209148	0.175964		Daam2	2827.18	0.477828	0.000131448	0.0119116		Selenbp1	190.086	0.773007	5.06842e-08	4.94433e-06
Dock6	340.345	0.546607	1.78612e-06	1.74867e-05		Dock6	340.345	0.74952	2.64696e-08	9.50729e-07		Dock6	340.345	0.414301	0.000176916	0.000927037		Dock6	340.345	0.565202	4.20956e-06	4.26203e-05		Adam17	387.999	0.319384	0.00209267	0.175964		Pcdhga3	220.214	-0.547478	0.000131578	0.0119116		Snx1	1554.89	0.378875	5.61374e-08	5.445e-06
Timp1	4.38401	0.838716	0.0881313	0.176424		Timp1	4.38401	0.444519	0.486348	0.668238		Timp1	4.38401	-0.606647	0.266815	0.410909		Timp1	4.38401	0.596081	0.275998	0.429097		Galnt4	93.3337	0.514493	0.00209843	0.175964		Hhip	252.579	0.893837	0.000132345	0.0119126		Camk2a	64107.5	-0.464662	5.6783e-08	5.47633e-06
Zfp703	648.304	-0.0773656	0.549398	0.68565		Zfp703	648.304	-0.308149	0.0439542	0.123002		Zfp703	648.304	-0.164758	0.182963	0.309075		Zfp703	648.304	-0.27242	0.0495238	0.115236		Copb2	1889.46	-0.222106	0.00213357	0.175964		Sepp1	5865.78	0.298478	0.000135077	0.0120625		Lilrb4a	5.99668	-2.8612	5.71314e-08	5.4788e-06
Fam207a	693.026	-0.114322	0.0982379	0.19203		Fam207a	693.026	-0.166515	0.0458607	0.126968		Fam207a	693.026	-0.111496	0.0949409	0.184996		Fam207a	693.026	-0.132268	0.0773894	0.164125		Fam181b	281.56	0.493918	0.00213792	0.175964		Parp10	51.5668	-0.750132	0.000135543	0.0120625		Chrm1	3638.24	-0.493243	6.17289e-08	5.88644e-06
Tmigd1	0.54433	-1.24948	0.456047	NA		Tmigd1	0.54433	0.0171532	0.992905	NA		Tmigd1	0.54433	0.391436	0.796842	NA		Tmigd1	0.54433	-0.730803	0.680089	NA		Rtf1	2063.18	-0.234425	0.00213859	0.175964		Wwox	440.768	0.293211	0.00014438	0.0126705		Dcaf7	4427.23	-0.414372	6.20799e-08	5.88684e-06
Wls	708.338	-0.0697638	0.526286	0.666485		Wls	708.338	0.127848	0.323238	0.514204		Wls	708.338	-0.129796	0.218359	0.354402		Wls	708.338	-0.128623	0.275796	0.428858		Chpt1	637.937	0.372268	0.00213967	0.175964		Nfya	481.871	0.298379	0.000144704	0.0126705		Brd2	3564.84	-0.230694	6.2614e-08	5.9045e-06
Casp12	17.7833	-0.43638	0.0605217	0.13088		Casp12	17.7833	-0.446634	0.130266	0.275344		Casp12	17.7833	-0.930381	0.000119679	0.000657654		Casp12	17.7833	-0.769376	0.00418828	0.0151035		Bcl2l1	2254.17	-0.263802	0.00215033	0.175964		Dram2	396.114	0.268888	0.000144788	0.0126705		Fam84a	1235.97	-0.973459	6.46439e-08	6.06224e-06
Wdr3	447.845	0.282565	4.99138e-06	4.30192e-05		Wdr3	447.845	0.225186	0.00293136	0.0143764		Wdr3	447.845	0.336036	2.4e-08	4.03e-07		Wdr3	447.845	0.324532	1.37467e-06	1.68764e-05		Mmp23	19.2859	0.972664	0.00215677	0.175964		Hcar2	1.85661	-4.00381	0.000152476	NA		Retsat	236.713	0.436248	6.58083e-08	6.13752e-06
Ctbp2	436.133	-0.000782725	0.996364	0.998367		Ctbp2	436.133	0.174786	0.387079	0.579242		Ctbp2	436.133	-0.0254935	0.876849	0.926644		Ctbp2	436.133	-0.058048	0.752653	0.847938		P2ry12	686.669	0.434016	0.00217114	0.175964		Tm6sf2	31.1632	1.00461	0.00015292	0.0132598		Hspb1	92.1402	1.18438	6.75249e-08	6.26321e-06
Itpripl2	160.79	0.00090982	0.994696	0.997388		Itpripl2	160.79	0.219601	0.176832	0.342721		Itpripl2	160.79	-0.229724	0.0859338	0.171107		Itpripl2	160.79	-0.219481	0.143457	0.26413		Snx8	221.488	0.331745	0.00217347	0.175964		Dock5	370.219	0.880325	0.000153205	0.0132598		Rbm11	125.984	-0.883752	6.94236e-08	6.40433e-06
2210416O15Rik	8.37714	-0.48525	0.30607	0.452511		2210416O15Rik	8.37714	0.289494	0.63089	0.778582		2210416O15Rik	8.37714	-0.192385	0.67965	0.793184		2210416O15Rik	8.37714	-0.123556	0.812198	0.887535		Mybl2	17.0157	0.944213	0.00218311	0.175964		BC021891	58.2144	-0.722565	0.000154981	0.0133402		Armcx5	531.881	-0.532424	7.13354e-08	6.51341e-06
Ankmy1	4.71357	0.243873	0.595701	0.723241		Ankmy1	4.71357	0.624406	0.260163	0.445507		Ankmy1	4.71357	0.399914	0.374979	0.52605		Ankmy1	4.71357	-0.00941031	0.985747	0.99053		Zfp36l1	490.545	0.594828	0.00218751	0.175964		Ephx1	517.488	-0.436674	0.000156395	0.0133769		Slu7	1287.26	0.278351	7.13735e-08	6.51341e-06
Gm1647	0.124497	0.545292	0.939265	NA		Gm1647	0.124497	-0.267547	0.974496	NA		Gm1647	0.124497	-0.324719	0.962012	NA		Gm1647	0.124497	-0.338801	0.964547	NA		Tspyl3	490.125	-0.319005	0.00218916	0.175964		St13	1918.66	0.184406	0.000157105	0.0133769		Ube2e3	1161.27	-0.455519	7.29039e-08	6.61749e-06
Zdhhc11	0.102613	0.986914	0.890306	NA		Zdhhc11	0.102613	0.311176	0.970338	NA		Zdhhc11	0.102613	0.156168	0.981725	NA		Zdhhc11	0.102613	0.861758	0.909986	NA		Nmt1	1934.56	-0.262767	0.00221389	0.175964		Plpp2	72.2862	0.925337	0.000159533	0.0135105		Lpl	664.544	-1.28613	7.44023e-08	6.71757e-06
Zbtb22	604.593	0.0639247	0.451413	0.599019		Zbtb22	604.593	-0.154011	0.131336	0.277133		Zbtb22	604.593	-0.280112	0.000687624	0.00300291		Zbtb22	604.593	-0.431631	3.56468e-06	3.72356e-05		Acot9	344.228	-0.318817	0.00222263	0.175964		Hspa1b	155.247	0.762152	0.000160638	0.0135314		Hspa1a	162.009	1.00747	7.62393e-08	6.84701e-06
Ap1s1	3845.66	-0.312459	0.000754848	0.00332879		Ap1s1	3845.66	-0.275153	0.0114108	0.0426428		Ap1s1	3845.66	-0.341193	0.000115231	0.000636023		Ap1s1	3845.66	-0.488942	7.99608e-07	1.07191e-05		Sorbs3	752.681	0.589291	0.00222734	0.175964		Car2	4624.17	0.621749	0.000170607	0.0141188		Hey1	841.149	-0.396174	7.69058e-08	6.87052e-06
Ptprs	7691.09	0.489398	3.18793e-14	2.5317e-12		Ptprs	7691.09	0.450188	2.5664e-09	1.33154e-07		Ptprs	7691.09	0.349691	1.33e-08	2.39e-07		Ptprs	7691.09	0.193646	0.00492832	0.017357		Fli1	94.6697	0.520447	0.00223613	0.175964		Spsb1	632.219	0.497742	0.000170838	0.0141188		Itga7	429.824	0.818985	7.75534e-08	6.8921e-06
Plekhn1	127.564	0.2872	0.0687009	0.14509		Plekhn1	127.564	0.419852	0.024902	0.0788382		Plekhn1	127.564	0.542183	0.000331631	0.00159581		Plekhn1	127.564	0.576082	0.000621596	0.0029845		Cand1	3031.79	-0.260003	0.00223857	0.175964		Rsad2	45.9736	-1.31381	0.000171027	0.0141188		Cyp2d22	775.263	0.437668	8.01576e-08	7.08644e-06
Gprc5b	4575.28	-0.277957	0.0100166	0.0301397		Gprc5b	4575.28	0.101831	0.41992	0.610049		Gprc5b	4575.28	-0.0642881	0.531864	0.672275		Gprc5b	4575.28	0.125726	0.274006	0.426837		Rnf115	1083.99	-0.28511	0.00227977	0.177132		Vps11	1419.89	-0.154475	0.000172514	0.0141188		Hapln2	746.942	1.67988	8.13957e-08	7.1586e-06
Tubb4b	3718.91	-0.214569	0.0109958	0.0325241		Tubb4b	3718.91	-0.362643	0.000253334	0.00191269		Tubb4b	3718.91	-0.20514	0.0108235	0.0311824		Tubb4b	3718.91	-0.238104	0.00819463	0.0265189		Kifap3	5574.52	-0.274124	0.00228249	0.177132		Slc15a2	550.912	0.495199	0.000172591	0.0141188		Rin2	877.422	0.53949	8.31525e-08	7.27541e-06
Zfp558	54.1446	0.184379	0.288547	0.433674		Zfp558	54.1446	0.144745	0.498925	0.67913		Zfp558	54.1446	0.211365	0.213111	0.347801		Zfp558	54.1446	-0.00801239	0.966928	0.97937		Slco1c1	1382.13	0.314982	0.00230135	0.177132		Gm4951	8.21824	-2.91925	0.000172989	0.0141188		2010300C02Rik	5487.82	-0.524254	8.52844e-08	7.42368e-06
Mir99a	2.42246	-0.27641	0.740035	0.833564		Mir99a	2.42246	-0.282513	0.793179	0.88653		Mir99a	2.42246	-0.175444	0.830603	0.897749		Mir99a	2.42246	1.50122	0.0430035	0.102987		Sv2a	8406.71	-0.206353	0.00231384	0.177132		Ebp	333.388	0.333564	0.0001743	0.0141525		Gpt2	1498.59	0.515026	8.58221e-08	7.43237e-06
Lta4h	735.022	0.0229655	0.674682	0.785043		Lta4h	735.022	0.0164524	0.803707	0.893859		Lta4h	735.022	0.0159533	0.763772	0.853316		Lta4h	735.022	0.0424183	0.47479	0.631055		Vtn	1258.37	0.408813	0.0023236	0.177132		Tor3a	177.278	-0.542572	0.000176158	0.0142299		Rcbtb1	1096.22	0.695481	9.2007e-08	7.92754e-06
Tmc2	0.315013	2.36852	0.38413	NA		Tmc2	0.315013	0.905135	0.78151	NA		Tmc2	0.315013	1.17698	0.656391	NA		Tmc2	0.315013	0.566627	0.84901	NA		Tcea1	846.728	-0.247764	0.00233392	0.177132		Plxnb3	802.957	0.795173	0.000179866	0.0144207		Fbxl16	18777.2	-0.41623	1.16591e-07	9.99503e-06
Gm16576	22.9645	0.0860389	0.735298	0.830174		Gm16576	22.9645	0.281237	0.357915	0.550963		Gm16576	22.9645	0.0455017	0.855028	0.91304		Gm16576	22.9645	0.199543	0.468918	0.62595		Ryk	638.568	0.246872	0.00233646	0.177132		C1galt1c1	408.761	0.288843	0.00018046	0.0144207		Lzts2	990.313	0.684287	1.24182e-07	1.05923e-05
Rasa2	668.477	0.142985	0.152211	0.268779		Rasa2	668.477	0.25961	0.0274593	0.0849991		Rasa2	668.477	0.276019	0.00386076	0.0131088		Rasa2	668.477	0.0141329	0.895321	0.939693		Tgfbi	84.2017	0.845633	0.00236353	0.178279		Map7	2321.1	0.373486	0.000181266	0.0144207		Chst1	4745.46	-0.365939	1.25527e-07	1.06535e-05
Snord111	0.0808485	-0.143792	0.98397	NA		Snord111	0.0808485	0.240523	0.977071	NA		Snord111	0.0808485	0.637055	0.925553	NA		Snord111	0.0808485	0.863395	0.909816	NA		Chdh	192.372	0.80205	0.0023854	0.17856		9330159M07Rik	25.9532	-0.6385	0.000185125	0.0146537		Aldh3b2	15.7807	-2.68305	1.32186e-07	1.11374e-05
Dnah9	248.639	-0.182939	0.527218	0.666905		Dnah9	248.639	-0.000959742	0.997751	0.998822		Dnah9	248.639	0.179936	0.513967	0.657679		Dnah9	248.639	0.228157	0.458996	0.616186		Sptan1	21147.2	-0.236843	0.00239116	0.17856		Nudcd3	3047.88	-0.177697	0.000188613	0.0147973		Lrrc1	236.651	0.825571	1.32541e-07	1.11374e-05
Agpat3	3492.56	0.322882	7.77632e-06	6.30506e-05		Agpat3	3492.56	0.36432	1.70429e-05	0.000206715		Agpat3	3492.56	0.22773	0.000964208	0.0040129		Agpat3	3492.56	0.268173	0.000506344	0.00251597		Trib3	25.2324	-1.40036	0.00241763	0.179234		H2-Q4	92.1336	-0.963473	0.000188818	0.0147973		Nr1h3	60.9664	0.796	1.33611e-07	1.1172e-05
Zfp362	506.37	-0.107584	0.123013	0.228349		Zfp362	506.37	-0.141381	0.0958384	0.220456		Zfp362	506.37	-0.214102	0.00165733	0.00637865		Zfp362	506.37	-0.292739	0.000137368	0.000830039		Nfkbia	639.555	-0.56129	0.00244093	0.179234		Acr	19.152	-0.928678	0.000194405	0.0150463		Zfp57	135.336	-1.00833	1.35053e-07	1.12372e-05
Mbl2	0.588005	0.438144	0.750691	NA		Mbl2	0.588005	-0.540362	0.763059	NA		Mbl2	0.588005	-0.668866	0.642758	NA		Mbl2	0.588005	0.468821	0.754517	NA		Polr3g	116.611	0.361401	0.00244103	0.179234		Padi2	851.7	0.611377	0.000195182	0.0150463		Pdia3	3995.71	0.301953	1.36819e-07	1.13287e-05
Mrc2	100.113	0.204958	0.373702	0.523547		Mrc2	100.113	0.363806	0.18122	0.348775		Mrc2	100.113	-0.0727251	0.744274	0.839042		Mrc2	100.113	0.120072	0.628545	0.757738		Hnrnph1	3831.49	0.242595	0.00245389	0.179234		Ipo9	3456.38	-0.196193	0.000195332	0.0150463		Slco3a1	716.896	0.625885	1.3753e-07	1.13322e-05
1190002N15Rik	595.224	0.203447	0.179712	0.304476		1190002N15Rik	595.224	0.112268	0.52929	0.704032		1190002N15Rik	595.224	0.0707354	0.625879	0.749759		1190002N15Rik	595.224	-0.366723	0.0246988	0.065882		Dync1li1	1363.33	-0.265018	0.00246019	0.179234		Misp	7.61085	1.49989	0.000196159	0.0150463		BC030499	148.83	-1.4316	1.4069e-07	1.15366e-05
Med23	743	0.621481	4.51176e-22	1.95756e-19		Med23	743	0.524928	8.82178e-12	9.07286e-10		Med23	743	0.497678	1.56e-15	1.79e-13		Med23	743	0.380218	5.58592e-08	1.07425e-06		Tmem39a	175.141	0.394396	0.0025028	0.180484		Usp18	40.3662	-1.85302	0.000196771	0.0150463		Cnpy4	204.584	0.457522	1.41425e-07	1.15411e-05
Icmt	1464.02	0.145245	0.0261788	0.0665087		Icmt	1464.02	0.113666	0.142164	0.293894		Icmt	1464.02	0.131163	0.0364415	0.0858646		Icmt	1464.02	0.0698013	0.320358	0.478372		Uba1	6928.53	-0.21732	0.00250547	0.180484		Slco1a4	967.63	-0.419078	0.000200685	0.0152715		Arl15	825.294	-0.569264	1.44436e-07	1.17304e-05
D630033O11Rik	4.19602	-0.61697	0.219829	0.353324		D630033O11Rik	4.19602	-1.00825	0.14657	0.300275		D630033O11Rik	4.19602	-0.0894653	0.849483	0.909559		D630033O11Rik	4.19602	-0.352929	0.516652	0.666719		Adgre5	252.061	0.500449	0.0025136	0.180484		Nbas	1021.25	0.436074	0.000202633	0.0153455		Auts2	1359.18	-0.621322	1.56981e-07	1.26886e-05
Rgl1	1749.85	0.31808	0.000408029	0.0019554		Rgl1	1749.85	0.281244	0.00792961	0.0317861		Rgl1	1749.85	0.156876	0.0688342	0.143265		Rgl1	1749.85	0.158955	0.0992521	0.198985		Dhdds	1417.54	-0.165795	0.00254703	0.181527		Bet1	335.941	0.337224	0.00020698	0.0155998		Dmpk	284.422	0.79119	1.5794e-07	1.27056e-05
Gm2109	1.28781	-0.0108572	0.991527	0.99595		Gm2109	1.28781	1.35338	0.20994	0.385213		Gm2109	1.28781	0.664066	0.48268	0.628142		Gm2109	1.28781	-1.6332	0.220212	0.365118		Fgfrl1	329.596	0.404001	0.00256916	0.181527		Dnajc3	1357.37	0.277546	0.000212201	0.0158479		Lingo2	316.49	-1.22046	1.64951e-07	1.32069e-05
Msl3l2	236.208	-0.344061	8.11331e-05	0.000480805		Msl3l2	236.208	-0.136115	0.199063	0.37212		Msl3l2	236.208	-0.490779	1.43e-08	2.54e-07		Msl3l2	236.208	-0.405511	2.76047e-05	0.000209676		Myo10	877.271	0.385791	0.00257223	0.181527		Smtnl2	25.412	1.17417	0.000212285	0.0158479		C2cd2	294.94	0.571522	1.6822e-07	1.33619e-05
Gm10653	11.5338	0.159255	0.580244	0.710243		Gm10653	11.5338	0.247905	0.543988	0.715856		Gm10653	11.5338	0.0468162	0.873129	0.924568		Gm10653	11.5338	-0.0509154	0.877806	0.930525		Fam49a	3839	-0.307531	0.00258658	0.181527		Pot1b	136.118	0.366567	0.000216581	0.0160104		Hsd17b11	831.325	0.366705	1.6846e-07	1.33619e-05
Cpxm1	123.88	0.391619	0.000379857	0.00184172		Cpxm1	123.88	0.321513	0.0178527	0.0604397		Cpxm1	123.88	0.00838336	0.940009	0.965062		Cpxm1	123.88	-0.0401055	0.748906	0.845269		Grin1	8990.62	-0.226188	0.0025889	0.181527		Zswim4	448.923	0.24781	0.000217484	0.0160104		Ssfa2	1289.18	0.417254	1.85394e-07	1.46366e-05
Alms1	198.5	0.228814	0.0721003	0.150698		Alms1	198.5	0.26905	0.0762898	0.185817		Alms1	198.5	0.294349	0.0162973	0.0438625		Alms1	198.5	0.299079	0.028918	0.0747271		Errfi1	844.896	-0.416239	0.00261276	0.181769		Slc35f3	700.477	0.361828	0.000217511	0.0160104		Cyp4f15	315.51	0.585676	1.86992e-07	1.46945e-05
Nmral1	315.611	-0.911273	2.53352e-05	0.000174348		Nmral1	315.611	-0.359301	0.156001	0.313357		Nmral1	315.611	-0.227234	0.268974	0.413719		Nmral1	315.611	0.0439364	0.848198	0.911202		Phactr3	2917.65	0.211256	0.00262198	0.181769		Apcdd1	387.397	-0.581016	0.000219817	0.0161049		Acss2	1134.28	0.328033	1.9251e-07	1.50584e-05
2900060B14Rik	0.266852	0.076941	0.978999	NA		2900060B14Rik	0.266852	-0.769063	0.821932	NA		2900060B14Rik	0.266852	-0.324725	0.90714	NA		2900060B14Rik	0.266852	-0.819713	0.792268	NA		Aim2	75.4711	0.740591	0.00263106	0.181769		Zfp874b	316.103	0.301705	0.000227876	0.0165781		Slc5a11	13.3066	2.10384	1.93789e-07	1.50889e-05
Klhl31	2.11164	-0.0090534	0.989642	0.994965		Klhl31	2.11164	-1.16025	0.319084	0.50979		Klhl31	2.11164	-0.123673	0.861664	0.917964		Klhl31	2.11164	0.569902	0.429198	0.588122		Tmem38b	234.155	0.282119	0.00264104	0.181769		Desi1	3282.91	0.44047	0.00022838	0.0165781		Tns3	2113.67	0.567258	2.03409e-07	1.56899e-05
Ppp2ca	7103.7	-0.208535	3.62456e-05	0.000237836		Ppp2ca	7103.7	-0.287376	1.31355e-06	2.48972e-05		Ppp2ca	7103.7	-0.230119	1.82e-06	1.7e-05		Ppp2ca	7103.7	-0.29516	4.58598e-08	8.9747e-07		Trappc9	1440.72	-0.190612	0.00265702	0.18203		Calr	7479.88	0.227401	0.000229835	0.0166072		Cybb	15.3366	-2.22645	2.04165e-07	1.56899e-05
Ocrl	1521.62	0.351322	1.03862e-08	1.93668e-07		Ocrl	1521.62	0.196864	0.00702622	0.0288501		Ocrl	1521.62	0.273239	3.7e-06	3.15e-05		Ocrl	1521.62	0.296033	7.21417e-06	6.74017e-05		Dync1i1	2561.38	-0.389064	0.00266997	0.182082		Hnrnpm	2093.03	0.200794	0.000233464	0.0167924		Rgs7	1603.01	-0.457671	2.04635e-07	1.56899e-05
D11Wsu47e	156.097	0.0997082	0.301864	0.448235		D11Wsu47e	156.097	-0.0092839	0.938479	0.967616		D11Wsu47e	156.097	0.0424608	0.654709	0.772642		D11Wsu47e	156.097	-0.0158038	0.882357	0.933412		Gstm1	4382.19	0.408017	0.00275458	0.185906		Abca2	6305.68	0.360511	0.000240731	0.0172363		Acot11	1163.21	0.613835	2.05205e-07	1.56899e-05
Il10	0.0230573	-0.613083	0.931732	NA		Il10	0.0230573	-0.259806	0.975233	NA		Il10	0.0230573	-0.324719	0.962012	NA		Il10	0.0230573	-0.338815	0.964546	NA		Pknox1	325.449	0.28638	0.0027594	0.185906		Rhoa	2475.29	0.164937	0.000252219	0.0179019		Btf3l4	677.057	-0.344333	2.11925e-07	1.6131e-05
Ppp2r5b	2552.25	-0.010943	0.855554	0.913862		Ppp2r5b	2552.25	-0.0697948	0.325909	0.517079		Ppp2r5b	2552.25	-0.0840981	0.144312	0.256654		Ppp2r5b	2552.25	-0.0490561	0.446425	0.604418		Esf1	619.75	-0.276701	0.00278895	0.185906		Lgals9	153.202	-0.522936	0.0002523	0.0179019		Smco3	277.591	1.03792	2.23175e-07	1.69115e-05
Olfr103	0.0349911	0.000990621	0.99989	NA		Olfr103	0.0349911	-0.321999	0.969307	NA		Olfr103	0.0349911	-0.324719	0.962012	NA		Olfr103	0.0349911	-0.338807	0.964547	NA		Hist1h2bc	469.759	0.457363	0.00280657	0.185906		Ccl12	9.79237	-2.2121	0.000258146	0.0181583		Gna11	2795.26	-0.23497	2.29831e-07	1.73384e-05
Rpl27	1125.49	-0.629125	1.09639e-08	2.0253e-07		Rpl27	1125.49	-0.583559	6.80995e-06	9.7099e-05		Rpl27	1125.49	-0.638428	1.29e-09	3.21e-08		Rpl27	1125.49	-0.592054	4.93346e-07	7.04344e-06		Itfg1	4566.3	-0.249294	0.00281807	0.185906		Tmem39a	175.141	0.388461	0.000259511	0.0181583		Cst7	9.57826	-3.26038	2.40118e-07	1.80343e-05
Il23r	0.293366	-0.506816	0.88505	NA		Il23r	0.293366	0.203977	0.960308	NA		Il23r	0.293366	-0.324725	0.922527	NA		Il23r	0.293366	-0.0983706	0.978978	NA		Clip3	10310.7	-0.182574	0.00284025	0.185906		Kcnip4	1177.76	-0.372632	0.000260379	0.0181583		Cux2	859.103	-1.61219	2.4365e-07	1.8219e-05
Cuzd1	4.94681	-0.0286218	0.952197	0.972738		Cuzd1	4.94681	-0.670611	0.275653	0.463179		Cuzd1	4.94681	-0.230479	0.623361	0.748022		Cuzd1	4.94681	-0.786259	0.156659	0.282838		Tmem123	323.039	0.515906	0.00284581	0.185906		Rfx5	424.888	-0.190638	0.000261511	0.0181583		Zbtb22	604.593	-0.495556	2.50693e-07	1.8639e-05
Mir7037	0.469699	2.62443	0.214893	NA		Mir7037	0.469699	3.00295	0.219495	NA		Mir7037	0.469699	1.69748	0.417663	NA		Mir7037	0.469699	1.97085	0.392482	NA		Smim1	409.009	0.566186	0.00285185	0.185906		Fxr1	1171.94	0.19059	0.000262751	0.0181583		Tsc22d3	2539.06	0.702201	2.51463e-07	1.8639e-05
Slc22a16	0.050801	-0.143826	0.983966	NA		Slc22a16	0.050801	0.240524	0.977071	NA		Slc22a16	0.050801	0.156168	0.981725	NA		Slc22a16	0.050801	0.142073	0.985129	NA		Ap2a1	4918.37	-0.158765	0.00285657	0.185906		Tctn2	346.544	-0.249037	0.000262829	0.0181583		Fam20a	324.92	0.712131	2.54294e-07	1.87669e-05
Tecr	5845.08	0.0162691	0.832777	0.89827		Tecr	5845.08	0.0215041	0.811773	0.898461		Tecr	5845.08	0.0300653	0.682419	0.795409		Tecr	5845.08	0.16675	0.042306	0.101568		Golga7	1465.06	0.355063	0.0028572	0.185906		Eri1	297.382	0.250381	0.000269994	0.0185593		Etnk2	98.4269	-1.51587	2.61359e-07	1.92048e-05
Rpph1	5.77224	-0.857199	0.201723	0.331008		Rpph1	5.77224	-1.16604	0.169925	0.333311		Rpph1	5.77224	-1.52099	0.0259343	0.0647464		Rpph1	5.77224	-0.911798	0.216384	0.360552		Gjc2	343.875	1.31549	0.00286296	0.185906		Itga4	350.936	-0.864031	0.000270991	0.0185593		Cpne8	384.974	-0.846634	2.67416e-07	1.95651e-05
Caprin1	4232.7	0.0198323	0.735921	0.830456		Caprin1	4232.7	-0.0457307	0.509058	0.687063		Caprin1	4232.7	0.122648	0.0289372	0.0707593		Caprin1	4232.7	0.0290749	0.643723	0.76885		H2-K2	46.1514	0.696333	0.00290479	0.18772		Dip2a	1985.66	0.338491	0.000273545	0.0186532		Pdyn	472.352	-2.14823	3.1077e-07	2.26396e-05
Olfr876	0.0656944	-1.05901	0.882362	NA		Olfr876	0.0656944	-0.799016	0.923935	NA		Olfr876	0.0656944	-0.805606	0.905938	NA		Olfr876	0.0656944	-0.819701	0.914362	NA		Plin3	390.416	0.561263	0.00291604	0.18772		Msmo1	2193.38	0.38784	0.000276756	0.0187908		Nsg1	4897.87	-0.39866	3.19159e-07	2.31513e-05
Ndufb3	1014.94	-0.606963	3.41199e-08	5.42413e-07		Ndufb3	1014.94	-0.629139	1.24869e-06	2.38496e-05		Ndufb3	1014.94	-0.64178	1.05e-09	2.7e-08		Ndufb3	1014.94	-0.656211	2.5699e-08	5.39104e-07		Snhg18	40.8351	0.601325	0.00293399	0.188065		Idi1	232.305	0.487871	0.000282959	0.0191295		Tnnc1	61.6369	-1.36376	3.61394e-07	2.61034e-05
1700001G17Rik	4.4186	0.332012	0.509336	0.651747		1700001G17Rik	4.4186	-0.0536054	0.935217	0.966352		1700001G17Rik	4.4186	-0.353085	0.506312	0.650443		1700001G17Rik	4.4186	0.440953	0.420056	0.57885		Gars	2604.07	-0.23978	0.00295516	0.188613		Peo1	300.501	0.226476	0.000284847	0.0191748		Ccbe1	267.13	-1.35292	3.66838e-07	2.63843e-05
Mdm4	1871.61	0.240566	0.00842862	0.0260081		Mdm4	1871.61	0.372026	0.000512536	0.00340405		Mdm4	1871.61	0.451174	2.21e-07	2.78e-06		Mdm4	1871.61	0.44675	4.45108e-06	4.47852e-05		Arap2	2429.45	-0.409982	0.00298637	0.188704		Hspa5	5930.17	0.301468	0.000289038	0.0193275		Phactr4	287.114	0.702675	3.78643e-07	2.71185e-05
Senp3	1282.29	-0.0480329	0.276127	0.419222		Senp3	1282.29	0.018138	0.732925	0.848142		Senp3	1282.29	-0.0111831	0.793351	0.873013		Senp3	1282.29	-0.0893075	0.0629987	0.139423		Ptprn2	6490.9	-0.350956	0.00299097	0.188704		BC024139	28.7199	1.32739	0.000291034	0.0193275		Gareml	290.443	0.575855	3.82608e-07	2.72874e-05
Ptpru	1087.01	0.111979	0.477727	0.623499		Ptpru	1087.01	0.0711181	0.700753	0.826871		Ptpru	1087.01	0.414784	0.00578473	0.0184929		Ptpru	1087.01	0.609165	0.000284813	0.00153206		Eci1	330.777	0.361226	0.00299451	0.188704		Jakmip3	758.25	0.28221	0.00029149	0.0193275		Cmtm5	941.416	1.03665	3.97742e-07	2.82378e-05
Sytl1	21.8798	-0.306108	0.385616	0.534955		Sytl1	21.8798	-0.594135	0.178968	0.345627		Sytl1	21.8798	-0.39931	0.246238	0.387598		Sytl1	21.8798	-0.563184	0.150031	0.273846		Aqp9	28.7492	0.746882	0.00303409	0.190194		Zdhhc8	1711.41	-0.350739	0.000292023	0.0193275		Tap1	73.2314	-1.09111	3.99262e-07	2.82378e-05
Arrdc5	0.108858	0.340281	0.962017	NA		Arrdc5	0.108858	-0.481817	0.95408	NA		Arrdc5	0.108858	0.228505	0.973247	NA		Arrdc5	0.108858	-0.072272	0.992431	NA		Slc25a1	632.014	0.333023	0.0030444	0.190194		Arhgap27	343.035	-0.306687	0.000295875	0.0195005		Tmem39a	175.141	0.591047	4.024e-07	2.83417e-05
Zdhhc16	500.392	0.05811	0.382286	0.532119		Zdhhc16	500.392	0.0277796	0.730639	0.847237		Zdhhc16	500.392	-0.0448816	0.489232	0.634177		Zdhhc16	500.392	-0.00716968	0.921275	0.954989		Ndrg3	10954.1	-0.269647	0.00305902	0.190194		Svip	1324.13	0.269408	0.00029757	0.0195305		Ubtd2	693.654	-0.611072	4.05257e-07	2.84249e-05
Scarb1	547.245	-0.15455	0.0143823	0.0406687		Scarb1	547.245	-0.172809	0.0254735	0.0802675		Scarb1	547.245	0.046361	0.445367	0.593765		Scarb1	547.245	-0.0230352	0.735973	0.835123		Hes5	145.343	0.755796	0.00307065	0.190194		Ralgds	2268.28	0.296652	0.000301454	0.0197033		Cryab	2902.62	1.03515	4.107e-07	2.86882e-05
Mrpl1	313.013	-0.274847	0.000330749	0.001633		Mrpl1	313.013	-0.308626	0.00115882	0.00675335		Mrpl1	313.013	-0.117414	0.112334	0.211059		Mrpl1	313.013	-0.209599	0.0121784	0.0366259		Nr2e1	340.616	0.429468	0.00308957	0.190194		Ifi204	12.2346	-1.92071	0.000309481	0.0201444		Hcrtr1	63.9312	1.09467	4.17938e-07	2.90741e-05
Eva1b	24.1047	-0.212891	0.354145	0.503057		Eva1b	24.1047	0.356019	0.187047	0.356399		Eva1b	24.1047	-0.279763	0.221323	0.357809		Eva1b	24.1047	-0.0736503	0.769042	0.85981		Cdkl2	724.645	-0.246254	0.00309796	0.190194		Ccl4	3.03411	-3.00379	0.00031162	NA		Stard3	583.869	0.458663	4.20775e-07	2.9152e-05
5730488B01Rik	0.112262	-0.132109	0.985272	NA		5730488B01Rik	0.112262	0.221078	0.978924	NA		5730488B01Rik	0.112262	0.156168	0.981725	NA		5730488B01Rik	0.112262	0.142073	0.985129	NA		Srp72	1922.8	-0.177717	0.00311571	0.190194		Rbm12b1	171.995	0.408821	0.000315911	0.0204783		Lbr	303.804	0.571415	4.23485e-07	2.92204e-05
Fas	46.621	0.205678	0.264941	0.406561		Fas	46.621	-0.065358	0.779176	0.87706		Fas	46.621	0.452065	0.0108988	0.0313629		Fas	46.621	0.497822	0.0114518	0.0348054		Aldh3b1	94.2018	0.752209	0.00312003	0.190194		Irak1	1167.18	-0.186113	0.000324976	0.0209796		Hnrnpm	2093.03	0.304567	4.54193e-07	3.12124e-05
Ube2m	2324.67	-0.194644	0.0124988	0.0361368		Ube2m	2324.67	-0.236095	0.0100814	0.0385787		Ube2m	2324.67	-0.314133	2.51e-05	0.00016924		Ube2m	2324.67	-0.339554	4.73982e-05	0.000332873		Ndrg1	3200.71	0.550282	0.00316441	0.192116		Fn3k	593.43	0.24229	0.000329436	0.0211807		Slc30a3	1506.69	-0.811874	4.60519e-07	3.15196e-05
Trim24	567.46	0.0302869	0.688427	0.795315		Trim24	567.46	0.0798376	0.377315	0.570122		Trim24	567.46	0.0101836	0.889141	0.93469		Trim24	567.46	-0.108314	0.188188	0.324703		Arhgef19	360.258	0.472673	0.00323766	0.193275		Ak3	1959.14	0.223537	0.000338313	0.021663		Il34	871.175	-0.58355	4.71212e-07	3.21219e-05
Pla2g12a	318.962	-0.31753	4.06392e-05	0.000262693		Pla2g12a	318.962	-0.277265	0.00351892	0.0166293		Pla2g12a	318.962	-0.391027	2.58e-07	3.17e-06		Pla2g12a	318.962	-0.439761	2.92669e-07	4.51152e-06		Plxnb3	802.957	0.756968	0.0032515	0.193275		Mmp12	2.45222	-3.28294	0.000338516	NA		Crem	314.559	0.433487	4.74415e-07	3.22109e-05
Pf4	6.52228	-0.272873	0.540897	0.678085		Pf4	6.52228	-0.395526	0.482559	0.664767		Pf4	6.52228	-0.889589	0.0561399	0.121682		Pf4	6.52228	-2.20417	0.000850607	0.00389756		Ppp1r13b	1856.19	-0.281066	0.00327816	0.193275		Lrfn5	1183.8	-0.360366	0.000347802	0.0221172		Ccdc117	422.081	0.490809	4.83187e-07	3.26758e-05
Gm5069	101.199	0.0264471	0.835114	0.90019		Gm5069	101.199	0.241772	0.118136	0.256474		Gm5069	101.199	-0.420196	0.00142755	0.0056111		Gm5069	101.199	-0.427644	0.00400987	0.0145575		Anln	1203.39	0.808025	0.00328931	0.193275		Gbp6	36.7937	-1.66603	0.000348214	0.0221172		Armc8	1542.18	-0.285319	4.8683e-07	3.27915e-05
Arfgef3	924.551	1.60927	3.05681e-15	2.95531e-13		Arfgef3	924.551	1.32826	2.68005e-08	9.54546e-07		Arfgef3	924.551	1.43681	1.59e-13	1.13e-11		Arfgef3	924.551	1.29389	2.72959e-09	7.80653e-08		Elp3	1689.52	-0.213128	0.00329599	0.193275		Mgp	188.956	-1.08951	0.000351495	0.0221782		Slc4a3	2537.44	-0.560034	4.97412e-07	3.33718e-05
Elavl3	5591.51	-0.21024	1.82547e-05	0.000132113		Elavl3	5591.51	-0.163844	0.00456183	0.0205094		Elavl3	5591.51	-0.17841	0.000141752	0.000761841		Elavl3	5591.51	-0.148883	0.0045326	0.0161584		Dnajc5	6268.19	-0.219492	0.00330834	0.193275		Cnn1	10.2123	-2.17459	0.000351991	0.0221782		Chdh	192.372	1.20376	5.04055e-07	3.36844e-05
Gm5065	0.0670733	-0.132147	0.985268	NA		Gm5065	0.0670733	0.221079	0.978924	NA		Gm5065	0.0670733	0.156168	0.981725	NA		Gm5065	0.0670733	0.142073	0.985129	NA		Nqo2	194.267	0.344193	0.00331023	0.193275		Carmn	14.348	-1.04742	0.000354108	0.0222228		Glul	37236.5	0.444925	5.11062e-07	3.40187e-05
Mir126a	1.10054	0.756912	0.399738	0.549193		Mir126a	1.10054	1.17128	0.27894	NA		Mir126a	1.10054	0.1972	0.833232	NA		Mir126a	1.10054	0.0754442	0.942879	0.966513		Ptpn2	656.309	0.288869	0.00332003	0.193275		Cdadc1	1099.68	0.121687	0.000356621	0.0222916		Ermp1	1508.62	0.448811	5.13367e-07	3.40386e-05
Olfr869	0.035602	-0.120545	0.986561	NA		Olfr869	0.035602	0.201639	0.980777	NA		Olfr869	0.035602	0.156168	0.981725	NA		Olfr869	0.035602	0.142073	0.985129	NA		Dym	949.912	-0.173723	0.00332981	0.193275		Tfe3	726.648	-0.172366	0.000358047	0.0222923		Carhsp1	1435.05	0.858155	5.4501e-07	3.59961e-05
Bcat1	2096.77	0.318823	0.00377714	0.0130978		Bcat1	2096.77	0.110684	0.391957	0.584371		Bcat1	2096.77	0.388428	0.000216642	0.00110171		Bcat1	2096.77	0.469941	6.20784e-05	0.000417667		Rbm3	1056.45	-0.32087	0.0033338	0.193275		A230009B12Rik	44.9676	1.25977	0.000360261	0.0223418		Diaph1	1252.51	-0.373601	5.81427e-07	3.82525e-05
Ankrd49	201.17	-0.189435	0.0515538	0.114897		Ankrd49	201.17	-0.231277	0.0536805	0.142904		Ankrd49	201.17	-0.249202	0.00887739	0.0263622		Ankrd49	201.17	-0.272119	0.0111086	0.0339655		Nlrp6	30.4189	-0.973983	0.00334656	0.193275		Upk1b	27.8112	0.807926	0.000361781	0.0223481		Mir22hg	472.048	-0.492057	5.97126e-07	3.91337e-05
Npm1	2597.99	-0.507203	5.34526e-14	4.04625e-12		Npm1	2597.99	-0.539628	1.17819e-11	1.16353e-09		Npm1	2597.99	-0.526118	3.32e-16	4.44e-14		Npm1	2597.99	-0.559447	9.56867e-15	1.09817e-12		Adamtsl4	233.607	1.26738	0.00337071	0.193275		Cytl1	9.93326	-2.36964	0.000366687	0.0225627		Pcsk4	59.0048	-0.935795	6.02242e-07	3.93172e-05
Mir124-2hg	113.795	-0.0910838	0.48398	0.628758		Mir124-2hg	113.795	-0.0667774	0.672381	0.808598		Mir124-2hg	113.795	-0.248968	0.050959	0.112273		Mir124-2hg	113.795	-0.174035	0.221889	0.367385		Tmem100	268.991	0.398654	0.00337992	0.193275		Sec14l5	262.27	0.962694	0.000368401	0.02258		Col17a1	13.7107	-4.183	6.08501e-07	3.95396e-05
4930455B14Rik	0.543244	0.21488	0.909516	NA		4930455B14Rik	0.543244	-2.08812	0.380339	NA		4930455B14Rik	0.543244	-0.227002	0.902698	NA		4930455B14Rik	0.543244	0.0176142	0.993166	NA		Nipal3	2244.16	-0.241908	0.00338347	0.193275		Slc26a8	98.3636	-0.491316	0.000387344	0.0236295		Dpf2	991.736	0.297884	6.10309e-07	3.95396e-05
Mboat7	2151.77	-0.1806	5.43854e-05	0.00033946		Mboat7	2151.77	-0.283333	1.26148e-07	3.54786e-06		Mboat7	2151.77	-0.259877	1.69e-09	4.04e-08		Mboat7	2151.77	-0.345839	9.99423e-13	6.94482e-11		Tpm4	685.318	0.310304	0.0033863	0.193275		Ptprc	84.9134	-0.584122	0.000388525	0.0236295		Ube2l6	80.2185	-0.911575	6.45508e-07	4.1661e-05
Ppm1h	1640.79	0.155012	0.110784	0.21037		Ppm1h	1640.79	0.039167	0.732062	0.847869		Ppm1h	1640.79	0.00131532	0.988714	0.994436		Ppm1h	1640.79	0.0303693	0.770247	0.860718		Fgf1	1406.94	0.384669	0.00339091	0.193275		Gm12250	7.97826	-1.78315	0.000391441	0.023644		Desi1	3282.91	0.657453	6.73146e-07	4.31845e-05
Gclm	519.951	-0.0638882	0.288835	0.433993		Gclm	519.951	-0.167104	0.0243659	0.0775079		Gclm	519.951	0.0236964	0.684554	0.797213		Gclm	519.951	0.0755531	0.245656	0.394758		Ap3m2	2966.26	-0.252725	0.0034035	0.193275		Serpine1	21.3893	-1.1763	0.000391766	0.023644		Wrap53	251.297	0.523468	6.74201e-07	4.31845e-05
Rbm25	2665.12	0.366839	2.37664e-10	7.19013e-09		Rbm25	2665.12	0.454311	2.62148e-11	2.43657e-09		Rbm25	2665.12	0.470867	1.88e-17	3.45e-15		Rbm25	2665.12	0.472167	2.36478e-14	2.41765e-12		Pla2g16	1072.18	0.490478	0.00346542	0.193617		Pcdhb12	169.656	0.392537	0.000395233	0.0237622		Stard8	448.055	-1.07026	6.77334e-07	4.3222e-05
Cep63	502.03	-0.0192531	0.775047	0.859611		Cep63	502.03	-0.0857533	0.295585	0.485499		Cep63	502.03	-0.0246313	0.706315	0.812976		Cep63	502.03	-0.0874603	0.234155	0.381296		Upk1b	27.8112	0.80846	0.00347333	0.193617		Pam	3829.02	-0.306255	0.000399786	0.0239446		Fth1	47461.1	0.920559	7.01999e-07	4.46282e-05
Ran	2677.13	-0.286009	2.17411e-05	0.000152987		Ran	2677.13	-0.441267	3.00372e-08	1.0547e-06		Ran	2677.13	-0.317046	8.6e-07	8.96e-06		Ran	2677.13	-0.389336	6.91894e-08	1.29559e-06		Chst15	732.35	-0.423183	0.00347867	0.193617		Ifi47	22.4543	-1.14644	0.00040947	0.0244317		Cacna2d1	3584.69	-0.676216	7.30372e-07	4.62587e-05
Gm6602	0.266318	-3.39109	0.49419	NA		Gm6602	0.266318	-2.93361	0.613942	NA		Gm6602	0.266318	-3.06366	0.516301	NA		Gm6602	0.266318	-3.07776	0.560609	NA		Asrgl1	3204.49	0.283232	0.0034814	0.193617		Fam19a5	2079.45	-0.265538	0.000413185	0.0245603		Cers2	1466.77	0.883287	7.39046e-07	4.66341e-05
Fcgr4	4.76288	-0.63266	0.188531	0.315205		Fcgr4	4.76288	-0.669325	0.27813	0.465855		Fcgr4	4.76288	-0.825264	0.0886852	0.175263		Fcgr4	4.76288	-0.234754	0.646694	0.771177		Adgrg2	37.6534	0.737659	0.00348238	0.193617		A2m	67.1925	-1.26867	0.00041864	0.0247911		Slc31a2	237.45	0.417201	7.53738e-07	4.7385e-05
Mir6948	0.878288	-0.128467	0.902662	0.943169		Mir6948	0.878288	2.2185	0.0336597	NA		Mir6948	0.878288	-0.286852	0.787323	NA		Mir6948	0.878288	-0.590185	0.632892	0.761231		Oprl1	846.442	-0.366435	0.00348731	0.193617		Rap1a	727.457	0.341251	0.000433368	0.0255355		Bcl7a	1802.71	-0.298808	7.78428e-07	4.85915e-05
Mtus2	1007.21	0.62496	1.41829e-09	3.44202e-08		Mtus2	1007.21	0.392068	0.00129464	0.00741419		Mtus2	1007.21	0.547259	3.11e-08	5.05e-07		Mtus2	1007.21	0.465336	2.57987e-05	0.000198329		Mlc1	3683.44	0.263699	0.00354168	0.194969		1500015L24Rik	20.0737	1.5663	0.000434453	0.0255355		Gucy1b3	2943.07	-0.645643	7.78655e-07	4.85915e-05
Tars2	557.118	0.288603	9.09901e-06	7.25993e-05		Tars2	557.118	0.417194	8.01628e-08	2.3858e-06		Tars2	557.118	0.296098	2.7e-06	2.4e-05		Tars2	557.118	0.396014	1.60321e-08	3.55162e-07		Chst5	15.6822	0.944892	0.00355624	0.194969		Mfsd14a	1130.95	0.201231	0.000443864	0.0259009		Parvb	475.945	-0.490808	8.65672e-07	5.35997e-05
Grik3	1960.49	0.455416	0.0402043	0.0942286		Grik3	1960.49	0.0487616	0.851126	0.920497		Grik3	1960.49	0.626868	0.00303205	0.010694		Grik3	1960.49	0.624322	0.00826871	0.0267246		Lao1	4.20911	-3.78563	0.00358514	NA		Kirrel3	837.574	-0.45743	0.000444644	0.0259009		Noxred1	30.4543	1.20533	8.68071e-07	5.35997e-05
Fam173b	98.8848	-0.178254	0.119886	0.223806		Fam173b	98.8848	0.0536276	0.700139	0.826537		Fam173b	98.8848	0.0594133	0.590476	0.720366		Fam173b	98.8848	0.0895696	0.467032	0.624476		Tagln	129.607	-1.16869	0.00360033	0.194969		Lingo2	316.49	-0.7304	0.000445603	0.0259009		Eef2k	869.128	-0.267641	8.70822e-07	5.35997e-05
Mcat	270.18	-0.165649	0.0168595	0.0463544		Mcat	270.18	-0.17424	0.0453045	0.125769		Mcat	270.18	-0.33266	1.62e-06	1.54e-05		Mcat	270.18	-0.389023	7.34177e-07	9.93933e-06		Rftn2	755.057	0.381547	0.00361367	0.194969		St6galnac3	201.58	0.571822	0.000450934	0.0259988		Ebp	333.388	0.481298	8.71539e-07	5.35997e-05
Stxbp5	2173.36	0.370319	1.94451e-05	0.000139023		Stxbp5	2173.36	0.180442	0.0770951	0.187359		Stxbp5	2173.36	0.356589	1.68e-05	0.000119339		Stxbp5	2173.36	0.24763	0.00756822	0.0248214		St3gal4	463.809	0.343145	0.00363388	0.194969		Endod1	2426.34	0.261326	0.000453345	0.0259988		Wasf1	4587.3	-0.607031	8.79852e-07	5.39155e-05
Gcdh	606.731	0.114571	0.133276	0.243015		Gcdh	606.731	0.165595	0.0685108	0.171511		Gcdh	606.731	0.139527	0.0576686	0.124406		Gcdh	606.731	0.239746	0.00342836	0.0127428		Wdr7	3868.09	-0.307518	0.00364998	0.194969		Jsrp1	68.5682	-0.816414	0.000453573	0.0259988		Zscan18	428.609	-0.542115	9.53185e-07	5.8073e-05
Ccdc68	3.31616	-0.191319	0.76055	0.849784		Ccdc68	3.31616	0.69739	0.331079	0.522755		Ccdc68	3.31616	-0.45686	0.481185	0.626909		Ccdc68	3.31616	0.456531	0.482079	0.637172		Gprc5b	4575.28	0.379788	0.00369045	0.194969		Cxcl16	28.9278	-0.800123	0.0004554	0.0259988		Rftn1	245.424	1.0359	9.54907e-07	5.8073e-05
Mir26a-1	1.04485	-0.502544	0.615866	0.738898		Mir26a-1	1.04485	0.758285	0.489433	NA		Mir26a-1	1.04485	-0.436685	0.656201	NA		Mir26a-1	1.04485	-0.306416	0.778285	0.866445		Lpar1	1003.31	0.912859	0.00370344	0.194969		Nprl3	508.809	-0.225945	0.00045699	0.0259988		E2f3	635.071	-0.494472	9.57961e-07	5.8073e-05
Dmap1	443.744	-0.0976865	0.132672	0.242108		Dmap1	443.744	-0.105646	0.183477	0.351911		Dmap1	443.744	-0.138091	0.029416	0.0717787		Dmap1	443.744	-0.11097	0.117949	0.227544		Sft2d1	286.876	0.287888	0.00372665	0.194969		Mx1	11.6201	-2.3411	0.000457191	0.0259988		Fkbp4	2348.96	0.357173	9.792e-07	5.91493e-05
Hr	654.864	0.416844	0.0789442	0.16166		Hr	654.864	0.584247	0.0353656	0.103745		Hr	654.864	0.569412	0.0118034	0.0334883		Hr	654.864	0.668259	0.00818691	0.0265096		Slc30a10	403.317	0.328924	0.00373469	0.194969		Myl9	257.928	-0.547811	0.000462415	0.0261228		Mtmr2	1110.35	0.350098	9.92642e-07	5.97486e-05
Rufy1	700.966	-0.0404341	0.388825	0.538357		Rufy1	700.966	-0.0388097	0.501559	0.681435		Rufy1	700.966	-0.0395238	0.389004	0.540557		Rufy1	700.966	0.0315824	0.536487	0.683931		Gamt	200.354	0.769492	0.00376635	0.194969		Folh1	164.974	0.512813	0.000463274	0.0261228		D7Ertd443e	120.179	1.12145	1.01462e-06	6.06614e-05
Wasf3	1231.1	-0.0945058	0.344141	0.492602		Wasf3	1231.1	-0.119896	0.308374	0.49851		Wasf3	1231.1	-0.0893217	0.349624	0.500582		Wasf3	1231.1	0.0676639	0.525782	0.674488		1810026J23Rik	1413.92	-0.163219	0.00377882	0.194969		Nrros	145.991	-0.550199	0.000464346	0.0261228		3010026O09Rik	177.089	-0.444189	1.01495e-06	6.06614e-05
4732491K20Rik	67.2858	0.0338041	0.777026	0.861001		4732491K20Rik	67.2858	-0.0685183	0.653292	0.794991		4732491K20Rik	67.2858	0.080135	0.495348	0.63998		4732491K20Rik	67.2858	0.0766315	0.55952	0.703364		Slc46a1	195.035	0.34555	0.00378436	0.194969		Elovl5	1733.04	0.326213	0.000469885	0.0263403		Sox12	385.974	-0.521103	1.03768e-06	6.1802e-05
Gtse1	11.5835	0.0989825	0.76586	0.853366		Gtse1	11.5835	-0.26118	0.538045	0.710944		Gtse1	11.5835	-0.165747	0.616917	0.742913		Gtse1	11.5835	-0.702065	0.0743889	0.15905		Magix	9.53417	1.03069	0.00379695	NA		Prkrir	1593.21	-0.160214	0.000474248	0.0264906		Lpin3	29.7973	0.992997	1.06702e-06	6.33273e-05
Snap29	601.933	-0.0453731	0.497564	0.641575		Snap29	601.933	-0.127389	0.117151	0.255098		Snap29	601.933	0.157528	0.0141518	0.0390123		Snap29	601.933	0.0358404	0.620015	0.751836		Hic1	48.7592	0.697341	0.00379874	0.194969		Klhl6	31.6804	-0.904315	0.0004789	0.0266559		Gm9895	10.792	2.28958	1.07284e-06	6.34507e-05
5730455P16Rik	1526.3	0.30012	1.50379e-05	0.00011197		5730455P16Rik	1526.3	0.0912715	0.26762	0.453895		5730455P16Rik	1526.3	0.180642	0.00669484	0.0208424		5730455P16Rik	1526.3	0.0672308	0.368135	0.528387		Larp4b	1745.03	-0.202838	0.00382734	0.194969		Ehmt2	3344.29	-0.165718	0.000482359	0.0267539		Pld1	223.306	0.70144	1.09322e-06	6.44318e-05
Sfrp1	279.467	-0.458261	0.119518	0.223354		Sfrp1	279.467	-0.419236	0.224292	0.403396		Sfrp1	279.467	-0.370201	0.18704	0.314648		Sfrp1	279.467	-0.137227	0.661634	0.782463		Zc3h11a	2554.39	0.190118	0.00383118	0.194969		Thap2	420.73	0.283922	0.000491979	0.0269852		Myh7	190.773	-1.30945	1.11825e-06	6.56788e-05
Gbas	1441.84	-0.138787	0.00318275	0.0113599		Gbas	1441.84	-0.288732	4.12514e-07	9.53837e-06		Gbas	1441.84	-0.154071	0.000699262	0.00304492		Gbas	1441.84	-0.16554	0.00116532	0.00509332		Ptprr	347.526	-0.382025	0.00383511	0.194969		Galns	156.576	-0.358321	0.000492237	0.0269852		Zfp740	1614.78	0.29265	1.13901e-06	6.66674e-05
Rhag	0.105589	-0.668856	0.925539	NA		Rhag	0.105589	-0.166537	0.984123	NA		Rhag	0.105589	-0.324719	0.962012	NA		Rhag	0.105589	0.379011	0.960342	NA		Tnfsf12	114.728	0.456448	0.00383696	0.194969		Irak2	449.681	0.310818	0.000492472	0.0269852		Sphkap	3119.09	-0.643576	1.16042e-06	6.7687e-05
Tmem255b	34.8428	-1.30395	6.10477e-05	0.000376031		Tmem255b	34.8428	-0.57267	0.132183	0.278282		Tmem255b	34.8428	-0.928792	0.00265209	0.0095496		Tmem255b	34.8428	-0.429272	0.207281	0.349145		Vps33a	2101.44	-0.279651	0.00386098	0.194969		Cmtm5	941.416	0.644109	0.000493381	0.0269852		A230009B12Rik	44.9676	1.87532	1.22243e-06	7.106e-05
Efhc1	35.063	-0.133839	0.695714	0.801766		Efhc1	35.063	-0.19265	0.637843	0.783599		Efhc1	35.063	-0.208211	0.5281	0.669838		Efhc1	35.063	0.122203	0.738288	0.836949		Lars	929.26	-0.203483	0.0038703	0.194969		Pknox1	325.449	0.270717	0.000495366	0.027		Arf3	23901	-0.318042	1.27186e-06	7.36812e-05
Prss36	124.978	0.147253	0.09352	0.184888		Prss36	124.978	0.119362	0.284375	0.472309		Prss36	124.978	0.0293307	0.739696	0.835771		Prss36	124.978	0.0761248	0.437501	0.596513		Nxpe3	523.488	-0.294036	0.00387515	0.194969		C2cd2l	3028.95	-0.235224	0.000498096	0.0270552		Prodh	605.424	0.494705	1.31744e-06	7.60619e-05
Mab21l3	1.09247	0.0316507	0.973036	0.984323		Mab21l3	1.09247	-0.212541	0.866118	NA		Mab21l3	1.09247	0.694867	0.428932	NA		Mab21l3	1.09247	0.0540458	0.958528	0.974413		Dnajc1	629.226	0.257851	0.00387876	0.194969		Steap3	110.332	-0.397651	0.000504273	0.0272132		Ugt1a6a	21.648	1.13645	1.32399e-06	7.61162e-05
AI593442	2977.62	0.227862	0.170725	0.292754		AI593442	2977.62	0.116886	0.548376	0.719074		AI593442	2977.62	0.0633998	0.689323	0.800556		AI593442	2977.62	-0.514871	0.00375423	0.0137359		Mapk8	2151.8	-0.256985	0.00388627	0.194969		Diaph1	1252.51	-0.232727	0.00050446	0.0272132		Ypel1	470.604	-0.594508	1.32735e-06	7.61162e-05
Gm12866	0.492071	1.09547	0.493151	NA		Gm12866	0.492071	-0.156811	0.935296	NA		Gm12866	0.492071	1.96948	0.181444	NA		Gm12866	0.492071	1.7717	0.281977	NA		Idi1	232.305	0.473788	0.00389341	0.194969		Syt17	549.247	-0.838004	0.000508368	0.02729		Rhog	681.284	1.05552	1.3371e-06	7.64174e-05
Sfxn2	140.933	0.076642	0.551932	0.687814		Sfxn2	140.933	0.300119	0.0506179	0.136783		Sfxn2	140.933	0.277579	0.0250291	0.0629475		Sfxn2	140.933	0.400785	0.00355208	0.0130987		Dnajb2	2004.96	0.426343	0.00389822	0.194969		Sspo	65.8492	1.14177	0.000509349	0.02729		Plxnb3	802.957	1.1352	1.35229e-06	7.70258e-05
Bglap2	0.408894	-0.600777	0.740737	NA		Bglap2	0.408894	-1.75007	0.42643	NA		Bglap2	0.408894	0.706811	0.669346	NA		Bglap2	0.408894	-0.388337	0.841882	NA		Elmod1	4410.8	-0.255113	0.00390718	0.194969		Ccp110	1852.16	0.594749	0.000511195	0.0272961		Dock5	370.219	1.23963	1.42481e-06	8.08856e-05
Mir664	0.185068	0.466263	0.928003	NA		Mir664	0.185068	1.14694	0.849231	NA		Mir664	0.185068	0.637062	0.896876	NA		Mir664	0.185068	0.142079	0.979374	NA		Alpl	185.334	0.47695	0.0039183	0.194969		Thbs1	40.5895	-1.29595	0.000530321	0.0282217		Rnf145	1811.5	-0.23262	1.44885e-06	8.19761e-05
4930546K05Rik	0.515443	2.66461	0.20552	NA		4930546K05Rik	0.515443	1.77519	0.487667	NA		4930546K05Rik	0.515443	1.08977	0.604749	NA		4930546K05Rik	0.515443	0.784912	0.739853	NA		Dgcr14	489.674	-0.233181	0.00393121	0.194969		D16Ertd472e	340.595	0.488029	0.000547962	0.0289919		Wbp1l	841.182	0.339412	1.46988e-06	8.26404e-05
Kctd15	218.07	0.0325739	0.82094	0.889602		Kctd15	218.07	0.269191	0.113523	0.249149		Kctd15	218.07	-0.33812	0.0160203	0.0432845		Kctd15	218.07	-0.184946	0.237272	0.384786		Flywch1	3855.07	-0.26771	0.00393386	0.194969		Cadm3	7493.5	-0.293726	0.000548622	0.0289919		Ano4	505.818	0.432496	1.47033e-06	8.26404e-05
Gm5083	13.8853	0.00188584	0.994296	0.997155		Gm5083	13.8853	0.178799	0.579359	0.741629		Gm5083	13.8853	0.221534	0.385037	0.536588		Gm5083	13.8853	0.116741	0.684793	0.800169		Adora2b	74.314	0.457506	0.00394452	0.194969		Lama4	125.719	-0.531231	0.000550316	0.0289919		Sspo	65.8492	1.73705	1.52749e-06	8.55176e-05
Paf1	1189.44	-0.0445538	0.467274	0.613774		Paf1	1189.44	-0.0162722	0.823453	0.905155		Paf1	1189.44	-0.073444	0.213216	0.34784		Paf1	1189.44	0.0109493	0.868028	0.923746		Tmbim1	892.661	0.644894	0.00394776	0.194969		Hapln2	746.942	0.977545	0.00055303	0.0290377		Rap2a	2328.36	-0.411015	1.5316e-06	8.55176e-05
Rfx3	1018.03	0.238175	0.241929	0.379312		Rfx3	1018.03	0.39264	0.0995554	0.226891		Rfx3	1018.03	0.159758	0.410925	0.561898		Rfx3	1018.03	-0.270039	0.215326	0.359261		Mal	8394.07	1.04048	0.00396831	0.194969		Fgr	3.01715	-2.16426	0.000556253	NA		Tnfrsf8	10.2492	-3.43094	1.54149e-06	8.57875e-05
Ccdc30	205.451	0.184451	0.047321	0.107344		Ccdc30	205.451	0.180444	0.112343	0.247231		Ccdc30	205.451	0.179411	0.0483962	0.107829		Ccdc30	205.451	0.107634	0.291998	0.447288		Acadl	830.341	0.229423	0.00397069	0.194969		Txndc5	1106.37	-0.183108	0.000556984	0.0291482		Htra3	101.449	0.787268	1.56867e-06	8.7015e-05
Luzp2	3605.12	0.170212	0.13377	0.243522		Luzp2	3605.12	0.40678	0.00219402	0.0113954		Luzp2	3605.12	0.0376424	0.728093	0.827826		Luzp2	3605.12	-0.192681	0.111845	0.218447		Tada2b	718.105	-0.208465	0.00397164	0.194969		Fubp1	1663	0.256082	0.000559313	0.0291731		Slc6a9	1055.99	0.808799	1.62274e-06	8.9721e-05
Tmco1	731.242	-0.484549	3.02691e-13	1.94389e-11		Tmco1	731.242	-0.308273	0.000104071	0.000915316		Tmco1	731.242	-0.389465	1.11e-09	2.83e-08		Tmco1	731.242	-0.342132	1.76982e-06	2.08499e-05		Thtpa	611.929	-0.180844	0.00399877	0.194969		Zfyve1	935.186	0.181777	0.000569698	0.0296168		Gstm7	498.721	0.851985	1.70967e-06	9.42207e-05
E2f5	205.046	-0.184884	0.0394513	0.0927202		E2f5	205.046	-0.00796089	0.941806	0.968897		E2f5	205.046	-0.154271	0.0782129	0.158699		E2f5	205.046	-0.12131	0.215802	0.359818		Actr10	2315.23	-0.175379	0.00400091	0.194969		Atp11a	1604.89	0.355643	0.000588179	0.0301936		Ntrk3	1466.15	-0.488065	1.78613e-06	9.81156e-05
Cfap46	107.573	0.42628	0.0708459	0.148749		Cfap46	107.573	0.612241	0.0272665	0.0845483		Cfap46	107.573	0.445496	0.0487467	0.108471		Cfap46	107.573	0.682686	0.00666568	0.0223012		Metrn	747.354	0.417026	0.00401635	0.194969		Hnrnpc	3476.86	0.217028	0.000588591	0.0301936		Efhd1	708.772	1.11394	1.80974e-06	9.90921e-05
Fam89b	371.984	-0.223578	0.00662367	0.0212296		Fam89b	371.984	-0.121998	0.219202	0.397201		Fam89b	371.984	-0.188786	0.0178562	0.0474048		Fam89b	371.984	-0.139453	0.117762	0.227284		Bbs4	1112.3	-0.196046	0.00403055	0.194969		Krt77	67.5393	-0.938451	0.000589722	0.0301936		Plppr3	868.372	-0.634119	1.83573e-06	0.000100192
Qtrt1	195.876	0.18195	0.192516	0.320243		Qtrt1	195.876	0.319716	0.0534602	0.142514		Qtrt1	195.876	0.391708	0.00340451	0.011797		Qtrt1	195.876	0.234588	0.118372	0.228188		Zfyve21	258.37	0.385378	0.00403254	0.194969		Tmem229a	1443.79	0.394892	0.000589743	0.0301936		Mgme1	143.18	0.420735	1.85799e-06	0.000101082
Adgrg3	4.48668	0.89093	0.0166318	0.0458263		Adgrg3	4.48668	0.14658	0.77914	0.87706		Adgrg3	4.48668	0.0940853	0.81252	0.885695		Adgrg3	4.48668	-0.102197	0.821871	0.893757		Zrsr1	1653.79	-0.190214	0.00403384	0.194969		Nfil3	240.111	0.467959	0.000591219	0.0301936		Tle4	1275.36	0.459132	1.88229e-06	0.000102077
Taf6l	171.307	0.157603	0.172955	0.295722		Taf6l	171.307	0.04067	0.773257	0.874088		Taf6l	171.307	0.0116762	0.917798	0.951805		Taf6l	171.307	-0.0170613	0.893067	0.938491		Eprs	2158.53	-0.232683	0.00409529	0.197177		Cpxm1	123.88	-0.383236	0.000592684	0.0301936		Ncoa3	1143.78	0.444309	1.90019e-06	0.000102719
Gm5148	65.8273	-0.626216	4.28598e-06	3.77816e-05		Gm5148	65.8273	-0.772099	3.5985e-05	0.000378605		Gm5148	65.8273	-0.585629	1.52e-05	0.000109535		Gm5148	65.8273	-0.717975	3.73215e-06	3.87303e-05		Mogat1	3.51933	1.73072	0.00410815	NA		Cryab	2902.62	0.633975	0.000595106	0.0301936		Efna3	644.692	-0.577941	1.94576e-06	0.000104849
Kctd16	187.561	1.29454	2.10547e-09	4.91524e-08		Kctd16	187.561	1.18532	3.12446e-06	5.06588e-05		Kctd16	187.561	1.14343	3.69e-08	5.85e-07		Kctd16	187.561	1.06033	4.74976e-06	4.73496e-05		Sez6	4127.09	-0.369838	0.00411912	0.197177		Ermp1	1508.62	0.277534	0.000596129	0.0301936		Foxp1	1808.25	-0.730991	1.95819e-06	0.000105184
Htt	3221.75	0.641963	1.52998e-13	1.05483e-11		Htt	3221.75	0.430057	2.49758e-05	0.000280038		Htt	3221.75	0.538596	8.65e-11	3.09e-09		Htt	3221.75	0.454228	9.90839e-07	1.28003e-05		Carns1	269.803	1.02781	0.00411913	0.197177		Rdx	1790.52	0.237523	0.000600823	0.0302502		Oplah	538.157	0.40361	2.04525e-06	0.000109515
Gm3636	37.6122	-0.346532	0.0744021	0.154367		Gm3636	37.6122	-0.347297	0.15865	0.317131		Gm3636	37.6122	-0.422878	0.0281985	0.0692473		Gm3636	37.6122	-0.286008	0.181261	0.316123		Clk3	1137.81	0.241302	0.00415903	0.198097		Rftn1	245.424	0.658262	0.000601087	0.0302502		Il18	388.603	0.457733	2.05451e-06	0.000109664
Rbm12b1	171.995	-0.226424	0.0463396	0.105603		Rbm12b1	171.995	0.126453	0.349611	0.541972		Rbm12b1	171.995	0.182398	0.0916912	0.179813		Rbm12b1	171.995	-0.0292265	0.811402	0.887191		2810468N07Rik	615.75	0.621049	0.00416964	0.198097		Fzd7	175.251	0.495414	0.000605773	0.030389		Ralgds	2268.28	0.431129	2.08057e-06	0.000110707
Rbm43	288.368	0.0759482	0.331607	0.479317		Rbm43	288.368	-0.173711	0.0757742	0.184821		Rbm43	288.368	-0.0534966	0.486865	0.631602		Rbm43	288.368	0.0528622	0.536368	0.683849		Acot12	8.57932	-1.94112	0.00417346	NA		Uba7	69.3685	-0.577097	0.000634801	0.0317123		Pdia6	2172.67	0.390825	2.20641e-06	0.000117036
Got1	7036.14	-0.150026	0.0472308	0.107194		Got1	7036.14	-0.348244	8.63717e-05	0.000788045		Got1	7036.14	-0.0652915	0.365011	0.51617		Got1	7036.14	-0.138823	0.0851123	0.176959		Mboat1	106.668	1.08489	0.00417815	0.198097		Zmym1	369.537	0.475592	0.000637485	0.0317123		Zfp941	475.904	-0.635048	2.21535e-06	0.000117144
Nufip2	1322.24	-0.127298	0.214665	0.346837		Nufip2	1322.24	-0.036325	0.763329	0.867662		Nufip2	1322.24	0.111585	0.25406	0.395966		Nufip2	1322.24	-0.0185741	0.865413	0.92251		Cercam	164.748	0.720905	0.0042034	0.198664		Rpe	435.218	0.268559	0.000638999	0.0317123		Carns1	269.803	1.54432	2.30456e-06	0.000121483
Zfp688	138.067	-0.150024	0.204806	0.334905		Zfp688	138.067	-0.280976	0.0555343	0.146426		Zfp688	138.067	-0.357	0.00225229	0.00830442		Zfp688	138.067	-0.280136	0.0319437	0.0809121		Atl1	2083.49	-0.28651	0.0042344	0.199333		Onecut2	189.199	0.742407	0.000640206	0.0317123		Rab40b	549.072	-0.591908	2.34083e-06	0.000122626
Pmel	13.9189	0.393446	0.163134	0.282644		Pmel	13.9189	0.219455	0.550969	0.721494		Pmel	13.9189	0.0782651	0.78528	0.867555		Pmel	13.9189	0.0524786	0.870518	0.925199		Hnrnpk	6684.89	-0.177406	0.0042494	0.199333		Npc1	1915.2	0.418149	0.000647061	0.0318528		Nbas	1021.25	0.612965	2.34657e-06	0.000122626
Nelfa	389.427	0.0268408	0.688308	0.795239		Nelfa	389.427	-0.00173735	0.98316	0.990411		Nelfa	389.427	0.0409821	0.530195	0.670986		Nelfa	389.427	-0.0440874	0.549086	0.695158		B3galt2	928.167	-0.495468	0.00427571	0.199333		Gpbp1l1	654.573	0.164761	0.000647086	0.0318528		Plk2	4001.5	-0.417463	2.34791e-06	0.000122626
Terb1	18.2305	0.222926	0.441182	0.588939		Terb1	18.2305	0.557471	0.103965	0.234098		Terb1	18.2305	0.0720855	0.800064	0.877566		Terb1	18.2305	0.137275	0.664945	0.785375		Ecm2	111.856	0.55612	0.00428867	0.199333		Pmp22	571.672	0.606877	0.000658403	0.0323089		Klhl4	326.097	0.87519	2.43128e-06	0.000126591
Tmprss13	0.387843	0.85277	0.656616	NA		Tmprss13	0.387843	-0.244193	0.917806	NA		Tmprss13	0.387843	0.165128	0.93149	NA		Tmprss13	0.387843	-0.56753	0.792181	NA		Ddx24	3752.36	-0.188892	0.00429617	0.199333		Arhgef10	1395.92	0.529608	0.000662948	0.032348		Fancm	257.902	-0.511953	2.47704e-06	0.000128579
B3galnt2	455.325	0.572699	5.51236e-16	6.45128e-14		B3galnt2	455.325	0.589438	4.62914e-12	4.99746e-10		B3galnt2	455.325	0.582524	2.3e-17	4.14e-15		B3galnt2	455.325	0.657409	6.51253e-18	1.67901e-15		Jam3	777.562	0.377203	0.00429765	0.199333		Gbp5	62.6907	-0.919005	0.000663306	0.032348		Prrt3	1006.77	0.375934	2.51471e-06	0.000130136
Grin2b	741.292	2.01487	4.65113e-12	2.20637e-10		Grin2b	741.292	1.43588	2.57466e-05	0.000286676		Grin2b	741.292	1.90102	8e-12	3.73e-10		Grin2b	741.292	1.64166	1.2528e-07	2.15741e-06		Hspa9	4436.3	-0.192861	0.00434731	0.199743		Spats2l	395.074	-0.386913	0.000667819	0.0324676		43894	395.936	-0.552455	2.62323e-06	0.000134996
Efs	211.309	-0.135401	0.366972	0.516543		Efs	211.309	0.310721	0.0778379	0.188471		Efs	211.309	-0.0116392	0.935507	0.962733		Efs	211.309	0.0460583	0.774483	0.863833		Ciart	258.001	-0.503706	0.00435571	0.199743		Bhlhe22	775.911	-0.674571	0.000675094	0.0326058		Olfr78	21.7378	-2.71415	2.62453e-06	0.000134996
1110065P20Rik	556.608	-0.446466	0.000180223	0.000964539		1110065P20Rik	556.608	-0.262498	0.0623265	0.159731		1110065P20Rik	556.608	-0.386147	0.000719236	0.0031198		1110065P20Rik	556.608	-0.40451	0.0015746	0.00658947		Slc2a3	2923.23	-0.224614	0.00435738	0.199743		Nlgn2	4543.24	-0.21947	0.000676884	0.0326058		Nip7	473.338	-0.357565	2.68039e-06	0.000137453
Serpina3n	693.714	1.07189	7.21169e-05	0.000433848		Serpina3n	693.714	0.584314	0.0652136	0.165233		Serpina3n	693.714	0.526716	0.0413011	0.0950276		Serpina3n	693.714	0.681907	0.0180172	0.0506812		Prrx1	140.743	0.443587	0.00436896	0.199743		Atad2b	430.848	0.306701	0.000677722	0.0326058		Ryr1	458.655	-0.875623	2.76364e-06	0.000141295
Crispld2	57.5041	-0.0802622	0.737102	0.831353		Crispld2	57.5041	-0.520565	0.0777664	0.188437		Crispld2	57.5041	-0.374222	0.109296	0.206661		Crispld2	57.5041	0.170937	0.504003	0.656444		5031439G07Rik	2912.86	0.325849	0.00437726	0.199743		Mir22hg	472.048	-0.298227	0.000678942	0.0326058		Klf15	603.247	0.55634	2.90543e-06	0.000148098
Srp68	1441.62	-0.0877251	0.0974451	0.190909		Srp68	1441.62	-0.129203	0.0413352	0.117278		Srp68	1441.62	-0.106527	0.0366943	0.0863503		Srp68	1441.62	-0.0447766	0.432085	0.591258		Zfp251	986.935	-0.229073	0.00438781	0.199743		Mgat5b	1221.23	-0.469894	0.000691748	0.0330729		Tsc22d4	1551.79	0.615047	2.99331e-06	0.000152121
Cd46	65.8568	0.830704	3.63342e-06	3.25617e-05		Cd46	65.8568	1.18532	1.55923e-08	6.1176e-07		Cd46	65.8568	0.872473	5.18e-07	5.77e-06		Cd46	65.8568	0.905736	2.58629e-06	2.87367e-05		Pcnx4	747.469	-0.268921	0.0044001	0.199743		Gid8	1264.35	-0.13515	0.000692868	0.0330729		Fgf1	1406.94	0.558322	3.10618e-06	0.000157386
Akr1c18	49.8886	-0.0468589	0.873533	0.925453		Akr1c18	49.8886	-0.161312	0.648286	0.791227		Akr1c18	49.8886	0.102848	0.715573	0.819632		Akr1c18	49.8886	-0.193146	0.545684	0.691859		Eif4enif1	1055.29	-0.178483	0.00442866	0.20043		Tex2	2364.09	0.118202	0.000698284	0.0332307		Ppp1r14a	255.697	1.76906	3.1302e-06	0.000158131
Alg1	441.747	-0.0220802	0.764928	0.852642		Alg1	441.747	-0.139784	0.121033	0.260885		Alg1	441.747	-0.0720043	0.315729	0.46494		Alg1	441.747	-0.00700668	0.930318	0.959628		Kbtbd13	4.65821	-2.70365	0.00443153	NA		Meox1	21.5772	1.10609	0.000702613	0.0332453		Bhlhe40	2649.13	-0.800048	3.1562e-06	0.000158971
Tfeb	190.805	-0.443882	0.00237886	0.00888464		Tfeb	190.805	-0.070917	0.68083	0.814195		Tfeb	190.805	-0.208002	0.136409	0.245743		Tfeb	190.805	0.0767807	0.620785	0.752309		1300017J02Rik	1.85858	-3.82084	0.0044814	NA		Dnaja4	1278.74	0.200131	0.000705112	0.0332453		Fzd7	175.251	0.7395	3.16559e-06	0.000158973
Slc5a8	3.04618	0.923061	0.222428	0.356594		Slc5a8	3.04618	1.10392	0.217312	0.394667		Slc5a8	3.04618	0.196813	0.803735	0.880105		Slc5a8	3.04618	0.652454	0.437559	0.596547		Tm6sf2	31.1632	0.919308	0.00448302	0.200605		Tma16	95.6215	-0.49426	0.00070641	0.0332453		Ctnna1	1574.87	0.420613	3.24376e-06	0.000162418
Ppp4r1	692.671	0.187482	0.0149204	0.0418643		Ppp4r1	692.671	0.274728	0.00261164	0.0130871		Ppp4r1	692.671	0.239976	0.00117937	0.00474176		Ppp4r1	692.671	0.294126	0.000368649	0.00190415		Micall1	1587.35	0.674562	0.00448321	0.200605		Fam98a	718.254	0.162249	0.000707033	0.0332453		Kcnn1	368.364	0.350639	3.42632e-06	0.000171054
Sh2d4a	4.39748	0.509273	0.321844	0.468824		Sh2d4a	4.39748	0.739932	0.228791	0.409032		Sh2d4a	4.39748	-0.0650071	0.902074	0.942641		Sh2d4a	4.39748	0.552623	0.322582	0.480403		Magee1	2971.69	-0.253915	0.00449017	0.200605		Parp9	93.4969	-0.626305	0.000710303	0.0332997		Nfkbia	639.555	0.772868	3.45263e-06	0.000171862
Pgm2	1259.37	-0.1277	0.0425961	0.0986257		Pgm2	1259.37	-0.0765103	0.307599	0.497619		Pgm2	1259.37	-0.12711	0.0359568	0.0848874		Pgm2	1259.37	0.0134028	0.842769	0.907452		Txndc2	2.01778	2.4183	0.00450045	NA		Gstt1	179.83	-0.326822	0.000713047	0.0333291		Acadl	830.341	0.333497	3.52338e-06	0.000174871
Spink10	18.9089	0.346139	0.234694	0.37101		Spink10	18.9089	0.571406	0.100831	0.229299		Spink10	18.9089	0.479398	0.0905448	0.177999		Spink10	18.9089	0.287785	0.368955	0.529302		Atp1b3	2219.61	0.319958	0.00453	0.200605		Tyrp1	2.93318	-3.39975	0.000723812	NA		Fzd2	219.009	0.777613	3.58136e-06	0.000177077
Ptgir	2.49341	-0.215704	0.718332	0.818796		Ptgir	2.49341	-0.674508	0.432031	0.619975		Ptgir	2.49341	-0.8187	0.201757	0.333816		Ptgir	2.49341	-0.298811	0.65946	0.780515		Rasgrp3	407.423	0.613117	0.00455933	0.200605		Cd180	42.8157	-0.911119	0.000728366	0.0337761		Fez1	4348.9	0.336991	3.5887e-06	0.000177077
Gpr3	160.864	-0.38273	0.0174697	0.0477443		Gpr3	160.864	0.0738572	0.696237	0.824114		Gpr3	160.864	0.0622695	0.684184	0.797091		Gpr3	160.864	-0.138924	0.420224	0.579036		Zgpat	918.83	0.277647	0.00457365	0.200605		Map4k5	1078.81	0.220493	0.000730096	0.0337761		Tle6	55.8264	-0.967215	3.72812e-06	0.000183423
Dusp7	1316.61	-0.172448	0.0624396	0.134228		Dusp7	1316.61	-0.142068	0.192666	0.363557		Dusp7	1316.61	-0.204041	0.0211972	0.0547361		Dusp7	1316.61	-0.345239	0.000508085	0.00252256		Vamp3	675.342	0.328896	0.00457518	0.200605		Oasl2	126.425	-1.64721	0.000730173	0.0337761		Irf3	380.34	0.531599	3.7906e-06	0.000185959
Gpr137	1615.74	-0.00267491	0.973585	0.984767		Gpr137	1615.74	0.111615	0.240428	0.423167		Gpr137	1615.74	-0.0875905	0.257648	0.400303		Gpr137	1615.74	-0.0664282	0.442849	0.601408		Gng5	269.923	0.411376	0.0045794	0.200605		Kdelc2	147.111	-0.338639	0.000731187	0.0337761		Lrrn1	1604.39	0.523175	3.88495e-06	0.000190038
Snord89	3.97028	0.0643175	0.887245	0.93361		Snord89	3.97028	-0.0222153	0.970206	0.98379		Snord89	3.97028	0.662285	0.120547	0.223086		Snord89	3.97028	0.321415	0.511261	0.662261		AI450353	49.8332	0.651843	0.00458065	0.200605		Pitpnm1	3269.13	-0.207605	0.000746129	0.0343656		Elovl5	1733.04	0.475304	4.12829e-06	0.000201302
Zfp760	267.174	0.0689293	0.529355	0.668657		Zfp760	267.174	0.297226	0.0218984	0.0710633		Zfp760	267.174	0.308654	0.00325559	0.0113587		Zfp760	267.174	0.408486	0.000469904	0.00235667		Slc20a2	1122.2	0.222213	0.00458156	0.200605		Lipt1	82.404	-0.439429	0.000750156	0.0344503		4930570G19Rik	162.624	-0.698413	4.14133e-06	0.000201302
Ms4a6c	13.8903	0.298667	0.291472	0.436705		Ms4a6c	13.8903	0.336189	0.33335	0.5251		Ms4a6c	13.8903	-0.461352	0.125801	0.230623		Ms4a6c	13.8903	-0.0607067	0.850804	0.912789		Scn2b	5280.17	-0.254979	0.00458312	0.200605		Trib3	25.2324	-1.23106	0.000756472	0.0346394		Lhfpl4	2499.7	-0.301067	4.1508e-06	0.000201302
Mfn1	1668.87	0.0950744	0.105192	0.202474		Mfn1	1668.87	0.269112	0.000100178	0.00088864		Mfn1	1668.87	0.182288	0.00118518	0.00476182		Mfn1	1668.87	0.36127	7.96635e-09	1.96551e-07		Hhip	252.579	0.80367	0.00459371	0.200605		Camk2a	64107.5	-0.260071	0.000762878	0.0348315		Spag5	228.536	-0.920389	4.37239e-06	0.000211444
Atp7a	235.658	-0.102849	0.495602	0.639543		Atp7a	235.658	-0.00273699	0.987793	0.993179		Atp7a	235.658	0.312492	0.0296353	0.0722383		Atp7a	235.658	0.224971	0.162185	0.290358		Tjap1	420.893	0.417728	0.00465084	0.201793		Pkp4	7103.42	0.447997	0.000766503	0.0348958		Enpp4	766.289	0.619546	4.45359e-06	0.000214759
Vegfa	1536.54	0.0105204	0.904813	0.944794		Vegfa	1536.54	0.375786	0.000266492	0.00199204		Vegfa	1536.54	0.23147	0.00582101	0.0185915		Vegfa	1536.54	0.327844	0.000470752	0.00236026		Rbbp9	677.857	0.190477	0.00466061	0.201793		Aif1l	246.437	0.664698	0.000779746	0.0353964		Erbb3	220.394	1.20638	4.50942e-06	0.000216836
Asph	2352.68	-0.198751	0.017322	0.0474062		Asph	2352.68	-0.267718	0.00657214	0.0273737		Asph	2352.68	-0.187253	0.0189873	0.0498819		Asph	2352.68	-0.222566	0.0127511	0.0380204		Ppp1r14a	255.697	1.17634	0.00466789	0.201793		Zfp882	202.212	0.368141	0.000789352	0.0356781		Itfg2	368.197	0.296235	4.59829e-06	0.000220484
Cysltr2	6.12704	1.51586	0.000591974	0.00269395		Cysltr2	6.12704	1.75906	0.000558181	0.00365139		Cysltr2	6.12704	0.907738	0.0474073	0.10602		Cysltr2	6.12704	1.10125	0.0250828	0.0666664		Map7	2321.1	0.342156	0.00468621	0.201793		Arhgef2	3179.06	-0.204703	0.000791831	0.0356781		Kctd13	2522.68	0.289918	4.63245e-06	0.000221496
Olfr921	0.109142	-0.132129	0.98527	NA		Olfr921	0.109142	0.221082	0.978924	NA		Olfr921	0.109142	0.637055	0.925553	NA		Olfr921	0.109142	0.142073	0.985129	NA		Tollip	3036.52	-0.160827	0.00473851	0.201793		Crybg3	219.564	0.613972	0.000792746	0.0356781		Ankrd34a	1054.15	-0.415556	4.67384e-06	0.000222847
Mir3960	3.18693	1.03802	0.340101	0.488578		Mir3960	3.18693	0.907506	0.488803	0.670075		Mir3960	3.18693	-0.603717	0.627548	0.75107		Mir3960	3.18693	0.658577	0.587667	0.725872		Kmt5a	883.633	0.2267	0.00474444	0.201793		Sec16b	25.1386	-0.713699	0.000807513	0.0362362		Trp53bp2	787.33	0.489324	4.74965e-06	0.000225828
Mir1945	0.379978	-2.03556	0.478582	NA		Mir1945	0.379978	-0.179993	0.956958	NA		Mir1945	0.379978	-0.518241	0.847966	NA		Mir1945	0.379978	-0.582536	0.847515	NA		Dock5	370.219	0.795521	0.00476748	0.201793		9630013A20Rik	56.4363	-0.629731	0.000809748	0.0362362		St6galnac3	201.58	0.821546	4.80775e-06	0.000227952
Trafd1	1045.49	0.330054	1.13901e-07	1.55577e-06		Trafd1	1045.49	0.307662	3.24776e-05	0.000348162		Trafd1	1045.49	0.265224	9.93e-06	7.53e-05		Trafd1	1045.49	0.337193	4.72144e-07	6.79528e-06		Hif3a	193.841	-1.09296	0.00477002	0.201793		Btf3l4	677.057	-0.197812	0.000815165	0.0363753		Itgad	9.18541	1.83236	4.94978e-06	0.000234032
Kir3dl2	1.73053	-1.50172	0.160376	0.279206		Kir3dl2	1.73053	-1.15683	0.368044	0.560907		Kir3dl2	1.73053	-3.16555	0.00673647	0.0209532		Kir3dl2	1.73053	-2.24248	0.0872982	0.180596		Aldh4a1	528.639	0.293055	0.00478611	0.201793		Fam71e1	40.0023	-0.508464	0.000843717	0.037543		Npc1	1915.2	0.619419	4.99562e-06	0.000235544
Cacng2	1041.91	0.260751	0.0605013	0.130868		Cacng2	1041.91	0.227906	0.162423	0.322858		Cacng2	1041.91	0.276169	0.0373368	0.0875423		Cacng2	1041.91	0.152362	0.304781	0.461529		Tlk2	1059.62	-0.143532	0.00480464	0.201793		2810454H06Rik	14.0321	-0.939685	0.00085252	0.0377384		9630013A20Rik	56.4363	-0.976705	5.06185e-06	0.000238005
Crip2	1752.62	-0.178806	0.0984947	0.19233		Crip2	1752.62	-0.22321	0.078896	0.190298		Crip2	1752.62	-0.260217	0.0117673	0.0334141		Crip2	1752.62	-0.354537	0.00216861	0.00864188		Acss1	665.105	0.323419	0.00480993	0.201793		Cdk5rap3	472.292	-0.230225	0.000852899	0.0377384		Cdadc1	1099.68	0.171866	5.10833e-06	0.000239527
Phxr4	0.139461	-0.14388	0.98396	NA		Phxr4	0.139461	0.240828	0.977042	NA		Phxr4	0.139461	0.156168	0.981725	NA		Phxr4	0.139461	0.142073	0.985129	NA		1700047M11Rik	157.143	0.963479	0.00481929	0.201793		Faap100	231.959	0.353066	0.000861221	0.0379999		Lingo1	5193.83	-0.580635	5.30903e-06	0.000248252
Cyp3a57	0.334229	1.13663	0.662657	NA		Cyp3a57	0.334229	-1.19713	0.704029	NA		Cyp3a57	0.334229	0.614932	0.808153	NA		Cyp3a57	0.334229	0.207824	0.941808	NA		Cldn11	3609.46	0.901056	0.00484743	0.201793		Adam1a	148.239	0.489282	0.000869413	0.0382526		Tecpr2	1857.82	-0.308056	5.33416e-06	0.000248742
Srsf3	2187.96	-0.28511	6.16536e-05	0.000379052		Srsf3	2187.96	-0.202866	0.0154847	0.0540875		Srsf3	2187.96	-0.144053	0.0339869	0.0808548		Srsf3	2187.96	-0.301183	7.71102e-05	0.000501907		Ndfip1	5643.82	-0.284266	0.00487706	0.201793		Ttll5	795.987	0.271489	0.000873818	0.0382526		Fras1	537.435	-1.31348	5.42206e-06	0.000252148
Sox10	1178.68	-0.644596	0.00131192	0.00533679		Sox10	1178.68	0.0012355	0.995797	0.997864		Sox10	1178.68	-0.180946	0.343488	0.494712		Sox10	1178.68	-0.0877823	0.681029	0.79708		Carlr	19.859	-0.881527	0.00488818	0.201793		Smco3	277.591	0.604885	0.000874758	0.0382526		Rubcn	1731.89	0.207844	5.52176e-06	0.000256083
Chchd2	2646.3	-0.727401	2.28491e-15	2.2835e-13		Chchd2	2646.3	-0.680444	2.78777e-10	1.97772e-08		Chchd2	2646.3	-0.673042	1.52e-14	1.35e-12		Chchd2	2646.3	-0.540694	3.34694e-08	6.8122e-07		Gatsl3	62.5394	-0.730941	0.00489211	0.201793		Tmem8b	1845.7	-0.196675	0.0008767	0.0382526		Rab33b	597.906	0.40032	5.54071e-06	0.000256262
Ggcx	317.438	0.258926	0.00337752	0.0119236		Ggcx	317.438	0.469847	7.58107e-06	0.000106178		Ggcx	317.438	0.316311	0.000214293	0.00109304		Ggcx	317.438	0.46075	1.14713e-06	1.44726e-05		Dgke	1421.95	-0.256521	0.00489447	0.201793		Inf2	3041.31	0.615911	0.00087909	0.0382526		Hbs1l	932.553	0.247617	5.56096e-06	0.000256499
Sgk3	295.594	-0.137741	0.396005	0.545496		Sgk3	295.594	-0.00190138	0.992067	0.995791		Sgk3	295.594	0.0577088	0.709584	0.815255		Sgk3	295.594	0.609498	0.000394253	0.00202581		S100a1	898.579	0.355871	0.00490531	0.201793		4930474G06Rik	5.95021	1.56516	0.000884629	0.0383875		Scube1	909.609	-0.902624	5.79576e-06	0.000265898
Hist1h4i	12.9224	-0.803487	0.0355295	0.085111		Hist1h4i	12.9224	-0.262959	0.565869	0.731861		Hist1h4i	12.9224	-0.753783	0.0444122	0.100629		Hist1h4i	12.9224	0.0204242	0.958625	0.974452		Vps53	1317	-0.220017	0.00495834	0.201793		Ankra2	614.416	-0.209009	0.000907059	0.0392527		Agap1	3061.52	0.469811	5.79606e-06	0.000265898
Mipol1	49.6495	0.15815	0.343622	0.492165		Mipol1	49.6495	0.146626	0.475742	0.658612		Mipol1	49.6495	-0.0245735	0.882229	0.930203		Mipol1	49.6495	0.232648	0.200173	0.33988		Atp6v1a	10225	-0.352045	0.00496729	0.201793		Gm5069	101.199	-0.446643	0.000912358	0.0392672		Igfbp5	4658.92	0.731573	6.16987e-06	0.000282284
Cers6	518.724	1.09355	2.71029e-14	2.1816e-12		Cers6	518.724	0.885405	1.67012e-07	4.45905e-06		Cers6	518.724	1.09032	2.31e-15	2.54e-13		Cers6	518.724	1.07056	3.06562e-12	1.96167e-10		Trim59	439.985	0.88793	0.00497519	0.201793		Jam3	777.562	0.360796	0.000912378	0.0392672		Syne3	53.451	1.11276	6.22727e-06	0.000284144
Slc24a3	2614.96	0.269696	0.0394389	0.0927155		Slc24a3	2614.96	-0.00468069	0.975729	0.986111		Slc24a3	2614.96	-0.0987385	0.430289	0.580115		Slc24a3	2614.96	-0.258732	0.0649918	0.14298		Blmh	1046.32	-0.178088	0.00497526	0.201793		Map3k19	121.128	0.716548	0.0009187	0.0394315		C030029H02Rik	150.338	1.40002	6.38233e-06	0.000290439
Adamts4	1114.63	-0.663788	0.0211545	0.0559248		Adamts4	1114.63	0.187274	0.577903	0.74102		Adamts4	1114.63	-0.00658752	0.98083	0.989886		Adamts4	1114.63	0.117404	0.701685	0.811049		Ppm1g	1380.74	-0.176678	0.0049799	0.201793		Ncoa3	1143.78	0.27944	0.000921866	0.0394599		Slc5a3	722.73	0.666467	6.49935e-06	0.000294973
Akr1b8	14.8499	0.124744	0.639059	0.756878		Akr1b8	14.8499	0.326384	0.319955	0.510785		Akr1b8	14.8499	-0.537455	0.0651364	0.137162		Akr1b8	14.8499	0.0409015	0.89128	0.937674		Id3	472.167	0.496084	0.00499924	0.201793		Igtp	118.996	-0.891422	0.000933781	0.0397524		Mpped2	603.392	-0.470822	6.54308e-06	0.000295952
Otud6b	1034.34	-0.0570296	0.426682	0.575637		Otud6b	1034.34	-0.0717093	0.40087	0.59198		Otud6b	1034.34	0.0389518	0.571167	0.704275		Otud6b	1034.34	-0.0273236	0.723116	0.825213		Elac1	745.853	-0.194704	0.00501598	0.201793		Psat1	2893.45	0.308051	0.00093453	0.0397524		Phyhd1	322.661	0.521223	6.55578e-06	0.000295952
Il2ra	4.98331	0.0184666	0.969463	0.982945		Il2ra	4.98331	-0.92877	0.184217	0.352771		Il2ra	4.98331	-0.42915	0.388453	0.539964		Il2ra	4.98331	0.743764	0.134436	0.251285		Chrna4	758.533	-0.574021	0.00502393	0.201793		Oas1b	11.6578	-1.50168	0.000936271	0.0397524		Npnt	482.736	-1.16752	7.08731e-06	0.000319098
Cpt1a	716.978	0.1253	0.153304	0.270066		Cpt1a	716.978	0.294897	0.00440442	0.019915		Cpt1a	716.978	0.117833	0.162165	0.281381		Cpt1a	716.978	0.389842	3.15445e-05	0.000234298		Tubgcp4	785.342	0.17955	0.00503099	0.201793		Colgalt2	150.829	-0.390406	0.000943966	0.0399155		Sox8	1050.62	0.65691	7.28148e-06	0.000326973
Kbtbd4	558.674	0.00601813	0.941157	0.966084		Kbtbd4	558.674	-0.167693	0.0881833	0.206883		Kbtbd4	558.674	-0.066338	0.399745	0.551163		Kbtbd4	558.674	-0.0677997	0.442339	0.600945		Gsn	1424.93	0.660173	0.00503494	0.201793		Amer2	446.271	0.394609	0.00094518	0.0399155		S100a6	249.865	-0.788253	7.37807e-06	0.000330436
Arl6ip5	2531.89	-0.373926	9.13743e-07	9.61809e-06		Arl6ip5	2531.89	-0.337983	0.000164004	0.00133141		Arl6ip5	2531.89	-0.445696	9.49e-10	2.5e-08		Arl6ip5	2531.89	-0.587854	6.37572e-13	4.78172e-11		Emx2	285.962	0.402749	0.0050391	0.201793		S100a6	249.865	-0.5195	0.000950796	0.0400195		Akap5	1761.79	-0.752278	7.46262e-06	0.000333344
Rab2b	783.395	-0.0106396	0.813456	0.884887		Rab2b	783.395	-0.0819645	0.142789	0.294752		Rab2b	783.395	-0.086825	0.0503578	0.111258		Rab2b	783.395	-0.166914	0.00086572	0.00395386		Anxa7	1960.69	-0.278413	0.00504172	0.201793		Gbp2	97.6087	-0.912076	0.000952723	0.0400195		Svep1	23.9207	1.41404	7.69516e-06	0.000341893
Gga3	1313.68	0.527965	3.06252e-18	5.79566e-16		Gga3	1313.68	0.581712	4.98476e-16	1.54715e-13		Gga3	1313.68	0.594311	1.87e-24	1.08e-21		Gga3	1313.68	0.527094	5.68407e-16	9.02802e-14		Pot1b	136.118	0.343244	0.0050688	0.201793		Gns	2133.31	-0.140922	0.000957747	0.0401235		Svip	1324.13	0.368636	7.69616e-06	0.000341893
Yes1	264.799	-0.280659	0.0190268	0.051252		Yes1	264.799	-0.0045286	0.974492	0.985552		Yes1	264.799	-0.144399	0.208543	0.342145		Yes1	264.799	-0.184471	0.152366	0.27683		Yap1	505.54	0.262183	0.00507686	0.201793		Dbp	1134.23	-0.5081	0.000965162	0.0403269		Depdc7	44.6613	1.32103	7.71445e-06	0.000341893
Diaph3	22.8825	0.333341	0.205527	0.335789		Diaph3	22.8825	0.488829	0.120766	0.260653		Diaph3	22.8825	0.417529	0.102238	0.196462		Diaph3	22.8825	-0.0928792	0.754011	0.848985		Ndn	2316.54	-0.390228	0.00507879	0.201793		Kmt5a	883.633	0.216581	0.000968476	0.0403583		Slc9a5	496.35	-0.798072	7.75484e-06	0.000342788
Gm7257	0.0314274	-0.120553	0.98656	NA		Gm7257	0.0314274	0.201641	0.980777	NA		Gm7257	0.0314274	0.156168	0.981725	NA		Gm7257	0.0314274	0.142073	0.985129	NA		Pnpo	880.282	-0.252572	0.00508029	0.201793		Stard8	448.055	-0.637711	0.000973554	0.0403631		Fbxo34	1161.72	-0.406311	7.8222e-06	0.000343607
Pld3	10799.3	0.254171	0.000702776	0.00312152		Pld3	10799.3	0.173937	0.0476237	0.13058		Pld3	10799.3	0.0347456	0.627117	0.750702		Pld3	10799.3	-0.10814	0.1765	0.309586		Rnft2	1710.4	-0.211226	0.00515472	0.204016		Wnt10b	21.005	-0.703925	0.000973717	0.0403631		Polr3e	827.573	0.620968	7.83317e-06	0.000343607
Dedd	648.495	-0.232626	8.99008e-05	0.000524859		Dedd	648.495	-0.151965	0.0354342	0.103894		Dedd	648.495	-0.141247	0.0139757	0.0385767		Dedd	648.495	-0.124819	0.0524947	0.120868		Exog	496.881	-0.265683	0.00516533	0.204016		Gna11	2795.26	-0.134116	0.000986404	0.0407817		Myo16	503.609	-0.837726	7.8341e-06	0.000343607
Mcm10	14.583	0.152478	0.552392	0.688027		Mcm10	14.583	0.389097	0.212294	0.388245		Mcm10	14.583	0.014099	0.956225	0.974617		Mcm10	14.583	-0.160804	0.58359	0.722844		Gpr37l1	3981.61	0.285898	0.00519377	0.204016		Ermn	2214.52	0.707297	0.00100277	0.04135		Nim1k	465.902	-0.41138	7.94602e-06	0.000347618
Chp2	17.2318	-0.418403	0.15918	0.277581		Chp2	17.2318	-0.0996042	0.779107	0.87706		Chp2	17.2318	-0.319934	0.26568	0.409689		Chp2	17.2318	-0.074608	0.814152	0.889079		Rhobtb3	594.862	0.420197	0.00520373	0.204016		Rft1	217.162	-0.273536	0.00100592	0.0413714		Pcolce2	157.126	1.11565	8.11703e-06	0.000354186
Oser1	103.071	-0.0622148	0.526751	0.666678		Oser1	103.071	-0.21224	0.0950275	0.219026		Oser1	103.071	0.218284	0.0213346	0.05505		Oser1	103.071	0.105972	0.321679	0.47958		C230037L18Rik	54.9881	0.615992	0.00520456	0.204016		Pla2g4c	6.18558	1.15253	0.00101268	0.0414045		Synpo	3952.43	-0.400625	8.13994e-06	0.000354275
Bcas3os1	0.222402	0.905661	0.840173	NA		Bcas3os1	0.222402	1.30105	0.804334	NA		Bcas3os1	0.222402	0.15617	0.970892	NA		Bcas3os1	0.222402	0.142081	0.976312	NA		Pld2	446.527	0.320129	0.00526523	0.204496		Sbk1	2013.52	0.325286	0.00101429	0.0414045		Mpg	245.267	-0.339228	8.30518e-06	0.000360543
Tmem47	2378.3	-0.365288	0.00308801	0.0110796		Tmem47	2378.3	-0.0590606	0.68279	0.815491		Tmem47	2378.3	-0.32591	0.00563585	0.0180799		Tmem47	2378.3	-0.439574	0.000850763	0.00389756		Rgs5	2258.33	0.251319	0.00526635	0.204496		Cd74	61.8041	-1.358	0.00101714	0.0414045		Trmt61a	299.121	-0.438744	8.34685e-06	0.000361427
AW146154	99.5587	-0.0395247	0.752242	0.84299		AW146154	99.5587	-0.0211402	0.89083	0.942071		AW146154	99.5587	-0.0621772	0.612475	0.73942		AW146154	99.5587	0.160962	0.232963	0.38006		Slc45a1	889.967	-0.237539	0.0052824	0.204496		Traf5	48.2321	0.698346	0.00101724	0.0414045		Il33	1849.39	0.852187	8.53057e-06	0.000368443
Ccdc28b	293.024	0.0684344	0.42246	0.571972		Ccdc28b	293.024	0.116001	0.259981	0.445326		Ccdc28b	293.024	0.117864	0.153659	0.269636		Ccdc28b	293.024	0.220251	0.0165267	0.0472051		Mif4gd	248.136	0.451936	0.00532221	0.204496		Col13a1	17.9868	-1.24082	0.00102349	0.0415517		Sec14l5	262.27	1.32982	8.62609e-06	0.000371623
1700036G14Rik	0.0262705	0.446942	0.950203	NA		1700036G14Rik	0.0262705	0.217212	0.979293	NA		1700036G14Rik	0.0262705	0.156168	0.981725	NA		1700036G14Rik	0.0262705	0.142079	0.985129	NA		Itgb5	978.243	0.285712	0.00532977	0.204496		Ahsa2	1003.43	0.309787	0.0010346	0.0418947		Oscp1	514.247	-0.341983	8.86472e-06	0.000380936
Otor	0.211435	-0.537912	0.940085	NA		Otor	0.211435	-0.70578	0.932789	NA		Otor	0.211435	1.56024	0.818361	NA		Otor	0.211435	-0.819695	0.914363	NA		Pcyt2	1326.87	0.313169	0.00533454	0.204496		Rbm14	507.781	0.250297	0.00105485	0.0426053		Serinc2	201.593	0.883846	8.89459e-06	0.000381255
Dpyd	108.607	-0.325509	0.12833	0.236004		Dpyd	108.607	-0.239074	0.352569	0.545245		Dpyd	108.607	-0.0439806	0.829731	0.897086		Dpyd	108.607	0.0846347	0.710207	0.816355		Orc3	953.958	-0.2065	0.00534428	0.204496		Polb	739.821	0.232561	0.00105785	0.0426168		Tmem198	946.646	-0.500099	9.01112e-06	0.000385276
Lypd8	0.623884	-0.678856	0.737408	NA		Lypd8	0.623884	-0.150492	0.949299	NA		Lypd8	0.623884	0.156172	0.935463	NA		Lypd8	0.623884	-0.338819	0.875144	NA		Appl2	1936.17	0.323149	0.00534805	0.204496		Zscan22	247.368	0.282034	0.00106124	0.0426446		Gabrr2	45.8666	1.13233	9.2619e-06	0.000395004
Abcb6	361.881	0.326684	0.000160791	0.000872662		Abcb6	361.881	0.252392	0.0154567	0.0540222		Abcb6	361.881	0.349178	3.02e-05	0.000198887		Abcb6	361.881	0.311838	0.000867196	0.00395958		Cyfip2	20411.8	-0.242799	0.00534987	0.204496		Lbr	303.804	0.335988	0.00107498	0.0430852		St5	428.716	0.61914	9.48402e-06	0.000403463
Mir6972	0.658215	0.107602	0.931258	NA		Mir6972	0.658215	0.626528	0.68442	NA		Mir6972	0.658215	-0.771692	0.538403	NA		Mir6972	0.658215	-0.208186	0.879931	NA		Dscam	1277.16	-0.32476	0.00537163	0.204496		2810049E08Rik	90.8557	-0.4747	0.00107768	0.0430852		Misp	7.61085	1.87405	9.52597e-06	0.000404
Ms4a6d	23.0869	-0.294341	0.154691	0.271756		Ms4a6d	23.0869	-0.0374429	0.882491	0.938651		Ms4a6d	23.0869	-0.393634	0.0571883	0.123538		Ms4a6d	23.0869	-0.191754	0.398441	0.558363		Rdx	1790.52	0.234291	0.00537917	0.204496		Ptpdc1	711.728	0.327434	0.00108239	0.0431641		Gdf15	4.77291	-4.61203	9.54425e-06	0.000404
Tbc1d14	1863.83	0.0369033	0.424831	0.574178		Tbc1d14	1863.83	0.115049	0.0365684	0.106519		Tbc1d14	1863.83	0.0892822	0.0447352	0.101203		Tbc1d14	1863.83	0.131863	0.007974	0.0259323		Pacs1	1579.82	-0.248884	0.00539668	0.204496		Serping1	91.7664	-0.854332	0.00109144	0.0434151		Adamtsl1	223.521	0.894938	9.62531e-06	0.000406418
Cdca7	66.4484	-0.541253	0.0946276	0.186601		Cdca7	66.4484	-0.356262	0.350518	0.543038		Cdca7	66.4484	-0.0691665	0.822318	0.892235		Cdca7	66.4484	-1.51283	2.14477e-05	0.000170099		Trim13	181.853	0.482611	0.00540615	0.204496		Gm5535	13.6994	1.22447	0.00110649	0.043903		Clec7a	20.0094	-2.62381	9.65464e-06	0.000406645
Ccnl2	1286.13	0.437651	3.68153e-05	0.000241055		Ccnl2	1286.13	0.647318	1.90027e-07	4.96266e-06		Ccnl2	1286.13	0.589518	5.75e-09	1.15e-07		Ccnl2	1286.13	0.693649	8.37245e-10	2.83151e-08		Nat1	34.1389	0.734257	0.00541317	0.204496		Agmo	134.753	0.366598	0.00111871	0.0441527		Aldh1a3	24.3588	-2.26221	9.74188e-06	0.000409303
Wdr47	2729.7	0.113283	0.049941	0.11203		Wdr47	2729.7	-0.1187	0.0831113	0.1977		Wdr47	2729.7	0.0983736	0.0753898	0.153996		Wdr47	2729.7	-0.0279046	0.652804	0.775475		Stx4a	1007.52	0.280306	0.00546193	0.204496		Slc6a9	1055.99	0.49686	0.00111953	0.0441527		Bmp2	57.9451	-0.712818	9.77019e-06	0.00040948
Atp1a2	25448.7	-0.0509733	0.62129	0.743299		Atp1a2	25448.7	0.240668	0.0460558	0.127386		Atp1a2	25448.7	-0.0821575	0.403225	0.554686		Atp1a2	25448.7	0.258254	0.0187505	0.0524043		Gstp2	15.9132	1.63326	0.00546339	0.204496		Trim12a	47.3321	-0.531913	0.0011212	0.0441527		Syndig1	628.03	-0.656915	9.92437e-06	0.000414142
Ptpn11	4565.05	-0.136261	0.0425632	0.0985994		Ptpn11	4565.05	-0.15512	0.049279	0.134076		Ptpn11	4565.05	-0.0178392	0.780726	0.864252		Ptpn11	4565.05	0.191418	0.00748964	0.0246227		S100a16	1114.65	0.438673	0.00548569	0.204496		Epn2	2944.6	0.213282	0.0011417	0.0446622		Coro1a	1698.42	-0.426061	9.93024e-06	0.000414142
Vmn1r32	1.58072	-3.85446	0.00503103	0.0167943		Vmn1r32	1.58072	-3.73919	0.0299182	0.0909265		Vmn1r32	1.58072	-3.92449	0.00306601	0.0107897		Vmn1r32	1.58072	-4.2228	0.00634597	0.0214197		Tusc3	2259.45	-0.356603	0.00548819	0.204496		Bbs2	520.572	-0.233433	0.00114236	0.0446622		Tpd52l1	393.81	-0.468577	9.96902e-06	0.000414741
Slc5a5	494.982	-0.452867	0.000247441	0.00126924		Slc5a5	494.982	-0.797028	6.70093e-08	2.05775e-06		Slc5a5	494.982	-0.304967	0.00978144	0.028607		Slc5a5	494.982	-0.348231	0.00847932	0.0273011		Atp6v1c1	4996.69	-0.264966	0.00550943	0.204496		Zfp641	247.134	-0.270146	0.00114264	0.0446622		Pla2g16	1072.18	0.676073	1.01155e-05	0.000419805
Pbk	11.7953	-0.329004	0.494872	0.63895		Pbk	11.7953	-0.910226	0.120529	0.260335		Pbk	11.7953	-0.66214	0.15566	0.272239		Pbk	11.7953	-2.41532	3.08656e-05	0.000230604		Prepl	7471.93	-0.372687	0.00552092	0.204496		Irf7	65.9507	-1.2876	0.00115446	0.0449079		Atp11a	1604.89	0.505113	1.03201e-05	0.000426581
Ctdnep1	1273.6	-0.490957	2.4565e-12	1.23443e-10		Ctdnep1	1273.6	-0.439544	1.33808e-07	3.70337e-06		Ctdnep1	1273.6	-0.562595	7.06e-17	1.14e-14		Ctdnep1	1273.6	-0.586313	9.37945e-15	1.08345e-12		Cul1	2496.49	-0.14695	0.00552618	0.204496		Mrps18b	189.456	-0.262189	0.00115463	0.0449079		Kpna2	260.018	-0.399713	1.03557e-05	0.000426581
Clec4d	0.206464	-1.17183	0.819977	NA		Clec4d	0.206464	-1.84125	0.760299	NA		Clec4d	0.206464	-1.07019	0.827349	NA		Clec4d	0.206464	-2.0519	0.708699	NA		Cntnap2	1536.63	-0.397506	0.00553513	0.204496		Dhrs3	317.061	0.33671	0.00116354	0.0451431		Slc25a16	760.094	-0.402491	1.03655e-05	0.000426581
Cyp2t4	9.5968	0.0439443	0.885073	0.932183		Cyp2t4	9.5968	0.166288	0.699849	0.82642		Cyp2t4	9.5968	-0.0366537	0.905661	0.944855		Cyp2t4	9.5968	-0.388659	0.277467	0.430891		Npas4	505.142	0.761715	0.00553925	0.204496		Dusp11	1748.01	0.279903	0.00118014	0.0456746		Hsd17b4	1174.65	0.239967	1.03793e-05	0.000426581
Lyzl6	0.451221	2.2317	0.214194	NA		Lyzl6	0.451221	1.22497	0.581713	NA		Lyzl6	0.451221	1.6526	0.351265	NA		Lyzl6	0.451221	1.61448	0.41165	NA		Gid4	1644.88	0.203107	0.00554672	0.204496		Ptges3	1575.83	0.224742	0.0011861	0.0457716		Cacna1g	1425.8	-0.867113	1.05084e-05	0.000430775
1700020I14Rik	998.535	0.808526	7.3277e-05	0.000440082		1700020I14Rik	998.535	0.542748	0.02308	0.0741502		1700020I14Rik	998.535	0.888739	4.82e-06	3.99e-05		1700020I14Rik	998.535	0.732394	0.000751888	0.00351142		Sh3glb1	1931.64	0.264001	0.00556529	0.204496		Ptpn2	656.309	0.26158	0.00118846	0.0457716		Rab3d	236.188	-0.50283	1.05321e-05	0.000430775
Mir7669	0.692051	0.678524	0.519141	NA		Mir7669	0.692051	0.0181666	0.989812	NA		Mir7669	0.692051	1.22427	0.222936	NA		Mir7669	0.692051	0.896103	0.428684	NA		Atp6v1b2	13730.7	-0.2478	0.00559682	0.204496		Stip1	3319.87	0.220537	0.00119994	0.0461012		Tmem52	17.7522	1.44702	1.05753e-05	0.000430999
Zik1	286.39	0.10636	0.376644	0.52616		Zik1	286.39	0.107192	0.45467	0.639474		Zik1	286.39	0.161635	0.162246	0.281472		Zik1	286.39	-0.218638	0.0958803	0.193798		Stk40	837.831	0.306519	0.00559764	0.204496		Marveld1	185.802	-0.361415	0.00121027	0.0461837		Pacs1	1579.82	-0.359345	1.05883e-05	0.000430999
Oaz3	30.3871	-0.343915	0.205534	0.335789		Oaz3	30.3871	-0.398817	0.301496	0.49158		Oaz3	30.3871	-0.296899	0.275721	0.421523		Oaz3	30.3871	-0.305903	0.317091	0.47445		Fam181a	27.5655	0.890864	0.00561906	0.204496		Pdlim1	194.731	0.392111	0.00121073	0.0461837		Ccdc134	205.086	0.588812	1.06262e-05	0.000431505
Ppargc1b	135.383	0.771992	1.39535e-06	1.39684e-05		Ppargc1b	135.383	0.643278	0.000796247	0.004948		Ppargc1b	135.383	0.975939	2.23e-10	6.99e-09		Ppargc1b	135.383	0.636959	0.000236415	0.0013121		Psmd1	2794.09	-0.189499	0.00562553	0.204496		Plod1	474.923	0.499976	0.00121129	0.0461837		Ptpn11	4565.05	0.327679	1.06753e-05	0.000432463
Spata7	372.12	0.213269	0.00654976	0.0210465		Spata7	372.12	0.0553685	0.562492	0.729385		Spata7	372.12	0.0246891	0.747853	0.841649		Spata7	372.12	-0.0260148	0.763008	0.855453		Eny2	1167.96	-0.193286	0.00563815	0.204496		Dym	949.912	-0.153924	0.00121382	0.0461837		Pdxdc1	2144.18	0.20408	1.07938e-05	0.000435644
Lig1	218.426	0.157953	0.141716	0.255056		Lig1	218.426	0.112258	0.384638	0.577055		Lig1	218.426	0.161375	0.120036	0.222354		Lig1	218.426	0.150617	0.194745	0.332968		Rgs3	347.206	0.366381	0.00564655	0.204496		Msln	8.14632	-1.30372	0.00122286	0.0464155		Echs1	957.528	0.28496	1.08051e-05	0.000435644
Pqbp1	1212.33	-0.49432	8.75832e-13	5.10826e-11		Pqbp1	1212.33	-0.46402	1.68429e-08	6.50549e-07		Pqbp1	1212.33	-0.469955	1.4e-12	7.91e-11		Pqbp1	1212.33	-0.365711	8.1944e-07	1.09519e-05		Dph6	342.023	-0.264894	0.00565496	0.204496		Oacyl	24.9591	-1.0124	0.00122749	0.0464168		Adamts3	397.895	-0.803883	1.10146e-05	0.000443036
Gm1821	335.409	-0.466944	0.0752588	0.15569		Gm1821	335.409	-0.325306	0.311775	0.502034		Gm1821	335.409	-0.310433	0.221235	0.357701		Gm1821	335.409	-0.454432	0.111571	0.218078		Pea15a	11420.7	0.304689	0.00569286	0.205369		Tcta	508.166	-0.196516	0.00122913	0.0464168		Etv6	435.641	-0.686934	1.11255e-05	0.000446439
Kcna4	421.018	-0.412519	0.00965907	0.029212		Kcna4	421.018	-0.510316	0.00697272	0.0286915		Kcna4	421.018	-0.336472	0.0273188	0.0675528		Kcna4	421.018	-0.682547	7.29186e-05	0.000480782		Mfn2	4417.25	-0.180244	0.00571972	0.205841		Sorbs3	752.681	0.513756	0.00123173	0.0464168		Armc7	183.456	-0.458095	1.11979e-05	0.000448116
Mir7082	0.558865	0.0229211	0.988071	NA		Mir7082	0.558865	-0.356307	0.850981	NA		Mir7082	0.558865	0.199448	0.892798	NA		Mir7082	0.558865	1.58117	0.312072	NA		Araf	2755.61	-0.148021	0.00573567	0.205919		Lipe	212.147	0.315148	0.00123984	0.0466109		Kcnq5	1847.06	-0.817061	1.12201e-05	0.000448116
Bean1	284.341	-0.173936	0.084201	0.170249		Bean1	284.341	-0.0741592	0.538369	0.711156		Bean1	284.341	-0.245793	0.0117572	0.0333963		Bean1	284.341	-0.187524	0.0857409	0.178016		Tap1	73.2314	-0.642984	0.00577162	0.206713		Rhog	681.284	0.636685	0.0012604	0.0470258		43899	298.37	-0.581326	1.12808e-05	0.000449483
Kdm5d	160.343	1.3559	0.61818	0.74071		Kdm5d	160.343	0.657227	0.836301	0.91219		Kdm5d	160.343	0.560242	0.82882	0.89638		Kdm5d	160.343	-7.30245	0.014773	0.0429266		Tmem119	492.163	0.352811	0.00581082	0.206994		Armc5	254.279	-0.241522	0.00126098	0.0470258		Ankra2	614.416	-0.310029	1.13695e-05	0.000451959
Ovol2	117.315	-0.257192	0.358951	0.507905		Ovol2	117.315	-0.430548	0.192525	0.363371		Ovol2	117.315	-0.434725	0.104951	0.200523		Ovol2	117.315	-0.626156	0.0373968	0.0921784		Cxcl10	18.6668	-2.73276	0.00581135	0.206994		Slc4a3	2537.44	-0.323609	0.00126194	0.0470258		Il12rb1	22.8633	1.38144	1.14741e-05	0.0004548
Haao	4.89562	0.173902	0.706521	0.809865		Haao	4.89562	-0.352085	0.567722	0.733203		Haao	4.89562	-0.0255685	0.955959	0.974564		Haao	4.89562	-0.273586	0.608285	0.742778		As3mt	244.959	0.394414	0.00582733	0.206994		Bdkrb2	8.98008	1.19639	0.00126282	0.0470258		5330413P13Rik	36.3353	-1.2495	1.14946e-05	0.0004548
Mir1896	43.2029	0.778682	0.0467062	0.106221		Mir1896	43.2029	0.720651	0.182045	0.349975		Mir1896	43.2029	0.752786	0.0542594	0.118507		Mir1896	43.2029	0.755375	0.083418	0.173985		Sema6d	1492.79	0.471484	0.00583491	0.206994		Cbfa2t3	715.678	0.444031	0.00126843	0.0470983		Rasgrp3	407.423	0.86395	1.15328e-05	0.000455253
Cux1	1467.88	0.0514791	0.760367	0.849634		Cux1	1467.88	0.133795	0.498511	0.67878		Cux1	1467.88	-0.235211	0.14433	0.256661		Cux1	1467.88	-0.287944	0.11018	0.215953		Adgrl4	550.302	0.44982	0.00587653	0.207734		Slamf9	20.3964	-0.706529	0.00127614	0.0470983		2810468N07Rik	615.75	0.867549	1.15914e-05	0.000456503
Creb3l2	144.897	0.581877	6.92443e-05	0.000419403		Creb3l2	144.897	0.637358	0.000243771	0.00185426		Creb3l2	144.897	0.837923	2.28e-09	5.22e-08		Creb3l2	144.897	1.04369	1.64901e-11	8.82113e-10		Ugdh	482.004	0.219762	0.00588359	0.207734		Galnt7	285.807	0.371708	0.00127965	0.0470983		Fn3k	593.43	0.326409	1.20683e-05	0.000474185
Serpina4-ps1	0.0998282	0.447037	0.950193	NA		Serpina4-ps1	0.0998282	0.217209	0.979293	NA		Serpina4-ps1	0.0998282	0.637055	0.925553	NA		Serpina4-ps1	0.0998282	0.142079	0.985129	NA		Cnpy4	204.584	0.273477	0.00589803	0.207752		Rhobtb3	594.862	0.39879	0.00128031	0.0470983		Ctnna3	33.3451	1.54946	1.21388e-05	0.000475851
Phf11b	8.21351	-0.0446909	0.921316	0.954475		Phf11b	8.21351	-1.04452	0.0849633	0.201064		Phf11b	8.21351	-0.885992	0.0561168	0.121662		Phf11b	8.21351	-0.304264	0.543215	0.689346		Prkce	10748.7	-0.296945	0.00593963	0.208133		Tgm1	4.00819	-1.48776	0.00128055	NA		Heph	163.571	0.688942	1.22123e-05	0.000477632
Alg8	132.807	0.125661	0.211069	0.342552		Alg8	132.807	0.160475	0.194349	0.365662		Alg8	132.807	0.227316	0.0202392	0.0526821		Alg8	132.807	0.0888636	0.422111	0.580917		Dcbld1	234.9	-0.334073	0.00595109	0.208133		Tubgcp4	785.342	0.165843	0.00128188	0.0470983		Ccdc36	10.0109	-1.64109	1.22835e-05	0.00047931
Magee1	2971.69	-0.137541	0.0600532	0.130057		Magee1	2971.69	-0.391455	5.80992e-06	8.44333e-05		Magee1	2971.69	-0.262621	0.000174127	0.000916012		Magee1	2971.69	-0.415126	1.20898e-07	2.10643e-06		Glul	37236.5	0.266469	0.00595994	0.208133		Galnt14	431.374	0.251158	0.0012827	0.0470983		Ubxn4	1524.27	0.204473	1.2531e-05	0.000487848
Ssfa2	1289.18	-0.150638	0.0373443	0.0885994		Ssfa2	1289.18	0.0268334	0.753141	0.860985		Ssfa2	1289.18	0.0408574	0.554507	0.690276		Ssfa2	1289.18	0.266616	0.000537253	0.00264277		Cmpk2	448.742	-0.312299	0.00596457	0.208133		Ddx58	133.549	-0.673817	0.00129723	0.0475209		Rtn4r	1450.99	-0.637512	1.27991e-05	0.000497144
Gtpbp1	1080.86	0.106702	0.0741081	0.153882		Gtpbp1	1080.86	0.0387625	0.588193	0.747883		Gtpbp1	1080.86	0.0916973	0.111479	0.209903		Gtpbp1	1080.86	0.0722056	0.263087	0.414788		Rrn3	1213.34	-0.154082	0.00599931	0.208595		Twist2	14.713	-1.2732	0.0013102	0.0478846		Jup	1036.83	0.599425	1.2907e-05	0.000500192
Cdca2	5.52216	-0.177404	0.722941	0.821961		Cdca2	5.52216	-0.12647	0.835888	0.912023		Cdca2	5.52216	0.190681	0.689582	0.800722		Cdca2	5.52216	-0.710361	0.212988	0.356237		Fnip2	369.333	-0.300893	0.00601303	0.208595		Lman2l	681.613	0.323176	0.00131517	0.0478923		Cpped1	832.455	-0.289268	1.3041e-05	0.00050423
Prok1	0.401816	1.39745	0.397802	NA		Prok1	0.401816	1.50401	0.441061	NA		Prok1	0.401816	0.295176	0.86056	NA		Prok1	0.401816	-0.0426051	0.982104	NA		Itga6	587.664	0.355116	0.00608943	0.208595		Itgb4	348.907	1.05889	0.00131649	0.0478923		Abcg1	1655.53	0.300615	1.31016e-05	0.000505424
BC068281	144.474	0.428852	0.000352898	0.00172749		BC068281	144.474	0.445166	0.00210803	0.0110128		BC068281	144.474	0.588518	3.85e-07	4.47e-06		BC068281	144.474	0.737615	8.00374e-09	1.972e-07		Ext1	787.061	-0.285819	0.00610006	0.208595		Tnfaip6	296.34	0.741229	0.00133941	0.0486064		Pld3	10799.3	-0.362311	1.31763e-05	0.000507153
Zfp386	386.764	-0.244885	0.00046624	0.00219069		Zfp386	386.764	-0.110321	0.19283	0.363789		Zfp386	386.764	-0.305917	7.8e-06	6.11e-05		Zfp386	386.764	-0.179016	0.0187233	0.0523446		Msh3	420.667	-0.271263	0.00610841	0.208595		Gpr84	15.2374	-1.21142	0.00134628	0.0486064		Iigp1	49.4191	-2.22862	1.32447e-05	0.000508632
AW549877	1367.32	0.235062	0.00659964	0.0211841		AW549877	1367.32	0.297907	0.00342334	0.0162705		AW549877	1367.32	0.34796	2.57e-05	0.000172909		AW549877	1367.32	0.313145	0.00070801	0.00333372		Ugt8a	1419.7	0.917276	0.00611136	0.208595		1700063D05Rik	31.223	0.958488	0.00134689	0.0486064		Atp2c2	21.0727	-1.90122	1.33636e-05	0.00051204
Cox15	549.599	-0.00578981	0.913562	0.94965		Cox15	549.599	-0.110344	0.0991745	0.226324		Cox15	549.599	0.0742934	0.152968	0.268613		Cox15	549.599	0.0527311	0.365393	0.525718		Trp53inp2	4995.61	0.541499	0.00613315	0.208595		Ugt8a	1419.7	0.885407	0.00134846	0.0486064		Cldn11	3609.46	1.27302	1.34369e-05	0.00051369
Stk38l	598.194	0.273765	5.89874e-07	6.60786e-06		Stk38l	598.194	0.248322	0.000196981	0.00155483		Stk38l	598.194	0.294975	3.21e-08	5.19e-07		Stk38l	598.194	0.186428	0.00188755	0.00767313		Ccsap	1117.27	-0.27187	0.00614341	0.208595		Cpped1	832.455	-0.190065	0.00135469	0.0487193		Stip1	3319.87	0.327749	1.37393e-05	0.000524068
Coro1b	1230.52	0.156368	0.024365	0.0628068		Coro1b	1230.52	0.212902	0.00951038	0.0368069		Coro1b	1230.52	0.039419	0.555016	0.690743		Coro1b	1230.52	0.102312	0.170338	0.301418		Prrg1	132.324	0.757926	0.00615364	0.208595		Adamts18	29.5603	-0.836562	0.00136113	0.0488395		Myh14	956.657	0.689547	1.38056e-05	0.000525416
Fbxo4	119.189	-0.197127	0.0473686	0.107411		Fbxo4	119.189	-0.181588	0.146805	0.300572		Fbxo4	119.189	-0.112798	0.246402	0.387751		Fbxo4	119.189	-0.0646275	0.551242	0.696699		2810459M11Rik	290.59	0.485238	0.00615657	0.208595		Adamtsl4	233.607	1.14312	0.00136764	0.0488563		Nrd1	3090.11	0.211864	1.41188e-05	0.000536134
Uts2r	2.80349	-0.103816	0.892854	0.936883		Uts2r	2.80349	-2.97092	0.029479	0.0899218		Uts2r	2.80349	-1.77727	0.0691847	0.14384		Uts2r	2.80349	0.537461	0.497436	0.650114		Hccs	440.486	0.221628	0.00615732	0.208595		Tmem33	2025.36	0.230049	0.0013678	0.0488563		Cd83	318.111	-0.652147	1.42876e-05	0.000541334
Pdgfa	496.492	-0.392401	3.08576e-06	2.82806e-05		Pdgfa	496.492	-0.362772	0.000322567	0.00232059		Pdgfa	496.492	-0.465675	1.01e-08	1.89e-07		Pdgfa	496.492	-0.207288	0.0217023	0.0591213		Lcp1	230.983	0.421115	0.00616017	0.208595		Wbp1l	841.182	0.20436	0.00137323	0.048872		Rnpep	767.146	0.380524	1.43313e-05	0.00054178
Pcsk4	59.0048	0.692219	1.96442e-05	0.000140229		Pcsk4	59.0048	0.484907	0.0145486	0.0514591		Pcsk4	59.0048	0.174137	0.284006	0.430218		Pcsk4	59.0048	-0.243576	0.195231	0.333473		C630043F03Rik	196.647	0.520816	0.00617886	0.208595		Fam189a1	1584.2	-0.309639	0.00137445	0.048872		Hdac9	709.194	-0.654539	1.46616e-05	0.000553035
Uba1	6928.53	0.310938	1.50339e-07	1.99135e-06		Uba1	6928.53	0.093619	0.178241	0.344721		Uba1	6928.53	0.260557	4.01e-06	3.39e-05		Uba1	6928.53	0.271741	1.70026e-05	0.000139833		Napg	3158.39	-0.239564	0.00618166	0.208595		Pcsk4	59.0048	-0.518081	0.00137852	0.0489063		Slc44a1	1710.69	0.807786	1.47101e-05	0.000553633
Rabl2	465.297	0.455078	3.76085e-08	5.89443e-07		Rabl2	465.297	0.5604	1.06389e-08	4.43442e-07		Rabl2	465.297	0.520769	6.15e-11	2.32e-09		Rabl2	465.297	0.438984	8.39984e-07	1.11678e-05		Ephx2	478.762	0.282382	0.00618731	0.208595		Clasp2	5733.91	0.207603	0.00139025	0.0491154		Rgsl1	64.2778	0.766239	1.47828e-05	0.000554164
Gm7538	0.340574	0.0412825	0.989558	NA		Gm7538	0.340574	-0.709582	0.847415	NA		Gm7538	0.340574	-0.324725	0.913926	NA		Gm7538	0.340574	-0.0983693	0.976636	NA		Klhl12	866.076	-0.216894	0.00620315	0.208658		Cep95	211.88	0.327216	0.00139105	0.0491154		Fam212b	2456.95	-0.537412	1.47895e-05	0.000554164
Rad54l2	610.526	0.418864	3.16984e-06	2.89468e-05		Rad54l2	610.526	0.450542	2.30352e-05	0.000262713		Rad54l2	610.526	0.418915	1.26e-06	1.23e-05		Rad54l2	610.526	0.412747	1.91984e-05	0.000154814		Cd81	5909.66	0.256044	0.00633092	0.212477		Des	35.4842	-0.752893	0.00139376	0.0491154		Ddc	185.883	1.01823	1.48333e-05	0.000554378
Mir6990	5.87084	-0.0221642	0.958354	0.975966		Mir6990	5.87084	0.502774	0.326166	0.517347		Mir6990	5.87084	0.420303	0.300529	0.448254		Mir6990	5.87084	-0.134301	0.779486	0.867347		Adi1	597.687	0.313052	0.00637954	0.212653		Slc25a34	142.686	-0.453812	0.00141596	0.049786		Syk	111.666	0.600846	1.48605e-05	0.000554378
Tsen34	776.208	-0.258805	0.000626426	0.0028283		Tsen34	776.208	-0.290102	0.00139059	0.0078729		Tsen34	776.208	-0.359885	8.5e-07	8.87e-06		Tsen34	776.208	-0.366402	7.89553e-06	7.31149e-05		Rpap3	475.328	-0.211437	0.00638661	0.212653		Gabpa	540.128	0.292501	0.00142592	0.0499153		Dnajb11	1110.97	0.285129	1.5162e-05	0.00056415
St8sia3os	6.28522	0.442981	0.274758	0.417942		St8sia3os	6.28522	0.327994	0.566619	0.732521		St8sia3os	6.28522	0.0429303	0.918169	0.952075		St8sia3os	6.28522	0.133717	0.773811	0.863246		Eno2	17441	-0.175998	0.00639386	0.212653		Fkbp10	143.288	-0.318443	0.0014303	0.0499153		Ebf2	12.2713	-5.07858	1.51889e-05	0.00056415
Gjb2	113.808	-0.483144	0.10216	0.198008		Gjb2	113.808	-0.13336	0.700901	0.826932		Gjb2	113.808	-0.84072	0.00316997	0.0111061		Gjb2	113.808	-0.401267	0.205007	0.346075		Cdc42ep4	746.445	0.278409	0.00639605	0.212653		Nfyb	880.486	-0.229485	0.00143102	0.0499153		Otud7b	1584.51	0.65981	1.54674e-05	0.00057324
Itgb2	137.854	-0.0363018	0.805204	0.88022		Itgb2	137.854	0.0498159	0.776999	0.876039		Itgb2	137.854	-0.197612	0.167091	0.288258		Itgb2	137.854	0.060359	0.703363	0.811949		Pigk	1441.14	-0.170414	0.00641876	0.212653		Syne3	53.451	0.718448	0.00143231	0.0499153		Nfyb	880.486	-0.347232	1.57145e-05	0.000581127
Zfp513	420.927	0.0644463	0.353219	0.502352		Zfp513	420.927	0.117784	0.1614	0.321377		Zfp513	420.927	-0.0909496	0.182123	0.308076		Zfp513	420.927	-0.0859956	0.26027	0.41155		Svep1	23.9207	0.974353	0.00642553	0.212653		Fastkd2	364.381	0.22871	0.00143561	0.0499201		Tra2a	1342.75	0.395281	1.62631e-05	0.000600107
Olfr1443	0.0182996	-0.624747	0.930436	NA		Olfr1443	0.0182996	-0.240363	0.977086	NA		Olfr1443	0.0182996	-0.324719	0.962012	NA		Olfr1443	0.0182996	-0.338815	0.964546	NA		F11r	184.517	0.354631	0.00644389	0.212653		A830019L24Rik	6.29152	-1.19947	0.00145292	0.0503234		Lrrc6	117.243	-0.804852	1.63819e-05	0.000603183
Vmn2r-ps129	0.0281759	0.423647	0.952796	NA		Vmn2r-ps129	0.0281759	0.256095	0.975587	NA		Vmn2r-ps129	0.0281759	0.637055	0.925553	NA		Vmn2r-ps129	0.0281759	0.142079	0.985129	NA		Scd1	6188.69	0.512542	0.00645007	0.212653		Ube2d1	881.465	0.217681	0.0014536	0.0503234		Slc41a2	377.731	-0.440587	1.64804e-05	0.000605495
Pcdha5	57.0711	0.5031	0.0127868	0.0368243		Pcdha5	57.0711	0.241382	0.329352	0.520579		Pcdha5	57.0711	0.752058	0.000107848	0.000599456		Pcdha5	57.0711	0.547743	0.0120356	0.036251		Gm4814	5.13105	-1.96393	0.00646681	NA		Lrrc1	236.651	0.452903	0.00147425	0.0509264		Gpld1	1182.66	0.383214	1.65936e-05	0.000608338
Mir384	1.61576	1.38129	0.102613	0.198692		Mir384	1.61576	0.708301	0.527114	0.702282		Mir384	1.61576	2.25194	0.00498817	0.0163245		Mir384	1.61576	1.63972	0.0670491	0.146708		Synrg	1743.14	-0.203153	0.00650471	0.213982		Spop	4370.84	0.142368	0.00148457	0.0511706		Ccsap	1117.27	-0.389239	1.67297e-05	0.00061149
4930434J06Rik	0.0897437	1.03777	0.884704	NA		4930434J06Rik	0.0897437	0.193901	0.981515	NA		4930434J06Rik	0.0897437	0.637055	0.925553	NA		4930434J06Rik	0.0897437	0.142086	0.985128	NA		I730030J21Rik	7.79603	1.55604	0.00651313	NA		Car12	514.808	0.814727	0.0014924	0.0513283		Extl2	1704.2	-0.390852	1.6784e-05	0.00061149
Ccno	30.6682	-0.334228	0.152593	0.26924		Ccno	30.6682	-0.506728	0.101686	0.23058		Ccno	30.6682	-0.650889	0.00695594	0.0215088		Ccno	30.6682	-0.969936	0.000728243	0.00342084		Tbc1d24	2164.06	-0.265889	0.00654296	0.214476		Tubd1	101.879	0.414388	0.00149985	0.051472		Tmem165	531.096	-0.366025	1.67877e-05	0.00061149
Dhdds	1417.54	-0.0290423	0.507275	0.649763		Dhdds	1417.54	-0.194837	0.000267049	0.00199466		Dhdds	1417.54	-0.0808511	0.0571298	0.123489		Dhdds	1417.54	-0.040377	0.395553	0.555718		Pes1	756.471	-0.139798	0.00654843	0.214476		Trim13	181.853	0.452194	0.00150779	0.0516319		Itgb5	978.243	0.400695	1.70007e-05	0.000617921
Zyg11b	4598.59	0.413174	1.44972e-05	0.000108357		Zyg11b	4598.59	0.133698	0.231476	0.412408		Zyg11b	4598.59	0.314391	0.000541925	0.00244274		Zyg11b	4598.59	0.23758	0.0194227	0.0539103		Itgb4	348.907	1.08457	0.00659777	0.215619		Cers2	1466.77	0.511424	0.00151373	0.0517229		Plekhb1	11061.3	1.04387	1.72385e-05	0.000624029
Man1a2	2158.78	0.371171	0.000476114	0.00223002		Man1a2	2158.78	0.325618	0.00897905	0.0351181		Man1a2	2158.78	0.258202	0.010929	0.0314239		Man1a2	2158.78	0.0671512	0.554441	0.699401		Paqr6	107.623	0.686636	0.00664574	0.2166		Wnt2	85.522	0.50438	0.00152485	0.0519902		Tm6sf2	31.1632	1.24713	1.72422e-05	0.000624029
Sim1	1.36225	1.00073	0.613045	0.737055		Sim1	1.36225	1.21793	0.598559	0.755514		Sim1	1.36225	0.637069	0.735343	0.832583		Sim1	1.36225	0.863425	0.681978	0.797902		Gnl3l	4032.84	-0.256002	0.00667144	0.2166		Scarb1	547.245	0.200911	0.00154755	0.0526501		Fyn	2422.74	-0.219934	1.795e-05	0.000648263
Samhd1	328.617	0.198271	0.00971372	0.0293474		Samhd1	328.617	0.0650657	0.489678	0.670693		Samhd1	328.617	0.0235493	0.755024	0.84688		Samhd1	328.617	0.196992	0.0182351	0.051205		Hnrnpul2	5536.84	-0.159527	0.00667681	0.2166		Fem1a	1163.14	-0.161012	0.00156009	0.0527908		B230216N24Rik	92.1247	-0.842719	1.80404e-05	0.000650143
Pde4d	1329.87	0.134141	0.225092	0.359505		Pde4d	1329.87	-0.0516077	0.691828	0.821413		Pde4d	1329.87	-0.0955259	0.366693	0.517875		Pde4d	1329.87	-0.178886	0.13119	0.24673		Lmo3	1526.3	-0.468113	0.0066858	0.2166		Nln	585.839	-0.197628	0.00156093	0.0527908		Inpp5f	2397.59	0.223011	1.83744e-05	0.000660777
Nubp1	358.216	0.129641	0.0541789	0.11977		Nubp1	358.216	0.160716	0.0547658	0.144972		Nubp1	358.216	0.147482	0.0254183	0.0636868		Nubp1	358.216	0.148369	0.0442304	0.105316		Scyl2	548.258	-0.274414	0.00672383	0.21736		Aldh3a1	37.568	0.518122	0.00156472	0.0527908		Rtn4rl2	376.965	-0.799453	1.85984e-05	0.00066742
Hlx	12.1633	-0.378716	0.218073	0.351195		Hlx	12.1633	-0.00695605	0.985203	0.991516		Hlx	12.1633	-0.955209	0.00387308	0.0131429		Hlx	12.1633	-0.554591	0.116055	0.224843		Cyp51	1634.97	0.298946	0.00675739	0.217973		Ctnna3	33.3451	1.0247	0.00156509	0.0527908		BC006965	26.5352	-1.09787	1.87575e-05	0.00067171
Ctdspl2	503.201	0.22068	0.0538136	0.119066		Ctdspl2	503.201	0.0926694	0.495326	0.676085		Ctdspl2	503.201	0.252548	0.0213601	0.0550913		Ctdspl2	503.201	-0.0711893	0.564969	0.707912		Folh1	164.974	0.484053	0.00678959	0.217994		Nmral1	315.611	0.684039	0.00160093	0.0538844		Robo2	1803.07	-0.598811	1.88014e-05	0.000671863
Slc25a25	1260.86	0.0303703	0.683275	0.791636		Slc25a25	1260.86	-0.0211778	0.810431	0.897604		Slc25a25	1260.86	0.0701684	0.325309	0.475263		Slc25a25	1260.86	0.0285411	0.7209	0.823589		Aldh7a1	1598.75	0.205595	0.00679765	0.217994		Apmap	1051.34	-0.216222	0.00161168	0.0541268		Cyth1	1961.74	0.279113	1.93153e-05	0.000688777
Six5	41.7252	0.147878	0.46432	0.611203		Six5	41.7252	0.583555	0.0140718	0.0501847		Six5	41.7252	0.13552	0.491831	0.636579		Six5	41.7252	0.210716	0.336521	0.495109		Pcdha9	59.1579	-0.660951	0.00680857	0.217994		Nlrx1	133.626	-0.403826	0.00161501	0.0541268		Kndc1	2968.85	0.516548	1.94174e-05	0.000690965
Oas1b	11.6578	0.378985	0.372199	0.521959		Oas1b	11.6578	-0.179273	0.731602	0.847619		Oas1b	11.6578	-1.12269	0.0113001	0.0322879		Oas1b	11.6578	-0.469741	0.325395	0.483503		Dusp19	230.22	0.412318	0.00682488	0.217994		Pcyt2	1326.87	0.291546	0.0016359	0.0547107		Clasp2	5733.91	0.307028	1.96198e-05	0.00069602
Sel1l	3961.9	0.247255	0.000193894	0.00102715		Sel1l	3961.9	0.10617	0.173645	0.338452		Sel1l	3961.9	0.259152	4.31e-05	0.000270544		Sel1l	3961.9	0.305464	1.60602e-05	0.000133005		Tacc2	1512.87	-0.207276	0.00683147	0.217994		D7Ertd443e	120.179	0.656705	0.00165926	0.0549294		Tmcc3	1445.82	0.753655	1.96414e-05	0.00069602
Obp2a	0.104598	-0.664648	0.926006	NA		Obp2a	0.104598	-0.173626	0.983447	NA		Obp2a	0.104598	-0.324719	0.962012	NA		Obp2a	0.104598	-0.338815	0.964546	NA		Rnmt	1292.95	-0.207278	0.0068456	0.217994		Acap2	2513.64	0.253617	0.00166059	0.0549294		Smtn	195.798	0.67072	1.99261e-05	0.000704635
Nhlrc1	331.543	-0.461163	1.90487e-08	3.24575e-07		Nhlrc1	331.543	-0.520579	2.92078e-07	7.13886e-06		Nhlrc1	331.543	-0.394303	7.08e-07	7.6e-06		Nhlrc1	331.543	-0.371082	3.21668e-05	0.000238522		Rhoa	2475.29	0.148765	0.00689602	0.218751		Sp100	75.9526	-0.642829	0.00166172	0.0549294		Apod	4436.28	0.994019	2.00355e-05	0.000707033
Pomc	22.6768	-0.902647	0.0326474	0.0795239		Pomc	22.6768	-0.582952	0.247821	0.432077		Pomc	22.6768	-0.799476	0.0493042	0.109399		Pomc	22.6768	-0.325011	0.467605	0.624868		Supt6	3840.29	-0.207202	0.00691694	0.218751		Rrp1b	296.729	0.321669	0.00166211	0.0549294		Dcaf5	1850.12	-0.281916	2.02864e-05	0.0007144
Nkiras2	164.115	0.00516065	0.948979	0.971143		Nkiras2	164.115	0.170444	0.0865092	0.20377		Nkiras2	164.115	-0.0368747	0.645622	0.765287		Nkiras2	164.115	0.00420219	0.962468	0.976552		Atp5a1	16904.5	-0.196681	0.00691735	0.218751		Efhd1	708.772	0.663509	0.00166254	0.0549294		Stxbp6	1632.76	-0.784233	2.04189e-05	0.000717578
Per3	970.641	0.684539	1.38273e-10	4.53827e-09		Per3	970.641	0.677314	6.47921e-08	2.0074e-06		Per3	970.641	0.575549	1.74e-08	3.02e-07		Per3	970.641	0.916174	7.62785e-16	1.19028e-13		Npc1	1915.2	0.401286	0.00692797	0.218751		Ptpn6	89.7049	-0.504152	0.00166337	0.0549294		Ambra1	1468.62	-0.167251	2.04909e-05	0.000718622
Copg2	1600.04	0.216925	0.00224909	0.00848368		Copg2	1600.04	0.052165	0.535601	0.709209		Copg2	1600.04	0.133388	0.0502521	0.111039		Copg2	1600.04	0.0751583	0.324595	0.482513		Nos1ap	1455.33	-0.413465	0.00698367	0.22		Ninj2	50.999	1.04572	0.00166871	0.0549906		Fam189a1	1584.2	-0.457922	2.0739e-05	0.000725823
Ddx26b	1046.61	0.6268	1.69995e-12	8.9734e-11		Ddx26b	1046.61	0.837094	9.02576e-16	2.37692e-13		Ddx26b	1046.61	0.668653	3.71e-15	3.86e-13		Ddx26b	1046.61	0.687981	4.212e-13	3.34971e-11		Map2k4	4201.07	-0.281918	0.00699698	0.22		Fgl2	29.6252	-1.02836	0.00168566	0.0554334		Tdrd6	26.7159	1.09263	2.11372e-05	0.000738235
Apoa1bp	867.775	-0.29253	0.000394358	0.00190012		Apoa1bp	867.775	-0.346269	0.000424069	0.00293304		Apoa1bp	867.775	-0.387938	1.02e-06	1.04e-05		Apoa1bp	867.775	-0.335463	0.000159833	0.00094148		Apln	631.769	0.526161	0.00702133	0.220302		Prpsap1	690.355	0.250295	0.00169474	0.0556158		Rbm10	1040.81	0.268846	2.13579e-05	0.000744414
Zfp236	1023.76	0.160493	0.057876	0.126404		Zfp236	1023.76	0.229377	0.0216152	0.0703547		Zfp236	1023.76	0.29587	0.000256628	0.00127551		Zfp236	1023.76	0.296592	0.0010459	0.00462594		Hmha1	173.832	0.340241	0.00705192	0.220332		Etv3	608.292	0.202906	0.00171505	0.0561652		Zcchc16	53.5557	-0.913853	2.1768e-05	0.000754953
Lrrc10b	756.262	-1.95455	3.36923e-05	0.000223555		Lrrc10b	756.262	-1.91981	0.000531497	0.00350453		Lrrc10b	756.262	-0.692314	0.121552	0.224635		Lrrc10b	756.262	-2.94974	7.05143e-09	1.77926e-07		Cirbp	1108.74	-0.279088	0.00706254	0.220332		Tesk1	1557.17	-0.243897	0.00176641	0.0576218		Lipa	454.227	0.438859	2.18027e-05	0.000754953
Mthfd1	823.636	-0.0626833	0.167586	0.288819		Mthfd1	823.636	-0.0830533	0.137652	0.286909		Mthfd1	823.636	-0.0325871	0.461699	0.608492		Mthfd1	823.636	0.0207874	0.673825	0.791851		Atp6v1h	3126.17	-0.262509	0.00706657	0.220332		H2-T22	20.1685	0.689034	0.00176685	0.0576218		Rhoa	2475.29	0.211965	2.18234e-05	0.000754953
Ube2d2a	1573.88	-0.31075	2.13626e-09	4.96108e-08		Ube2d2a	1573.88	-0.392903	2.93457e-10	2.05669e-08		Ube2d2a	1573.88	-0.350156	2.55e-12	1.33e-10		Ube2d2a	1573.88	-0.453206	8.51049e-16	1.31646e-13		Abca7	528.86	0.365333	0.00709764	0.220735		G6pc3	832.593	-0.217852	0.00178938	0.0581807		Lancl2	1608.35	-0.385385	2.18382e-05	0.000754953
Chd2	1292.32	0.154614	0.0940817	0.185792		Chd2	1292.32	0.0758659	0.48601	0.667826		Chd2	1292.32	0.270456	0.00217127	0.0080484		Chd2	1292.32	0.243306	0.0136699	0.0402339		Ddb1	4586.16	-0.164365	0.00711674	0.220735		Ndnf	148.564	-0.854833	0.00179307	0.0581807		Cdc42se2	3246.39	-0.33725	2.19687e-05	0.000757153
Gm30551	1.29511	-0.669538	0.648876	0.764881		Gm30551	1.29511	0.795742	0.643299	0.787938		Gm30551	1.29511	-0.324726	0.816722	0.888493		Gm30551	1.29511	0.384059	0.806177	0.88427		Gm3219	19.0223	0.85559	0.00712417	0.220735		Zfp385b	735.514	0.268308	0.00179506	0.0581807		Manf	814.791	0.436433	2.19911e-05	0.000757153
Noxo1	39.6627	0.223723	0.153887	0.270691		Noxo1	39.6627	0.498551	0.00919527	0.0358027		Noxo1	39.6627	0.0715566	0.649993	0.769294		Noxo1	39.6627	0.303925	0.076934	0.163412		Pik3r4	824.542	-0.173531	0.00714139	0.220735		Tomm20	6018.11	-0.160002	0.00180044	0.0582353		Clu	17639.7	0.394777	2.20373e-05	0.00075721
Ints1	1689.3	0.529754	4.71679e-21	1.67814e-18		Ints1	1689.3	0.516751	8.27326e-15	1.84356e-12		Ints1	1689.3	0.461388	1.5e-17	2.81e-15		Ints1	1689.3	0.495698	2.2434e-16	3.80075e-14		Rasgrp1	11366	-0.305344	0.00715618	0.220735		Lncppara	100.477	-0.532857	0.00180667	0.0582937		Rab12	1784.88	-0.262764	2.24099e-05	0.000766908
1700093K21Rik	4.82415	1.66466	0.000331855	0.00163755		1700093K21Rik	4.82415	0.864608	0.144993	0.297972		1700093K21Rik	4.82415	0.994609	0.0387042	0.0900953		1700093K21Rik	4.82415	0.615418	0.262529	0.414238		Aldh1l1	1377.56	0.276842	0.0071808	0.220735		Pcgf2	402.305	-0.358223	0.00181618	0.0582937		Trpc5	507.212	-1.00427	2.241e-05	0.000766908
Itih3	624.757	0.140864	0.36368	0.51267		Itih3	624.757	0.372485	0.0404642	0.115467		Itih3	624.757	0.188443	0.203252	0.335762		Itih3	624.757	0.383985	0.0201919	0.0557322		Sypl	901.552	0.353758	0.00718293	0.220735		Zfp503	91.3749	0.682841	0.00181668	0.0582937		Fam131a	7165.93	-0.600465	2.24629e-05	0.000767174
Nxf2	2.04135	0.631458	0.353251	0.502357		Nxf2	2.04135	0.130314	0.88718	0.940363		Nxf2	2.04135	0.136495	0.847595	0.908432		Nxf2	2.04135	-0.367243	0.666061	0.78601		Hprt	2481.8	-0.266025	0.00720878	0.221074		Pdcd4	1557.1	-0.179899	0.00181705	0.0582937		Hsd17b12	1571.21	0.239689	2.25931e-05	0.000770072
Krt1	66.7781	-0.856049	3.14119e-06	2.87441e-05		Krt1	66.7781	-1.01694	1.93264e-05	0.000229448		Krt1	66.7781	-0.755212	2.32e-05	0.000158174		Krt1	66.7781	-0.986325	1.9625e-06	2.26989e-05		2900011O08Rik	5120.22	-0.199281	0.00727164	0.221829		Rnf13	2647.24	0.36952	0.00183209	0.0586566		Tgfbi	84.2017	1.06724	2.26874e-05	0.000771734
Hoxb5	2.39514	22.1347	NA	NA		Hoxb5	2.39514	34.5495	NA	NA		Hoxb5	2.39514	34.34	NA	NA		Hoxb5	2.39514	4.06469	NA	NA		Ambra1	1468.62	-0.117416	0.00727306	0.221829		Alkbh3	178.555	-0.320204	0.00185136	0.0591535		Ranbp17	110.831	-0.577408	2.28384e-05	0.000775317
Amdhd2	209.387	-0.107833	0.28295	0.427044		Amdhd2	209.387	0.0331974	0.78406	0.880288		Amdhd2	209.387	-0.194441	0.0476113	0.106396		Amdhd2	209.387	-0.137123	0.211374	0.354161		Sfxn5	3646.49	0.24662	0.00727797	0.221829		Zhx2	475.449	0.305457	0.00186023	0.0592056		Sdf2l1	196.789	0.762093	2.36508e-05	0.000798887
Scyl1	1290.03	0.0495665	0.308472	0.454897		Scyl1	1290.03	0.036775	0.529265	0.704032		Scyl1	1290.03	-0.00255474	0.956745	0.974914		Scyl1	1290.03	0.104009	0.0475564	0.111651		Tmem176b	520.396	0.342938	0.00730655	0.222247		Dcaf7	4427.23	-0.214441	0.00186435	0.0592056		Zfp862-ps	244.955	0.433875	2.36687e-05	0.000798887
Elmod3	463.905	-0.103727	0.125531	0.232007		Elmod3	463.905	-0.209885	0.0118238	0.0438187		Elmod3	463.905	-0.137698	0.0369225	0.0867934		Elmod3	463.905	0.14922	0.0399357	0.0969455		6720483E21Rik	13.5159	0.866479	0.00741089	0.223894		Gstt2	39.3667	-0.504005	0.00186666	0.0592056		Exoc6b	2363.89	0.354685	2.36739e-05	0.000798887
Capn3	170.573	0.10406	0.550041	0.686259		Capn3	170.573	0.0748014	0.719508	0.839542		Capn3	170.573	-0.132458	0.433853	0.583604		Capn3	170.573	-0.0554518	0.769278	0.859914		Mapkapk3	51.7542	0.558316	0.00741345	0.223894		Tecpr2	1857.82	-0.189179	0.00186803	0.0592056		Dalir	56.1206	-0.991203	2.37858e-05	0.000801073
Crb3	9.1566	-1.01888	0.0434773	0.100261		Crb3	9.1566	-0.802436	0.190191	0.360531		Crb3	9.1566	-0.86792	0.0739293	0.15144		Crb3	9.1566	-0.288254	0.584917	0.723984		Zfp28	184.673	-0.339072	0.00742205	0.223894		Aoc2	94.6211	0.474491	0.00187361	0.0592634		Bag3	221.453	0.641608	2.39743e-05	0.000805821
Fanca	94.5725	0.0377208	0.842993	0.905337		Fanca	94.5725	0.331683	0.168664	0.331774		Fanca	94.5725	0.326168	0.0792958	0.160447		Fanca	94.5725	0.26684	0.199271	0.338636		Scn2a1	5990.59	-0.382226	0.00743101	0.223894		Paip2	2422.15	0.15805	0.00188381	0.0594663		Mro	245.683	0.384814	2.41638e-05	0.000810584
Lama1	51.4767	0.737969	0.00568735	0.0186596		Lama1	51.4767	0.739932	0.0196602	0.0653999		Lama1	51.4767	0.20649	0.433024	0.582857		Lama1	51.4767	0.249397	0.395867	0.555983		Orai1	121.009	0.397526	0.00743566	0.223894		Hspbap1	115.08	0.333339	0.00190294	0.0598347		Eif2ak3	617.08	0.250313	2.42513e-05	0.000811917
Tmem86a	251.041	-0.115909	0.23629	0.372904		Tmem86a	251.041	-0.0896968	0.447985	0.633558		Tmem86a	251.041	-0.37988	7.71e-05	0.000449056		Tmem86a	251.041	-0.451658	3.143e-05	0.000233839		Minpp1	1017.03	-0.185671	0.00750553	0.224977		Wdr92	192.442	0.269346	0.00190619	0.0598347		Sppl3	1314.78	-0.213436	2.53192e-05	0.000846001
Xaf1	143.546	-0.452418	0.0284492	0.0712391		Xaf1	143.546	-0.282635	0.245756	0.429372		Xaf1	143.546	-0.399687	0.0430602	0.0982191		Xaf1	143.546	-0.150546	0.494385	0.648038		Zbtb48	189.699	0.27306	0.00752386	0.224977		Gbp3	131.193	-0.938752	0.00190687	0.0598347		Neu4	206.081	0.4875	2.53828e-05	0.000846459
Josd1	1550.51	-0.0924087	0.131957	0.24108		Josd1	1550.51	-0.0885935	0.223694	0.402571		Josd1	1550.51	-0.106716	0.069973	0.145079		Josd1	1550.51	-0.261994	7.59912e-05	0.000496076		Apba2	3923.82	-0.223906	0.00752676	0.224977		Nxt1	126.945	0.396051	0.00191764	0.0600529		Plekhg3	530.363	0.991502	2.55227e-05	0.000849456
Cpne2	521.487	-0.374445	0.128558	0.236301		Cpne2	521.487	-0.168124	0.560711	0.728325		Cpne2	521.487	-0.262989	0.263187	0.406907		Cpne2	521.487	-0.14458	0.582106	0.721557		1110038F14Rik	254.266	0.255344	0.00754518	0.224977		Sc5d	1101.62	0.253813	0.00193801	0.0605705		Polb	739.821	0.330328	2.5735e-05	0.000854846
AI464131	800.802	0.0667709	0.431968	0.580794		AI464131	800.802	0.247685	0.0135808	0.0489772		AI464131	800.802	-0.024584	0.763856	0.853316		AI464131	800.802	0.431025	1.91975e-06	2.23497e-05		Lhfpl5	50.7957	-0.487917	0.00754695	0.224977		Fundc1	850.059	0.175484	0.00194979	0.0608182		Sub1	3871.23	-0.343409	2.57968e-05	0.000855226
Mir3113	4.2545	0.594597	0.284074	0.42843		Mir3113	4.2545	0.289993	0.678912	0.812627		Mir3113	4.2545	1.08198	0.0409441	0.0943958		Mir3113	4.2545	1.46307	0.0104132	0.0322382		Sh3gl2	6979.08	-0.310198	0.00763636	0.227189		2410006H16Rik	299.833	-0.363894	0.00196974	0.0613188		Josd2	635.358	0.742605	2.59888e-05	0.00085991
Ly6c2	1.59795	0.813093	0.260295	0.40133		Ly6c2	1.59795	-1.23953	0.322032	0.513037		Ly6c2	1.59795	-0.617294	0.458601	0.605603		Ly6c2	1.59795	-1.87533	0.104845	0.207485		Msmo1	2193.38	0.345014	0.00765436	0.227272		Shd	361.322	-0.403632	0.00197934	0.061496		Adam1a	148.239	0.679963	2.6224e-05	0.000866004
Crygn	11.1945	-0.940162	0.087642	0.17559		Crygn	11.1945	-0.838412	0.206674	0.381438		Crygn	11.1945	-0.571554	0.275319	0.421058		Crygn	11.1945	0.0184567	0.974459	0.984085		Hist2h2be	209.206	0.376389	0.00772308	0.228858		Snora5c	2.74512	2.01608	0.00198861	NA		Sorbs3	752.681	0.73924	2.63223e-05	0.000866401
Chmp2a	1414.08	-0.466187	1.89762e-08	3.23651e-07		Chmp2a	1414.08	-0.450525	4.22793e-06	6.52047e-05		Chmp2a	1414.08	-0.479933	1.47e-09	3.58e-08		Chmp2a	1414.08	-0.37516	2.36129e-05	0.00018399		Glb1	423.313	-0.260258	0.00776223	0.229469		Oas3	2.04336	-3.12028	0.00199088	NA		Pdcd4	1557.1	-0.270305	2.63381e-05	0.000866401
Dnase1	50.1739	0.202479	0.198835	0.327629		Dnase1	50.1739	0.243505	0.280148	0.467846		Dnase1	50.1739	0.3528	0.0256204	0.0641008		Dnase1	50.1739	0.301942	0.0883439	0.182322		D7Ertd443e	120.179	0.67462	0.00778716	0.229469		Car14	271.164	0.77317	0.00199225	0.061744		Galnt7	285.807	0.534729	2.66545e-05	0.000873503
Zfand1	246.017	0.110467	0.101472	0.197169		Zfand1	246.017	0.0924857	0.271861	0.45867		Zfand1	246.017	-0.0863151	0.201254	0.333205		Zfand1	246.017	-0.165607	0.0300833	0.0771556		Tmem88	113.716	0.592245	0.00778982	0.229469		A830052D11Rik	19.075	-0.745281	0.00199516	0.061744		Rbm24	295.846	-0.794835	2.6732e-05	0.000873503
Rnf208	1729.78	-0.0812338	0.29084	0.436126		Rnf208	1729.78	-0.155945	0.0863243	0.203417		Rnf208	1729.78	-0.278056	0.000165401	0.000874073		Rnf208	1729.78	-0.353726	1.92825e-05	0.000155205		Fa2h	1018.62	0.931671	0.00788746	0.229838		Aldh3b2	15.7807	-1.09366	0.00200678	0.0619038		Scara3	790.682	0.548914	2.67408e-05	0.000873503
4921515E04Rik	0.0515108	-0.147696	0.983535	NA		4921515E04Rik	0.0515108	1.20876	0.885154	NA		4921515E04Rik	0.0515108	0.156168	0.981725	NA		4921515E04Rik	0.0515108	0.142072	0.985129	NA		Sox10	1178.68	0.645831	0.00789388	0.229838		Mpg	245.267	-0.206879	0.00200818	0.0619038		Jsrp1	68.5682	-1.10802	2.67598e-05	0.000873503
Gm10421	11.2439	-0.0554566	0.91801	0.952459		Gm10421	11.2439	0.255378	0.688005	0.819045		Gm10421	11.2439	-0.341826	0.515218	0.658599		Gm10421	11.2439	-3.79937	2.6268e-05	0.000201501		Fgd5	179.642	0.463083	0.00791389	0.229838		Fsd1l	703.629	0.318091	0.00202361	0.0622441		Pacs2	3450.39	0.738438	2.70054e-05	0.000879826
Shisa4	1689.48	-0.23646	0.00638443	0.0205747		Shisa4	1689.48	-0.124343	0.222298	0.400888		Shisa4	1689.48	-0.237461	0.00414742	0.0139594		Shisa4	1689.48	-0.219851	0.0176788	0.0498934		Lix1	823.736	0.220703	0.00792955	0.229838		Plcg1	1329.67	0.141434	0.00202712	0.0622441		Ephb3	424.959	-0.608711	2.76496e-05	0.00089909
Gm3143	0.156871	1.23581	0.862624	NA		Gm3143	0.156871	-0.131006	0.98751	NA		Gm3143	0.156871	0.156168	0.981725	NA		Gm3143	0.156871	0.359517	0.962375	NA		Amer3	709.503	-0.322112	0.0079366	0.229838		Irf4	10.7637	1.02237	0.00204541	0.0626833		Mn1	664.615	-0.51994	2.82158e-05	0.000914342
Polr2l	220.084	-0.300047	0.00107456	0.00450089		Polr2l	220.084	-0.180847	0.108481	0.241051		Polr2l	220.084	-0.196903	0.0270434	0.0670243		Polr2l	220.084	-0.171282	0.0859517	0.178288		Gnaz	999.064	-0.247935	0.0079394	0.229838		Ing2	511.332	-0.245674	0.00206048	0.0629156		Ermn	2214.52	0.996826	2.82522e-05	0.000914342
Acacb	124.336	0.230146	0.130593	0.23898		Acacb	124.336	0.17477	0.342171	0.53425		Acacb	124.336	0.0455817	0.759328	0.84994		Acacb	124.336	0.325526	0.0472811	0.111255		Gprasp1	11066.1	-0.230281	0.00796852	0.229838		Tmem98	247.844	0.758181	0.00206097	0.0629156		Ipo9	3456.38	-0.244825	2.82803e-05	0.000914342
Glra2	254.477	-0.392988	0.0750758	0.155402		Glra2	254.477	-0.939942	0.000332969	0.00238653		Glra2	254.477	-0.196381	0.350904	0.502077		Glra2	254.477	-0.335253	0.155194	0.280792		Lmbr1	636.005	-0.231777	0.00797659	0.229838		Ifit1	85.3538	-1.28049	0.0020759	0.0632488		Sgk3	295.594	0.747239	2.92289e-05	0.000943214
Vgll3	38.7319	1.26415	0.0119569	0.0348497		Vgll3	38.7319	0.580381	0.332481	0.524349		Vgll3	38.7319	0.452035	0.354531	0.505588		Vgll3	38.7319	0.33159	0.544427	0.690589		Meox1	21.5772	1.05014	0.00798262	0.229838		Gjc2	343.875	1.1216	0.00208507	0.0634053		Gid8	1264.35	-0.186162	2.93463e-05	0.000945206
Khdc1b	0.115567	0.741139	0.917415	NA		Khdc1b	0.115567	-0.085664	0.991833	NA		Khdc1b	0.115567	0.940694	0.890158	NA		Khdc1b	0.115567	1.32654	0.861591	NA		Prdm11	36.7205	-0.683024	0.00798614	0.229838		Neurl1a	3457.93	-0.197124	0.00209778	0.063669		Rragd	2292.37	-0.621831	2.96198e-05	0.000952209
En1	1.03881	0.521818	0.823696	0.891556		En1	1.03881	-0.228055	0.933624	NA		En1	1.03881	0.156171	0.944187	NA		En1	1.03881	0.382528	0.878102	0.930626		Sdf4	4911.84	-0.120375	0.00798623	0.229838		Mfap4	32.8344	-0.861181	0.00210311	0.0637079		Elfn1	525.471	-0.55839	2.98689e-05	0.000958401
Shank2	2687.48	0.3106	0.0234481	0.0607954		Shank2	2687.48	0.424535	0.00814129	0.0323733		Shank2	2687.48	0.191056	0.143873	0.256162		Shank2	2687.48	0.0688849	0.63759	0.764498		Slc6a9	1055.99	0.490316	0.00799522	0.229838		Cry2	2951.29	-0.164598	0.0021356	0.0645682		Mapk1	10981.3	-0.39676	3.02551e-05	0.000968962
Snord35a	2.43606	-0.104978	0.848419	0.909024		Snord35a	2.43606	-0.622363	0.413419	0.604028		Snord35a	2.43606	-0.429294	0.449666	0.597194		Snord35a	2.43606	0.289561	0.616554	0.749275		Tnfrsf1b	111.955	0.427602	0.00800239	0.229838		Zbp1	6.10385	-2.30891	0.00214651	0.0647737		Txndc16	1518.71	0.262373	3.03537e-05	0.00097029
Rell1	359.968	-0.422565	0.00364092	0.0126922		Rell1	359.968	-0.413943	0.0159922	0.0554921		Rell1	359.968	-0.125851	0.363583	0.514779		Rell1	359.968	0.148038	0.3377	0.496476		Acsf2	311.057	0.280773	0.00805879	0.230025		D930048N14Rik	151.43	0.615616	0.00215554	0.0649217		Git2	693.929	0.235626	3.04195e-05	0.000970566
4930413E15Rik	0.0539063	-0.120529	0.986563	NA		4930413E15Rik	0.0539063	0.201639	0.980777	NA		4930413E15Rik	0.0539063	0.156168	0.981725	NA		4930413E15Rik	0.0539063	0.142073	0.985129	NA		Smg6	954.644	-0.186743	0.0080864	0.230025		Bmp15	1.76489	-2.89358	0.00216016	NA		Car2	4624.17	0.763319	3.08418e-05	0.000981265
Gm20257	26.6191	0.116077	0.61839	0.740876		Gm20257	26.6191	-0.19744	0.506722	0.685396		Gm20257	26.6191	0.020131	0.930221	0.959023		Gm20257	26.6191	-0.0268706	0.917193	0.952366		Plcl2	1513.65	-0.309616	0.00810994	0.230025		9030612E09Rik	24.2079	-0.665441	0.00216396	0.0649288		Csrnp2	546.636	-0.356374	3.08705e-05	0.000981265
Irak3	26.9956	-0.565852	0.0212732	0.0561552		Irak3	26.9956	-0.78868	0.0117232	0.0435479		Irak3	26.9956	-0.391263	0.0983479	0.190249		Irak3	26.9956	-0.138631	0.595473	0.731881		Champ1	755.004	-0.18817	0.00812058	0.230025		Clk1	2333.86	0.428947	0.00216402	0.0649288		Cntn2	4014.26	0.771415	3.10282e-05	0.000984436
Pgrmc2	1709.53	-0.429408	4.9472e-17	7.45812e-15		Pgrmc2	1709.53	-0.38492	3.28799e-10	2.27683e-08		Pgrmc2	1709.53	-0.371956	4.06e-14	3.24e-12		Pgrmc2	1709.53	-0.389586	1.77126e-12	1.167e-10		Macrod2	354.709	-0.350465	0.00812096	0.230025		Fancm	257.902	-0.295461	0.00218293	0.0653718		Por	1413.97	0.254771	3.11806e-05	0.000987426
Prkcdbp	318.567	-0.68973	2.02849e-07	2.58487e-06		Prkcdbp	318.567	-0.367599	0.018823	0.0630179		Prkcdbp	318.567	-0.533686	2.6e-05	0.000174601		Prkcdbp	318.567	-0.473427	0.000860061	0.00393295		Smpdl3a	568.648	0.227102	0.00812345	0.230025		Ppp1r14a	255.697	1.05223	0.00218845	0.0654126		Fbxo11	2757	-0.289659	3.15255e-05	0.000996489
Map4k2	1487.28	0.657198	6.97884e-16	7.80796e-14		Map4k2	1487.28	0.772036	6.35065e-16	1.82043e-13		Map4k2	1487.28	0.630445	5.81e-16	7.48e-14		Map4k2	1487.28	0.695011	1.32145e-15	1.95894e-13		Suv39h1	510.353	-0.219482	0.00812762	0.230025		Dlx6os1	365.438	0.496074	0.00220091	0.0656605		Dusp11	1748.01	0.397511	3.16086e-05	0.000997258
Gm6583	2.35117	1.05179	0.142679	0.256244		Gm6583	2.35117	-0.336454	0.747287	0.856793		Gm6583	2.35117	0.605071	0.404947	0.556042		Gm6583	2.35117	0.464235	0.569106	0.711159		Adar	4061.9	-0.197939	0.00813783	0.230025		Rara	325.259	0.499135	0.00221072	0.0658285		Zfp777	541.858	-0.268796	3.20842e-05	0.00101039
Mpc1	782.373	-0.188296	0.00644123	0.0207315		Mpc1	782.373	-0.202762	0.014452	0.0511796		Mpc1	782.373	-0.302245	6.08e-06	4.9e-05		Mpc1	782.373	-0.240176	0.00131191	0.00564335		Zfp110	326.442	0.290397	0.00815194	0.230025		Nipal4	134.917	0.934643	0.00222608	0.0661607		Cdc40	947.134	-0.382608	3.27855e-05	0.00103056
Pbdc1	311.472	-0.354078	0.00735168	0.0231549		Pbdc1	311.472	-0.343886	0.0287775	0.0882467		Pbdc1	311.472	-0.214768	0.089403	0.176241		Pbdc1	311.472	-0.169122	0.231922	0.378814		Ube4b	2287.37	-0.169081	0.00818997	0.230025		Gm5512	9.39343	1.01809	0.00223676	0.066353		Nudcd3	3047.88	-0.219589	3.29446e-05	0.00103281
Meis2	2044.46	-0.324113	0.0585076	0.127454		Meis2	2044.46	-0.22551	0.260837	0.446134		Meis2	2044.46	-0.38767	0.0176108	0.0468249		Meis2	2044.46	-1.02616	2.0918e-08	4.47249e-07		Sybu	1597.75	-0.190269	0.00821124	0.230025		Cav3	4.17777	2.96635	0.00223713	NA		Hist1h2be	76.4394	0.873427	3.2979e-05	0.00103281
Asrgl1	3204.49	-0.268081	0.000787594	0.00344323		Asrgl1	3204.49	0.0151509	0.871375	0.932491		Asrgl1	3204.49	-0.269508	0.000407502	0.00190808		Asrgl1	3204.49	-0.0966549	0.256485	0.407303		Vps4a	1978.14	-0.170483	0.00822554	0.230025		Cldn11	3609.46	0.806836	0.00224956	0.0664352		Fam234a	419.392	0.696142	3.30597e-05	0.00103343
Urb1	307.777	0.442562	9.2501e-10	2.35071e-08		Urb1	307.777	0.469955	8.2061e-08	2.43396e-06		Urb1	307.777	0.407143	8.89e-09	1.69e-07		Urb1	307.777	0.41759	1.16416e-07	2.04033e-06		Hadh	543.331	0.306	0.00829268	0.230025		Aars	3516.27	-0.166186	0.00225205	0.0664352		Pmp22	571.672	0.817947	3.31694e-05	0.00103496
Slc7a10	679.775	0.187119	0.0709872	0.148932		Slc7a10	679.775	0.474956	9.69261e-05	0.000863935		Slc7a10	679.775	0.153818	0.121978	0.225259		Slc7a10	679.775	0.291736	0.00854154	0.0274731		Mmp11	36.2512	0.590321	0.00829445	0.230025		Ltn1	1380.03	0.201499	0.00225218	0.0664352		Slc9a3r1	945.256	0.339578	3.34997e-05	0.00104335
Robo2	1803.07	0.337343	0.00738699	0.0232373		Robo2	1803.07	0.00728689	0.960726	0.979089		Robo2	1803.07	0.236317	0.0493055	0.109399		Robo2	1803.07	-0.261469	0.0525563	0.120932		Ercc4	536.366	-0.179909	0.00829953	0.230025		Trmt2b	306.578	0.209208	0.00225675	0.0664454		C2cd4c	297.301	-0.716137	3.42898e-05	0.00106565
Fam26e	127.173	-0.193575	0.253828	0.3937		Fam26e	127.173	-0.539075	0.00978714	0.03766		Fam26e	127.173	-0.608327	0.000267883	0.00132463		Fam26e	127.173	-0.551806	0.00319814	0.0119974		Synj1	8619.14	-0.327822	0.00830976	0.230025		Cnst	974.274	0.224036	0.00226651	0.0666083		Gdf10	166.585	0.573013	3.43412e-05	0.00106565
Cacna2d1	3584.69	0.338367	0.0059331	0.0193375		Cacna2d1	3584.69	0.179395	0.213085	0.389145		Cacna2d1	3584.69	0.11931	0.309157	0.457754		Cacna2d1	3584.69	-0.337849	0.0101592	0.0316334		Exoc7	1289.64	-0.170562	0.00831748	0.230025		Ubl3	3020.16	0.16635	0.00227478	0.0667269		Osbp2	1775.64	-0.460186	3.45187e-05	0.00106777
Gtf3c1	2699.2	0.247003	0.00011289	0.00063996		Gtf3c1	2699.2	0.14821	0.0495187	0.134545		Gtf3c1	2699.2	0.316788	2.21e-07	2.78e-06		Gtf3c1	2699.2	0.381007	2.43673e-08	5.16026e-07		Klf15	603.247	-0.352011	0.00832351	0.230025		Phka2	583.531	-0.161505	0.00230291	0.0673359		Wnt7b	687.5	-0.651948	3.45354e-05	0.00106777
Thoc7	691.686	-0.16391	0.0222735	0.0582604		Thoc7	691.686	-0.226711	0.00856093	0.0337674		Thoc7	691.686	-0.174906	0.0114559	0.03269		Thoc7	691.686	-0.204083	0.00858152	0.0275803		Lrp11	3487.2	-0.252434	0.00832932	0.230025		Pla2g16	1072.18	0.421943	0.00230435	0.0673359		Elovl1	359.684	0.664396	3.46278e-05	0.00106838
Frmpd4	1670.72	0.456425	0.000118691	0.000670069		Frmpd4	1670.72	0.128781	0.35579	0.548809		Frmpd4	1670.72	0.445628	8.26e-05	0.000475733		Frmpd4	1670.72	0.293448	0.0205277	0.0565101		Lrrc1	236.651	0.457425	0.00833019	0.230025		9330117O12Rik	58.2844	1.16667	0.00230837	0.0673359		9530077C05Rik	150.44	0.465626	3.47136e-05	0.00106838
Cyp4a14	0.0188326	0.435277	0.951501	NA		Cyp4a14	0.0188326	0.236654	0.97744	NA		Cyp4a14	0.0188326	0.156168	0.981725	NA		Cyp4a14	0.0188326	0.142079	0.985129	NA		Zfhx2os	156.964	0.883142	0.00833577	0.230025		Krt10	128.288	0.551308	0.00231539	0.0673452		Ptprs	7691.09	-0.295752	3.48264e-05	0.00106838
Alg14	162.811	-0.377954	0.000263764	0.00134175		Alg14	162.811	-0.132351	0.290686	0.479812		Alg14	162.811	-0.115612	0.244612	0.385667		Alg14	162.811	-0.0606607	0.584591	0.723731		Hk1	8105.31	-0.222743	0.00835213	0.230025		2810468N07Rik	615.75	0.544927	0.00231724	0.0673452		Ankrd6	695.893	-0.604516	3.48463e-05	0.00106838
Nom1	501.915	0.0452341	0.387007	0.536382		Nom1	501.915	-0.0711352	0.278697	0.466445		Nom1	501.915	-0.00617983	0.904616	0.944219		Nom1	501.915	-0.0325505	0.573916	0.715093		Ccdc90b	232.619	0.249061	0.0083871	0.230025		Rab40c	820.006	0.19777	0.00232414	0.0674215		Lrch3	890.815	0.397595	3.49115e-05	0.00106838
Lman2	1609.42	-0.0362941	0.461288	0.608698		Lman2	1609.42	0.0321607	0.584868	0.745917		Lman2	1609.42	0.0927625	0.0500128	0.110609		Lman2	1609.42	0.169323	0.00134306	0.00575147		Aifm2	167.217	0.263086	0.0083891	0.230025		Tnnc1	61.6369	-0.71021	0.00234039	0.0676055		Kcnh3	2293.28	-0.489761	3.49886e-05	0.00106838
Mir7668	0.120152	1.56227	0.826846	NA		Mir7668	0.120152	1.30873	0.875668	NA		Mir7668	0.120152	0.637055	0.925553	NA		Mir7668	0.120152	1.5363	0.840057	NA		Btc	13.3429	-0.996424	0.00839395	0.230025		Aldob	59.4782	-0.555675	0.00234219	0.0676055		Gm4285	62.1978	-0.638663	3.49958e-05	0.00106838
Pla1a	31.6853	0.17718	0.422646	0.572171		Pla1a	31.6853	-0.0621659	0.822516	0.904705		Pla1a	31.6853	0.243077	0.258253	0.401063		Pla1a	31.6853	0.508265	0.0308326	0.0786805		A230009B12Rik	44.9676	1.12656	0.00851248	0.232846		Wdr6	2806.07	-0.491447	0.00234336	0.0676055		Abcc4	334.983	0.567165	3.52513e-05	0.00107425
Jade1	698.59	0.0873608	0.329545	0.476996		Jade1	698.59	0.108885	0.305483	0.495022		Jade1	698.59	0.233969	0.00638034	0.0199922		Jade1	698.59	0.152463	0.112655	0.219609		Il33	1849.39	0.551031	0.00853687	0.233086		Foxo6	323.248	0.721344	0.00238169	0.0685856		Stard13	442.355	0.478496	3.58931e-05	0.00109185
Tsen54	136.483	0.0280507	0.806283	0.881018		Tsen54	136.483	0.275561	0.0444153	0.123973		Tsen54	136.483	0.156926	0.156427	0.273334		Tsen54	136.483	0.103298	0.405819	0.565629		Necap2	568.369	0.301825	0.00856366	0.23323		Snhg1	186.378	-0.354774	0.00238897	0.0686667		Dip2a	1985.66	0.425537	3.60045e-05	0.00109327
Nat8f1	139.082	-0.112415	0.256735	0.39717		Nat8f1	139.082	0.170219	0.154563	0.311509		Nat8f1	139.082	-0.181524	0.0634031	0.134179		Nat8f1	139.082	-0.00410613	0.969662	0.981273		Noa1	334.682	-0.265902	0.00860602	0.23323		Otud7b	1584.51	0.418689	0.00240152	0.0686667		Myo1e	410.298	0.532989	3.6185e-05	0.00109679
Tcf12	975.78	0.217787	0.00212809	0.0081046		Tcf12	975.78	0.295217	0.000437999	0.00300324		Tcf12	975.78	0.183815	0.00706519	0.0217962		Tcf12	975.78	0.171406	0.0247644	0.0660075		Ube2z	1931.73	-0.178327	0.0086596	0.23323		Stac3	37.4954	0.686211	0.00240608	0.0686667		Errfi1	844.896	0.511418	3.78274e-05	0.00114453
Smoc2	382.972	0.817043	0.000429999	0.00204909		Smoc2	382.972	0.729675	0.00758455	0.0306361		Smoc2	382.972	-0.758484	0.000970824	0.00403392		Smoc2	382.972	-1.6101	2.4651e-09	7.17703e-08		Vdac1	8514.34	-0.193423	0.0086653	0.23323		A330049N07Rik	48.0934	0.910714	0.00240887	0.0686667		Kcnv1	1119.58	-0.786623	3.79016e-05	0.00114474
BC017643	412.266	-0.100407	0.204055	0.334033		BC017643	412.266	0.0669022	0.479762	0.66191		BC017643	412.266	-0.00354039	0.962976	0.9784		BC017643	412.266	0.184707	0.0290172	0.0749508		Ostm1	1213.08	-0.164815	0.00867503	0.23323		Cox7b2	5.94686	-1.31309	0.00241166	0.0686667		Cry2	2951.29	-0.245113	3.86343e-05	0.00116479
Proser3	50.674	0.0963849	0.574762	0.705523		Proser3	50.674	0.426308	0.0377501	0.109265		Proser3	50.674	0.565979	0.000527882	0.00238749		Proser3	50.674	0.542635	0.00284081	0.0108608		Lancl1	3324.58	-0.189345	0.00872148	0.23323		Snap29	601.933	0.202901	0.00241335	0.0686667		Dhx16	504.959	0.287907	3.89032e-05	0.00117082
Hes2	0.173783	-0.0599185	0.993284	NA		Hes2	0.173783	-0.220045	0.97891	NA		Hes2	0.173783	0.156168	0.981627	NA		Hes2	0.173783	0.382514	0.959763	NA		Nudt21	252.663	-0.242852	0.00872474	0.23323		Tle6	55.8264	-0.551723	0.00241502	0.0686667		Mfn1	1668.87	0.266196	4.00348e-05	0.00120274
Mybpc3	7.43893	0.720715	0.0944236	0.186282		Mybpc3	7.43893	0.644177	0.221845	0.40048		Mybpc3	7.43893	0.238265	0.588205	0.718503		Mybpc3	7.43893	0.0831498	0.867602	0.923459		Cyb5r2	17.6321	-1.22524	0.00878571	0.23323		Avpr1b	4.95013	3.57453	0.00241623	NA		Il1rapl2	94.6024	-1.14956	4.04337e-05	0.00121258
Taf12	268.058	-0.385416	5.8473e-07	6.56262e-06		Taf12	268.058	-0.357389	0.000189561	0.0015028		Taf12	268.058	-0.236172	0.00155207	0.00603232		Taf12	268.058	-0.0879393	0.287833	0.442546		Slc25a20	241.809	0.291114	0.00880866	0.23323		Atp8b3	5.35742	1.69349	0.00243068	NA		Gprin1	2679.92	-0.454008	4.08273e-05	0.00122223
Tbc1d30	1794.42	0.44226	0.0033663	0.0118863		Tbc1d30	1794.42	0.294381	0.0957137	0.220228		Tbc1d30	1794.42	0.294107	0.0409197	0.0943603		Tbc1d30	1794.42	0.102025	0.526183	0.674645		Tirap	60.5478	0.572116	0.0088184	0.23323		Shb	205.173	0.431574	0.00245097	0.0695635		Bcat2	209.097	0.358552	4.0951e-05	0.00122377
AI839979	8.41533	-0.00887965	0.974448	0.985371		AI839979	8.41533	-0.997613	0.0222267	0.071914		AI839979	8.41533	-0.283984	0.320736	0.470361		AI839979	8.41533	-0.357391	0.271484	0.42445		Ric3	1803.55	-0.174077	0.00883238	0.23323		Dalir	56.1206	-0.619183	0.00245588	0.0695773		Fcho1	1273.02	-0.390874	4.11623e-05	0.00122683
Chst8	328.675	-0.391285	0.115129	0.216654		Chst8	328.675	-0.790919	0.00712386	0.029174		Chst8	328.675	-0.697273	0.00337809	0.0117295		Chst8	328.675	-0.747591	0.00504095	0.0176976		Emcn	130.46	0.448378	0.00883969	0.23323		Siglecf	12.828	-0.958304	0.00247281	0.069913		Adam33	76.4914	-1.78759	4.1198e-05	0.00122683
4930595D18Rik	0.857981	1.16833	0.342381	0.490744		4930595D18Rik	0.857981	0.650868	0.679169	NA		4930595D18Rik	0.857981	1.72657	0.1421	NA		4930595D18Rik	0.857981	-0.139128	0.924467	0.956383		C1ql1	139.387	0.480326	0.00884344	0.23323		Cyth1	1961.74	0.178613	0.0024766	0.069913		Nr2f1	943.127	-0.54505	4.16241e-05	0.00123735
Lenep	128.28	0.172366	0.0930527	0.184128		Lenep	128.28	0.229236	0.0685094	0.171511		Lenep	128.28	0.154887	0.124936	0.229336		Lenep	128.28	0.146021	0.195604	0.333903		Ada	23.3308	-0.936406	0.00884382	0.23323		Spry1	147.85	-0.324058	0.00249465	0.0702965		Zfp687	660.679	-0.273315	4.18105e-05	0.00124072
Clptm1	3272.14	0.0398914	0.339942	0.488416		Clptm1	3272.14	-0.0828185	0.0964288	0.221375		Clptm1	3272.14	-0.00483176	0.904282	0.94404		Clptm1	3272.14	-0.0125344	0.780522	0.868258		Pik3c3	982.352	-0.1839	0.00887556	0.23323		Kbtbd13	4.65821	-1.60661	0.00252258	NA		Chpf2	870.809	-0.379647	4.22626e-05	0.00125017
Ept1	1276.5	0.235402	0.00420016	0.014341		Ept1	1276.5	0.139265	0.151874	0.307552		Ept1	1276.5	0.235202	0.00281997	0.0100624		Ept1	1276.5	0.128002	0.14685	0.269422		Gabrb3	5856.19	-0.240659	0.00887918	0.23323		Fgfr4	2.4333	2.19932	0.00252374	NA		Gatm	3618.02	0.786819	4.23659e-05	0.00125017
Sox15	2.62381	-0.395922	0.53047	0.669592		Sox15	2.62381	-0.0838525	0.917043	0.957231		Sox15	2.62381	-0.80538	0.223064	0.359854		Sox15	2.62381	-0.169991	0.806004	0.884189		Prr18	1571.82	0.90103	0.00889077	0.23323		Pls1	407.74	0.604732	0.00252434	0.0710061		Gss	318.161	0.454776	4.23741e-05	0.00125017
Mir688	0.978097	-0.0857697	0.927332	0.958107		Mir688	0.978097	1.10404	0.297754	NA		Mir688	0.978097	-0.297754	0.756362	NA		Mir688	0.978097	-0.719267	0.521661	0.670993		Lpcat3	390.987	0.276983	0.00889507	0.23323		Irgm2	110.742	-0.741647	0.0025425	0.0712775		Slc26a8	98.3636	-0.640711	4.24234e-05	0.00125017
Srek1ip1	288.608	-0.206399	0.0243381	0.0627556		Srek1ip1	288.608	-0.0699088	0.528279	0.702956		Srek1ip1	288.608	-0.113015	0.202763	0.335066		Srek1ip1	288.608	-0.281917	0.00515349	0.0180392		Prr5l	327.433	0.846378	0.00889548	0.23323		Slu7	1287.26	0.141311	0.00254304	0.0712775		Col12a1	513.944	1.12529	4.28142e-05	0.0012595
Arhgdib	187.561	-0.671496	4.77365e-06	4.14237e-05		Arhgdib	187.561	-0.432674	0.0134656	0.0486683		Arhgdib	187.561	-0.435674	0.00190992	0.00719625		Arhgdib	187.561	-0.458945	0.0036249	0.0133168		Jakmip2	1054.38	-0.252004	0.00889557	0.23323		Myo16	503.609	-0.506724	0.00255339	0.0714405		Tfe3	726.648	-0.221074	4.31163e-05	0.00126619
Tmem179	2428.17	-0.153159	0.0404783	0.0947375		Tmem179	2428.17	-0.267927	0.0023818	0.0121445		Tmem179	2428.17	-0.180784	0.0114265	0.0326114		Tmem179	2428.17	-0.286649	0.000344962	0.00179894		Tmem267	333.297	-0.679356	0.00891441	0.23323		Plekhg3	530.363	0.641769	0.00257509	0.0717893		Scly	282.171	0.30339	4.35107e-05	0.00127556
Aasdh	253.921	0.470556	9.10093e-06	7.25993e-05		Aasdh	253.921	0.636723	3.9763e-07	9.25794e-06		Aasdh	253.921	0.467389	5.19e-06	4.27e-05		Aasdh	253.921	0.565679	6.8913e-07	9.40103e-06		Zfp36l2	359.004	0.489847	0.00891658	0.23323		Cep97	561.922	0.369622	0.00257795	0.0717893		Gm10421	11.2439	-3.74392	4.39335e-05	0.00128574
Ints8	614.092	-0.0288475	0.71011	0.813019		Ints8	614.092	0.0419173	0.650966	0.79316		Ints8	614.092	0.09168	0.218839	0.354939		Ints8	614.092	0.11332	0.174041	0.306567		Cnn1	10.2123	-1.9757	0.00892677	NA		Zfp316	523.722	-0.22243	0.00257953	0.0717893		Scd1	6188.69	0.70104	4.59351e-05	0.001342
Vps50	1435.82	0.196864	0.0135702	0.0386922		Vps50	1435.82	-0.0124127	0.895386	0.944798		Vps50	1435.82	0.129956	0.0889498	0.175626		Vps50	1435.82	0.0124997	0.883947	0.934241		Acsbg1	3231.13	0.255037	0.00893947	0.23323		Dazl	76.8044	0.475177	0.00259147	0.0719943		Vrk3	454.654	0.328778	4.64826e-05	0.00135566
Apbb1ip	107.112	-0.471013	0.00452068	0.015309		Apbb1ip	107.112	-0.301015	0.130975	0.276506		Apbb1ip	107.112	-0.663757	4.45e-05	0.000278077		Apbb1ip	107.112	-0.679211	0.000212073	0.00119536		Rnf34	1126.27	-0.196653	0.00895384	0.23323		Eps15	5657.94	0.225014	0.00260945	0.0722829		St13	1918.66	0.220037	4.70524e-05	0.00136993
Stx6	1572.2	-0.0768359	0.141751	0.255075		Stx6	1572.2	-0.062106	0.31994	0.510785		Stx6	1572.2	-0.0676422	0.179121	0.303885		Stx6	1572.2	-0.0583252	0.300838	0.456973		Wbp1	448.698	0.289312	0.00895542	0.23323		N4bp3	359.361	0.490948	0.00261103	0.0722829		Prr16	112.743	-1.15949	4.71357e-05	0.00137
Mir219c	0.0587622	-0.167105	0.981371	NA		Mir219c	0.0587622	0.279406	0.973366	NA		Mir219c	0.0587622	0.156168	0.981725	NA		Mir219c	0.0587622	0.863395	0.909816	NA		Ndrg4	30910.5	-0.2331	0.0089752	0.23323		4933413G19Rik	34.7456	1.09821	0.00261819	0.072354		Hs2st1	1059.93	-0.407535	4.74565e-05	0.00137697
Alkbh6	468.401	-0.0286484	0.723539	0.822261		Alkbh6	468.401	-0.0180161	0.853026	0.921298		Alkbh6	468.401	-0.0882853	0.26016	0.403196		Alkbh6	468.401	-0.0122299	0.888899	0.93649		Necap1	3497.06	-0.231416	0.00897622	0.23323		Tgfbi	84.2017	0.691034	0.00263845	0.0727861		Ppef2	15.6342	1.15144	4.76244e-05	0.00137948
2210406O10Rik	42.8366	0.291004	0.0763021	0.157427		2210406O10Rik	42.8366	-0.169899	0.431024	0.619297		2210406O10Rik	42.8366	0.145793	0.373197	0.524504		2210406O10Rik	42.8366	-0.170689	0.367934	0.528225		3010026O09Rik	177.089	-0.265046	0.00897938	0.23323		Pex1	495.222	0.176763	0.00265454	0.0731018		Zdhhc20	1161.99	0.407381	4.95208e-05	0.00143197
Fam104a	702.842	-0.244974	0.000153509	0.000838586		Fam104a	702.842	-0.272621	0.000517391	0.00342713		Fam104a	702.842	-0.223048	0.000363729	0.00173015		Fam104a	702.842	-0.302355	1.76893e-05	0.000144545		Shoc2	1044.51	-0.236089	0.00903779	0.234111		Tkfc	200.179	-0.26329	0.0026603	0.0731328		Col5a3	117.446	-1.23057	4.96306e-05	0.0014327
Dock10	1444.63	0.368258	0.0161463	0.0447604		Dock10	1444.63	0.503873	0.00492917	0.0218333		Dock10	1444.63	0.374824	0.0102515	0.0297913		Dock10	1444.63	0.62124	0.000139105	0.000837688		Astn1	5196.74	-0.26118	0.00906856	0.234111		Arsk	174.999	0.32112	0.00267038	0.0731844		Tfr2	131.988	-0.653991	4.9977e-05	0.00144025
Luc7l3	3358.04	0.439913	1.57565e-09	3.78774e-08		Luc7l3	3358.04	0.606266	1.23635e-12	1.56854e-10		Luc7l3	3358.04	0.510188	2.23e-13	1.53e-11		Luc7l3	3358.04	0.465798	2.1091e-09	6.21171e-08		Shcbp1	14.1199	-1.00343	0.00907809	0.234111		Fez1	4348.9	0.197288	0.00267147	0.0731844		Atp1a1	16207.5	-0.58998	5.04211e-05	0.00145059
Pigz	213.798	-0.244052	0.244131	0.382057		Pigz	213.798	0.265677	0.278866	0.466639		Pigz	213.798	-0.0483014	0.809137	0.883614		Pigz	213.798	0.322046	0.148379	0.271647		P4ha1	1257.54	0.237398	0.00908316	0.234111		Armc8	1542.18	-0.1523	0.00269272	0.0736385		Rexo4	858.791	0.223877	5.05436e-05	0.00145165
Ect2l	8.51286	-0.183978	0.732343	0.82794		Ect2l	8.51286	0.372975	0.555489	0.724956		Ect2l	8.51286	0.311426	0.542242	0.680485		Ect2l	8.51286	0.201177	0.725898	0.82712		Pde1a	3984.65	-0.535635	0.00909168	0.234111		Dnase1l2	75.9587	0.672927	0.00269937	0.0736445		Ttll5	795.987	0.365677	5.07788e-05	0.00145594
Lsmem1	6.77606	0.212711	0.588231	0.716912		Lsmem1	6.77606	0.385188	0.420681	0.610688		Lsmem1	6.77606	-0.358375	0.391245	0.542932		Lsmem1	6.77606	-0.104529	0.817304	0.891145		Mrpl19	624.04	-0.189949	0.00913285	0.234384		Dnajb4	1308.48	0.183422	0.00270229	0.0736445		Rab3c	8432.45	-0.641409	5.15493e-05	0.00147554
Slc22a6	51.2449	-0.830679	0.171309	0.293528		Slc22a6	51.2449	-0.768482	0.282445	0.470318		Slc22a6	51.2449	-1.84903	0.00167093	0.00642674		Slc22a6	51.2449	-1.60337	0.0147132	0.0427948		Abca3	1932.45	-0.172963	0.0091337	0.234384		Ifnar2	355.982	-0.220065	0.00270937	0.0737098		Pknox1	325.449	0.347232	5.17616e-05	0.00147781
Gm16712	16.8348	-0.354854	0.20032	0.329342		Gm16712	16.8348	-0.539977	0.165905	0.327904		Gm16712	16.8348	-0.493547	0.0781973	0.158699		Gm16712	16.8348	-0.440948	0.160468	0.287981		Aspa	533.813	0.775581	0.00916187	0.234415		Polr2a	1835.66	-0.283029	0.00272041	0.0738182		Zfp827	872.33	-0.416395	5.18879e-05	0.00147781
Cog8	382.452	-0.0108451	0.869444	0.922806		Cog8	382.452	-0.059492	0.46717	0.651206		Cog8	382.452	-0.0337886	0.601535	0.730016		Cog8	382.452	0.0246119	0.732884	0.83268		Cep97	561.922	0.388032	0.0091747	0.234415		Zfp950	1171.13	0.379373	0.00272486	0.0738182		Tarbp1	144.353	0.438854	5.18897e-05	0.00147781
Mir6371	0.0635647	-0.624684	0.930443	NA		Mir6371	0.0635647	-0.240366	0.977086	NA		Mir6371	0.0635647	-0.324719	0.962012	NA		Mir6371	0.0635647	-0.338815	0.964546	NA		Pced1a	350.558	0.197472	0.00918196	0.234415		Mettl16	461.168	0.240088	0.0027329	0.0738182		Paqr8	3445.61	0.562064	5.2172e-05	0.00148336
Uprt	38.561	1.37877	2.1029e-07	2.67394e-06		Uprt	38.561	1.05922	0.000865382	0.00530554		Uprt	38.561	1.27732	7.84e-07	8.26e-06		Uprt	38.561	1.16493	5.00027e-05	0.000348277		Cxcl12	1257.38	0.442876	0.00920591	0.234625		Cdh19	269.588	0.423272	0.00273363	0.0738182		Npepps	3395.89	0.156033	5.30654e-05	0.00150475
4930455D15Rik	0.754104	-0.614951	0.552562	NA		4930455D15Rik	0.754104	-1.75486	0.230809	NA		4930455D15Rik	0.754104	-0.390403	0.698441	NA		4930455D15Rik	0.754104	-0.175368	0.875351	NA		Qk	6514.18	0.417707	0.00922878	0.234783		Mfap3	588.096	0.284408	0.00273678	0.0738182		Dyrk3	217.263	-0.66975	5.31015e-05	0.00150475
Cd200r1	7.71431	1.2329	0.00147816	0.00590764		Cd200r1	7.71431	1.35814	0.00298508	0.0145905		Cd200r1	7.71431	1.02539	0.00818362	0.0246815		Cd200r1	7.71431	0.431957	0.339065	0.497946		Hsd3b7	157.572	0.392534	0.00925015	0.234783		Ercc3	562.983	-0.1681	0.00276911	0.074185		Tm7sf3	999.699	0.436535	5.32819e-05	0.00150734
Cypt12	0.0685547	0.408168	0.954519	NA		Cypt12	0.0685547	1.24377	0.881851	NA		Cypt12	0.0685547	0.156168	0.981725	NA		Cypt12	0.0685547	0.142079	0.985129	NA		Stard3	583.869	0.261287	0.00925929	0.234783		Dnajb2	2004.96	0.364636	0.00277345	0.074185		Fam107a	10963.4	0.493406	5.38876e-05	0.00152194
Mir3087	0.0650436	0.481911	0.946313	NA		Mir3087	0.0650436	0.158888	0.984852	NA		Mir3087	0.0650436	1.11794	0.869751	NA		Mir3087	0.0650436	0.863402	0.909815	NA		Nipal4	134.917	0.962963	0.0092913	0.234801		4921524J17Rik	158.978	0.338945	0.00277515	0.074185		Gtdc1	959.68	-0.409666	5.4971e-05	0.00154996
Plekhj1	435.624	-0.313979	0.000110648	0.000629861		Plekhj1	435.624	-0.285942	0.003532	0.0166638		Plekhj1	435.624	-0.332473	2.35e-05	0.000159973		Plekhj1	435.624	-0.210094	0.0165968	0.0473597		Plpp3	5834.79	0.28587	0.00929144	0.234801		Ppm1g	1380.74	-0.152737	0.00278259	0.074185		Cpxm2	46.3136	-1.16507	5.51015e-05	0.00155106
Prkcz	4144.16	-0.0161951	0.810392	0.88301		Prkcz	4144.16	0.0906079	0.252498	0.43677		Prkcz	4144.16	0.0378053	0.557271	0.692496		Prkcz	4144.16	0.0430242	0.550349	0.696016		Lancl2	1608.35	-0.258452	0.00934799	0.235831		Scd1	6188.69	0.46456	0.00278296	0.074185		2700046A07Rik	13.5299	1.44298	5.53653e-05	0.00155591
Hira	1231.03	-0.00574331	0.914815	0.950397		Hira	1231.03	-0.0924852	0.151651	0.307281		Hira	1231.03	-0.0955968	0.06557	0.137925		Hira	1231.03	-0.164951	0.00469175	0.0166393		Kif3b	1697.78	-0.259654	0.00939634	0.236281		Gse1	1757.96	0.321177	0.00278744	0.074185		Reln	1297.22	-0.916928	5.65032e-05	0.00158378
Arfgap1	1881.3	0.162718	0.00270538	0.00989838		Arfgap1	1881.3	0.0895577	0.164397	0.325603		Arfgap1	1881.3	0.0165878	0.750776	0.843464		Arfgap1	1881.3	-0.0605942	0.300907	0.457002		Camsap1	1973.83	-0.204027	0.00940049	0.236281		Morc2b	36.9735	0.568248	0.00279444	0.074185		Fndc10	466.841	-0.384765	5.65557e-05	0.00158378
Ccdc122	38.4403	-0.0494797	0.783779	0.865787		Ccdc122	38.4403	-0.0875353	0.699728	0.826389		Ccdc122	38.4403	-0.000607466	0.997262	0.998983		Ccdc122	38.4403	-0.223249	0.272281	0.425213		Nicn1	1826.78	-0.186102	0.00942721	0.236281		Tnfsf10	49.1812	-0.816971	0.00279657	0.074185		Col11a2	597.072	0.746187	5.66368e-05	0.00158378
Gm7056	0.333762	0.0934303	0.974171	NA		Gm7056	0.333762	-0.199408	0.953211	NA		Gm7056	0.333762	-0.776229	0.779017	NA		Gm7056	0.333762	-1.27122	0.681192	NA		Phkb	750.138	0.197402	0.0094291	0.236281		Stard3	583.869	0.245799	0.00280186	0.074185		Tmem178	1489.55	0.461151	5.71829e-05	0.00159531
R3hdm4	4917.75	-0.230911	8.11387e-05	0.000480805		R3hdm4	4917.75	-0.142186	0.0388996	0.111884		R3hdm4	4917.75	-0.224887	5.86e-05	0.000355444		R3hdm4	4917.75	-0.249039	7.01732e-05	0.000464747		Zfp229	58.5699	0.495386	0.00945994	0.236657		Dtx3l	132.297	-0.42976	0.00280434	0.074185		Gucy1a3	1458.38	-0.887741	5.73264e-05	0.00159531
Psmd10	250.398	-0.392081	3.46562e-05	0.000229182		Psmd10	250.398	-0.252495	0.0277091	0.0856326		Psmd10	250.398	-0.16341	0.0720013	0.148364		Psmd10	250.398	-0.219394	0.0319922	0.0810119		Snrnp200	2615.83	-0.222896	0.00948864	0.236978		Ap4b1	306.306	-0.17422	0.00280511	0.074185		Krt7	3.35874	2.16712	5.73311e-05	0.00159531
Pus7l	57.1949	0.229458	0.129182	0.237154		Pus7l	57.1949	0.0983898	0.608073	0.762064		Pus7l	57.1949	0.114384	0.449146	0.596832		Pus7l	57.1949	0.0910405	0.590432	0.727904		Sgip1	2984.46	-0.260949	0.00950603	0.237016		B3galt5	1375.02	0.325541	0.0028069	0.074185		AI593442	2977.62	-0.742733	5.74987e-05	0.00159735
Zfp57	135.336	0.665415	7.59402e-05	0.000453269		Zfp57	135.336	0.726709	0.000253591	0.00191282		Zfp57	135.336	0.459856	0.00470224	0.015535		Zfp57	135.336	-0.342911	0.067847	0.148071		1500015L24Rik	20.0737	1.39619	0.0095556	0.237502		Sec62	3765.61	0.140673	0.00282541	0.0745492		Kat2b	574.96	0.565501	5.86347e-05	0.00162625
Gm694	35.7508	-0.300504	0.225994	0.360622		Gm694	35.7508	0.00302468	0.991836	0.995617		Gm694	35.7508	-0.232674	0.332207	0.482541		Gm694	35.7508	0.132645	0.615068	0.748133		Padi2	851.7	0.515907	0.00955733	0.237502		Otoa	1.68929	-2.89294	0.00284686	NA		Cyp2s1	93.8423	0.662782	5.9617e-05	0.0016508
Dalir	56.1206	0.562621	0.00541288	0.0178911		Dalir	56.1206	0.448797	0.0649144	0.164784		Dalir	56.1206	-0.0565611	0.779023	0.863478		Dalir	56.1206	-0.428581	0.0647916	0.142699		Smtn	195.798	0.450531	0.00962478	0.237885		Zfp949	428.95	0.165877	0.00289848	0.0763493		Hexa	1103.8	0.33343	6.01979e-05	0.00166417
Akip1	56.7248	-0.585405	0.000559698	0.00257074		Akip1	56.7248	-0.262914	0.198173	0.371072		Akip1	56.7248	-0.452338	0.00586174	0.0186907		Akip1	56.7248	-0.355919	0.052108	0.120176		Gns	2133.31	-0.13555	0.00964316	0.237885		Mum1l1	72.1027	0.564807	0.00291324	0.07661		Ascc2	348.175	0.39918	6.10067e-05	0.00168378
Rps27a	2585.32	-0.595129	4.22468e-05	0.000272054		Rps27a	2585.32	-0.622077	0.000258006	0.00193957		Rps27a	2585.32	-0.632237	5.03e-06	4.15e-05		Rps27a	2585.32	-0.480143	0.00193459	0.00783572		Snx19	1680.71	-0.17277	0.00966817	0.237885		Prrt3	1006.77	0.215009	0.00293124	0.0769445		Cnih3	1239.68	-0.83546	6.1516e-05	0.00169508
Rgs16	252.387	-0.371888	0.134269	0.244249		Rgs16	252.387	-0.530934	0.069825	0.173748		Rgs16	252.387	-0.157503	0.505949	0.650196		Rgs16	252.387	0.21671	0.411895	0.571249		Map9	2332.5	-0.303499	0.00966939	0.237885		Dcaf12l2	22.134	-0.871863	0.00293573	0.0769445		Taldo1	1809.3	0.478184	6.16638e-05	0.0016964
Slc23a1	3.06582	0.326812	0.570345	0.701942		Slc23a1	3.06582	0.373164	0.625431	0.77496		Slc23a1	3.06582	0.0883574	0.880271	0.928694		Slc23a1	3.06582	0.0311898	0.962278	0.976552		Txlna	1045.25	0.181537	0.00969637	0.237885		Zfp983	322.205	0.256095	0.0029435	0.0769758		Ldb1	1752.41	-0.247726	6.18841e-05	0.00169971
Dcst1	25.4837	0.60758	0.0120395	0.0350469		Dcst1	25.4837	0.15875	0.649361	0.791872		Dcst1	25.4837	0.121852	0.622751	0.747632		Dcst1	25.4837	0.0699255	0.80136	0.881214		Ybx3	549.33	0.314831	0.00970037	0.237885		Sntg2	40.2848	-0.574894	0.0029467	0.0769758		Cspg5	5105.02	-0.297369	6.22222e-05	0.00170623
Hnrnpdl	3234.65	0.0571184	0.343145	0.491601		Hnrnpdl	3234.65	0.0641684	0.365434	0.558481		Hnrnpdl	3234.65	-0.0610856	0.289509	0.436557		Hnrnpdl	3234.65	-0.0467943	0.468258	0.625316		Rsph3b	71.6739	-0.469736	0.00970748	0.237885		Ebi3	21.2863	-0.667514	0.00297285	0.0774626		Plxnc1	1108.2	-0.505741	6.26803e-05	0.00171603
Esyt1	249.639	0.47668	0.0052395	0.0174021		Esyt1	249.639	0.661389	0.000980079	0.00584382		Esyt1	249.639	0.165165	0.315389	0.464517		Esyt1	249.639	0.444349	0.0151521	0.0438848		1700030J22Rik	133.059	-0.331201	0.00971364	0.237885		Abcc5	3036.57	0.238076	0.00297517	0.0774626		Ehmt2	3344.29	-0.210854	6.41425e-05	0.00175146
Lix1	823.736	-0.16084	0.0176561	0.0481872		Lix1	823.736	0.0598636	0.456754	0.641367		Lix1	823.736	-0.322341	9.44e-07	9.71e-06		Lix1	823.736	-0.314168	2.03815e-05	0.000162951		Slc25a15	234.851	0.251142	0.00972386	0.237885		Gnptab	1655.95	0.137135	0.00298909	0.0776966		Unc5d	736.359	-0.845493	6.41817e-05	0.00175146
Rpf1	216.171	-0.44283	4.07528e-08	6.33699e-07		Rpf1	216.171	-0.201456	0.0406615	0.115821		Rpf1	216.171	-0.268802	0.000572075	0.00256071		Rpf1	216.171	-0.294768	0.000802495	0.00371083		Fbxo21	2680.5	-0.190083	0.00974455	0.237885		Ppp1r3f	539.591	-0.217499	0.00300884	0.0780812		Pygm	740.413	0.617436	6.42842e-05	0.00175146
Mapkbp1	1213.2	0.530446	3.50506e-14	2.77118e-12		Mapkbp1	1213.2	0.541342	5.86268e-11	5.06962e-09		Mapkbp1	1213.2	0.432236	1.36e-10	4.6e-09		Mapkbp1	1213.2	0.482246	1.37151e-10	5.60869e-09		Cd63	766.789	0.346512	0.00976354	0.237885		Bpifc	3.05919	-1.74662	0.00301258	NA		Map9	2332.5	-0.42824	6.44306e-05	0.00175264
Mettl2	290.616	0.11055	0.0908232	0.180702		Mettl2	290.616	0.0336141	0.681593	0.814771		Mettl2	290.616	-0.0253021	0.697636	0.806658		Mettl2	290.616	-0.0261823	0.719551	0.822561		Cep83os	626.599	-0.259861	0.00976389	0.237885		Adal	364.418	0.239808	0.00303492	0.0785961		Ninj2	50.999	1.45957	6.4686e-05	0.00175677
Matn1	6.67485	-0.309936	0.392829	0.5422		Matn1	6.67485	-0.0603872	0.892059	0.942761		Matn1	6.67485	-0.768626	0.0423722	0.0969934		Matn1	6.67485	0.0483332	0.90056	0.942943		Ptgs1	308.574	0.318542	0.00978845	0.238095		Cwc22	344.151	-0.243174	0.00303866	0.0785961		Dbpht2	681.362	-0.814863	6.55391e-05	0.00177709
Tsix	193.235	-0.942518	0.392868	0.5422		Tsix	193.235	-0.276387	0.832286	0.90958		Tsix	193.235	-0.473662	0.652967	0.771617		Tsix	193.235	0.15226	0.896318	0.940407		Smcr8	922.991	-0.248636	0.00982309	0.238342		Ptpn1	1074.64	0.167906	0.00305414	0.0788668		Leng1	211.889	0.37933	6.57842e-05	0.00178042
Hamp	0.114641	-0.143728	0.983977	NA		Hamp	0.114641	0.240519	0.977071	NA		Hamp	0.114641	1.11794	0.869751	NA		Hamp	0.114641	0.142073	0.985129	NA		Enpp5	5586.2	-0.160697	0.00984607	0.238342		Ifit3	220.793	-1.34279	0.00306575	0.078959		Psmf1	676.444	-0.212146	6.58715e-05	0.00178042
Slfn2	39.8886	0.0519479	0.85206	0.911558		Slfn2	39.8886	-0.0217876	0.948353	0.972525		Slfn2	39.8886	-0.800121	0.00450758	0.0149945		Slfn2	39.8886	-0.883409	0.00575811	0.0197286		Map6d1	1252.53	0.410223	0.00984879	0.238342		Car15	104.169	0.333795	0.00306773	0.078959		Slc15a4	407.144	0.310656	6.69571e-05	0.00180688
Opn1sw	1.13489	-0.908245	0.336631	0.484766		Opn1sw	1.13489	-2.04112	0.154176	NA		Opn1sw	1.13489	-0.876134	0.348836	NA		Opn1sw	1.13489	-1.83603	0.131295	0.246893		Caskin2	568.313	0.326284	0.00986243	0.238342		Sergef	317.767	-0.215653	0.00310932	0.0797167		Nmral1	315.611	0.95521	6.7081e-05	0.00180735
1700065J18Rik	1.90084	-1.31676	0.0492951	0.110875		1700065J18Rik	1.90084	-0.617789	0.477856	0.660696		1700065J18Rik	1.90084	-0.358913	0.558616	0.693522		1700065J18Rik	1.90084	-1.54017	0.0504271	0.116971		Vps45	745.769	-0.276775	0.00990676	0.239027		Zbtb26	215.751	0.305344	0.00311178	0.0797167		Slitrk2	593.558	-0.48964	6.72236e-05	0.00180833
Nadsyn1	94.0383	0.11577	0.298529	0.445104		Nadsyn1	94.0383	0.332037	0.0138603	0.0496677		Nadsyn1	94.0383	0.102934	0.348756	0.499731		Nadsyn1	94.0383	0.515168	1.25285e-05	0.000107979		Ercc3	562.983	-0.181039	0.00993567	0.239338		Cmc4	87.0167	0.372221	0.00311235	0.0797167		Dclre1b	171.465	0.446487	6.75799e-05	0.00181197
Ndrg4	30910.5	0.140587	0.0561532	0.123459		Ndrg4	30910.5	-0.0925126	0.282755	0.470698		Ndrg4	30910.5	0.0952936	0.174217	0.297365		Ndrg4	30910.5	-0.0942335	0.229549	0.376146		Cmc4	87.0167	0.400697	0.00995984	0.239533		Psmb8	89.9821	-0.59994	0.00311812	0.0797348		Serpind1	55.3002	1.29993	6.7592e-05	0.00181197
Scarna8	0.284464	-1.35807	0.670941	NA		Scarna8	0.284464	-2.09671	0.576482	NA		Scarna8	0.284464	-2.20038	0.469198	NA		Scarna8	0.284464	-0.765182	0.821557	NA		Lims1	587.772	0.224553	0.00999321	0.239545		AI450353	49.8332	0.558801	0.00313667	0.0800792		Arhgap23	2977.75	0.524213	6.77313e-05	0.00181197
Pyhin1	7.45715	0.380833	0.502769	0.646038		Pyhin1	7.45715	-1.02601	0.169083	0.33226		Pyhin1	7.45715	-0.685278	0.231793	0.370668		Pyhin1	7.45715	-0.361978	0.567408	0.709795		Trim23	916.24	-0.333331	0.0100105	0.239545		Trp53cor1	10.4998	-1.01705	0.00314566	0.0801788		Slitrk3	1110.31	-0.45511	6.7786e-05	0.00181197
Snord15b	3.01972	-0.698914	0.228419	0.363508		Snord15b	3.01972	-3.59285	0.00557363	0.0240326		Snord15b	3.01972	-0.419057	0.450024	0.597453		Snord15b	3.01972	-0.46883	0.45587	0.613147		Ywhag	20842.4	-0.221959	0.0100129	0.239545		Hcrtr2	54.7603	0.630635	0.00316246	0.0804102		Creg2	3092.22	-0.379788	6.80776e-05	0.0018169
E530001F21Rik	29.5411	0.730652	6.51461e-05	0.000397559		E530001F21Rik	29.5411	0.863333	0.000106251	0.000929879		E530001F21Rik	29.5411	0.660877	0.00028141	0.00138464		E530001F21Rik	29.5411	0.921084	2.84543e-06	3.09775e-05		Adam1a	148.239	0.462652	0.0100245	0.239545		Itpka	3143.31	-0.377554	0.00316722	0.0804102		Tmc3	31.7565	1.63961	6.88293e-05	0.00183408
A330023F24Rik	1408.61	0.901597	2.18447e-07	2.76384e-06		A330023F24Rik	1408.61	1.2918	2.1073e-10	1.53895e-08		A330023F24Rik	1408.61	1.30538	3.36e-15	3.52e-13		A330023F24Rik	1408.61	1.35344	2.68074e-13	2.18751e-11		Cav1	296.965	0.408896	0.010062	0.239645		Rnft1	367.193	0.286356	0.0031738	0.0804102		Ccdc13	117.085	0.752619	6.98624e-05	0.00185821
Fancf	46.5879	-0.766531	2.7643e-05	0.00018819		Fancf	46.5879	-0.34988	0.111478	0.245724		Fancf	46.5879	-0.436968	0.0122102	0.0344244		Fancf	46.5879	-0.446875	0.0229332	0.0618681		Armcx5	531.881	-0.278007	0.01007	0.239645		Gstm7	498.721	0.475881	0.00317516	0.0804102		Cyp27a1	155.158	1.02677	6.99539e-05	0.00185821
Rdh16	1.3225	1.29484	0.231169	0.366938		Rdh16	1.3225	2.40148	0.043948	0.123002		Rdh16	1.3225	1.01086	0.354246	0.505306		Rdh16	1.3225	1.50498	0.191417	0.328806		Ormdl2	255.587	0.41497	0.0100933	0.239645		F2rl2	16.0418	-1.32307	0.00318353	0.0804568		Trmt2b	306.578	0.299933	7.053e-05	0.00187059
Defb30	1.09113	-1.32977	0.38586	0.535191		Defb30	1.09113	0.292057	0.862378	NA		Defb30	1.09113	-0.328148	0.814547	NA		Defb30	1.09113	-1.06398	0.519471	0.669143		Hbegf	234.824	0.356258	0.0101215	0.239645		Dcaf12	1041.27	0.115394	0.00318722	0.0804568		Pam	3829.02	-0.381211	7.07977e-05	0.00187388
Lamtor3	624.253	-0.160617	0.0242537	0.0625743		Lamtor3	624.253	-0.173061	0.0435678	0.122216		Lamtor3	624.253	-0.20474	0.00297731	0.0105352		Lamtor3	624.253	-0.22015	0.00442715	0.0158301		Pla2g7	3812.89	0.297706	0.0101253	0.239645		Grin1	8990.62	-0.182419	0.00319507	0.0805259		Rhobtb3	594.862	0.54407	7.08749e-05	0.00187388
Bst2	78.8553	-0.516924	0.0772765	0.15892		Bst2	78.8553	-0.846695	0.0159501	0.0553794		Bst2	78.8553	-1.24801	1.26e-05	9.31e-05		Bst2	78.8553	-0.999848	0.00170836	0.00705434		Uqcrc2	3922.51	-0.212198	0.0101275	0.239645		Lipa	454.227	0.27611	0.00320956	0.0807147		Efcab14	1240.3	0.471178	7.10314e-05	0.0018751
Man1c1	804.502	0.0760862	0.573011	0.704248		Man1c1	804.502	0.0513125	0.746491	0.856303		Man1c1	804.502	-0.141942	0.271983	0.417204		Man1c1	804.502	-0.284744	0.0492949	0.114798		Rnf13	2647.24	0.369098	0.0102239	0.239645		Klhdc1	255.689	0.248233	0.00321281	0.0807147		G0s2	79.8511	0.642941	7.16014e-05	0.00188721
Acaa1b	13.954	0.0418104	0.883256	0.931164		Acaa1b	13.954	-0.887772	0.02727	0.0845483		Acaa1b	13.954	0.264709	0.336807	0.487756		Acaa1b	13.954	0.586298	0.0512891	0.118645		Lcat	399.605	0.415165	0.0102352	0.239645		Ntrk3	1466.15	-0.270347	0.00324355	0.081298		2210408I21Rik	186.466	-0.563012	7.24379e-05	0.0019063
Serpinb1a	245.339	-1.2351	0.000401808	0.00192922		Serpinb1a	245.339	-0.453685	0.265956	0.451866		Serpinb1a	245.339	-0.718911	0.0304204	0.0737533		Serpinb1a	245.339	-0.581908	0.117099	0.226316		Nlrp5-ps	13.1697	1.06585	0.0102506	0.239645		Aldh1a3	24.3588	-1.2447	0.00324634	0.081298		Crhr1	368.332	-0.853006	7.27703e-05	0.00191208
Dip2c	1762.99	0.213708	0.018545	0.0501057		Dip2c	1762.99	-0.0268861	0.801705	0.892433		Dip2c	1762.99	0.178186	0.0400045	0.0926102		Dip2c	1762.99	0.181043	0.0620465	0.137779		N6amt1	394.389	-0.240639	0.0102784	0.239645		Aven	156.961	0.299059	0.00325806	0.0814311		Rai14	313.237	0.67854	7.32511e-05	0.00192174
Zfp668	213.593	0.250108	0.00342454	0.0120608		Zfp668	213.593	0.0861406	0.422336	0.61193		Zfp668	213.593	0.242415	0.00385677	0.0130978		Zfp668	213.593	0.132258	0.161677	0.289559		Nelfe	355.338	0.202859	0.0102916	0.239645		Cd22	8.71391	-0.986468	0.00326732	0.0814311		Sema5b	433.266	0.693958	7.41849e-05	0.00194323
Tead3	36.9897	-0.243593	0.216709	0.349504		Tead3	36.9897	0.164848	0.484123	0.666181		Tead3	36.9897	-0.354062	0.070352	0.145691		Tead3	36.9897	0.0861423	0.68305	0.798892		Tmc6	103.402	0.413385	0.0102919	0.239645		Samd15	50.8034	0.425753	0.00326848	0.0814311		Ripk4	15.6404	1.36907	7.48754e-05	0.00195366
Hps3	367.602	0.25099	0.000564182	0.00258744		Hps3	367.602	0.226934	0.0103189	0.0392801		Hps3	367.602	0.328982	3.15e-06	2.74e-05		Hps3	367.602	0.322776	4.19145e-05	0.000300065		Smagp	21.4057	0.66441	0.0102992	0.239645		Ceacam9	6.16237	1.20684	0.00327234	0.0814311		Tle1	903.283	-0.369957	7.48955e-05	0.00195366
Tssk2	0.551546	0.403802	0.77668	NA		Tssk2	0.551546	0.645042	0.711534	NA		Tssk2	0.551546	0.346749	0.802302	NA		Tssk2	0.551546	0.0874985	0.955272	NA		Ets2	1449.59	-0.352038	0.0102996	0.239645		Ldah	793.289	0.165724	0.003294	0.0818408		Ldlrap1	75.2644	0.954216	7.49282e-05	0.00195366
Snd1	1619.26	0.0314813	0.671751	0.783079		Snd1	1619.26	-0.133001	0.131384	0.277189		Snd1	1619.26	-0.0256505	0.718814	0.821468		Snd1	1619.26	-0.0602521	0.450154	0.607921		Agpat5	921.667	0.174878	0.0103093	0.239645		Slco3a1	716.896	0.316421	0.00330578	0.0820043		4933431E20Rik	2665.04	0.252906	7.5109e-05	0.00195537
Fbxw27	0.426761	-2.83423	0.145451	NA		Fbxw27	0.426761	-2.406	0.297456	NA		Fbxw27	0.426761	-1.10828	0.545722	NA		Fbxw27	0.426761	-0.339252	0.864395	NA		Atp1a3	47012.7	-0.286987	0.0103141	0.239645		Irgm1	257.024	-0.495083	0.0033189	0.0822002		Cln6	217.544	-0.387491	7.53393e-05	0.00195836
Ms4a8a	0.38019	0.578477	0.795933	NA		Ms4a8a	0.38019	0.519606	0.845737	NA		Ms4a8a	0.38019	-1.22602	0.576445	NA		Ms4a8a	0.38019	-1.24011	0.613834	NA		Tmod3	505.859	0.158534	0.0103247	0.239645		Cd274	62.9786	-0.684508	0.00335045	0.0828513		Stx4a	1007.52	0.363415	7.5577e-05	0.00196153
Nacc2	2953.74	-0.239493	0.0323584	0.0789715		Nacc2	2953.74	-0.00681633	0.958515	0.978116		Nacc2	2953.74	-0.122905	0.249306	0.390934		Nacc2	2953.74	-0.10771	0.366628	0.526898		Sall1	545.702	0.43459	0.0103297	0.239645		Ptprr	347.526	-0.313082	0.00336772	0.0831478		Hltf	526.129	0.314084	7.67788e-05	0.00198969
Klhl13	642.062	-0.518086	0.00314303	0.0112498		Klhl13	642.062	-0.481691	0.0197081	0.0655091		Klhl13	642.062	-0.139723	0.402886	0.554395		Klhl13	642.062	-0.73672	9.10164e-05	0.00057866		Atpaf1	280.489	-0.368392	0.0103435	0.239645		Fbxl16	18777.2	-0.207667	0.00338763	0.0835084		Rapgef4	20089.2	0.734933	7.7103e-05	0.00199504
Cand1	3031.79	0.0594904	0.393383	0.542766		Cand1	3031.79	-0.200513	0.0148234	0.0521925		Cand1	3031.79	0.014495	0.827796	0.895621		Cand1	3031.79	-0.0887898	0.234171	0.381296		Nsf	19007.4	-0.313119	0.0103607	0.239645		Taf8	342.654	0.206088	0.00339427	0.0835415		Hepacam	2172.96	0.418145	7.74244e-05	0.0019987
Ankrd27	773.64	0.187881	0.00670009	0.0214353		Ankrd27	773.64	0.181748	0.0278104	0.0859023		Ankrd27	773.64	0.140037	0.0362051	0.0853726		Ankrd27	773.64	0.161305	0.0308933	0.0787902		Zcchc18	6090.51	-0.217415	0.0103656	0.239645		Wdr60	394.386	0.220776	0.00341538	0.0839299		Prdm4	593.907	-0.260935	7.75531e-05	0.0019987
Atg5	452.149	-0.181729	0.00924083	0.0281433		Atg5	452.149	-0.134663	0.112526	0.247501		Atg5	452.149	-0.135483	0.0454031	0.102377		Atg5	452.149	-0.180403	0.0178958	0.0503954		Pja2	11312.6	-0.302913	0.0104108	0.240317		Col11a2	597.072	0.490344	0.00342609	0.0840621		Ccdc148	284.441	-0.394166	7.75978e-05	0.0019987
Zscan2	128.275	-0.21267	0.0737346	0.153339		Zscan2	128.275	-0.173301	0.234958	0.417055		Zscan2	128.275	-0.143712	0.213469	0.348026		Zscan2	128.275	-0.26421	0.0434961	0.103901		4933413G19Rik	34.7456	1.13091	0.0104466	0.240428		St5	428.716	0.370963	0.00343237	0.084085		Fah	458.002	0.489012	7.77927e-05	0.00200069
Mta2	956.819	0.226289	3.05377e-08	4.93402e-07		Mta2	956.819	0.232559	3.29109e-06	5.30787e-05		Mta2	956.819	0.135147	0.000783157	0.00335355		Mta2	956.819	0.204531	4.77307e-06	4.75409e-05		Smad6	29.0329	0.803284	0.0104478	0.240428		Pld3	10799.3	-0.219425	0.00344826	0.0843431		Tbpl1	1195.18	-0.236898	7.8137e-05	0.0020065
Sbk1	2013.52	-0.419012	2.24677e-05	0.000157229		Sbk1	2013.52	-0.310426	0.00751042	0.0304144		Sbk1	2013.52	-0.0937261	0.319639	0.468989		Sbk1	2013.52	-0.18522	0.0789306	0.1668		Gstm4	178.812	-0.367659	0.0104779	0.240703		Slfn2	39.8886	-0.852069	0.00345475	0.0843709		Hn1	1080.64	-0.362021	7.91367e-05	0.0020291
Cdc123	1251.45	-0.277752	2.64215e-08	4.33754e-07		Cdc123	1251.45	-0.257418	1.83479e-05	0.000219329		Cdc123	1251.45	-0.209079	1.38e-05	0.000100529		Cdc123	1251.45	-0.265123	9.50666e-07	1.24075e-05		Phf20	1601.02	-0.211644	0.0105041	0.240703		Rtp2	1.97097	3.15647	0.00347104	NA		Pxk	698.257	0.281247	8.01692e-05	0.00205248
Pts	435.565	-0.388422	2.50717e-05	0.000172801		Pts	435.565	-0.344089	0.00190113	0.0101144		Pts	435.565	-0.326049	0.000239642	0.00120209		Pts	435.565	-0.274059	0.00581993	0.0199059		Plekhg3	530.363	0.660161	0.0105081	0.240703		Pptc7	1332.17	0.192852	0.00347901	0.0848319		Map4k5	1078.81	0.284759	8.12175e-05	0.00207618
Rangap1	4476.74	-0.0418983	0.511163	0.653474		Rangap1	4476.74	-0.186867	0.0127262	0.0464429		Rangap1	4476.74	-0.0679417	0.264515	0.408415		Rangap1	4476.74	-0.137943	0.0429693	0.102933		Fam69c	110.144	0.371748	0.0106087	0.242463		Tjap1	420.893	0.354185	0.00354161	0.0862247		Nfya	481.871	0.342165	8.25269e-05	0.00210648
Ccdc24	26.6176	-0.335631	0.300168	0.446738		Ccdc24	26.6176	0.00561419	0.98843	0.993575		Ccdc24	26.6176	0.0645586	0.83454	0.900251		Ccdc24	26.6176	0.0674936	0.845262	0.909311		Phyhip	9570.58	-0.176015	0.0106263	0.242463		Bcl7c	169.975	-0.38542	0.0035667	0.0867017		Acadvl	901.723	0.286047	8.33374e-05	0.00212398
Rabggtb	843.581	-0.351592	1.44833e-05	0.000108301		Rabggtb	843.581	-0.411305	2.13771e-05	0.0002482		Rabggtb	843.581	-0.28866	0.000205074	0.00105113		Rabggtb	843.581	-0.278427	0.00139231	0.00593242		Ocln	218.285	0.32881	0.0106336	0.242463		Alkbh5	1245.41	0.169434	0.00359354	0.0872196		Gbp4	51.3382	-1.26443	8.43884e-05	0.00214754
Ctf1	25.2274	-0.211885	0.314942	0.461567		Ctf1	25.2274	0.175618	0.48693	0.668591		Ctf1	25.2274	-0.197765	0.342162	0.493332		Ctf1	25.2274	0.00236815	0.991715	0.994578		LOC106740	333.329	0.237113	0.0106505	0.242477		Nagk	553.088	-0.277424	0.00360031	0.0872455		Astn1	5196.74	-0.359527	8.46529e-05	0.00215104
Mmadhc	687.629	-0.211471	0.00151614	0.00603911		Mmadhc	687.629	-0.342516	2.32347e-05	0.000264277		Mmadhc	687.629	-0.228968	0.000382169	0.00180649		Mmadhc	687.629	-0.221529	0.00217798	0.00867148		Mef2a	3396.76	-0.242275	0.0106828	0.242588		Adamtsl1	223.521	0.533597	0.00360569	0.0872455		Adamts18	29.5603	-1.17237	8.58307e-05	0.00217771
Gm17769	22.7919	0.465075	0.0451508	0.103344		Gm17769	22.7919	0.0573839	0.846695	0.918397		Gm17769	22.7919	0.10836	0.64405	0.764007		Gm17769	22.7919	0.0183345	0.944747	0.967424		Plcb3	414.753	0.310759	0.0106879	0.242588		Trappc9	1440.72	-0.149707	0.00364655	0.088099		Klhdc7a	443.619	0.502401	8.64099e-05	0.00218659
Mir212	7.02493	-0.0835085	0.857621	0.91508		Mir212	7.02493	0.813806	0.124493	0.266349		Mir212	7.02493	-0.0520087	0.909055	0.946522		Mir212	7.02493	-0.155731	0.762475	0.855051		Ppp1r3c	1307.79	0.50813	0.0107898	0.244163		Tgm6	2.45362	-2.71219	0.00365925	NA		Pex1	495.222	0.255173	8.64383e-05	0.00218659
Mybbp1a	1114.51	0.235147	7.59792e-06	6.18013e-05		Mybbp1a	1114.51	0.271245	1.52287e-05	0.00018866		Mybbp1a	1114.51	0.208108	4.15e-05	0.000261908		Mybbp1a	1114.51	0.299406	1.1951e-07	2.08837e-06		Sec23a	2023.29	-0.222565	0.0107905	0.244163		Rps6ka2	985.576	-0.38356	0.00366745	0.0884682		C230014O12Rik	9.79946	-3.88846	8.69598e-05	0.00219651
Mir341	6.34128	2.13275	7.41502e-06	6.0535e-05		Mir341	6.34128	2.27143	3.7079e-05	0.00038921		Mir341	6.34128	1.98392	2.62e-05	0.000175381		Mir341	6.34128	2.57732	2.18339e-07	3.47099e-06		Gbas	1441.84	-0.149945	0.0108149	0.244163		Chrm1	3638.24	-0.238125	0.00368718	0.0887437		Adora1	6176.18	0.331552	8.79056e-05	0.0022171
Gm11744	51.9506	-0.165295	0.483159	0.62812		Gm11744	51.9506	0.0273458	0.922595	0.960647		Gm11744	51.9506	-0.17337	0.447278	0.5954		Gm11744	51.9506	-0.32225	0.211435	0.35423		Ccdc149	1163.11	-0.187573	0.0108398	0.244163		Ikbkb	818.427	0.161373	0.00369014	0.0887437		Cacna1h	1358.75	-0.767091	8.82911e-05	0.00222352
Mir3093	1.45601	1.54317	0.0262213	0.0665882		Mir3093	1.45601	0.216968	0.831744	0.909273		Mir3093	1.45601	0.488492	0.517574	0.660591		Mir3093	1.45601	1.09406	0.160791	0.28828		Spryd3	2944.23	-0.188777	0.0108492	0.244163		Kif13b	909.384	0.611981	0.00371094	0.0891078		Cd274	62.9786	-1.04011	8.89599e-05	0.00223705
Elovl2	308.552	0.101792	0.300802	0.447144		Elovl2	308.552	0.123017	0.298773	0.489027		Elovl2	308.552	-0.164514	0.0885966	0.175128		Elovl2	308.552	-0.318222	0.00365709	0.0134191		Gja1	4113.58	0.269872	0.0108553	0.244163		Tle4	1275.36	0.252736	0.00372343	0.0892717		Mtch1	6396.68	-0.30441	8.96656e-05	0.00225022
Cndp2	903.812	0.023298	0.723867	0.822436		Cndp2	903.812	-0.0595709	0.451461	0.636442		Cndp2	903.812	-0.0951575	0.135827	0.244922		Cndp2	903.812	-0.0201319	0.777557	0.865806		Psat1	2893.45	0.287075	0.0109878	0.245989		Zfp493	76.7181	0.379684	0.00374513	0.0896555		Shc2	902.29	-0.259629	8.97491e-05	0.00225022
Map7d1	4793.86	-0.111564	0.0707359	0.14858		Map7d1	4793.86	-0.0254487	0.725483	0.84351		Map7d1	4793.86	-0.0365564	0.534941	0.674589		Map7d1	4793.86	0.0568404	0.388041	0.548369		Pex14	810.561	-0.190818	0.0109939	0.245989		Capn5	1155.68	-0.19937	0.00378619	0.0904915		Arrdc3	1419.16	0.75653	9.01462e-05	0.00225685
1700028J19Rik	21.8701	-0.0702272	0.741516	0.834723		1700028J19Rik	21.8701	-0.318898	0.250426	0.434729		1700028J19Rik	21.8701	0.19806	0.333938	0.484449		1700028J19Rik	21.8701	0.0540954	0.81572	0.890377		Lap3	1202.18	0.385914	0.0109945	0.245989		Sdhaf1	237.788	-0.314478	0.00379178	0.0904915		Acaa1a	798.621	0.381336	9.18619e-05	0.00229641
Lin54	270.552	0.148773	0.0885408	0.176952		Lin54	270.552	0.0383599	0.720204	0.840012		Lin54	270.552	0.185935	0.0284222	0.069647		Lin54	270.552	-0.0268248	0.78059	0.868258		Hhex	30.9985	0.686238	0.0110187	0.245989		Xylt2	488.635	-0.242017	0.00379729	0.0904915		Usp27x	294.979	-0.507747	9.30734e-05	0.00232328
Tshz3	530.849	0.0359328	0.861048	0.917312		Tshz3	530.849	-0.252124	0.296069	0.485897		Tshz3	530.849	-0.180611	0.356967	0.507527		Tshz3	530.849	-0.0524297	0.810911	0.886965		Dnajc6	6075.51	-0.27138	0.0110381	0.245989		Mzf1	129.752	-0.309519	0.00383836	0.0912527		Ift80	568.788	0.301762	9.34019e-05	0.00232473
Pcna	665.298	-0.38936	2.80873e-07	3.44345e-06		Pcna	665.298	-0.414915	5.12254e-06	7.61633e-05		Pcna	665.298	-0.373675	3.03e-07	3.65e-06		Pcna	665.298	-0.390807	1.82043e-06	2.13613e-05		Clstn3	7563.54	-0.207426	0.0110414	0.245989		Sfpq	3539.37	0.194275	0.00384475	0.0912527		Slbp	324.598	-0.425441	9.34057e-05	0.00232473
Ifi44	19.8311	0.010893	0.982724	0.9908		Ifi44	19.8311	-1.10685	0.0730191	0.179919		Ifi44	19.8311	-1.44168	0.00397422	0.0134468		Ifi44	19.8311	-1.96808	0.000700224	0.00330318		S100b	3033.1	0.345523	0.0110518	0.245989		Jup	1036.83	0.35905	0.00384837	0.0912527		Csrp1	6701.89	0.530995	9.42075e-05	0.00234126
Arhgap6	135.555	-0.585657	0.0497753	0.111715		Arhgap6	135.555	-0.446099	0.206459	0.381184		Arhgap6	135.555	-0.661473	0.0209956	0.0543286		Arhgap6	135.555	-1.61275	1.1866e-06	1.48441e-05		2610042L04Rik	5.68355	-1.89425	0.0110764	NA		Nsun3	61.5967	-0.476439	0.00385805	0.0912527		Ppp2r2b	2322.18	-0.29761	9.45619e-05	0.00234663
Clec4f	0.128376	0.443191	0.950621	NA		Clec4f	0.128376	1.18544	0.887354	NA		Clec4f	0.128376	0.156168	0.981725	NA		Clec4f	0.128376	0.142079	0.985129	NA		Cep76	148.234	-0.339622	0.0110831	0.246318		Pias3	468.126	-0.212659	0.0038625	0.0912527		Pcyox1	2278.94	-0.209898	9.67468e-05	0.00239734
Hectd2	508.199	0.2153	0.0643141	0.137477		Hectd2	508.199	0.315283	0.0218822	0.0710374		Hectd2	508.199	0.455927	4.16e-05	0.000262084		Hectd2	508.199	0.264391	0.0342318	0.0857072		Rptor	1552.7	-0.19174	0.0111007	0.246344		Nudt5	182.826	0.271815	0.00386399	0.0912527		Lmf1	291.955	0.394723	9.76109e-05	0.00241523
Gucy2c	6.07613	0.47784	0.342937	0.491382		Gucy2c	6.07613	0.686748	0.255662	0.440795		Gucy2c	6.07613	0.211845	0.677017	0.790916		Gucy2c	6.07613	-0.187216	0.753019	0.848243		Prps1	1235.8	-0.267473	0.0111443	0.246394		Gmfb	3953.17	0.179193	0.00391172	0.0921726		Magt1	419.115	0.562291	9.81358e-05	0.00242468
Dhtkd1	120.625	0.471835	0.000391678	0.00188925		Dhtkd1	120.625	0.380201	0.0179095	0.0605797		Dhtkd1	120.625	0.26636	0.0408945	0.094319		Dhtkd1	120.625	0.330636	0.0225833	0.0611095		Adgrb3	1930.25	-0.254186	0.011151	0.246394		Abca7	528.86	0.322178	0.00391464	0.0921726		Smtnl2	25.412	1.34263	9.83907e-05	0.00242745
Nfyb	880.486	-0.0548149	0.440975	0.588795		Nfyb	880.486	-0.171395	0.0444137	0.123973		Nfyb	880.486	-0.2843	3.74e-05	0.000239793		Nfyb	880.486	-0.402047	2.29818e-07	3.63075e-06		Pla2g4a	68.7894	0.780711	0.0111638	0.246394		Fbxw7	4055.74	-0.200864	0.0039227	0.0921756		Sema4f	941.835	-0.320933	0.00010001	0.00246381
Ammecr1l	746.552	0.0796716	0.176218	0.300119		Ammecr1l	746.552	0.177422	0.0120793	0.0445375		Ammecr1l	746.552	0.187984	0.000943209	0.003938		Ammecr1l	746.552	0.149661	0.0187876	0.0524709		Cdt1	30.5001	-0.564993	0.0111786	0.246394		Rhou	1253.93	0.321324	0.00392647	0.0921756		AI464131	800.802	0.364254	0.000100732	0.00247802
Catsper3	3.08932	0.489908	0.319365	0.466233		Catsper3	3.08932	-1.08654	0.171732	0.335559		Catsper3	3.08932	-0.0902907	0.861171	0.917664		Catsper3	3.08932	-0.521126	0.399015	0.558904		Plp1	50392	0.972809	0.0111855	0.246394		Arid3b	146.244	0.488442	0.00394044	0.0923658		AA388235	111.213	0.495268	0.000102305	0.00251306
St6gal2	108.589	1.25071	1.02936e-08	1.92143e-07		St6gal2	108.589	0.995592	0.000116127	0.000999213		St6gal2	108.589	1.18102	1.87e-08	3.2e-07		St6gal2	108.589	1.22596	1.53417e-07	2.57222e-06		Crkl	1251.37	-0.18423	0.0112574	0.247097		H2-K1	642.653	-0.45486	0.00395099	0.0924754		Rbl2	1152.69	0.26029	0.00010304	0.00251997
Tmem39b	143.94	0.112654	0.229826	0.365196		Tmem39b	143.94	0.10702	0.359981	0.553539		Tmem39b	143.94	-0.0174761	0.851816	0.911047		Tmem39b	143.94	-0.180223	0.0912153	0.186853		Gng10	646.827	0.346776	0.0112727	0.247097		Usp43	52.7494	-0.508687	0.00395698	0.0924783		C1ql3	2919.1	-1.15627	0.000103059	0.00251997
Serp1	871.373	-0.204649	0.000290638	0.00146256		Serp1	871.373	-0.184262	0.00695216	0.028634		Serp1	871.373	-0.215954	7.95e-05	0.000459511		Serp1	871.373	-0.31802	2.64526e-07	4.10258e-06		Hdac5	3289.41	0.219692	0.0112752	0.247097		Dlx1as	526.076	0.262691	0.00403612	0.093833		Lrig3	67.3074	0.880906	0.000103099	0.00251997
Ftx	917.114	0.559737	0.000253559	0.00129577		Ftx	917.114	0.812153	5.72871e-06	8.34625e-05		Ftx	917.114	0.617443	2.35e-05	0.000159884		Ftx	917.114	0.782856	1.56603e-06	1.88103e-05		Esam	317.059	0.341187	0.0113185	0.247097		Nde1	610.954	0.323906	0.00403836	0.093833		Pgbd5	3241.53	-0.335604	0.00010318	0.00251997
4933430H16Rik	0.0428579	0.502163	0.944059	NA		4933430H16Rik	0.0428579	-0.189682	0.981917	NA		4933430H16Rik	0.0428579	-0.324719	0.962012	NA		4933430H16Rik	0.0428579	0.382521	0.959976	NA		Tmcc2	4038.18	0.313839	0.0113289	0.247097		Plppr3	868.372	-0.342835	0.00404125	0.093833		Hdhd2	1406.03	0.165773	0.000103589	0.00252633
Ipo13	1662.2	0.153196	0.00559197	0.0183838		Ipo13	1662.2	0.256562	8.95381e-05	0.000810131		Ipo13	1662.2	0.201197	0.000151504	0.000808003		Ipo13	1662.2	0.26795	6.17234e-06	5.87165e-05		Fads1	5267.22	0.196081	0.011343	0.247097		Otub2	802.377	0.325765	0.00404374	0.093833		Pianp	2978.23	-0.280037	0.000104589	0.00254705
Lias	578.651	0.0596917	0.305032	0.451582		Lias	578.651	-0.0900657	0.20859	0.38361		Lias	578.651	-0.17039	0.00300818	0.0106227		Lias	578.651	-0.193432	0.00273493	0.0105421		Klhl8	684.188	-0.228114	0.0113489	0.247097		AI987944	168.149	0.290634	0.00404709	0.093833		Aass	123.056	0.688394	0.000106641	0.0025933
C030023E24Rik	215.187	0.569182	0.00660626	0.0211975		C030023E24Rik	215.187	0.967175	7.87664e-05	0.000731715		C030023E24Rik	215.187	1.09485	4.07e-08	6.37e-07		C030023E24Rik	215.187	0.838642	0.0001731	0.00100762		Zranb1	740.074	-0.191773	0.0113498	0.247097		Pacs2	3450.39	0.45661	0.00405545	0.093833		E030013I19Rik	38.0027	-1.54431	0.000107121	0.00260125
Gm15417	49.8432	0.184793	0.23681	0.373524		Gm15417	49.8432	0.084215	0.666387	0.80491		Gm15417	49.8432	-0.17299	0.275223	0.421021		Gm15417	49.8432	0.160932	0.348732	0.507825		Clu	17639.7	0.257621	0.0113663	0.247097		Myh9	2100.9	0.254008	0.00407161	0.093833		Ncam1	6096.53	0.283644	0.000107371	0.00260359
Nespas	1.13545	1.17919	0.26546	0.407093		Nespas	1.13545	0.526456	0.706083	NA		Nespas	1.13545	0.0600851	0.956529	NA		Nespas	1.13545	-1.65088	0.23256	0.379612		St8sia3	3017.81	-0.247688	0.0113833	0.247107		Parp14	101.014	-0.685157	0.0040718	0.093833		Cep83os	626.599	-0.353649	0.000108821	0.002635
Pdha1	4879.27	-0.118484	0.0297538	0.0739235		Pdha1	4879.27	-0.249183	0.00010561	0.000924741		Pdha1	4879.27	-0.193849	0.00020044	0.00103103		Pdha1	4879.27	-0.234038	6.07934e-05	0.000410887		Pcdhga9	145.587	-0.550108	0.0114191	0.247524		Tmcc3	1445.82	0.45822	0.00407368	0.093833		Armcx2	2022.14	-0.255022	0.00010947	0.00264693
Postn	39.5989	1.16677	0.000137135	0.000759732		Postn	39.5989	1.12493	0.00192373	0.0102158		Postn	39.5989	0.622294	0.0414098	0.0952042		Postn	39.5989	0.203155	0.561299	0.704903		Insc	123.332	0.831534	0.0115592	0.250198		Rps6kc1	923.046	-0.16485	0.00408128	0.093833		Faap100	231.959	0.452233	0.000110061	0.00265742
Nploc4	1361.64	0.169906	0.00041874	0.00199983		Nploc4	1361.64	0.179658	0.00183759	0.00983349		Nploc4	1361.64	0.144742	0.00188139	0.00710263		Nploc4	1361.64	0.141787	0.00649577	0.0218313		Ncl	6357.1	-0.167033	0.0116158	0.251002		Dpf2	991.736	0.155343	0.00408997	0.093833		Slc7a8	1723.83	-0.29886	0.000110464	0.00266338
Cd2ap	540.689	0.269772	0.026604	0.067406		Cd2ap	540.689	0.46373	0.00117356	0.00682425		Cd2ap	540.689	0.270737	0.0201165	0.0524363		Cd2ap	540.689	0.287094	0.0274609	0.0716384		Rbm12b1	171.995	0.352877	0.01163	0.251002		Efcab14	1240.3	0.307741	0.0040922	0.093833		Sntg1	457.09	-0.564475	0.000110818	0.00266704
Gm4981	0.272083	0.982034	0.801709	NA		Gm4981	0.272083	0.304584	0.946894	NA		Gm4981	0.272083	0.637066	0.864217	NA		Gm4981	0.272083	0.863421	0.835775	NA		Serpini1	5265.59	-0.365629	0.0116788	0.251692		Shtn1	1209.4	0.518166	0.00409239	0.093833		Palm3	59.386	-1.12464	0.00011093	0.00266704
A130010J15Rik	118.139	0.0338962	0.761385	0.85029		A130010J15Rik	118.139	-0.0212125	0.879457	0.937092		A130010J15Rik	118.139	-0.0378175	0.73254	0.830763		A130010J15Rik	118.139	-0.287791	0.0241444	0.0646357		Pspc1	838.751	-0.21583	0.011728	0.252321		Tbc1d19	572.105	0.245246	0.00412893	0.0945332		Olfr287	76.8917	0.681562	0.000111651	0.00267911
Mettl26	354.666	-0.40703	7.26628e-07	7.88677e-06		Mettl26	354.666	-0.288495	0.00377981	0.017617		Mettl26	354.666	-0.308721	0.000100747	0.000564317		Mettl26	354.666	-0.263583	0.00302835	0.0114669		Gid8	1264.35	-0.124767	0.0117549	0.252321		Oser1	103.071	0.280499	0.00414568	0.0947655		Car14	271.164	1.06805	0.000111851	0.00267911
Tomm7	918.017	-0.635989	3.44219e-09	7.46745e-08		Tomm7	918.017	-0.563381	9.03255e-06	0.00012208		Tomm7	918.017	-0.616226	2.12e-09	4.92e-08		Tomm7	918.017	-0.619187	7.85852e-08	1.45016e-06		Sez6l	5195.42	-0.303396	0.0117614	0.252321		Zfp687	660.679	-0.17078	0.00415111	0.0947655		Scd3	128.097	0.722587	0.000111906	0.00267911
Cd244	1.00449	-0.275404	0.763463	0.851696		Cd244	1.00449	0.176838	0.869361	NA		Cd244	1.00449	-0.983204	0.33124	NA		Cd244	1.00449	-0.412253	0.6921	0.804334		Plekhb1	11061.3	0.669046	0.0117756	0.252321		Ikzf4	179.682	-0.360305	0.00419066	0.0954111		Cntn3	475.914	-0.681058	0.000112615	0.00268878
Mir7013	3.08836	0.312932	0.566308	0.698899		Mir7013	3.08836	0.693256	0.290386	0.479407		Mir7013	3.08836	0.379581	0.480964	0.626908		Mir7013	3.08836	0.708169	0.220833	0.36605		Tceal6	990.659	-0.269851	0.0118084	0.25248		Plekhh1	1230.61	0.670049	0.0041915	0.0954111		Tex261	388.529	0.241451	0.000112627	0.00268878
Skor2	0.191564	-0.108745	0.987877	NA		Skor2	0.191564	0.182193	0.982631	NA		Skor2	0.191564	0.156168	0.981725	NA		Skor2	0.191564	0.142073	0.985129	NA		Tmem173	83.947	0.390441	0.0118258	0.25248		Eif2ak2	147.656	-0.549363	0.00420284	0.0955069		Erlin2	1153.58	0.256788	0.000112849	0.00269031
Pbp2	1.67517	-0.116833	0.895859	0.938947		Pbp2	1.67517	1.18911	0.223673	0.402571		Pbp2	1.67517	0.0809312	0.925754	0.956096		Pbp2	1.67517	-0.0456073	0.963062	0.977012		Lig3	655.24	0.202052	0.0118403	0.25248		Prss23	477.098	0.507022	0.00420783	0.0955069		Tesk1	1557.17	-0.334754	0.000113313	0.00269757
Rab3b	1221.38	-0.576455	1.60491e-05	0.000118237		Rab3b	1221.38	-0.84116	9.03007e-08	2.64228e-06		Rab3b	1221.38	-0.402209	0.00159171	0.00616294		Rab3b	1221.38	-0.564397	7.63725e-05	0.0004982		Srsf6	2272.86	0.219466	0.0118506	0.25248		Arl4a	703.361	-0.267142	0.00423845	0.095888		Adrb1	362.415	-0.674646	0.000113717	0.00270341
Smg5	1723.35	0.136325	0.00511649	0.0170285		Smg5	1723.35	0.1516	0.00888727	0.0348218		Smg5	1723.35	0.21092	6.49e-06	5.19e-05		Smg5	1723.35	0.187461	0.000341221	0.00178214		Lrrc75b	397.16	0.304305	0.0118681	0.252494		Gna14	11.834	1.37052	0.0042388	0.095888		Tmem151b	3290.29	0.407776	0.000117028	0.00277824
Mpp3	1079.56	0.24365	0.105932	0.203464		Mpp3	1079.56	0.16222	0.359332	0.552704		Mpp3	1079.56	0.196127	0.172921	0.295908		Mpp3	1079.56	-0.0869402	0.589868	0.727529		Wbp11	1714.62	-0.23302	0.0119569	0.253097		Zfand1	246.017	-0.196782	0.00424479	0.095888		Igfbpl1	27.2225	-2.81726	0.000117193	0.00277826
Zcchc12	1013.19	-0.643797	0.0049784	0.0166454		Zcchc12	1013.19	-0.767021	0.00433807	0.019661		Zcchc12	1013.19	-0.571307	0.00893503	0.0265152		Zcchc12	1013.19	-0.969525	7.52583e-05	0.000493283		Adora3	7.89536	0.925666	0.0120079	NA		Plaur	26.8525	0.791001	0.00425912	0.095888		Emc3	1477.4	0.222646	0.000119324	0.0028225
Lrrc4b	2754.43	-0.11213	0.183959	0.309802		Lrrc4b	2754.43	-0.164063	0.0984653	0.22504		Lrrc4b	2754.43	-0.202199	0.0121949	0.0343866		Lrrc4b	2754.43	-0.199832	0.0268374	0.0703315		Fes	74.2931	0.432838	0.0120082	0.253097		Pla2g4e	149.691	-0.60688	0.00426342	0.095888		Kdelc2	147.111	-0.436214	0.000119392	0.0028225
Gm13212	2.09385	0.203688	0.770068	0.856492		Gm13212	2.09385	1.0712	0.184855	0.353616		Gm13212	2.09385	0.578475	0.390489	0.5421		Gm13212	2.09385	0.479987	0.523766	0.672776		Susd3	28.6471	0.684131	0.0120253	0.253097		Nwd2	779.339	-0.402387	0.00426678	0.095888		Prpsap1	690.355	0.339226	0.000119993	0.00283278
H6pd	191.659	0.409508	7.77335e-07	8.3553e-06		H6pd	191.659	0.149998	0.150551	0.305656		H6pd	191.659	0.27784	0.000710754	0.00308825		H6pd	191.659	0.341572	0.000173822	0.00101082		Ctso	809.464	0.241931	0.012033	0.253097		Lrp5	214.659	-0.285576	0.00426724	0.095888		Cdk5rap2	543.784	0.64887	0.000120376	0.00283786
Cyp3a13	32.9225	-0.97997	0.0111906	0.032991		Cyp3a13	32.9225	0.108201	0.808702	0.896809		Cyp3a13	32.9225	-0.0383413	0.915954	0.950857		Cyp3a13	32.9225	0.378584	0.348282	0.507295		Tcerg1	1429.84	-0.158178	0.0120432	0.253097		Plcl1	846.957	0.41069	0.00427333	0.0958882		Wwc1	1568.14	-0.318751	0.00012238	0.00287968
2900097C17Rik	12737.3	-0.0783521	0.248577	0.387345		2900097C17Rik	12737.3	-0.201526	0.0113426	0.0424699		2900097C17Rik	12737.3	-0.141949	0.0283634	0.0695421		2900097C17Rik	12737.3	-0.291693	5.66447e-05	0.000387559		Arap3	237.635	0.349011	0.0120533	0.253097		Slc16a2	866.324	-0.399204	0.00428656	0.0960295		Snap23	270.138	0.469157	0.000122489	0.00287968
Ensa	6179.38	-0.210728	0.00122987	0.00504453		Ensa	6179.38	-0.258079	0.000744871	0.00468722		Ensa	6179.38	-0.15861	0.010761	0.0310217		Ensa	6179.38	-0.262294	0.000164417	0.000963134		Tsc22d3	2539.06	-0.375813	0.0120538	0.253097		Prps1l3	296.852	0.2146	0.00429182	0.0960295		Ano2	71.9561	-2.33249	0.000122814	0.00288332
Jmy	1197.15	0.0860384	0.267767	0.409747		Jmy	1197.15	-0.0532939	0.563198	0.729714		Jmy	1197.15	0.125904	0.0905146	0.177988		Jmy	1197.15	0.0521885	0.531187	0.679492		Rhog	681.284	0.60078	0.0120632	0.253097		Prrc1	370.172	-0.19269	0.00431409	0.0963908		Fam19a1	758.601	-1.28112	0.000124043	0.00290474
Golm1	1140.59	0.0642192	0.712098	0.814055		Golm1	1140.59	0.0423579	0.835914	0.912023		Golm1	1140.59	0.0771356	0.642547	0.762946		Golm1	1140.59	0.164174	0.376714	0.537366		2310022B05Rik	1705.34	0.300806	0.0120907	0.253097		Accs	67.4906	-0.394612	0.00433288	0.0966735		Ahsa1	2121.41	0.316952	0.000124069	0.00290474
Lag3	172.317	-0.11025	0.437187	0.585431		Lag3	172.317	0.00619979	0.97073	0.983977		Lag3	172.317	-0.365912	0.00800936	0.0242485		Lag3	172.317	-0.506783	0.00115137	0.00504101		Nars	4488.6	-0.193207	0.0121117	0.253097		Zc3h11a	2554.39	0.154127	0.00434696	0.0968505		Vps11	1419.89	-0.175786	0.000125321	0.00293002
A630075F10Rik	14.5745	-0.404525	0.684256	0.792256		A630075F10Rik	14.5745	0.103482	0.93537	0.966396		A630075F10Rik	14.5745	-0.247308	0.799474	0.877196		A630075F10Rik	14.5745	0.400362	0.712625	0.817811		Cbfa2t2	1060.1	-0.193143	0.0121119	0.253097		Uggt2	557.293	-0.210006	0.00437694	0.09729		Rtkn	1257.85	0.390178	0.00012587	0.0029388
Enthd2	323.506	0.0861714	0.378735	0.52848		Enthd2	323.506	0.193347	0.0980953	0.2244		Enthd2	323.506	0.114954	0.223823	0.360678		Enthd2	323.506	0.120543	0.254135	0.40462		Scamp5	8273.82	-0.142387	0.0121663	0.253097		Map9	2332.5	-0.275087	0.00437904	0.09729		9330159F19Rik	2072.65	0.304786	0.000126118	0.00294055
Vmn2r-ps54	0.606114	-0.46888	0.786466	NA		Vmn2r-ps54	0.606114	-1.34658	0.534463	NA		Vmn2r-ps54	0.606114	0.582869	0.714732	NA		Vmn2r-ps54	0.606114	-0.268437	0.885117	NA		Asns	1993.06	-0.266592	0.0121678	0.253097		Xirp1	2.80554	-2.03625	0.00438131	NA		Ceacam9	6.16237	1.68763	0.000127898	0.00297796
Vps26b	2876.73	-0.0614433	0.265917	0.407582		Vps26b	2876.73	-0.197786	0.00257448	0.0129326		Vps26b	2876.73	-0.0977439	0.0649708	0.136896		Vps26b	2876.73	-0.114458	0.0536111	0.122819		Snap91	6786.13	-0.218396	0.0121699	0.253097		Ubash3b	515.449	0.280313	0.00443517	0.0983014		Hip1	1394.48	0.433049	0.0001284	0.00298555
Chst3	78.9525	0.240266	0.384483	0.533715		Chst3	78.9525	0.696272	0.0315296	0.0947143		Chst3	78.9525	0.487132	0.0650799	0.137076		Chst3	78.9525	0.495748	0.0928023	0.189232		Nrros	145.991	-0.486641	0.0122192	0.253097		Rbl2	1152.69	0.172347	0.00443874	0.0983014		Tprn	547.804	0.69446	0.000129008	0.00298725
Smarca2	5314.49	0.0807366	0.2764	0.419529		Smarca2	5314.49	0.0632362	0.467217	0.651218		Smarca2	5314.49	-0.0917777	0.195021	0.325759		Smarca2	5314.49	-0.0334038	0.673143	0.791446		Tril	1058.34	0.306375	0.0122274	0.253097		Cntn2	4014.26	0.475703	0.00444513	0.0983014		Snx33	261.865	0.631942	0.000129214	0.00298725
Themis	0.55759	2.65692	0.0725218	NA		Themis	0.55759	2.62539	0.127008	NA		Themis	0.55759	-0.324726	0.83827	NA		Themis	0.55759	-0.338817	0.848933	NA		Fcrls	511.104	0.371847	0.0122452	0.253097		Gm2a	1314.06	-0.131759	0.00444952	0.0983014		Ddn	25257.5	-0.499968	0.000129256	0.00298725
Xrra1	24.9593	0.136942	0.613262	0.737216		Xrra1	24.9593	-0.175223	0.609386	0.762928		Xrra1	24.9593	0.213919	0.416771	0.567348		Xrra1	24.9593	0.126791	0.668473	0.787879		Dlg3	3794	-0.192824	0.0122589	0.253097		Wipi1	326.79	0.386031	0.0044767	0.0984603		Agpat4	1267.86	0.518762	0.000129467	0.00298725
Retsat	236.713	-0.0440786	0.552204	0.688027		Retsat	236.713	0.0992344	0.277984	0.465745		Retsat	236.713	-0.012347	0.865404	0.920368		Retsat	236.713	0.39217	6.12892e-07	8.51111e-06		Acads	147.894	0.309069	0.0122892	0.253097		Fcgrt	322.311	-0.331416	0.00448028	0.0984603		Sntg2	40.2848	-0.864717	0.000129674	0.00298725
Zfp950	1171.13	0.219821	0.083236	0.168835		Zfp950	1171.13	0.598162	5.60853e-05	0.000552305		Zfp950	1171.13	0.599194	7.19e-07	7.69e-06		Zfp950	1171.13	0.477297	0.000416324	0.00212206		Pfkp	5436.93	-0.194243	0.0123149	0.253097		Akt1	3351.65	-0.137708	0.00448072	0.0984603		Lin52	435.915	0.284839	0.000129866	0.00298725
Fcnb	0.321625	1.02503	0.697836	NA		Fcnb	0.321625	0.252284	0.936277	NA		Fcnb	0.321625	-0.324725	0.899484	NA		Fcnb	0.321625	0.889688	0.754079	NA		Nedd4l	3355.91	-0.249671	0.012315	0.253097		Spag5	228.536	-0.509225	0.00448172	0.0984603		Mad1l1	281.078	0.340167	0.000129874	0.00298725
Ppp2r1a	10291.1	-0.0305305	0.654005	0.769044		Ppp2r1a	10291.1	-0.204572	0.0104064	0.0395354		Ppp2r1a	10291.1	-0.123934	0.0564066	0.122214		Ppp2r1a	10291.1	-0.161643	0.0260943	0.0687794		Islr2	1725.86	-0.438675	0.0123336	0.253097		Dcaf6	1821.42	-0.159042	0.00449075	0.0985214		Rtkn2	80.848	0.892923	0.00012988	0.00298725
B230216N24Rik	92.1247	-0.219091	0.18618	0.312391		B230216N24Rik	92.1247	0.0633922	0.747092	0.856657		B230216N24Rik	92.1247	-0.573435	0.000435134	0.00202121		B230216N24Rik	92.1247	-1.06181	2.30227e-08	4.89307e-07		Ndel1	1723.71	-0.171222	0.0123492	0.253097		Dhcr7	748.38	0.35705	0.00450584	0.0985225		Fam174b	583.565	-0.35998	0.000130932	0.00300735
Ripply3	4.55935	-0.354118	0.436797	0.58506		Ripply3	4.55935	0.372633	0.479267	0.661752		Ripply3	4.55935	-1.16797	0.0216577	0.0558008		Ripply3	4.55935	-0.185194	0.709675	0.81593		Lrrn3	1306.92	-0.307031	0.0123571	0.253097		Pot1a	334.3	0.190549	0.00450841	0.0985225		Lias	578.651	-0.253124	0.00013197	0.0030271
Wdr34	505.681	-0.0628922	0.339191	0.487749		Wdr34	505.681	-0.0166538	0.83422	0.910892		Wdr34	505.681	-0.0944486	0.139697	0.250497		Wdr34	505.681	-0.221824	0.00214162	0.00855157		Pgm2l1	7794.58	-0.391223	0.0123898	0.253097		Syk	111.666	0.360531	0.00451501	0.0985225		Hist1h2bc	469.759	0.530849	0.000135301	0.00309783
Trim44	6925.83	0.118923	0.0741811	0.153998		Trim44	6925.83	-0.0336315	0.666933	0.805139		Trim44	6925.83	0.039415	0.535138	0.674589		Trim44	6925.83	-0.0543393	0.444774	0.602963		Rbm43	288.368	-0.249659	0.0124111	0.253097		Dusp18	658.899	-0.236499	0.00451582	0.0985225		Ikbkb	818.427	0.2347	0.000135418	0.00309783
Pde1a	3984.65	0.48443	0.00424066	0.0144543		Pde1a	3984.65	-0.051205	0.796234	0.888719		Pde1a	3984.65	0.466913	0.00381656	0.0129815		Pde1a	3984.65	0.244166	0.176118	0.309153		Cd93	182.223	0.563324	0.0124141	0.253097		Tfr2	131.988	-0.404442	0.00454503	0.0989319		Rnf19b	787.626	-0.298874	0.000136384	0.00311572
Nudt10	324.123	-0.297769	0.000381361	0.0018465		Nudt10	324.123	-0.185974	0.067424	0.169251		Nudt10	324.123	-0.276289	0.000694986	0.00303202		Nudt10	324.123	-0.478285	2.68998e-07	4.16467e-06		E330013P04Rik	17.7157	1.21543	0.0124147	0.253097		Rtp4	50.0002	-0.89819	0.00454715	0.0989319		Scp2	1405.4	0.216009	0.000137225	0.00313072
Mir6363	4.42277	-0.0146419	0.972995	0.984323		Mir6363	4.42277	-0.602965	0.351191	0.543839		Mir6363	4.42277	0.0237622	0.956417	0.974756		Mir6363	4.42277	-0.113832	0.817112	0.891111		Zfp182	329.018	0.341353	0.012419	0.253097		Rbm41	235.71	0.232091	0.00457703	0.0993157		Arnt	885.533	0.362146	0.00013794	0.00314281
Zfp281	936.932	0.155681	0.0576605	0.12601		Zfp281	936.932	-0.0326324	0.738081	0.851512		Zfp281	936.932	0.0735362	0.350674	0.501857		Zfp281	936.932	-0.049591	0.574974	0.715812		Dlgap1	10677.5	-0.234001	0.0124238	0.253097		Tubgcp2	777.539	-0.220891	0.0045774	0.0993157		Dph6	342.023	-0.326895	0.000138483	0.00314857
Apela	2.58228	-1.63804	0.264637	0.406355		Apela	2.58228	-1.73332	0.320201	0.511011		Apela	2.58228	-1.87844	0.177419	0.30182		Apela	2.58228	-1.89253	0.229734	0.376242		Gpc5	916.638	0.292861	0.0124349	0.253097		1500004A13Rik	319.892	0.246652	0.00461514	0.0999967		Ppp4r4	847.423	-0.388242	0.000138564	0.00314857
Mtmr11	155.547	0.460134	0.000842926	0.00365015		Mtmr11	155.547	0.748179	4.17844e-06	6.4671e-05		Mtmr11	155.547	0.461536	0.000533345	0.00240844		Mtmr11	155.547	0.49155	0.000933936	0.0042167		Tvp23a	708.42	-0.161983	0.0124388	0.253097		Rusc1	2646.81	-0.190603	0.00462784	0.100026		Adal	364.418	0.340226	0.000139031	0.00315496
Zmym2	1793.84	0.247615	0.00215625	0.00818907		Zmym2	1793.84	0.125978	0.185603	0.354463		Zmym2	1793.84	0.266382	0.000557225	0.00250197		Zmym2	1793.84	0.0965814	0.264155	0.416102		Clip1	2809.73	-0.207404	0.0124894	0.25378		Ifit3b	139.478	-1.07882	0.0046334	0.100026		Spag1	243.047	0.395028	0.000140855	0.00318903
Lpar3	6.30755	-0.702384	0.142366	0.255813		Lpar3	6.30755	-1.03599	0.0961958	0.221015		Lpar3	6.30755	0.0206387	0.963054	0.978422		Lpar3	6.30755	-0.251277	0.621159	0.752557		Ikbip	212.477	0.266791	0.0125296	0.254027		Hmgcs1	5577.77	0.2695	0.00463959	0.100026		Tgm1	4.00819	-2.19901	0.000140908	0.00318903
Mcee	344.499	-0.707282	1.3819e-11	5.90928e-10		Mcee	344.499	-0.606478	1.35531e-06	2.54943e-05		Mcee	344.499	-0.674141	2.24e-11	9.54e-10		Mcee	344.499	-0.569667	4.37186e-07	6.35904e-06		Cse1l	1284.91	-0.24529	0.0125355	0.254027		Arhgap23	2977.75	0.336415	0.00464229	0.100026		Vkorc1l1	1387.69	-0.217756	0.000142743	0.00322626
Enkd1	123.438	-0.0529131	0.641489	0.758689		Enkd1	123.438	0.00436359	0.975024	0.985686		Enkd1	123.438	0.0978137	0.37389	0.525181		Enkd1	123.438	0.0149671	0.903805	0.945025		Mtcp1	51.9625	0.494873	0.0126018	0.25473		Fkbp4	2348.96	0.186699	0.00464824	0.100026		Tmem229a	1443.79	0.483719	0.000143473	0.00323845
Pdcd10	515.054	-0.181402	0.0241773	0.0624043		Pdcd10	515.054	-0.256148	0.00827974	0.0328562		Pdcd10	515.054	-0.19428	0.0123625	0.0347853		Pdcd10	515.054	-0.266597	0.00227098	0.00898742		Ldoc1	23.9086	-1.15058	0.0126043	0.25473		Sypl	901.552	0.306773	0.00466083	0.10016		Pitpnm1	3269.13	-0.259688	0.000144379	0.00325457
Ppp1r3g	215.898	-0.610874	0.000523204	0.00242693		Ppp1r3g	215.898	-0.559517	0.00742167	0.0301393		Ppp1r3g	215.898	-0.390097	0.0203358	0.0528809		Ppp1r3g	215.898	-0.0454222	0.808198	0.885776		Adcy9	2589.09	-0.312787	0.0126335	0.254975		Grasp	862.586	-0.245511	0.00467968	0.100353		Nod1	143.392	0.689015	0.000146489	0.00329776
Gsg2	4.37512	-0.207736	0.61191	0.736287		Gsg2	4.37512	-1.16954	0.0655717	0.165775		Gsg2	4.37512	-0.616935	0.150716	0.265383		Gsg2	4.37512	-0.580716	0.228975	0.375621		Susd1	208.02	-0.463887	0.0126526	0.255016		C030018K13Rik	54.2519	0.529241	0.00468253	0.100353		AI607873	7.21834	-2.0509	0.000146729	0.00329877
Kcnq2	10391	0.289568	3.64057e-05	0.000238711		Kcnq2	10391	0.287953	0.000454412	0.00309124		Kcnq2	10391	0.397958	2.62e-09	5.9e-08		Kcnq2	10391	0.362748	1.21251e-06	1.5094e-05		Col11a2	597.072	0.506496	0.0126777	0.255074		Zfp420	366.708	0.251191	0.00470227	0.100639		BC024139	28.7199	1.52536	0.000147344	0.00330413
1810009A15Rik	21.7077	-0.0870938	0.633741	0.752871		1810009A15Rik	21.7077	-0.0669967	0.773386	0.874098		1810009A15Rik	21.7077	-0.420878	0.0256732	0.0642041		1810009A15Rik	21.7077	-0.290809	0.16351	0.292066		Dclre1b	171.465	-0.329706	0.0126897	0.255074		Gstm4	178.812	-0.324678	0.00472093	0.100791		Rdx	1790.52	0.290992	0.000147356	0.00330413
Zfp933	339.222	-0.0653731	0.540204	0.677502		Zfp933	339.222	-0.00915913	0.942838	0.969176		Zfp933	339.222	0.179427	0.0789784	0.159935		Zfp933	339.222	0.209427	0.0664258	0.145649		Ninj2	50.999	1.00479	0.0127556	0.256055		Ebf2	12.2713	-1.83969	0.0047222	0.100791		Fxr1	1171.94	0.219565	0.000148576	0.00332709
Kif21a	4511.31	0.110469	0.141668	0.254998		Kif21a	4511.31	-0.00742329	0.932946	0.964572		Kif21a	4511.31	0.222242	0.00193261	0.00727386		Kif21a	4511.31	0.201825	0.0118082	0.0357115		Fam120b	1459.46	-0.180454	0.012784	0.256281		Osgepl1	230.78	-0.196724	0.00473166	0.100857		Nfe2l2	403.173	0.46304	0.000148948	0.00333103
1700112E06Rik	11.464	-1.07158	0.00101756	0.00429518		1700112E06Rik	11.464	-0.215438	0.561985	0.728999		1700112E06Rik	11.464	-1.01938	0.00150126	0.00586719		1700112E06Rik	11.464	-0.369561	0.268081	0.420964		Itgb1	1326.32	0.239995	0.0128113	0.256483		Dhx16	504.959	0.178996	0.00476282	0.101384		Hs3st4	1825.6	0.671688	0.000149626	0.00334178
Cdipt	2300.74	0.0123232	0.844551	0.90608		Cdipt	2300.74	-0.142027	0.0561695	0.147746		Cdipt	2300.74	-0.0644862	0.284151	0.430324		Cdipt	2300.74	-0.0844693	0.210121	0.352827		Iigp1	49.4191	-1.36934	0.0128709	0.256636		Zcchc16	53.5557	-0.510925	0.00478321	0.101541		Cplx3	469.499	1.48875	0.000150376	0.00335411
Nek7	1304.18	-0.476238	1.26404e-10	4.203e-09		Nek7	1304.18	-0.362147	3.49995e-05	0.000368906		Nek7	1304.18	-0.321902	5.37e-06	4.4e-05		Nek7	1304.18	-0.291724	0.000230161	0.00128269		Slc44a1	1710.69	0.507403	0.0128952	0.256636		Dtna	2866.18	0.251173	0.00478561	0.101541		Srgap3	7261.43	-0.454355	0.000151069	0.00336515
Fkbp8	5544	-0.136894	0.0556116	0.12245		Fkbp8	5544	-0.145139	0.0836522	0.198682		Fkbp8	5544	-0.230159	0.000747082	0.00322129		Fkbp8	5544	-0.276538	0.000293919	0.00157438		Entpd5	897.274	0.268302	0.0129034	0.256636		Cyfip2	20411.8	-0.202877	0.00479568	0.101541		Edem2	455.391	0.304938	0.000153047	0.00340475
Acsl3	4539.18	-0.28227	1.89816e-05	0.00013632		Acsl3	4539.18	-0.191085	0.0136474	0.0491336		Acsl3	4539.18	-0.126365	0.0446895	0.101139		Acsl3	4539.18	-0.0828421	0.239218	0.38709		Tamm41	136.23	-0.36761	0.0129079	0.256636		Cdc42bpb	3347.66	-0.180488	0.004796	0.101541		Papss1	1559.76	0.239216	0.000153754	0.00341599
C030034I22Rik	77.3121	-0.137955	0.342461	0.490766		C030034I22Rik	77.3121	-0.253122	0.167839	0.330731		C030034I22Rik	77.3121	-0.0428054	0.762289	0.852213		C030034I22Rik	77.3121	-0.27934	0.0846749	0.176194		Chsy1	269.422	0.246647	0.012934	0.256636		Col2a1	47.7909	0.787927	0.00481858	0.101813		Tsnax	3317.12	-0.281506	0.000156698	0.00347685
Isoc2b	95.1993	-0.182065	0.0859395	0.172821		Isoc2b	95.1993	-0.316932	0.020998	0.0688875		Isoc2b	95.1993	-0.293325	0.00562033	0.0180367		Isoc2b	95.1993	-0.134356	0.250641	0.400526		Ipo5	3020.75	-0.194645	0.0129385	0.256636		Abhd17b	624.137	0.234601	0.00482177	0.101813		Sgk1	3797.4	1.2015	0.000156915	0.00347713
Aplp1	23973.5	-0.245423	0.000916536	0.00392023		Aplp1	23973.5	-0.0890759	0.303668	0.493276		Aplp1	23973.5	-0.15415	0.0288474	0.0705614		Aplp1	23973.5	-0.0639937	0.417055	0.576277		Rab3il1	190.46	0.357646	0.0129392	0.256636		Bmp2k	323.822	0.419119	0.00483116	0.101875		Fbxo41	2449.72	-0.289868	0.000160395	0.00354607
Gm10560	80.6852	0.609615	3.21395e-05	0.000214855		Gm10560	80.6852	0.743407	2.11505e-05	0.00024611		Gm10560	80.6852	0.646589	5.73e-06	4.65e-05		Gm10560	80.6852	0.895406	1.00881e-08	2.38959e-07		Cldn5	524.635	0.567971	0.0130041	0.256778		Nup98	866.864	0.203407	0.00484323	0.10189		Ift172	1185.92	0.224062	0.000160444	0.00354607
Cct6b	3.29657	-0.094009	0.862454	0.918231		Cct6b	3.29657	0.553579	0.389478	0.581898		Cct6b	3.29657	-0.0933884	0.863072	0.918908		Cct6b	3.29657	0.610029	0.276212	0.42928		Sox21	202.739	0.501323	0.013011	0.256778		Npnt	482.736	-0.658004	0.00484933	0.10189		Sec14l1	4454.61	-0.325691	0.000160837	0.0035486
Gm14137	12.828	0.19762	0.68151	0.790414		Gm14137	12.828	0.718109	0.260391	0.445854		Gm14137	12.828	0.475213	0.318984	0.468316		Gm14137	12.828	0.321215	0.548053	0.694347		Uaca	195.123	0.458233	0.0130141	0.256778		Prdm4	593.907	-0.165856	0.00485129	0.10189		Hhip	252.579	0.976407	0.000160977	0.0035486
B630019K06Rik	630.854	-0.310697	0.00503514	0.0168037		B630019K06Rik	630.854	-0.438139	0.000896376	0.00543991		B630019K06Rik	630.854	-0.439072	3.75e-05	0.000240255		B630019K06Rik	630.854	-0.556885	3.33534e-06	3.5359e-05		Got2	3241.21	-0.253043	0.0130151	0.256778		Sidt1	1112.77	-0.328558	0.00486253	0.10199		Mmp23	19.2859	1.07382	0.000162929	0.00358697
2310040G24Rik	19.1245	-0.359374	0.0883489	0.176696		2310040G24Rik	19.1245	-0.319995	0.234176	0.416093		2310040G24Rik	19.1245	-0.295287	0.155124	0.271659		2310040G24Rik	19.1245	-0.386924	0.102104	0.203442		Noxred1	30.4543	0.698441	0.0130438	0.256901		Coro1a	1698.42	-0.244109	0.00488519	0.102329		Itgb4	348.907	1.37408	0.000165062	0.00362922
Mgme1	143.18	-0.361874	4.94027e-06	4.262e-05		Mgme1	143.18	-0.296963	0.00355983	0.0167724		Mgme1	143.18	-0.147125	0.0554553	0.120559		Mgme1	143.18	0.058861	0.481385	0.636536		Efemp1	215.12	0.335136	0.0130558	0.256901		Aifm2	167.217	0.224057	0.00489308	0.102353		Adamtsl4	233.607	1.48687	0.000166781	0.00366229
Gm1141	8.53073	-0.213294	0.613755	0.737559		Gm1141	8.53073	0.0758294	0.882541	0.938651		Gm1141	8.53073	0.485293	0.219233	0.355324		Gm1141	8.53073	0.519316	0.236266	0.383818		H6pd	191.659	-0.25951	0.0130738	0.256917		Ddit4l	380.908	-0.679873	0.00489935	0.102353		Lman2	1609.42	0.205618	0.000167066	0.0036638
Usp3	453.386	0.191911	0.00857163	0.026399		Usp3	453.386	0.128575	0.147366	0.301276		Usp3	453.386	0.293579	3.18e-05	0.000208158		Usp3	453.386	0.225416	0.00438432	0.0156864		Pcyox1	2278.94	-0.146832	0.0131075	0.257241		Fam20a	324.92	0.353208	0.00491636	0.102556		Tpp1	1570.11	0.160052	0.000168766	0.0036941
Pgbd5	3241.53	0.127238	0.101402	0.197098		Pgbd5	3241.53	0.00764055	0.933419	0.964953		Pgbd5	3241.53	-0.0063163	0.932257	0.960723		Pgbd5	3241.53	-0.208366	0.012398	0.0371732		S1pr5	408.565	0.810159	0.013145	0.257639		Stx4a	1007.52	0.233418	0.00492204	0.102556		Sypl	901.552	0.451156	0.000168883	0.0036941
Zp3	1.12523	-1.41957	0.157391	0.275397		Zp3	1.12523	-2.32021	0.105974	NA		Zp3	1.12523	-3.05714	0.00692875	NA		Zp3	1.12523	-0.987334	0.358633	0.518846		Mark4	1008.73	-0.238288	0.013194	0.258259		Slc24a3	2614.96	-0.368435	0.00495226	0.10291		Tmem200a	416.108	-0.964007	0.000170613	0.00372713
Mat2b	2101.16	-0.0471388	0.548552	0.685026		Mat2b	2101.16	-0.282507	0.00231854	0.0118875		Mat2b	2101.16	-0.186403	0.0131594	0.0366663		Mat2b	2101.16	-0.366899	1.35761e-05	0.000115707		Tecpr2	1857.82	-0.183711	0.0133104	0.259111		Hspa1a	162.009	0.482063	0.0049573	0.10291		Cxcl10	18.6668	-3.47357	0.000171708	0.00374623
Igsf11	728.298	-0.344038	0.000175466	0.000943866		Igsf11	728.298	-0.181599	0.0943253	0.21784		Igsf11	728.298	-0.192584	0.0281683	0.0692004		Igsf11	728.298	0.0182407	0.851963	0.913482		Selplg	676.093	0.300571	0.013311	0.259111		Plekha4	39.3383	-0.678304	0.00495884	0.10291		Aspg	68.7047	0.784721	0.000172054	0.00374897
Pcdh9	2677.17	0.0710773	0.555064	0.690274		Pcdh9	2677.17	-0.120904	0.391781	0.584161		Pcdh9	2677.17	0.178472	0.119988	0.222313		Pcdh9	2677.17	0.225432	0.0789651	0.16685		Spsb2	38.8158	0.529761	0.0133224	0.259111		Pik3r6	69.6007	-0.398321	0.00496941	0.10291		Mpp2	3255.67	-0.213412	0.000172849	0.00376145
Cdk19	1965.24	-0.208099	0.127754	0.235236		Cdk19	1965.24	-0.131397	0.411681	0.602471		Cdk19	1965.24	-0.0320893	0.805339	0.880962		Cdk19	1965.24	0.037985	0.794142	0.876419		Ppm1k	1454.11	-0.245988	0.0133228	0.259111		Plekhh2	258.324	0.311382	0.00497209	0.10291		Traf6	493.445	0.317857	0.000173506	0.00376609
Kcnmb3	0.248002	0.793767	0.82365	NA		Kcnmb3	0.248002	-0.136664	0.973926	NA		Kcnmb3	0.248002	1.06359	0.754035	NA		Kcnmb3	0.248002	-0.338814	0.929112	NA		Kif3c	4888.77	-0.155384	0.0133268	0.259111		Rhbdd2	1360.27	-0.148901	0.00497823	0.10291		Ctgf	784.531	1.02984	0.000173506	0.00376609
Amz2	945.292	-0.0254364	0.637211	0.755583		Amz2	945.292	0.0367321	0.571008	0.735435		Amz2	945.292	0.0649078	0.212129	0.346654		Amz2	945.292	0.0521376	0.370886	0.531141		Mia3	2229.21	-0.212604	0.0133416	0.259111		Fmnl3	251.428	-0.29453	0.00500518	0.103091		Tmbim1	892.661	0.767295	0.00017438	0.00378023
Ear2	0.130403	1.7579	0.805544	NA		Ear2	0.130403	2.8537	0.731724	NA		Ear2	0.130403	0.637055	0.925553	NA		Ear2	0.130403	0.863417	0.909814	NA		Cldn14	10.7632	1.16217	0.0133515	NA		Eln	119.425	-0.718301	0.00500607	0.103091		Dnajb2	2004.96	0.506399	0.000174862	0.00378584
Gstp2	15.9132	-1.18266	0.0178919	0.0487186		Gstp2	15.9132	0.4506	0.399004	0.590672		Gstp2	15.9132	-1.18298	0.0162332	0.0437469		Gstp2	15.9132	0.402016	0.403789	0.563931		Emp2	515.633	0.402252	0.0133897	0.259472		Carhsp1	1435.05	0.434484	0.00501343	0.103091		Akt1	3351.65	-0.202048	0.000175462	0.00379025
Ccng2	757.158	-0.264003	0.000266767	0.0013547		Ccng2	757.158	-0.246858	0.00448599	0.0202259		Ccng2	757.158	-0.172052	0.0134452	0.0372595		Ccng2	757.158	-0.513811	9.06954e-11	3.88766e-09		Arhgap29	393.122	0.361822	0.0133949	0.259472		Pcdhb3	153.378	0.426541	0.00501591	0.103091		Mal	8394.07	1.23921	0.000175512	0.00379025
Rlf	767.222	0.261852	8.81552e-05	0.000516703		Rlf	767.222	0.165186	0.039584	0.113477		Rlf	767.222	0.201955	0.00178326	0.0067867		Rlf	767.222	0.230272	0.00142356	0.00604241		Zwint	15857.3	-0.239768	0.0134528	0.260255		Etv6	435.641	-0.393189	0.00501975	0.103091		43898	1477.28	0.445925	0.000175748	0.00379052
Cct8	3521.91	-0.328698	1.34609e-06	1.35439e-05		Cct8	3521.91	-0.514918	1.36286e-10	1.03894e-08		Cct8	3521.91	-0.321184	7.63e-07	8.07e-06		Cct8	3521.91	-0.352993	1.20915e-06	1.50627e-05		Glt8d1	562.556	0.281325	0.0135143	0.260415		Magt1	419.115	0.366355	0.00505248	0.103517		Acvr1b	1613.63	-0.415052	0.00017677	0.00380772
Gbp6	36.7937	0.252514	0.578774	0.70898		Gbp6	36.7937	-0.472757	0.383081	0.575916		Gbp6	36.7937	-1.41352	0.00156167	0.00606419		Gbp6	36.7937	-1.43446	0.0043307	0.0155289		Ccdc102a	24.3999	0.680866	0.0135196	0.260415		Proser3	50.674	0.469594	0.00505847	0.103517		Dcaf12l2	22.134	-1.30761	0.000179992	0.00387222
Phlda3	414.699	-0.20856	0.157398	0.275397		Phlda3	414.699	-0.132693	0.444831	0.630791		Phlda3	414.699	-0.255669	0.0700461	0.145179		Phlda3	414.699	-0.0216436	0.890683	0.937425		Trappc12	1375.07	-0.185962	0.013529	0.260415		BC065397	68.4139	0.400559	0.00506018	0.103517		Nol4	1496.7	-0.467734	0.000180862	0.00388602
Mical3	1907.8	0.370451	0.000154541	0.000843547		Mical3	1907.8	0.325947	0.00457326	0.0205473		Mical3	1907.8	0.341394	0.000261104	0.0012959		Mical3	1907.8	0.289226	0.00568102	0.0195171		Stap2	38.5105	0.519287	0.0135794	0.260415		5031439G07Rik	2912.86	0.264279	0.00508176	0.103824		9930014A18Rik	66.2499	-0.975864	0.000181363	0.00389096
Map3k13	442.488	0.567684	0.000345724	0.00169751		Map3k13	442.488	0.411884	0.0277132	0.0856326		Map3k13	442.488	0.761095	5.08e-07	5.69e-06		Map3k13	442.488	0.698426	3.70927e-05	0.000269764		Cd9	910.843	0.508186	0.0135869	0.260415		Samsn1	25.8982	-0.734616	0.00509196	0.103897		Krt12	206.949	-1.29566	0.000181551	0.00389096
Mrs2	430.036	0.678671	1.11642e-10	3.78285e-09		Mrs2	430.036	0.717759	7.50752e-09	3.33729e-07		Mrs2	430.036	0.73321	4e-13	2.6e-11		Mrs2	430.036	0.801595	1.03974e-12	7.11379e-11		Zfp521	201.777	0.428638	0.0136098	0.260415		Zfp941	475.904	-0.33507	0.00512632	0.104463		Cd81	5909.66	0.320656	0.000182128	0.0038984
Cyp4f13	177.547	-0.0371976	0.758051	0.847665		Cyp4f13	177.547	0.153022	0.286983	0.475498		Cyp4f13	177.547	0.0188405	0.871465	0.923368		Cyp4f13	177.547	0.314284	0.0146414	0.0426488		Nes	345.36	0.605896	0.0136134	0.260415		5330413P13Rik	36.3353	-0.674143	0.0051659	0.105067		Tmem64	795.339	-0.395265	0.000182662	0.00390493
Khsrp	1696.39	0.0914224	0.0882296	0.176549		Khsrp	1696.39	0.0709158	0.267359	0.453583		Khsrp	1696.39	0.223476	1.39e-05	0.000101327		Khsrp	1696.39	0.149085	0.00970068	0.0305102		Dleu2	84.5514	0.522232	0.0136169	0.260415		Vtcn1	2.76515	-2.68602	0.00517189	NA		Kif5a	98913.1	0.656848	0.000183742	0.00392307
Cd300lb	1.53028	3.21548	0.0017206	0.00671222		Cd300lb	1.53028	2.67118	0.0230901	0.0741691		Cd300lb	1.53028	1.63376	0.145784	0.258797		Cd300lb	1.53028	2.57722	0.0204071	0.0562388		Ncam2	843.914	-0.583068	0.0136179	0.260415		Sprn	3695.27	-0.24981	0.00517479	0.105067		Glt8d2	332.326	-0.639993	0.000184172	0.00392553
Pa2g4	1419.51	-0.172081	0.000400652	0.00192561		Pa2g4	1419.51	-0.239959	4.25796e-05	0.000436109		Pa2g4	1419.51	-0.171087	0.000265867	0.00131616		Pa2g4	1419.51	-0.132788	0.0114423	0.0347826		5730455P16Rik	1526.3	-0.208848	0.0136986	0.261002		C2cd5	1245.5	0.201212	0.00517596	0.105067		Zfp664	2626.79	0.241218	0.000184321	0.00392553
Ttc19	1761.49	0.15823	0.0356751	0.0853909		Ttc19	1761.49	0.034686	0.696883	0.824486		Ttc19	1761.49	0.166281	0.021081	0.054509		Ttc19	1761.49	0.0502087	0.534213	0.682058		Bmp2k	323.822	0.445763	0.0137103	0.261002		Chpf2	870.809	-0.232543	0.0051987	0.105393		Elovl2	308.552	-0.420013	0.000184894	0.00392553
Trp53inp2	4995.61	-0.922464	1.53663e-08	2.7145e-07		Trp53inp2	4995.61	-0.380964	0.0456917	0.126601		Trp53inp2	4995.61	-0.553207	0.00036742	0.00174485		Trp53inp2	4995.61	-0.270391	0.119321	0.229396		Ankrd12	1762.4	-0.26896	0.013715	0.261002		Myct1	10.1987	-1.1711	0.00522203	0.105729		Hhatl	236.471	0.645918	0.000184925	0.00392553
Acbd5	1500.32	-0.289624	2.28781e-05	0.000159662		Acbd5	1500.32	-0.174902	0.0304808	0.0923616		Acbd5	1500.32	-0.165036	0.0116371	0.033104		Acbd5	1500.32	-0.184033	0.0120221	0.0362171		Zfp950	1171.13	0.378342	0.0137186	0.261002		Cpox	842.559	0.249556	0.0052411	0.105934		Cacng3	1576.67	-0.574775	0.000185014	0.00392553
Pym1	323.937	-0.257226	0.000794051	0.0034638		Pym1	323.937	-0.327435	0.000536971	0.0035366		Pym1	323.937	-0.426515	1.57e-08	2.77e-07		Pym1	323.937	-0.411419	1.21605e-06	1.51275e-05		Dennd5a	6740.07	0.229929	0.013745	0.261173		Camk2n2	1509.84	-0.509581	0.00524871	0.105934		Ucp2	451.563	0.628116	0.000186632	0.00395485
Clec2i	0.629823	0.261432	0.826783	NA		Clec2i	0.629823	1.08583	0.42286	NA		Clec2i	0.629823	-1.77077	0.179727	NA		Clec2i	0.629823	-0.267861	0.845747	NA		Cyp2e1	4.4965	1.72481	0.0138091	NA		Bend3	129.92	-0.343465	0.00525568	0.105934		Rxfp3	61.8651	-1.56785	0.000186862	0.00395485
Sh2b3	454.049	0.0196317	0.8163	0.88663		Sh2b3	454.049	0.0418567	0.679782	0.813557		Sh2b3	454.049	-0.128511	0.117647	0.219378		Sh2b3	454.049	-0.00880824	0.923337	0.955932		Vps39	1619.11	-0.153251	0.0138717	0.263014		43892	868.911	-0.219317	0.00525906	0.105934		Enc1	15870	-0.411138	0.000187136	0.00395573
Pole4	462.839	-0.493076	3.19752e-10	9.3247e-09		Pole4	462.839	-0.407658	1.78962e-05	0.000215262		Pole4	462.839	-0.386989	3.07e-07	3.7e-06		Pole4	462.839	-0.43061	4.25235e-07	6.2106e-06		Sec14l5	262.27	0.806318	0.0138844	0.263014		Slc7a5	1610.19	-0.294635	0.00528131	0.106227		Zfp239	754.424	-0.30926	0.000189079	0.00398989
Cnot11	590.598	-0.0505771	0.394676	0.544339		Cnot11	590.598	-0.152915	0.0362142	0.105757		Cnot11	590.598	-0.106994	0.0650166	0.136976		Cnot11	590.598	-0.189028	0.00385439	0.0140705		Tk2	755.454	-0.155023	0.0139149	0.263014		Pdia6	2172.67	0.208212	0.00528707	0.106227		Slc39a5	7.73067	1.30238	0.000189222	0.00398989
Gm3086	17.6336	-0.446696	0.107928	0.206245		Gm3086	17.6336	-0.833936	0.023334	0.0748143		Gm3086	17.6336	-0.185961	0.48639	0.631127		Gm3086	17.6336	-0.340982	0.261982	0.413663		Snap47	6413.15	-0.240738	0.0139162	0.263014		Neurl4	2228.24	-0.119705	0.0053052	0.106455		Lin7a	1265.93	-0.6143	0.000189712	0.00399524
Msx3	1.63737	1.32775	0.111375	0.21122		Msx3	1.63737	1.00968	0.333908	0.525641		Msx3	1.63737	0.717418	0.411401	0.562372		Msx3	1.63737	-2.29822	0.0720134	0.154884		Rem1	7.49486	1.02713	0.0139187	NA		Tmem263	551.071	0.220316	0.00532691	0.106559		Mnt	910.568	-0.293623	0.000190413	0.00400505
Wdyhv1	296.149	-0.439612	1.69363e-08	2.93645e-07		Wdyhv1	296.149	-0.406977	2.22838e-05	0.0002565		Wdyhv1	296.149	-0.261797	0.000488221	0.00223134		Wdyhv1	296.149	-0.252368	0.00274393	0.0105699		Ccnyl1	239.175	0.32191	0.0139428	0.263014		Ube2e3	1161.27	-0.21054	0.00533212	0.106559		Eri1	297.382	0.283507	0.000190829	0.00400883
Treml4	0.772308	1.06378	0.321767	NA		Treml4	0.772308	0.0887743	0.950471	NA		Treml4	0.772308	-0.31611	0.788773	NA		Treml4	0.772308	1.20208	0.295221	NA		Slc25a18	1031.13	0.367803	0.0139572	0.263014		Pex14	810.561	-0.169179	0.00533475	0.106559		Mast4	1471.93	0.495953	0.000192682	0.00404275
Plpp6	1217.58	-0.312325	0.0052262	0.0173644		Plpp6	1217.58	-0.492969	0.000189414	0.0015026		Plpp6	1217.58	-0.54247	4.12e-07	4.76e-06		Plpp6	1217.58	-0.599508	5.96803e-07	8.33976e-06		Pkp4	7103.42	0.396423	0.0139964	0.263014		Zfp777	541.858	-0.160065	0.00533742	0.106559		Adm	39.788	0.710295	0.000193328	0.00405028
Znrf1	2890.66	-0.175234	0.0569061	0.124775		Znrf1	2890.66	0.00190076	0.985939	0.991874		Znrf1	2890.66	-0.122913	0.161489	0.280412		Znrf1	2890.66	-0.13462	0.170415	0.301494		Cage1	60.7744	-0.428823	0.0139994	0.263014		Ifi44	19.8311	-1.45257	0.0053676	0.107026		Pspc1	838.751	-0.289532	0.000193518	0.00405028
E330021D16Rik	0.0756097	0.435326	0.951496	NA		E330021D16Rik	0.0756097	0.236652	0.97744	NA		E330021D16Rik	0.0756097	0.156168	0.981725	NA		E330021D16Rik	0.0756097	0.142079	0.985129	NA		Itm2a	839.138	0.303688	0.0140045	0.263014		Rassf4	204.045	0.463776	0.00537638	0.107065		B230217O12Rik	199.377	-0.453283	0.000193962	0.00405458
Plod1	474.923	-0.416234	0.007025	0.0223037		Plod1	474.923	0.254665	0.158059	0.316318		Plod1	474.923	0.0837425	0.568575	0.702175		Plod1	474.923	0.623749	0.000134716	0.000817625		Eno1	364.211	-0.434464	0.014018	0.263014		Efcab6	158.139	-0.378619	0.00539015	0.107204		Ppfibp2	301.984	0.648975	0.000194355	0.0040578
Pcif1	763.879	0.196401	0.000366336	0.00178346		Pcif1	763.879	0.152223	0.0224266	0.0724798		Pcif1	763.879	0.120983	0.0240456	0.0609682		Pcif1	763.879	0.133633	0.0257844	0.0680733		Syngr2	201.688	0.417671	0.0140471	0.263121		Ccdc134	205.086	0.338083	0.00542861	0.107833		Tpm4	685.318	0.358339	0.000196155	0.00408896
1600029I14Rik	5.20113	-1.41689	0.0435083	0.100294		1600029I14Rik	5.20113	-0.576514	0.479678	0.661899		1600029I14Rik	5.20113	-0.0247094	0.96867	0.982175		1600029I14Rik	5.20113	-0.0953662	0.892715	0.938333		Fkbp5	1015.73	-0.598962	0.0140589	0.263121		Carlr	19.859	-0.650708	0.00544068	0.107936		Fam132a	189.947	-0.500451	0.00019633	0.00408896
Pcdh17	1598.18	0.349942	0.0267921	0.0678055		Pcdh17	1598.18	0.125984	0.496541	0.677211		Pcdh17	1598.18	0.43158	0.00417279	0.0140312		Pcdh17	1598.18	0.262542	0.119265	0.229312		Mat2b	2101.16	-0.235368	0.0141486	0.264468		Tlr2	27.4328	-0.755974	0.00545887	0.108161		Shtn1	1209.4	0.743546	0.000197755	0.00411359
Gm12295	1.65356	0.599802	0.522077	0.662706		Gm12295	1.65356	0.061995	0.960794	0.979101		Gm12295	1.65356	1.0628	0.239807	0.379962		Gm12295	1.65356	1.51865	0.118792	0.228754		Abl1	1217.88	0.25122	0.0142139	0.265356		Gm13003	5.00245	-1.16658	0.00547403	NA		Mobp	10447.3	1.27273	0.00019843	0.00412258
2310002L09Rik	0.0813225	0.458669	0.948899	NA		2310002L09Rik	0.0813225	0.197768	0.981146	NA		2310002L09Rik	0.0813225	0.156168	0.981725	NA		2310002L09Rik	0.0813225	0.14208	0.985129	NA		Slc40a1	210.12	0.36691	0.0142414	0.265537		Slc25a42	669.901	0.282641	0.00547823	0.1083		Paip2	2422.15	0.209554	0.000199338	0.00413638
Naif1	48.2804	0.448884	0.0145121	0.0409188		Naif1	48.2804	0.569738	0.0112128	0.0420641		Naif1	48.2804	0.521429	0.0037363	0.0127585		Naif1	48.2804	0.5526	0.00558211	0.0192256		Pcdha12	119.105	-0.627006	0.0143157	0.266061		Cd14	51.8154	-0.409547	0.00547961	0.1083		Svop	3451.13	-0.303381	0.000199743	0.00413973
Lrrc75a	314.885	-0.317031	0.0565415	0.12416		Lrrc75a	314.885	-0.340378	0.0828243	0.197255		Lrrc75a	314.885	-0.176477	0.266244	0.410175		Lrrc75a	314.885	-0.289573	0.103658	0.205731		Efs	211.309	0.446122	0.0143533	0.266061		Sema6d	1492.79	0.391749	0.00550492	0.108664		Mroh5	23.2174	-0.917477	0.000200808	0.00415487
Tex33	0.483601	-0.412461	0.834513	NA		Tex33	0.483601	-1.19728	0.604415	NA		Tex33	0.483601	0.51057	0.78153	NA		Tex33	0.483601	0.194228	0.925257	NA		Snapc5	346.867	0.294942	0.0143734	0.266061		Fbxo34	1161.72	-0.226124	0.00553004	0.108985		Zbtb18	6613.1	-0.504585	0.000201176	0.00415487
Znrf2	199.879	0.0180937	0.853112	0.912239		Znrf2	199.879	-0.0483712	0.688349	0.819085		Znrf2	199.879	0.0131516	0.890471	0.935374		Znrf2	199.879	-0.188407	0.0835028	0.174101		Sft2d2	863.009	0.335262	0.0143784	0.266061		Ccl22	5.8423	-1.24351	0.00553525	0.108985		Mtus1	1067.19	0.628908	0.000201208	0.00415487
Tmem151a	4059.34	-0.2618	0.00306328	0.0110109		Tmem151a	4059.34	-0.210041	0.042698	0.120398		Tmem151a	4059.34	-0.166338	0.048445	0.107915		Tmem151a	4059.34	-0.0774748	0.410976	0.570269		A830018L16Rik	1585.71	-0.381274	0.0143861	0.266061		Smtn	195.798	0.39626	0.00554686	0.108985		Trim17	81.2376	0.552948	0.000201484	0.00415551
4930583P06Rik	0.0277099	0.458584	0.948908	NA		4930583P06Rik	0.0277099	0.197771	0.981146	NA		4930583P06Rik	0.0277099	0.156168	0.981725	NA		4930583P06Rik	0.0277099	0.14208	0.985129	NA		Natd1	280.902	0.24068	0.0143911	0.266061		Dpysl2	4675.82	0.250441	0.0055489	0.108985		Gcat	187.632	0.360714	0.000203194	0.00418569
6720468P15Rik	5.54436	-0.148176	0.77182	0.857637		6720468P15Rik	5.54436	-0.0432119	0.94518	0.970625		6720468P15Rik	5.54436	0.12955	0.791563	0.872038		6720468P15Rik	5.54436	-1.19331	0.0658594	0.144603		Bre	599.869	-0.256685	0.014418	0.266061		Taf9	742.781	-0.247239	0.00558037	0.109358		Casq1	20.4226	1.55157	0.000205709	0.00423237
Shf	580.76	-0.387341	0.00371644	0.0129226		Shf	580.76	-0.517581	0.0010659	0.00627375		Shf	580.76	-0.608046	2.09e-06	1.91e-05		Shf	580.76	-0.627726	1.2469e-05	0.00010757		Dapp1	149.986	0.520786	0.0144198	0.266061		Bend5	176.531	-0.29445	0.00558761	0.109358		9430021M05Rik	177.588	-0.699005	0.000207732	0.00426852
4930447C04Rik	193.916	1.04259	2.14874e-05	0.000151475		4930447C04Rik	193.916	1.2202	2.12599e-05	0.00024717		4930447C04Rik	193.916	1.10459	2.42e-06	2.18e-05		4930447C04Rik	193.916	0.806876	0.00208764	0.00836987		Mctp1	980.464	-0.431797	0.0144315	0.266061		B230217C12Rik	765.287	-0.210491	0.00559313	0.109358		Pot1a	334.3	0.274532	0.000207969	0.00426852
Gm2030	0.0359375	-0.120545	0.986561	NA		Gm2030	0.0359375	0.201639	0.980777	NA		Gm2030	0.0359375	0.156168	0.981725	NA		Gm2030	0.0359375	0.142073	0.985129	NA		Rnf150	1635.06	-0.315915	0.0144568	0.266061		Dok3	113.439	0.533806	0.00560119	0.109358		Stat6	292.859	0.481015	0.000208942	0.0042833
Gm3500	1.15522	-0.148114	0.880149	0.929418		Gm3500	1.15522	-0.283104	0.826952	NA		Gm3500	1.15522	-1.56049	0.144644	NA		Gm3500	1.15522	1.09801	0.269462	0.422304		Plaa	958.252	-0.201182	0.0144655	0.266061		5830417I10Rik	310.562	0.241394	0.00560758	0.109358		Aldh2	1776.54	0.278907	0.000209387	0.00428496
Tspan4	202.567	0.234053	0.0393261	0.0924871		Tspan4	202.567	0.147677	0.284542	0.472496		Tspan4	202.567	-0.381081	0.000790652	0.00338231		Tspan4	202.567	-0.120531	0.33684	0.495456		Ccr2	2.99102	1.80689	0.0144743	NA		Uvrag	695.626	-0.191657	0.00560952	0.109358		Mettl16	461.168	0.32817	0.000209527	0.00428496
Pigq	2031.85	0.21123	6.06054e-06	5.07823e-05		Pigq	2031.85	0.310929	1.92495e-08	7.29351e-07		Pigq	2031.85	0.211061	2.65e-06	2.36e-05		Pigq	2031.85	0.321815	1.30604e-10	5.37804e-09		4930538K18Rik	42.6566	-0.532829	0.0145085	0.266525		Lrrn1	1604.39	0.283688	0.005627	0.109467		Gpr108	442.702	0.310969	0.00021181	0.00432126
Ccdc33	26.2557	-0.514703	0.268108	0.410163		Ccdc33	26.2557	-0.199971	0.715013	0.837026		Ccdc33	26.2557	0.072735	0.868975	0.922058		Ccdc33	26.2557	0.651036	0.182811	0.318109		Mir541	3.51199	1.32378	0.0145709	NA		Zfp830	209.141	0.275172	0.00562899	0.109467		Zfyve21	258.37	0.449	0.000211811	0.00432126
Dennd6a	612.409	0.056277	0.346564	0.495025		Dennd6a	612.409	0.0982603	0.174771	0.340129		Dennd6a	612.409	0.210839	0.000255941	0.00127246		Dennd6a	612.409	0.0753865	0.246349	0.395551		B230217O12Rik	199.377	-0.328058	0.0145808	0.266969		Ddx60	28.0845	-1.23533	0.00567257	0.110047		1500015L24Rik	20.0737	1.80536	0.000212462	0.00432934
Mapre2	5391.39	-0.0201126	0.714954	0.816271		Mapre2	5391.39	-0.151418	0.0195842	0.0652093		Mapre2	5391.39	-0.0254453	0.628664	0.751862		Mapre2	5391.39	-0.0139211	0.813011	0.888205		Smpd4	1348.4	0.299581	0.0145839	0.266969		Tef	7034.41	-0.184432	0.00567283	0.110047		Slc26a11	109.347	0.532168	0.000213944	0.00434684
Gsdma2	0.756685	-0.167094	0.925289	NA		Gsdma2	0.756685	0.278945	0.893453	NA		Gsdma2	0.756685	1.61328	0.33704	NA		Gsdma2	0.756685	0.142079	0.940325	NA		Dusp11	1748.01	0.255915	0.0145863	0.266969		Rtkn2	80.848	0.587064	0.00571522	0.110733		Cpt2	128.916	0.45779	0.000214061	0.00434684
Hax1	565.62	-0.288428	0.00138484	0.00559123		Hax1	565.62	-0.344255	0.00141847	0.00800468		Hax1	565.62	-0.280364	0.00121975	0.00488264		Hax1	565.62	-0.157618	0.103461	0.205455		Atp2b1	14406.6	-0.294368	0.0146301	0.26697		Taf5l	304.525	-0.16261	0.00574583	0.111093		Bcap31	1152.37	0.278188	0.00021409	0.00434684
Matr3	8324.41	-0.113796	0.236562	0.373234		Matr3	8324.41	-0.298165	0.00808895	0.0322242		Matr3	8324.41	-0.121953	0.183181	0.309324		Matr3	8324.41	-0.340071	0.000908063	0.00412185		Coro2a	686.876	-0.260403	0.014638	0.26697		Eif2ak3	617.08	0.148397	0.00574808	0.111093		Grm5	3481.8	-0.616893	0.000214948	0.00435905
Mir3620	0.0208068	0.435284	0.951501	NA		Mir3620	0.0208068	0.236654	0.97744	NA		Mir3620	0.0208068	0.156168	0.981725	NA		Mir3620	0.0208068	0.142079	0.985129	NA		Copa	4580.75	-0.156296	0.0146758	0.26697		Tlr1	13.3685	-0.757793	0.00576802	0.111093		Pdzd4	2417.37	-0.233507	0.000215685	0.00436404
5730420D15Rik	2.2528	0.60745	0.351502	0.50055		5730420D15Rik	2.2528	-0.513715	0.595167	0.753066		5730420D15Rik	2.2528	0.25672	0.700215	0.808466		5730420D15Rik	2.2528	-0.459233	0.574689	0.715724		Adamts4	1114.63	0.851062	0.0146832	0.26697		Rnps1	1498.87	-0.129249	0.00576828	0.111093		Fastkd2	364.381	0.293321	0.000215708	0.00436404
Gm5766	0.122271	-0.135976	0.984841	NA		Gm5766	0.122271	1.18931	0.886989	NA		Gm5766	0.122271	0.156168	0.981725	NA		Gm5766	0.122271	0.142073	0.985129	NA		Mfn1	1668.87	0.174037	0.0147049	0.26697		Lrrn3	1306.92	-0.278132	0.00577457	0.111093		D330045A20Rik	5.72674	-3.91939	0.000216368	0.00437175
Dlx6os1	365.438	-0.280103	0.0840807	0.170064		Dlx6os1	365.438	-0.112042	0.557554	0.72607		Dlx6os1	365.438	0.215971	0.161319	0.280218		Dlx6os1	365.438	-0.103308	0.551138	0.69662		Trim36	168.075	0.733146	0.0147065	0.26697		Atp7a	235.658	0.415341	0.00577609	0.111093		Slc6a8	2093.91	0.295994	0.000216604	0.00437175
5730480H06Rik	64.7623	0.51604	0.00159948	0.00631729		5730480H06Rik	64.7623	0.476047	0.0234868	0.0751934		5730480H06Rik	64.7623	0.329938	0.0435362	0.0991228		5730480H06Rik	64.7623	0.374576	0.0392542	0.0956678		Chuk	806.673	0.210521	0.0147115	0.26697		Gpr3	160.864	0.445	0.00580786	0.111567		Gsk3a	4321.08	-0.251249	0.000218992	0.00441469
9330136K24Rik	27.2742	0.0769131	0.670749	0.78232		9330136K24Rik	27.2742	0.383468	0.0862134	0.203278		9330136K24Rik	27.2742	0.186068	0.297592	0.445134		9330136K24Rik	27.2742	0.123722	0.537309	0.684733		Tgds	103.821	0.343079	0.0147321	0.267019		Phyhip	9570.58	-0.156417	0.0058552	0.11234		Rnd1	345.427	-0.716504	0.000221152	0.00445294
F10	0.333823	-1.82368	0.417021	NA		F10	0.333823	-0.32089	0.903221	NA		F10	0.333823	-0.98406	0.645437	NA		F10	0.333823	0.442772	0.849421	NA		Llgl1	1272.56	0.278976	0.014779	0.26749		Wdr78	214.75	0.349259	0.00586645	0.112417		Gm5512	9.39343	1.31543	0.000222112	0.00446698
Pax2	5.2374	-0.108212	0.901946	0.94279		Pax2	5.2374	0.945574	0.332859	0.524659		Pax2	5.2374	-2.44087	0.0256805	0.0642049		Pax2	5.2374	-2.93586	0.0208531	0.0571582		Cntn1	7572.12	-0.24278	0.0148072	0.26749		Tacc3	115.178	-0.324143	0.00587351	0.112417		Arfgap1	1881.3	-0.223312	0.000223798	0.00449555
Lox	7.17931	0.644891	0.289183	0.434299		Lox	7.17931	0.0676682	0.929408	0.963125		Lox	7.17931	-0.414767	0.51525	0.658599		Lox	7.17931	0.262511	0.697344	0.807995		Pfkm	8281.13	-0.169256	0.0148293	0.26749		BC018473	3.67103	-1.49644	0.00593216	NA		Fam71e1	40.0023	-0.643648	0.000224232	0.00449896
Cacna1c	1668.37	0.60987	6.9646e-05	0.000421262		Cacna1c	1668.37	0.469903	0.00896618	0.0350805		Cacna1c	1668.37	0.423599	0.00381524	0.0129796		Cacna1c	1668.37	0.230498	0.159566	0.286626		Copg1	5965.52	-0.145032	0.0148297	0.26749		Ufd1l	1388.76	-0.147986	0.00593984	0.113549		Meis2	2044.46	-0.702045	0.000227154	0.00455221
Galnt11	769.22	-0.0585735	0.310931	0.457267		Galnt11	769.22	-0.0959748	0.170667	0.334369		Galnt11	769.22	-0.0659031	0.239462	0.379614		Galnt11	769.22	-0.0689962	0.271852	0.424899		Xpot	1797.69	-0.205331	0.0149078	0.268111		Gpr155	1384.17	0.191858	0.00597877	0.114155		Frzb	375.334	-0.990305	0.000227445	0.00455265
Tctn2	346.544	0.288724	2.00346e-05	0.00014273		Tctn2	346.544	0.196889	0.0179114	0.0605797		Tctn2	346.544	0.0396876	0.555113	0.690743		Tctn2	346.544	0.0824909	0.271359	0.424296		Sc5d	1101.62	0.242496	0.0149174	0.268111		Dhx58	28.3916	-0.63312	0.00599034	0.114237		Tmem107	130.284	0.488681	0.000228595	0.00456646
Cox6c	3619.29	-0.674858	2.23743e-12	1.13719e-10		Cox6c	3619.29	-0.588555	1.77629e-07	4.69206e-06		Cox6c	3619.29	-0.609283	3e-11	1.23e-09		Cox6c	3619.29	-0.576666	1.86909e-08	4.06471e-07		Aen	280.919	-0.241642	0.014918	0.268111		Elf2	634.463	0.14031	0.00602864	0.114828		Trpc7	64.0781	-1.0979	0.000228866	0.00456646
Adgrf4	48.0455	0.549239	0.00664362	0.021279		Adgrf4	48.0455	0.915748	0.000116928	0.00100362		Adgrf4	48.0455	0.783257	6.02e-05	0.000363538		Adgrf4	48.0455	0.432648	0.0511952	0.118474		Tnfrsf25	143.489	0.865577	0.0149487	0.2682		BC028528	34.7841	-0.538471	0.00607156	0.115414		Tyrp1	2.93318	-4.37564	0.000228942	0.00456646
Prdm14	0.159594	-0.185247	0.979349	NA		Prdm14	0.159594	0.309861	0.970464	NA		Prdm14	0.159594	0.637055	0.925553	NA		Prdm14	0.159594	0.862506	0.909908	NA		Aldh1b1	190.488	-0.443663	0.0149693	0.2682		Zfp870	233.128	-0.204797	0.00607405	0.115414		1700086L19Rik	239.656	-0.705795	0.000229343	0.0045691
Fbxl16	18777.2	-0.0853703	0.22808	0.363132		Fbxl16	18777.2	-0.0731534	0.377511	0.57022		Fbxl16	18777.2	-0.293037	1.42e-05	0.000103483		Fbxl16	18777.2	-0.5016	3.13737e-11	1.546e-09		Limch1	2406.96	0.282259	0.0149768	0.2682		Tdrd6	26.7159	0.652526	0.00609671	0.115705		Cacna1b	2263.03	-0.388897	0.000229939	0.0045756
Plagl1	530.416	-0.380031	0.0796463	0.162891		Plagl1	530.416	-0.275078	0.279662	0.467417		Plagl1	530.416	-0.239632	0.24648	0.387839		Plagl1	530.416	-0.0425398	0.853897	0.914893		Hsd17b11	831.325	0.189462	0.015008	0.268436		Nr2f1	943.127	-0.326999	0.00613711	0.11626		Rbbp9	677.857	0.22245	0.000230468	0.00457969
Ccdc91	740.414	-0.207844	0.000652347	0.00292898		Ccdc91	740.414	-0.228916	0.00198355	0.0104791		Ccdc91	740.414	-0.159427	0.00683056	0.021189		Ccdc91	740.414	-0.035297	0.590769	0.728091		Trmt5	191.059	0.236928	0.015036	0.268563		Tmprss5	35.8703	0.978614	0.0061407	0.11626		Arhgap15	244.552	-0.84355	0.000230684	0.00457969
Kif2a	1615.68	0.0791726	0.320549	0.46755		Kif2a	1615.68	-0.139969	0.138125	0.287575		Kif2a	1615.68	0.022256	0.770624	0.857663		Kif2a	1615.68	-0.16996	0.0473535	0.111366		Ice2	189.097	0.297452	0.0150671	0.268563		Echdc1	710.302	0.203358	0.00614976	0.116292		Lancl1	3324.58	-0.242472	0.000231032	0.00458123
Gjd3	4.81695	-0.811155	0.0641834	0.137264		Gjd3	4.81695	-1.41722	0.0307106	0.092896		Gjd3	4.81695	-0.374311	0.365411	0.516568		Gjd3	4.81695	-0.206589	0.65047	0.773764		Gpr34	250.674	0.385466	0.015069	0.268563		Pmvk	772.2	0.250678	0.00617593	0.116647		Inhbb	131.245	-0.56535	0.000231358	0.00458235
Mthfsd	443.696	0.462628	9.52878e-09	1.79563e-07		Mthfsd	443.696	0.473897	8.47546e-07	1.72496e-05		Mthfsd	443.696	0.453187	6.14e-09	1.22e-07		Mthfsd	443.696	0.516881	2.56206e-09	7.41082e-08		8030423F21Rik	1.28489	-3.66105	0.015121	NA		Otof	286.735	-1.08128	0.00618887	0.11674		Rho	6.37072	1.51234	0.000233635	0.00462204
Aga	107.758	-0.360904	0.00320105	0.0114047		Aga	107.758	-0.0212234	0.88467	0.9395		Aga	107.758	-0.245477	0.0383843	0.0895033		Aga	107.758	-0.0199416	0.878799	0.931087		Lime1	912.216	0.350611	0.0152363	0.270836		Il33	1849.39	0.473402	0.00619568	0.11674		Abca6	69.4519	0.663551	0.000233992	0.00462372
Ociad1	6041.4	-0.250674	1.2244e-05	9.3883e-05		Ociad1	6041.4	-0.323363	1.60429e-06	2.92655e-05		Ociad1	6041.4	-0.246059	6.91e-06	5.48e-05		Ociad1	6041.4	-0.270186	1.02402e-05	9.06287e-05		Hgsnat	999.398	-0.197861	0.0152579	0.270836		Ppp1r3c	1307.79	0.450144	0.00620371	0.116751		Fem1a	1163.14	-0.208932	0.000234999	0.00463823
Eif3b	1812.94	-0.0824902	0.0770199	0.158559		Eif3b	1812.94	-0.116981	0.0365336	0.106435		Eif3b	1812.94	-0.115231	0.0104847	0.0303724		Eif3b	1812.94	-0.0639609	0.203897	0.344751		9330199G10Rik	15.7649	1.21558	0.0152592	0.270836		Trim12c	70.5137	-0.437967	0.00622421	0.116997		Aox1	136.681	0.428502	0.000236965	0.00467159
Fam175a	88.2293	0.139364	0.184293	0.310152		Fam175a	88.2293	0.174061	0.191042	0.361586		Fam175a	88.2293	0.176125	0.090978	0.178677		Fam175a	88.2293	0.41429	0.000230561	0.00128451		Fam98a	718.254	0.143871	0.0152691	0.270836		Psg16	49.06	-0.502265	0.00623363	0.117035		Exo5	149.99	-0.377733	0.000237551	0.00467772
Cpe	46766.6	-0.374739	1.10678e-07	1.52034e-06		Cpe	46766.6	-0.275659	0.000841504	0.00518475		Cpe	46766.6	-0.427548	2.05e-10	6.51e-09		Cpe	46766.6	-0.299296	6.87614e-05	0.000456417		Prima1	61.4612	0.822873	0.0153394	0.271413		Fjx1	929.23	-0.236468	0.00625672	0.117328		Pik3r6	69.6007	-0.592002	0.000238728	0.00469544
Lrrc10	1.40476	0.71885	0.281164	0.424875		Lrrc10	1.40476	-0.138382	0.880427	0.937165		Lrrc10	1.40476	-0.471221	0.529833	0.670804		Lrrc10	1.40476	-0.272372	0.739821	0.837993		Adgra1	1576.62	-0.397432	0.0153508	0.271413		Fam53b	991.719	0.334112	0.00628208	0.117625		Dcaf6	1821.42	-0.228782	0.000241129	0.00473718
Zswim2	0.65559	-2.68095	0.0539328	NA		Zswim2	0.65559	-2.10746	0.207145	NA		Zswim2	0.65559	-0.0261542	0.982485	NA		Zswim2	0.65559	-2.32398	0.121262	NA		Mro	245.683	0.248917	0.0153561	0.271413		Uri1	928.897	-0.163972	0.00628749	0.117625		Nbl1	901.305	-0.554612	0.000244589	0.0047996
Mir1964	0.800761	1.40906	0.29073	NA		Mir1964	0.800761	-0.140674	0.937242	NA		Mir1964	0.800761	1.2221	0.355929	NA		Mir1964	0.800761	2.25052	0.0984358	NA		Ap4b1	306.306	-0.179857	0.0153804	0.271489		Rs1	6.16136	1.28699	0.00630644	0.11784		Rimklb	526.798	-0.383058	0.000246995	0.00484122
Igfbp5	4658.92	-0.230013	0.115546	0.217232		Igfbp5	4658.92	-0.181318	0.288985	0.477957		Igfbp5	4658.92	-0.000372664	0.997864	0.999106		Igfbp5	4658.92	0.50156	0.00126522	0.00546949		Snx33	261.865	0.440568	0.015411	0.271489		Nab1	720.457	0.191254	0.00633109	0.117959		Jakmip3	758.25	0.316172	0.000248245	0.00486011
Zfp786	77.3368	0.0481126	0.752508	0.843182		Zfp786	77.3368	-0.0459472	0.807656	0.896502		Zfp786	77.3368	0.0704759	0.635664	0.75716		Zfp786	77.3368	-0.128016	0.449214	0.607039		Myo6	3321.2	0.373464	0.0154299	0.271489		Sfmbt2	58.1657	-0.546527	0.00633762	0.117959		4833439L19Rik	2862.69	0.141534	0.000249685	0.00488267
3632451O06Rik	476.968	0.130415	0.241497	0.378802		3632451O06Rik	476.968	-0.0502491	0.705438	0.830524		3632451O06Rik	476.968	0.0840681	0.432308	0.582086		3632451O06Rik	476.968	0.0252488	0.833339	0.901171		Wdr35	791.165	-0.25618	0.015454	0.271489		Kat2b	574.96	0.347509	0.00634261	0.117959		Gabra4	1975.35	-0.475342	0.00025064	0.00489571
Nphp1	323.164	-0.143628	0.048144	0.108765		Nphp1	323.164	-0.0204924	0.817369	0.901575		Nphp1	323.164	-0.114269	0.107591	0.204086		Nphp1	323.164	-0.0354261	0.654138	0.776674		Tcaf1	3354.4	-0.249425	0.0154609	0.271489		Tob2	595.546	0.273698	0.00634279	0.117959		Cmpk2	448.742	-0.377101	0.000251066	0.00489839
Fam50a	422.296	-0.0190821	0.798153	0.87536		Fam50a	422.296	0.0780645	0.383409	0.576122		Fam50a	422.296	-0.0195656	0.786708	0.868507		Fam50a	422.296	0.104427	0.194229	0.332511		Cyth3	790.686	-0.197499	0.0154726	0.271489		2810029C07Rik	207.814	-0.206645	0.00636312	0.118007		Aldh9a1	740.838	0.358721	0.000251457	0.00490039
Gm6408	0.514346	-0.0454483	0.97602	NA		Gm6408	0.514346	-0.0223233	0.990397	NA		Gm6408	0.514346	0.236374	0.87055	NA		Gm6408	0.514346	0.511721	0.746512	NA		Mpst	455.093	0.341899	0.0154877	0.271489		C130026L21Rik	55.1028	-0.511365	0.00636697	0.118007		Slc12a2	2025.95	0.61268	0.000254344	0.00495097
Etv2	0.122136	-0.0221943	0.997526	NA		Etv2	0.122136	-0.283118	0.973012	NA		Etv2	0.122136	0.637055	0.925553	NA		Etv2	0.122136	0.382515	0.959977	NA		Slc5a11	13.3066	1.11927	0.0155519	0.271492		Tbc1d2	111.311	0.421013	0.00636783	0.118007		Cdh24	214.336	0.879095	0.000255794	0.00497349
Naalad2	29.5536	0.402051	0.0253258	0.0648325		Naalad2	29.5536	0.295064	0.197334	0.369996		Naalad2	29.5536	0.423322	0.0174691	0.0465335		Naalad2	29.5536	0.750746	8.30609e-05	0.000535789		Zyg11b	4598.59	-0.279476	0.0156095	0.271492		St3gal4	463.809	0.264197	0.00638832	0.118248		B4galnt4	1451.8	-0.253075	0.000259623	0.00504215
Ankrd36	0.0798446	0.423733	0.952786	NA		Ankrd36	0.0798446	0.256053	0.975591	NA		Ankrd36	0.0798446	0.156168	0.981725	NA		Ankrd36	0.0798446	0.142079	0.985129	NA		Dnajb12	618.572	-0.143529	0.0156125	0.271492		Scaf1	3004.85	-0.143478	0.00639876	0.118302		Mat2b	2101.16	-0.31976	0.000260588	0.0050541
Actr1a	4146.94	-0.0145058	0.745117	0.837455		Actr1a	4146.94	-0.0799933	0.129629	0.274398		Actr1a	4146.94	-0.0154874	0.717023	0.820392		Actr1a	4146.94	0.0547184	0.251885	0.401756		Gdf11	124.816	0.391936	0.0156229	0.271492		Eml2	2709.51	-0.161508	0.0064188	0.118461		Tmem232	50.2285	-1.03306	0.000260834	0.0050541
Irgm1	257.024	0.145331	0.38513	0.534364		Irgm1	257.024	-0.28393	0.154335	0.31126		Irgm1	257.024	-0.349752	0.0303427	0.0736162		Irgm1	257.024	-0.358561	0.0475767	0.111673		Agbl4	135.477	-0.37937	0.0156871	0.271492		Zdhhc15	194.036	-0.263488	0.00642243	0.118461		Ets2	1449.59	-0.457395	0.000261384	0.00505898
Rab11a	1849.27	-0.120963	0.12325	0.228718		Rab11a	1849.27	-0.169506	0.067092	0.168624		Rab11a	1849.27	-0.0573541	0.444433	0.59283		Rab11a	1849.27	-0.295778	0.000444977	0.0022513		Bag4	1380.99	-0.264625	0.0156883	0.271492		Zranb3	164.942	-0.241556	0.00643869	0.118572		Rnf13	2647.24	0.479268	0.000262365	0.00507218
Rnf167	1411.28	-0.0681744	0.199165	0.32802		Rnf167	1411.28	-0.113637	0.0736993	0.181081		Rnf167	1411.28	-0.0882935	0.0843878	0.168708		Rnf167	1411.28	-0.00968912	0.865361	0.922509		Tsr2	1425.88	-0.151171	0.0156977	0.271492		Timp1	4.38401	-1.44536	0.00644533	NA		Cpox	842.559	0.360834	0.000263328	0.00508501
Kdelr3	9.15631	0.152585	0.6605	0.773617		Kdelr3	9.15631	0.476092	0.254085	0.438773		Kdelr3	9.15631	0.0478497	0.890492	0.935374		Kdelr3	9.15631	0.213808	0.574528	0.715605		Gda	4730.17	-0.422888	0.0157076	0.271492		Elovl1	359.684	0.395911	0.00644692	0.118572		D430019H16Rik	2978.16	-0.528384	0.000264424	0.00509773
Pira6	0.532844	-1.84219	0.196966	NA		Pira6	0.532844	-2.17524	0.215035	NA		Pira6	0.532844	0.412398	0.733653	NA		Pira6	0.532844	-1.8335	0.236146	NA		Pcdha3	39.3764	-0.641323	0.0157126	0.271492		Sesn2	241.474	-0.31919	0.00645677	0.118572		Mtmr10	549.853	0.384259	0.000264587	0.00509773
Pot1a	334.3	0.00962806	0.886204	0.933043		Pot1a	334.3	0.14066	0.0843268	0.19993		Pot1a	334.3	0.200177	0.00203797	0.00761435		Pot1a	334.3	0.28416	7.96986e-05	0.000516299		Cdh2	1735.17	-0.230477	0.0157185	0.271492		Wwc2	660.01	-0.206166	0.00645851	0.118572		1700047M11Rik	157.143	1.13768	0.000265856	0.00511637
Gorab	194.398	0.114651	0.191071	0.318404		Gorab	194.398	-0.00241031	0.982465	0.989983		Gorab	194.398	0.0549011	0.525477	0.667696		Gorab	194.398	-0.169066	0.0876017	0.181077		Pde8a	498.232	0.671411	0.0157208	0.271492		E030013I19Rik	38.0027	-0.904566	0.00648065	0.11884		Zfp28	184.673	-0.414075	0.000267713	0.00514627
Tmem106c	546.886	-0.179838	0.0103056	0.0308681		Tmem106c	546.886	-0.124908	0.139053	0.288928		Tmem106c	546.886	-0.174759	0.00999926	0.0291681		Tmem106c	546.886	-0.255496	0.000830935	0.00382247		Rnf14	6415.16	-0.224371	0.0157307	0.271492		Ankub1	59.138	0.664334	0.00650037	0.118959		Fbxw7	4055.74	-0.281433	0.000269457	0.00517394
Dmrtc1a	75.072	0.177134	0.245731	0.384027		Dmrtc1a	75.072	-0.257175	0.188806	0.358726		Dmrtc1a	75.072	0.00521417	0.972445	0.984452		Dmrtc1a	75.072	-0.332662	0.0565868	0.127956		Arhgap1	1312.09	-0.198681	0.0157451	0.271492		Josd2	635.358	0.43448	0.00650723	0.118959		Slc25a38	352.226	0.308745	0.000272577	0.00522793
Stil	12.6274	0.421938	0.159242	0.277629		Stil	12.6274	-0.104781	0.784353	0.880503		Stil	12.6274	0.0616526	0.836981	0.901775		Stil	12.6274	-0.184926	0.589832	0.727529		Serpind1	55.3002	0.87365	0.0157517	0.271492		Ube2b	3042.05	0.154775	0.00650983	0.118959		Nova2	1971.94	-0.308281	0.000276798	0.0053029
Gypc	29.9021	-0.378665	0.113943	0.214945		Gypc	29.9021	0.03597	0.899251	0.94675		Gypc	29.9021	-0.373577	0.109828	0.207324		Gypc	29.9021	0.0777145	0.75941	0.852719		Adcy4	68.7054	0.547226	0.0157605	0.271492		Col6a3	83.1311	0.939168	0.00655069	0.119567		Tlk1	1963.29	-0.296059	0.000277155	0.00530376
Ly6g6c	0.0744749	-0.16473	0.981636	NA		Ly6g6c	0.0744749	0.275497	0.973738	NA		Ly6g6c	0.0744749	0.637055	0.925553	NA		Ly6g6c	0.0744749	1.85252	0.807655	NA		Ift52	530.745	-0.168002	0.0158001	0.271749		Nipa1	854.389	0.233313	0.00657071	0.119794		Eci1	330.777	0.400252	0.000277873	0.0053115
Cdv3	1106.14	-0.135883	0.0255755	0.0653727		Cdv3	1106.14	-0.260303	0.00036877	0.00261509		Cdv3	1106.14	-0.183179	0.00178772	0.0067992		Cdv3	1106.14	-0.309821	2.68654e-06	2.95736e-05		Rars	879.546	-0.207302	0.0158381	0.271749		Rhot2	1639.5	0.156358	0.00660663	0.120309		Sys1	552.39	0.347129	0.000281109	0.00536644
Zfp957	0.727798	0.0329798	0.980265	NA		Zfp957	0.727798	-0.365951	0.827564	NA		Zfp957	0.727798	-0.0447106	0.972594	NA		Zfp957	0.727798	0.0640818	0.964817	NA		Qdpr	5301.07	0.513751	0.0158598	0.271749		Tet3	1278.03	0.349124	0.00662545	0.120513		Tob2	595.546	0.402636	0.000281401	0.00536644
Gstt1	179.83	-0.218283	0.0186875	0.0504219		Gstt1	179.83	-0.29088	0.0109901	0.0413731		Gstt1	179.83	-0.545105	3.64e-09	7.89e-08		Gstt1	179.83	-0.543879	1.74391e-07	2.87244e-06		Cadps2	1753.24	-0.519028	0.0158753	0.271749		Hspb1	92.1402	0.548498	0.00664406	0.120712		Slc24a3	2614.96	-0.528428	0.000281922	0.00536644
A330033J07Rik	61.7583	-0.135173	0.594932	0.722591		A330033J07Rik	61.7583	-0.184894	0.572408	0.736311		A330033J07Rik	61.7583	-0.14449	0.563859	0.698086		A330033J07Rik	61.7583	0.0264408	0.92421	0.956359		Dhx32	576.733	-0.216338	0.015895	0.271749		C2cd4c	297.301	-0.419036	0.0066773	0.121176		Wdr17	631.095	-0.36428	0.000282011	0.00536644
Nkx1-2	0.590694	-0.299303	0.853929	NA		Nkx1-2	0.590694	-0.996862	0.624221	NA		Nkx1-2	0.590694	1.43538	0.324264	NA		Nkx1-2	0.590694	0.727794	0.660813	NA		Rffl	395.376	0.563555	0.0159039	0.271749		Espn	30.4457	-0.855931	0.00670593	0.121521		Plpp2	72.2862	0.981988	0.000282663	0.00537281
Gsc	0.140238	-0.162501	0.981884	NA		Gsc	0.140238	0.271852	0.974085	NA		Gsc	0.140238	0.637055	0.925553	NA		Gsc	0.140238	0.142072	0.985129	NA		Eif4a2	10054.3	-0.198569	0.0159074	0.271749		Dgke	1421.95	-0.202344	0.00671773	0.121521		Gm5535	13.6994	1.48158	0.000286483	0.00543934
Limk1	1237.62	0.0155066	0.871698	0.924293		Limk1	1237.62	-0.054504	0.629832	0.777659		Limk1	1237.62	0.0959287	0.29547	0.442911		Limk1	1237.62	0.27714	0.00678067	0.0226137		Gm21949	4.04861	1.88437	0.0159207	NA		Prss53	90.881	0.450532	0.00671944	0.121521		Tjp2	855.037	0.537678	0.000286949	0.00544209
Tstd3	427.139	-0.225944	0.0264825	0.0671654		Tstd3	427.139	-0.335626	0.00612399	0.0258478		Tstd3	427.139	-0.245658	0.012282	0.0346041		Tstd3	427.139	-0.255496	0.020246	0.0558556		Wipi1	326.79	0.398212	0.0159268	0.271749		Col27a1	178.804	0.543678	0.00674554	0.121853		Casp9	593.659	-0.214884	0.000287292	0.00544251
Lrrc73	586.491	-0.246981	0.0261297	0.0664125		Lrrc73	586.491	-0.238648	0.069805	0.173748		Lrrc73	586.491	-0.50974	1.91e-06	1.77e-05		Lrrc73	586.491	-0.658763	4.60929e-08	9.0104e-07		Epc2	959.707	-0.228333	0.0159392	0.271749		Fa2h	1018.62	0.783485	0.00681113	0.12278		A830082K12Rik	210.781	-0.484631	0.000287984	0.00544682
Foxo6	323.248	-0.978825	3.57583e-05	0.000235093		Foxo6	323.248	-1.05048	0.000179173	0.00143578		Foxo6	323.248	-0.257481	0.251836	0.393595		Foxo6	323.248	-0.600844	0.0173039	0.0491017		Srsf2	1826.11	0.195126	0.0159948	0.272386		Lamtor5	618.139	0.199845	0.00681243	0.12278		Tmem189	886.743	0.358149	0.000288161	0.00544682
Bend3	129.92	0.0921346	0.442054	0.589739		Bend3	129.92	0.271711	0.0598071	0.154666		Bend3	129.92	-0.251331	0.0360258	0.0850073		Bend3	129.92	-0.348278	0.0103655	0.0321239		Polr2a	1835.66	-0.276346	0.0160879	0.273659		Cdk5rap2	543.784	0.412931	0.00682089	0.122792		Dgkz	9179.37	-0.39093	0.000289205	0.00546047
Thap6	63.9001	0.0438812	0.728694	0.825704		Thap6	63.9001	0.280757	0.0720943	0.178045		Thap6	63.9001	0.0441993	0.725147	0.825611		Thap6	63.9001	-0.159134	0.26972	0.422587		Hexa	1103.8	0.220258	0.0161662	0.274527		Teddm2	23.5988	0.59264	0.00685313	0.123011		Stag3	19.8297	-1.10746	0.00028965	0.00546281
Zfp276	559.804	-0.220361	0.011325	0.0333598		Zfp276	559.804	0.0335304	0.744614	0.855451		Zfp276	559.804	0.156375	0.0593151	0.1272		Zfp276	559.804	0.426882	3.58437e-06	3.74192e-05		Dctn1	6712.96	-0.124065	0.0161757	0.274527		Plp1	50392	0.856032	0.00685569	0.123011		Wscd2	1074.96	-0.500547	0.000290399	0.00547084
Sp6	14.5423	-0.432334	0.0848527	0.171236		Sp6	14.5423	-0.160841	0.604295	0.759235		Sp6	14.5423	-0.372643	0.131527	0.23883		Sp6	14.5423	-0.552818	0.0524335	0.120743		Smad2	765.878	-0.199571	0.0162463	0.275315		Prune	587.541	-0.16351	0.0068565	0.123011		Tbc1d19	572.105	0.34241	0.000293028	0.00551204
Ap2a1	4918.37	0.154144	0.000408658	0.00195788		Ap2a1	4918.37	-0.00462088	0.928605	0.963016		Ap2a1	4918.37	0.0563582	0.17747	0.301851		Ap2a1	4918.37	0.00169105	0.971173	0.982116		Ick	615.798	0.310491	0.0162648	0.275315		Sphkap	3119.09	-0.322189	0.00688133	0.123316		Rilpl1	1069.8	-0.401086	0.000293235	0.00551204
Ppp2r5c	4115	-0.102608	0.0478383	0.108297		Ppp2r5c	4115	-0.0928458	0.128718	0.273022		Ppp2r5c	4115	-0.071356	0.150078	0.2646		Ppp2r5c	4115	-0.0639994	0.248608	0.398063		Gal3st1	232.717	0.606293	0.0163048	0.275315		Spats1	28.1731	-0.478365	0.00699022	0.125125		Kcng2	191.396	-1.25722	0.000294435	0.00552847
Helz2	149.86	0.516068	0.00380409	0.0131784		Helz2	149.86	0.547544	0.00940455	0.0364949		Helz2	149.86	0.305121	0.076275	0.155428		Helz2	149.86	0.485736	0.0111829	0.0341457		AI607873	7.21834	-1.34287	0.0163137	NA		Adgrg2	37.6534	0.564595	0.00702778	0.125654		4933413G19Rik	34.7456	1.4508	0.000294783	0.00552851
Serpinb9	178.177	-0.152142	0.128109	0.235708		Serpinb9	178.177	-0.0728837	0.551988	0.722557		Serpinb9	178.177	-0.112463	0.249133	0.39074		Serpinb9	178.177	-0.148548	0.176111	0.309153		Ttc8	385.071	0.216903	0.0163591	0.275315		Gm14204	149.448	0.411626	0.00705694	0.125906		Camk1g	737.319	-0.697723	0.000295088	0.00552851
Lrrc7	1152.71	0.526974	0.000291806	0.00146761		Lrrc7	1152.71	0.47154	0.00572947	0.0244919		Lrrc7	1152.71	0.615005	9.4e-06	7.19e-05		Lrrc7	1152.71	0.385928	0.0130034	0.0385883		Slc25a16	760.094	-0.240334	0.0163695	0.275315		Slc7a4	1263.34	0.281687	0.00707216	0.125906		Klf13	4067.57	0.276434	0.000297291	0.00556363
Gm29805	0.132392	-0.132721	0.985204	NA		Gm29805	0.132392	0.222113	0.978826	NA		Gm29805	0.132392	0.156168	0.981725	NA		Gm29805	0.132392	0.142073	0.985129	NA		Cmtm6	552.227	0.265855	0.0164232	0.275315		Clec18a	102.873	-0.603856	0.00707272	0.125906		Stc1	57.5761	-0.925024	0.000298876	0.00557943
4930519F24Rik	0.0755976	-1.50574	0.833312	NA		4930519F24Rik	0.0755976	-1.09615	0.89577	NA		4930519F24Rik	0.0755976	-0.715416	0.916404	NA		4930519F24Rik	0.0755976	-1.2104	0.873802	NA		Eif2s2	1117.15	-0.195488	0.0164527	0.275315		Zfp202	99.4839	-0.319632	0.00708011	0.125906		Slc23a3	18.5428	-2.15184	0.000299023	0.00557943
6030468B19Rik	2.17281	0.323567	0.650692	0.766212		6030468B19Rik	2.17281	0.0268415	0.976855	0.986824		6030468B19Rik	2.17281	0.731079	0.285222	0.431533		6030468B19Rik	2.17281	-0.605484	0.489975	0.644013		Akt2	1436.62	0.230435	0.0164691	0.275315		1700102P08Rik	18.3907	0.74518	0.00708183	0.125906		Tpm1	3299.1	-0.262107	0.000299121	0.00557943
Prkar2a	979.362	0.373873	0.000252708	0.0012929		Prkar2a	979.362	0.1953	0.105635	0.236617		Prkar2a	979.362	0.355596	0.000276866	0.00136517		Prkar2a	979.362	0.254564	0.020075	0.0554769		Clstn1	23593.1	-0.240854	0.0165296	0.275315		1810030O07Rik	554.326	0.157964	0.00711707	0.12639		Prkrir	1593.21	-0.184628	0.000301016	0.00560861
Ndst3	614.047	0.843098	0.00116176	0.004814		Ndst3	614.047	0.67603	0.0261385	0.0818581		Ndst3	614.047	0.320598	0.195841	0.326734		Ndst3	614.047	0.137319	0.620502	0.752068		Lpar6	91.8032	0.47095	0.0165471	0.275315		Hadhb	920.433	0.137412	0.0071425	0.126699		Dgkb	2309.34	-0.685497	0.000304085	0.00565958
Slc25a54	0.382955	0.681513	0.720882	NA		Slc25a54	0.382955	1.46167	0.518442	NA		Slc25a54	0.382955	0.821055	0.654495	NA		Slc25a54	0.382955	0.869612	0.670838	NA		Trim12a	47.3321	-0.49515	0.0165487	0.275315		Sema3e	926.251	0.409486	0.00715949	0.126857		D16Ertd472e	340.595	0.564031	0.000305597	0.0056815
Hnrnpa2b1	6737.6	-0.27693	2.00353e-06	1.9349e-05		Hnrnpa2b1	6737.6	-0.161938	0.0177947	0.060267		Hnrnpa2b1	6737.6	-0.0314228	0.571443	0.704565		Hnrnpa2b1	6737.6	-0.0478973	0.440584	0.599392		Rilpl2	203.831	0.317981	0.016585	0.275315		Rgsl1	64.2778	0.436169	0.00717603	0.126873		Trp53inp2	4995.61	0.652073	0.000306416	0.00569049
Gm5086	15.801	-0.203827	0.426203	0.575244		Gm5086	15.801	-0.141643	0.660178	0.800113		Gm5086	15.801	-0.235069	0.355427	0.506242		Gm5086	15.801	0.0346743	0.900172	0.942943		Zfp418	65.3906	-0.464514	0.0165971	0.275315		Tmem86b	98.4557	0.44504	0.00717874	0.126873		S100a4	27.662	-1.05685	0.000309049	0.00573312
Tns2	461.644	0.125763	0.246113	0.384483		Tns2	461.644	0.258614	0.0436331	0.12234		Tns2	461.644	0.165522	0.111718	0.210198		Tns2	461.644	0.498812	1.56709e-05	0.000130078		Arl1	1008.1	-0.169439	0.0166038	0.275315		Gid4	1644.88	0.161622	0.00718517	0.126873		Vkorc1	226.654	0.41025	0.000310291	0.00574986
Kcne1	0.410606	0.656449	0.705056	NA		Kcne1	0.410606	-0.908851	0.671476	NA		Kcne1	0.410606	-0.156656	0.927759	NA		Kcne1	0.410606	0.832751	0.6531	NA		Fbxo8	409.974	0.201512	0.0166125	0.275315		E430018J23Rik	87.4631	-0.288434	0.00719354	0.126873		Endov	714.408	-0.210209	0.000312893	0.00578611
Tmem40	26.4032	0.340913	0.251471	0.390938		Tmem40	26.4032	-0.104313	0.772954	0.873895		Tmem40	26.4032	0.152342	0.596716	0.725788		Tmem40	26.4032	0.325619	0.308994	0.466217		Vkorc1	226.654	0.303075	0.016665	0.275315		Pdzd7	167.58	0.487026	0.00720175	0.126873		Prl	47.5255	6.85034	0.000312933	0.00578611
Pmis2	0.190876	0.467402	0.91833	NA		Pmis2	0.190876	-0.146443	0.978088	NA		Pmis2	0.190876	0.15617	0.97132	NA		Pmis2	0.190876	2.33734	0.626122	NA		Nudt11	524.735	-0.246345	0.0166666	0.275315		Arfgap1	1881.3	-0.14613	0.00721449	0.126873		Map4	13644.3	0.312619	0.000313269	0.00578611
Kif22	48.4568	-0.0241488	0.89349	0.937422		Kif22	48.4568	0.0486379	0.826962	0.906873		Kif22	48.4568	0.0581388	0.74057	0.836406		Kif22	48.4568	-0.249815	0.213341	0.356518		Klhdc2	2379.3	-0.192401	0.0166708	0.275315		Slc7a8	1723.83	-0.186679	0.00723661	0.126873		Mex3a	80.7507	-0.885142	0.000314782	0.00580773
Adap1	3631.95	-0.134937	0.0736559	0.153283		Adap1	3631.95	-0.0695728	0.431744	0.619941		Adap1	3631.95	-0.188603	0.00881481	0.0262212		Adap1	3631.95	-0.180405	0.0251071	0.0667109		Pgap2	287.001	0.251468	0.0166983	0.275315		Wdr20	307.447	0.188428	0.00723981	0.126873		Rnaseh2c	176.095	0.551932	0.000315814	0.00582044
A630020A06	1.00325	0.155466	0.88514	0.932197		A630020A06	1.00325	0.81899	0.542981	NA		A630020A06	1.00325	-0.785815	0.47338	NA		A630020A06	1.00325	-0.448504	0.711628	0.817191		Klhl22	1579.68	-0.232323	0.016725	0.275315		Dbndd2	4133.12	0.439405	0.00724646	0.126873		1700007K13Rik	46.703	1.12281	0.00031709	0.00583761
Pias4	277.582	-0.103377	0.185396	0.311398		Pias4	277.582	-0.0224193	0.814938	0.900548		Pias4	277.582	-0.0339566	0.655234	0.772896		Pias4	277.582	-0.0205291	0.809362	0.88642		2310015A10Rik	259.653	0.408947	0.0167265	0.275315		Kcna6	2489.35	0.26148	0.00724736	0.126873		Rsu1	455.045	0.376291	0.000317786	0.0058441
Fam32a	1419.18	-0.0603949	0.236776	0.373505		Fam32a	1419.18	-0.173944	0.00465552	0.0208122		Fam32a	1419.18	-0.146292	0.0030402	0.0107097		Fam32a	1419.18	-0.153709	0.00547797	0.0189329		Slc7a14	3137.77	-0.332041	0.016747	0.275315		Ucp3	63.1352	-0.422392	0.00724896	0.126873		Pex14	810.561	-0.244028	0.000320154	0.00588127
Sema3d	131.122	0.467624	0.00286608	0.010405		Sema3d	131.122	0.315234	0.0938538	0.217127		Sema3d	131.122	0.214761	0.159612	0.27756		Sema3d	131.122	0.349975	0.0392104	0.0955891		Polr2b	1340.06	-0.184019	0.0167486	0.275315		Slc11a1	56.39	-0.473671	0.00727637	0.127013		Eny2	1167.96	-0.227599	0.000321148	0.00589315
Zfp943	436.184	-0.0605699	0.49291	0.636959		Zfp943	436.184	0.0466033	0.65797	0.798354		Zfp943	436.184	0.0248394	0.770012	0.857637		Zfp943	436.184	-0.0629086	0.509976	0.66127		Aatk	5845.6	0.274141	0.016759	0.275315		Tmem38b	234.155	0.203248	0.00727841	0.127013		Slc20a2	1122.2	0.255915	0.000321967	0.00590181
Plscr2	28.2242	-0.145281	0.54178	0.679047		Plscr2	28.2242	-0.688006	0.033161	0.09866		Plscr2	28.2242	-0.302978	0.202725	0.335036		Plscr2	28.2242	-0.353135	0.189252	0.325969		Zfp664	2626.79	0.169415	0.0167659	0.275315		Ppef2	15.6342	0.716038	0.00728114	0.127013		Arhgef37	40.2772	0.700145	0.00032465	0.0059347
Tmem59l	5318.04	-0.170476	0.103622	0.200362		Tmem59l	5318.04	-0.319829	0.00916968	0.035735		Tmem59l	5318.04	-0.266343	0.00765679	0.0233478		Tmem59l	5318.04	-0.300478	0.00714663	0.0236655		Slc38a3	1453.55	0.242214	0.0167672	0.275315		Cyp4x1	100.939	-0.370474	0.00729688	0.127147		Ss18	613.454	0.289047	0.000325046	0.0059347
Spata22	0.859664	-1.96511	0.23532	0.3718		Spata22	0.859664	-1.45605	0.452978	NA		Spata22	0.859664	-0.942056	0.52692	NA		Spata22	0.859664	0.0354579	0.98234	0.988397		Csf1r	2096.39	0.301716	0.0167792	0.275315		Dapp1	149.986	0.469457	0.00732302	0.12739		Slc16a2	866.324	-0.558593	0.00032505	0.0059347
Pkn3	26.3565	0.258207	0.322296	0.469252		Pkn3	26.3565	0.421048	0.180756	0.348301		Pkn3	26.3565	-0.0344687	0.894223	0.938053		Pkn3	26.3565	0.314949	0.26615	0.4188		Atxn10	5193.56	-0.226654	0.0168289	0.275315		Chpt1	637.937	0.267775	0.00732706	0.12739		Ppp2r3a	1118.83	0.370894	0.00032516	0.0059347
Gpr21	48.6109	0.208735	0.259102	0.399962		Gpr21	48.6109	-0.251102	0.280406	0.468088		Gpr21	48.6109	0.230009	0.199913	0.331585		Gpr21	48.6109	0.447669	0.0238231	0.063862		Nrarp	377.915	0.356438	0.0168808	0.275315		Mpzl2	13.1351	-1.9511	0.0073468	0.127593		Zcwpw1	142.172	0.377089	0.00032618	0.00594691
Gabra2	709.766	0.0187483	0.894207	0.937706		Gabra2	709.766	0.17576	0.28951	0.478506		Gabra2	709.766	-0.04331	0.748638	0.841855		Gabra2	709.766	-0.378107	0.013083	0.0387695		Fcgr2b	70.5031	0.4812	0.0168848	0.275315		Lrrc4	1982.57	-0.21117	0.00736434	0.127757		Dusp8	2899.68	-0.258692	0.000328288	0.00597892
Lcorl	328.858	0.274916	0.0466048	0.106059		Lcorl	328.858	0.130339	0.427198	0.615734		Lcorl	328.858	-0.0427235	0.748891	0.842		Lcorl	328.858	-0.201733	0.179039	0.31323		Clptm1	3272.14	-0.12271	0.0168905	0.275315		Tapbp	566.154	-0.213802	0.00738615	0.127994		Atp11b	1707.9	-0.29349	0.000328911	0.00598385
9130011E15Rik	329.417	0.311329	5.51561e-06	4.6767e-05		9130011E15Rik	329.417	0.0139793	0.871297	0.932491		9130011E15Rik	329.417	0.184581	0.00635895	0.0199359		9130011E15Rik	329.417	0.0695519	0.362211	0.522196		Map6	2442.7	-0.169675	0.0169019	0.275315		Dcaf15	361.688	-0.239986	0.00741714	0.12839		Wnt10b	21.005	-0.880235	0.000329355	0.00598552
Adar	4061.9	0.307278	5.88728e-07	6.59917e-06		Adar	4061.9	0.109339	0.131116	0.276738		Adar	4061.9	0.319205	5.56e-08	8.41e-07		Adar	4061.9	0.282596	1.70608e-05	0.000140247		Ss18	613.454	0.212517	0.0169121	0.275315		Ccdc116	55.091	-0.522113	0.00746175	0.12902		Uggt2	557.293	-0.295289	0.000329971	0.0059903
Rsl1	69.3819	-0.00398375	0.975043	0.985738		Rsl1	69.3819	-0.0524692	0.744779	0.855528		Rsl1	69.3819	0.24454	0.0465778	0.104434		Rsl1	69.3819	-0.14551	0.309762	0.46694		Gdpgp1	137.834	-0.338968	0.0169141	0.275315		Bcl11b	2000.34	0.443805	0.00747292	0.129072		Rnf38	993.947	-0.33901	0.000330906	0.00600084
Tomm40l	1230.66	-0.326616	1.30429e-07	1.74978e-06		Tomm40l	1230.66	-0.159701	0.0296079	0.0901883		Tomm40l	1230.66	-0.19988	0.000750426	0.00323411		Tomm40l	1230.66	-0.182902	0.0058863	0.020102		Tnfrsf22	32.4708	0.587235	0.016915	0.275315		Lrrc10b	756.262	1.26224	0.00750001	0.129348		Cyfip2	20411.8	-0.286032	0.000331828	0.00600981
Nosip	852.286	-0.242537	3.29337e-05	0.000219228		Nosip	852.286	-0.305673	1.5878e-05	0.00019545		Nosip	852.286	-0.293087	2.24e-07	2.81e-06		Nosip	852.286	-0.226821	0.000339898	0.00177627		Tubd1	101.879	0.385313	0.0169213	0.275315		Cspg5	5105.02	-0.178976	0.00750534	0.129348		Ttyh2	1170.27	0.901431	0.000332279	0.00600981
Irx5	3.41102	-2.70514	0.00659174	0.0211661		Irx5	3.41102	-0.956705	0.346195	0.538598		Irx5	3.41102	-0.576461	0.449355	0.596977		Irx5	3.41102	-0.439506	0.604695	0.739663		Rfesd	184.553	-0.271946	0.0169218	0.275315		Zfp664	2626.79	0.155602	0.00756243	0.130003		Dkk2	13.8817	-1.49791	0.000332462	0.00600981
Gpr33	0.218025	-0.115367	0.984166	NA		Gpr33	0.218025	0.193024	0.977344	NA		Gpr33	0.218025	0.156169	0.9775	NA		Gpr33	0.218025	0.142075	0.981691	NA		Ppp2r5d	1992.73	-0.149438	0.0169226	0.275315		1700047M11Rik	157.143	0.754371	0.00756428	0.130003		Papss2	439.439	0.630451	0.000333406	0.00602046
Noxa1	0.0808428	-0.0688289	0.992326	NA		Noxa1	0.0808428	-0.205352	0.980423	NA		Noxa1	0.0808428	-0.324719	0.962012	NA		Noxa1	0.0808428	0.382514	0.959977	NA		Sfmbt1	725.982	-0.225071	0.016945	0.27538		Tbc1d15	667.048	0.169216	0.00756808	0.130003		Col2a1	47.7909	1.1005	0.00033393	0.00602351
Knstrn	25.7189	-0.268446	0.315747	0.462481		Knstrn	25.7189	-0.0756528	0.814915	0.900548		Knstrn	25.7189	0.252603	0.318571	0.467897		Knstrn	25.7189	-0.184383	0.526133	0.674645		Dcaf8	3077.58	-0.0850456	0.0170427	0.27621		Mmp23	19.2859	0.704661	0.00759927	0.130396		Actr3b	2054.07	-0.356994	0.000338158	0.00609331
Serhl	315.474	-0.33972	0.344886	0.493298		Serhl	315.474	-0.0612324	0.884974	0.9395		Serhl	315.474	-0.370221	0.281882	0.428119		Serhl	315.474	-0.23571	0.539833	0.686917		Pithd1	1498.24	-0.201725	0.0170471	0.27621		Lats2	870.477	0.32794	0.00761078	0.13044		Pdzd7	167.58	0.717189	0.000338645	0.00609562
Oosp2	0.0818537	0.476313	0.946928	NA		Oosp2	0.0818537	-0.153809	0.985336	NA		Oosp2	0.0818537	-0.324719	0.962012	NA		Oosp2	0.0818537	-0.338802	0.964547	NA		Rab12	1784.88	-0.162403	0.0170575	0.27621		Dcp1a	493.398	0.221847	0.00762244	0.13044		Bahd1	935.016	-0.277978	0.000341817	0.00614619
Plin4	341.165	-0.15012	0.761236	0.850178		Plin4	341.165	-0.904311	0.119235	0.258408		Plin4	341.165	1.07554	0.0221316	0.0568281		Plin4	341.165	2.86025	5.03287e-08	9.78466e-07		Gm9866	441.114	-0.266387	0.0170701	0.27621		Jmjd6	456.246	0.246145	0.00763068	0.13044		Selplg	676.093	0.395212	0.000343428	0.00616862
4930480K15Rik	0.143637	0.323929	0.945054	NA		4930480K15Rik	0.143637	1.6677	0.760759	NA		4930480K15Rik	0.143637	0.15617	0.972209	NA		4930480K15Rik	0.143637	0.958052	0.84792	NA		Msh2	605.574	-0.171726	0.0171303	0.276401		Elovl2	308.552	-0.266306	0.00763784	0.13044		Serpinh1	327.014	0.51995	0.000343842	0.00616952
Plvap	177.98	-0.343659	0.00168922	0.00661303		Plvap	177.98	-0.431337	0.00143588	0.00808196		Plvap	177.98	-0.366119	0.00059557	0.00265222		Plvap	177.98	-0.329792	0.0058028	0.0198636		Tmcc3	1445.82	0.460891	0.0171304	0.276401		Clk3	1137.81	0.184476	0.00764821	0.13044		Cyp46a1	3097.76	-0.370649	0.000345238	0.00618646
Stk25	4523.83	0.0287303	0.710195	0.813019		Stk25	4523.83	-0.00452141	0.960246	0.978874		Stk25	4523.83	0.023288	0.75225	0.844683		Stk25	4523.83	0.00806838	0.922103	0.955219		Zfp276	559.804	0.253892	0.017144	0.276401		Adamts5	37.7251	0.525172	0.00765149	0.13044		Galnt14	431.374	0.30892	0.000345515	0.00618646
Pex3	507.227	0.0291234	0.638195	0.756202		Pex3	507.227	-0.0556426	0.46334	0.647632		Pex3	507.227	-0.0892631	0.141416	0.252979		Pex3	507.227	-0.164219	0.0164255	0.0469765		Zmpste24	641.697	0.193317	0.0171596	0.276401		Bub1b	64.0129	0.687037	0.00775652	0.132087		Rnf165	1187.46	-0.49147	0.000346724	0.00619905
Hck	47.765	-0.183943	0.256934	0.397374		Hck	47.765	-0.147158	0.465405	0.649715		Hck	47.765	-0.424759	0.0090475	0.0267895		Hck	47.765	-0.238347	0.18481	0.320303		Cdk2ap1	442.419	0.328274	0.0171803	0.276401		Samd3	14.2418	-1.97011	0.00783782	0.133328		Pnma2	1126.3	-0.438037	0.000346948	0.00619905
Galnt5	2.41694	-0.0219997	0.981459	0.989862		Galnt5	2.41694	0.364492	0.757345	0.863458		Galnt5	2.41694	0.716249	0.426674	0.576628		Galnt5	2.41694	0.614253	0.541685	0.688112		Reep3	928.421	0.409616	0.0171929	0.276401		Jak2	1070.26	0.181552	0.00785349	0.13345		Acvr1	653.476	-0.278489	0.000347345	0.00619961
Pisd-ps3	4851.29	0.459054	0.117224	0.21976		Pisd-ps3	4851.29	0.937423	0.00621365	0.026169		Pisd-ps3	4851.29	0.717382	0.0101624	0.029557		Pisd-ps3	4851.29	1.16591	0.000186432	0.00107086		Taf9	742.781	-0.260777	0.0172129	0.276424		Hltf	526.129	0.19118	0.00789244	0.133967		Fam134a	3463.08	-0.183651	0.000351594	0.00626886
1700011E24Rik	0.901422	-0.404178	0.725192	0.8233		1700011E24Rik	0.901422	-0.547322	0.714669	NA		1700011E24Rik	0.901422	-0.545553	0.636292	NA		1700011E24Rik	0.901422	-0.359888	0.776557	0.86517		Pafah1b1	10887.5	-0.22517	0.0172566	0.276667		Blnk	182.358	0.44571	0.00793566	0.13415		Dgcr14	489.674	-0.259089	0.000353829	0.0063021
Phlda2	0.114817	1.52563	0.831012	NA		Phlda2	0.114817	0.194166	0.981489	NA		Phlda2	0.114817	0.156168	0.981725	NA		Phlda2	0.114817	0.142092	0.985127	NA		Abcf2	1808.67	-0.18487	0.017265	0.276667		Slc2a10	36.3909	-0.476902	0.00794054	0.13415		Celf1	4030.72	-0.368549	0.000356769	0.0063478
Zmynd15	7.57907	1.01884	0.00826717	0.0255987		Zmynd15	7.57907	1.03975	0.0284916	0.087509		Zmynd15	7.57907	0.934846	0.014822	0.0405255		Zmynd15	7.57907	0.702354	0.103331	0.205266		Gm5512	9.39343	0.971626	0.0173869	NA		Adcy2	3039.98	-0.180182	0.00794067	0.13415		Colgalt2	150.829	-0.472977	0.000357755	0.00635867
Usp37	542.073	0.0659742	0.366753	0.516315		Usp37	542.073	0.062795	0.475246	0.658177		Usp37	542.073	0.205425	0.00348465	0.0120318		Usp37	542.073	0.126002	0.110398	0.216262		Tmem80	453.289	0.240474	0.0174027	0.278206		Naglu	160.222	-0.264756	0.00794454	0.13415		Cpne5	1362.7	-0.837398	0.000359066	0.00637529
Vsig10	41.2325	0.0289744	0.875643	0.92664		Vsig10	41.2325	0.103111	0.648752	0.791563		Vsig10	41.2325	0.0627612	0.728738	0.828235		Vsig10	41.2325	0.0444769	0.826388	0.89655		St8sia1	1156.12	-0.367664	0.0174064	0.278206		Ranbp17	110.831	-0.315427	0.00794578	0.13415		1110004F10Rik	1501.82	-0.231515	0.000362252	0.00642514
Ppp1r1a	1421.85	-0.40231	0.00362117	0.0126382		Ppp1r1a	1421.85	-0.246986	0.127772	0.271525		Ppp1r1a	1421.85	-0.402315	0.00229925	0.00845961		Ppp1r1a	1421.85	-0.485134	0.00102578	0.00454816		Daam1	1605.66	0.271895	0.017417	0.278206		H2-D1	485.061	-0.487181	0.00795753	0.134205		Ppard	503.583	0.420886	0.000362957	0.00642556
4931408D14Rik	15.524	0.0291508	0.952323	0.972738		4931408D14Rik	15.524	-0.755571	0.221967	0.400541		4931408D14Rik	15.524	0.291568	0.533189	0.673295		4931408D14Rik	15.524	-0.0304385	0.954096	0.972225		Scaf8	1195.95	-0.144837	0.0175207	0.279564		Tmem37	20.5458	-0.693583	0.00798311	0.134492		Wdr6	2806.07	-0.638399	0.000363032	0.00642556
Tarm1	1.12763	-2.53298	0.0621613	0.133759		Tarm1	1.12763	0.293158	0.827583	NA		Tarm1	1.12763	-0.996081	0.413457	NA		Tarm1	1.12763	-2.77285	0.0590028	0.132475		Aif1l	246.437	0.570745	0.0175483	0.279706		Dlx5	92.9922	0.517336	0.0080178	0.134758		Gltp	1019.44	0.706877	0.000366983	0.00648226
Dennd2c	12.9631	0.181872	0.564741	0.697554		Dennd2c	12.9631	0.401356	0.289877	0.478885		Dennd2c	12.9631	-0.359666	0.26696	0.411095		Dennd2c	12.9631	-0.260987	0.469337	0.626248		Rps6kc1	923.046	-0.167977	0.0175747	0.279757		Slmo1	692.574	-0.161137	0.00803225	0.134758		Zfand1	246.017	-0.276074	0.000367	0.00648226
P4ha2	235.692	0.19331	0.153999	0.270807		P4ha2	235.692	0.17823	0.270215	0.456912		P4ha2	235.692	0.504439	9.85e-05	0.000552655		P4ha2	235.692	0.668352	3.44636e-06	3.61908e-05		Nceh1	2626.3	-0.272492	0.0176012	0.279757		Tfdp2	854.623	0.168804	0.00803265	0.134758		Nupr1	167.78	-0.785249	0.000369812	0.00652514
Spag6l	122.54	-0.309016	0.0958857	0.188393		Spag6l	122.54	-0.235639	0.288608	0.477606		Spag6l	122.54	-0.0550612	0.756279	0.847838		Spag6l	122.54	0.0943868	0.632898	0.761231		Swap70	259.431	0.347736	0.0176077	0.279757		Pm20d1	54.2929	-0.403761	0.00803314	0.134758		Zfand5	2535.73	-0.292736	0.000370704	0.00653409
Rem1	7.49486	0.19478	0.605398	0.730781		Rem1	7.49486	1.22191	0.0033744	0.0160554		Rem1	7.49486	0.432618	0.237618	0.37762		Rem1	7.49486	0.573195	0.150901	0.275123		Rom1	94.0524	0.376509	0.0176606	0.279782		Cd68	191.846	-0.317861	0.00806548	0.135157		Oaf	240.889	0.393981	0.000372541	0.00655966
Ifi35	60.5336	-0.0863147	0.621831	0.743747		Ifi35	60.5336	-0.296276	0.171712	0.335559		Ifi35	60.5336	-0.296924	0.0846007	0.169055		Ifi35	60.5336	-0.176636	0.356973	0.517074		Engase	212.765	-0.257727	0.0176627	0.279782		Gatm	3618.02	0.459453	0.00811378	0.135822		9330117O12Rik	58.2844	1.50223	0.000373731	0.00656906
Mir7086	0.0656378	0.458606	0.948906	NA		Mir7086	0.0656378	0.19777	0.981146	NA		Mir7086	0.0656378	0.156168	0.981725	NA		Mir7086	0.0656378	0.14208	0.985129	NA		Sgk2	60.416	1.04949	0.0176805	0.279782		Gm15328	73.1762	0.462428	0.00812796	0.135915		Chst15	732.35	-0.469106	0.000374287	0.00656906
Snrpa1	391.255	-0.109977	0.147077	0.261819		Snrpa1	391.255	-0.115034	0.211454	0.387158		Snrpa1	391.255	-0.161757	0.0283892	0.0695857		Snrpa1	391.255	-0.123065	0.136139	0.253829		Atp6v0a2	1554.27	0.131011	0.0176842	0.279782		Pnma3	406.148	-0.349438	0.00814349	0.13603		Nipal4	134.917	1.20111	0.000374909	0.00656906
Gm9962	171.456	-0.0480446	0.90196	0.94279		Gm9962	171.456	0.143647	0.755528	0.862631		Gm9962	171.456	0.250747	0.501127	0.645622		Gm9962	171.456	-0.0152085	0.970989	0.982032		Glyr1	3933.75	-0.146439	0.0177055	0.279821		Gm20063	38.3853	-0.70982	0.00815268	0.136039		Igsf11	728.298	0.362278	0.000375009	0.00656906
Hist1h2ag	0.918351	-1.57371	0.600218	0.7269		Hist1h2ag	0.918351	-1.54538	0.660152	NA		Hist1h2ag	0.918351	-1.40712	0.622347	NA		Hist1h2ag	0.918351	-1.42122	0.656865	0.778684		Aqp4	2547.95	0.335425	0.0177991	0.280602		Ip6k3	14.9606	-0.885269	0.00817118	0.136146		Ppfia1	835.681	0.284479	0.00037501	0.00656906
Fth1	47461.1	-1.15782	4.8187e-12	2.27374e-10		Fth1	47461.1	-0.712517	0.00027508	0.00203974		Fth1	47461.1	-0.758428	2e-06	1.84e-05		Fth1	47461.1	-0.237259	0.183519	0.318904		Megf11	378.191	0.384554	0.017805	0.280602		Fndc3b	367.166	0.282304	0.00817637	0.136146		Carm1	1477.85	-0.174675	0.000375577	0.00657221
Rai14	313.237	-0.0703188	0.650408	0.766106		Rai14	313.237	-0.0910594	0.618947	0.770846		Rai14	313.237	0.328745	0.0261016	0.0650612		Rai14	313.237	0.608221	0.000221413	0.00124093		Cbs	645.293	0.252445	0.0178112	0.280602		Pcyox1	2278.94	-0.127866	0.00819449	0.136304		Glis1	10.4728	-1.85214	0.000377238	0.00659156
Adcy3	1160.15	0.0763923	0.357345	0.506317		Adcy3	1160.15	-0.0237285	0.809276	0.897068		Adcy3	1160.15	0.102362	0.197811	0.328946		Adcy3	1160.15	0.066499	0.454843	0.612599		Cltc	11977.6	-0.250303	0.0178498	0.280914		Taldo1	1809.3	0.28508	0.00821339	0.136424		Cbx1	362.722	0.241336	0.000377765	0.00659156
Gm7714	0.0352092	-0.120678	0.986546	NA		Gm7714	0.0352092	0.201863	0.980756	NA		Gm7714	0.0352092	0.156168	0.981725	NA		Gm7714	0.0352092	0.142073	0.985129	NA		43898	1477.28	0.308211	0.0179913	0.282843		Tial1	1754.36	0.171973	0.00821903	0.136424		Ralbp1	1874.17	0.164502	0.000377848	0.00659156
Cmpk1	1332.25	-0.27866	0.000109206	0.000623376		Cmpk1	1332.25	-0.354076	3.44487e-05	0.000364871		Cmpk1	1332.25	-0.294693	1.97e-05	0.00013696		Cmpk1	1332.25	-0.444431	1.02358e-08	2.41812e-07		Trp53i13	92.0841	0.442254	0.0180238	0.283055		Ssfa2	1289.18	0.191495	0.00822788	0.136427		Qdpr	5301.07	0.692183	0.000378421	0.00659478
Bbs12	92.973	-0.220712	0.121974	0.226823		Bbs12	92.973	-0.358468	0.0445951	0.124375		Bbs12	92.973	-0.182694	0.188641	0.316912		Bbs12	92.973	-0.212412	0.174392	0.306941		E130114P18Rik	93.6979	0.40842	0.0180467	0.283116		Ppp1r15a	324.096	-0.236361	0.00827427	0.137052		Arl4a	703.361	-0.370061	0.00037922	0.00660193
Tmem5	398.154	-0.262591	4.64764e-05	0.000295064		Tmem5	398.154	-0.307261	0.00012589	0.00106477		Tmem5	398.154	-0.351077	3.2e-08	5.18e-07		Tmem5	398.154	-0.2827	6.77371e-05	0.000450795		Nrg3	746.796	-0.322279	0.0180934	0.283551		Upf2	1306.74	0.138744	0.00829446	0.137242		Nectin3	372.144	-0.842434	0.000379774	0.0066048
9330182O14Rik	0.0527552	-0.140179	0.984373	NA		9330182O14Rik	0.0527552	0.234475	0.977647	NA		9330182O14Rik	0.0527552	0.156168	0.981725	NA		9330182O14Rik	0.0527552	1.40479	0.853696	NA		Acp6	224.388	0.299377	0.0181422	0.28381		Sh3bp5l	833.745	0.13172	0.00830319	0.137242		Tvp23a	708.42	-0.206151	0.000381005	0.00661943
Foxp4	733.412	-0.0318243	0.744045	0.836756		Foxp4	733.412	-0.239596	0.0392992	0.112846		Foxp4	733.412	-0.150531	0.108203	0.205069		Foxp4	733.412	-0.143175	0.172379	0.304242		Cdc42ep2	233.757	0.666097	0.0181821	0.28381		Bnipl	3.28741	1.33324	0.00833632	NA		Angptl1	20.0336	0.882025	0.000383113	0.00664924
Ccar1	1178.84	0.079397	0.127811	0.235293		Ccar1	1178.84	0.0125565	0.841393	0.915217		Ccar1	1178.84	0.137525	0.00620754	0.0195565		Ccar1	1178.84	0.168354	0.002711	0.0104611		Snord104	20.6915	0.726147	0.0181829	0.28381		Tmem175	705.887	-0.164905	0.00834556	0.13772		Fundc2	802.628	-0.263579	0.000384902	0.00667347
Abracl	221.583	-0.599144	5.64634e-05	0.00035083		Abracl	221.583	-0.370649	0.0356337	0.104355		Abracl	221.583	-0.253365	0.0736904	0.151039		Abracl	221.583	-0.421701	0.00827181	0.0267297		Pld1	223.306	0.376859	0.0181859	0.28381		Myom2	3.31387	-2.57747	0.00835154	NA		Kif13b	909.384	0.828845	0.000385354	0.00667448
Rnf44	2615.22	0.00892194	0.891732	0.936424		Rnf44	2615.22	0.035496	0.645847	0.789691		Rnf44	2615.22	-0.0234748	0.708281	0.814357		Rnf44	2615.22	-0.142058	0.0434058	0.103713		Nrbf2	186.038	-0.325662	0.018378	0.285962		Nectin1	925.88	-0.294015	0.00836358	0.13772		Ahsa2	1003.43	0.3711	0.000386565	0.00668864
Lrp12	942.101	0.142532	0.101923	0.197722		Lrp12	942.101	-0.0240965	0.816387	0.901216		Lrp12	942.101	0.0276844	0.741262	0.836833		Lrp12	942.101	-0.170232	0.0712591	0.15375		Sf3a1	1371.46	-0.137766	0.0183872	0.285962		Myh14	956.657	0.37831	0.00836359	0.13772		Actn2	307.641	-1.03112	0.000387062	0.00669042
Slc30a8	0.342661	-0.660273	0.805225	NA		Slc30a8	0.342661	-0.181411	0.953787	NA		Slc30a8	0.342661	-0.324725	0.898682	NA		Slc30a8	0.342661	-0.338819	0.905413	NA		Rexo4	858.791	0.145304	0.0183893	0.285962		Noa1	334.682	-0.212747	0.00836707	0.13772		Rtn1	19756	-0.25867	0.0003888	0.006713
Gm4925	8.07738	-0.0995992	0.741533	0.834723		Gm4925	8.07738	-1.02054	0.0311076	0.0938031		Gm4925	8.07738	-0.20485	0.502697	0.647166		Gm4925	8.07738	-0.398763	0.259179	0.410279		Mir7052	30.7159	0.649068	0.0184014	0.285962		Tmem86a	251.041	-0.263971	0.00838907	0.137802		5031439G07Rik	2912.86	0.37052	0.000389159	0.006713
Rabep2	210.328	0.134396	0.102359	0.198287		Rabep2	210.328	0.254803	0.0109987	0.0413944		Rabep2	210.328	0.144221	0.0734444	0.15072		Rabep2	210.328	0.278623	0.00175549	0.00722379		Fkrp	932.184	-0.245306	0.0184195	0.285962		Nxt2	618.597	0.180384	0.00838955	0.137802		Dzip1	1906.74	0.421319	0.000391396	0.00673943
Mfhas1	1023.64	-0.103537	0.200855	0.329918		Mfhas1	1023.64	-0.160049	0.0963371	0.221223		Mfhas1	1023.64	-0.0268538	0.729166	0.828558		Mfhas1	1023.64	-0.113816	0.190854	0.328093		Fkbp6	0.818697	3.47548	0.0184206	NA		Cdkn1a	620.606	-0.579113	0.00846873	0.138947		Def8	951.3	0.195296	0.000391486	0.00673943
Ociad2	1945.45	0.110841	0.299521	0.446044		Ociad2	1945.45	-0.081446	0.517222	0.694196		Ociad2	1945.45	0.0624285	0.540771	0.679424		Ociad2	1945.45	-0.0200246	0.860864	0.919284		Prpf6	1289.71	-0.148162	0.0184671	0.286404		Htr7	197.608	-0.56056	0.00847687	0.138947		Rell1	359.968	0.570603	0.000391932	0.00674027
Mrvi1	60.6457	0.6537	0.0563153	0.12377		Mrvi1	60.6457	0.765828	0.0574082	0.149867		Mrvi1	60.6457	0.778826	0.0176059	0.0468188		Mrvi1	60.6457	0.686728	0.0611187	0.136229		Tsg101	1114.45	-0.175766	0.0185159	0.286767		Dcaf5	1850.12	-0.156291	0.00850061	0.13907		Hnrnpa2b1	6737.6	0.229032	0.000392793	0.00674824
1700008K24Rik	0.783379	0.558588	0.612677	NA		1700008K24Rik	0.783379	-0.110528	0.93891	NA		1700008K24Rik	0.783379	1.15747	0.277183	NA		1700008K24Rik	0.783379	0.480163	0.692319	NA		Shc1	189.009	0.298888	0.018529	0.286767		Fam96a	365.748	0.172527	0.00850203	0.13907		Pnma1	70.3213	-0.706511	0.000396504	0.00680511
Pask	70.2299	0.415136	0.00142636	0.00573544		Pask	70.2299	0.335077	0.0383669	0.1107		Pask	70.2299	0.526992	3.35e-05	0.000217793		Pask	70.2299	0.507867	0.000323275	0.00170241		Serpinh1	327.014	0.377281	0.0185761	0.286935		Tmem18	743.587	-0.128585	0.00852101	0.139148		Oas1a	15.0084	-1.9885	0.00039788	0.00680886
Gemin7	365.496	-0.414181	5.66287e-07	6.37979e-06		Gemin7	365.496	-0.396577	8.03369e-05	0.000743127		Gemin7	365.496	-0.458752	1.16e-08	2.12e-07		Gemin7	365.496	-0.342593	0.000135182	0.000819896		Apod	4436.28	0.600162	0.0185783	0.286935		Nnt	403.784	0.161645	0.0085264	0.139148		Dbt	468.759	0.314606	0.000398263	0.00680886
Cyp4x1os	19.433	0.296197	0.252573	0.392199		Cyp4x1os	19.433	0.406423	0.202346	0.376026		Cyp4x1os	19.433	0.0743643	0.773681	0.859625		Cyp4x1os	19.433	-0.375384	0.213998	0.357413		Mapk1	10981.3	-0.244816	0.0186001	0.286975		Stk40	837.831	0.239337	0.00853331	0.139148		Tmem98	247.844	0.963291	0.000398263	0.00680886
Tpbpa	0.0609268	-0.0968021	0.989208	NA		Tpbpa	0.0609268	0.162053	0.98455	NA		Tpbpa	0.0609268	0.156168	0.981725	NA		Tpbpa	0.0609268	0.142073	0.985129	NA		Rhoq	750.632	0.20666	0.0187002	0.288222		Sdf2l1	196.789	0.431028	0.00856267	0.139482		Ubc	3564.51	0.249757	0.000398327	0.00680886
Pvr	193.246	-0.0967999	0.481787	0.627003		Pvr	193.246	-0.108981	0.508689	0.68672		Pvr	193.246	0.134547	0.306909	0.455151		Pvr	193.246	-0.0198538	0.893411	0.938524		Sord	383.204	-0.207754	0.0187404	0.288544		Dsg1c	8.42335	2.42547	0.00859229	0.13982		Lrrc4c	2161.72	-0.464492	0.000401777	0.00686093
Far1os	30.8572	0.781238	6.09356e-06	5.0963e-05		Far1os	30.8572	0.846691	0.000474616	0.00319936		Far1os	30.8572	0.967303	2.23e-08	3.77e-07		Far1os	30.8572	0.891411	3.72239e-06	3.86559e-05		Rab3a	10261.2	-0.241203	0.0187862	0.288851		Mybl2	17.0157	0.673706	0.00866678	0.14031		Gpr173	309.946	-0.326044	0.000402648	0.00686889
Rad21	2774.35	-0.252013	0.000122168	0.000687303		Rad21	2774.35	-0.229502	0.00296532	0.0145102		Rad21	2774.35	-0.139018	0.0264347	0.0657217		Rad21	2774.35	-0.0122567	0.860953	0.919298		Ranbp3l	109.468	0.507937	0.018799	0.288851		Mgme1	143.18	0.214749	0.00867486	0.14031		Fads6	138.62	0.667823	0.000404143	0.00688748
Prex1	2767.12	0.222703	0.0255035	0.0652405		Prex1	2767.12	0.390249	0.000830563	0.00512461		Prex1	2767.12	0.0733544	0.440846	0.589457		Prex1	2767.12	0.00930742	0.930336	0.959628		Rpf1	216.171	0.241373	0.0188217	0.288903		Aspa	533.813	0.64488	0.00868162	0.14031		G6pdx	681.464	0.267956	0.000405158	0.00689785
Mir7093	0.538502	2.73634	0.0361028	NA		Mir7093	0.538502	3.13411	0.0336523	NA		Mir7093	0.538502	2.83938	0.0259364	NA		Mir7093	0.538502	2.53745	0.0747318	NA		Mrgbp	171.34	0.270742	0.0189396	0.29006		Rock1	726.988	0.230466	0.00868357	0.14031		Oasl1	6.71081	-2.41247	0.000406751	0.00691802
Tgfb1i1	231.757	-0.199177	0.0768941	0.158392		Tgfb1i1	231.757	0.112129	0.399991	0.591616		Tgfb1i1	231.757	-0.148471	0.171057	0.293383		Tgfb1i1	231.757	-0.165116	0.17473	0.307293		Chmp5	1447.51	0.176654	0.0189918	0.29006		Psmb9	29.5866	-0.630712	0.00868943	0.14031		Fam57a	101.973	0.609673	0.000407284	0.00692016
Rnf34	1126.27	-0.156607	0.00940724	0.028567		Rnf34	1126.27	-0.35326	1.25004e-06	2.38496e-05		Rnf34	1126.27	-0.181485	0.00179991	0.00683808		Rnf34	1126.27	-0.331305	4.37865e-07	6.36087e-06		Bcl6	791.282	-0.476478	0.0189973	0.29006		Calb1	1844.03	-0.616609	0.00869876	0.14031		Olig1	2428.47	0.591075	0.000407907	0.00692382
E330011O21Rik	8.82831	0.130455	0.782019	0.864757		E330011O21Rik	8.82831	0.479964	0.395149	0.587406		E330011O21Rik	8.82831	0.404451	0.374042	0.525351		E330011O21Rik	8.82831	-0.293221	0.595494	0.731881		Flywch2	115.894	-0.420663	0.0189976	0.29006		Gpr173	309.946	-0.214816	0.00870272	0.14031		Hcrtr2	54.7603	0.828968	0.000408677	0.00692995
Fam149a	532.621	-0.0837692	0.310591	0.456922		Fam149a	532.621	0.037349	0.703556	0.828805		Fam149a	532.621	-0.192714	0.0157527	0.0427007		Fam149a	532.621	-0.230969	0.00993858	0.0310771		Wscd1	2212.87	0.435969	0.0190086	0.29006		Chmp5	1447.51	0.162015	0.00871179	0.14031		Agap2	17310.6	-0.244968	0.000409237	0.00693252
4933413G19Rik	34.7456	-1.30781	0.000317536	0.00157828		4933413G19Rik	34.7456	-0.176898	0.673473	0.809182		4933413G19Rik	34.7456	-0.209601	0.537478	0.676704		4933413G19Rik	34.7456	0.142987	0.705311	0.813344		Fam96b	256.908	0.277536	0.0190136	0.29006		Zfp697	352.827	-0.286028	0.00871563	0.14031		Gcnt2	579.12	-0.53241	0.000410424	0.0069457
Wnt3	62.758	0.116931	0.706867	0.810158		Wnt3	62.758	0.149554	0.68416	0.816547		Wnt3	62.758	0.221958	0.455791	0.602766		Wnt3	62.758	0.733404	0.0262141	0.0689928		Pcmt1	2310.06	-0.187245	0.0191577	0.291779		Slc2a8	372.55	-0.213328	0.00871668	0.14031		Sema4d	1040.63	0.385223	0.000411985	0.00696517
Lysmd4	497.902	0.0603443	0.318095	0.465039		Lysmd4	497.902	0.0794372	0.280383	0.468088		Lysmd4	497.902	0.0459469	0.435751	0.585244		Lysmd4	497.902	-0.0814199	0.221755	0.367237		Plppr4	4525.32	-0.288777	0.0191761	0.291779		Uba6	415.992	0.301281	0.00873634	0.14031		Spop	4370.84	0.175356	0.000412548	0.00696776
Rtca	878.891	-0.116511	0.133984	0.243806		Rtca	878.891	-0.301297	0.00120876	0.00698455		Rtca	878.891	-0.251258	0.000799802	0.00341313		Rtca	878.891	-0.304051	0.000301474	0.00160711		Zfp189	322.835	-0.52872	0.0192016	0.291779		H2-T23	372.489	0.483254	0.00873814	0.14031		Nxn	226.93	0.587364	0.00041385	0.0069828
Lipe	212.147	-0.259742	0.00750389	0.023546		Lipe	212.147	-0.0752404	0.523596	0.699456		Lipe	212.147	0.0554069	0.551534	0.688329		Lipe	212.147	0.449231	1.02958e-05	9.10753e-05		Sephs2	581.145	-0.195415	0.0192112	0.291779		Arl15	825.294	-0.252462	0.00874414	0.14031		Abi3bp	122.761	-1.41031	0.000414541	0.00698751
AW551984	117.821	0.0758188	0.859775	0.9165		AW551984	117.821	-0.154089	0.761148	0.865919		AW551984	117.821	-0.17781	0.665606	0.781676		AW551984	117.821	-0.57376	0.215751	0.359768		Nbea	5365.55	-0.300319	0.0192637	0.291779		Cdh10	851.882	-0.242308	0.00874713	0.14031		C730002L08Rik	90.9011	-1.12915	0.000416034	0.00700572
Gm5771	0.298342	-0.275714	0.929866	NA		Gm5771	0.298342	-0.234878	0.949498	NA		Gm5771	0.298342	-0.578022	0.847766	NA		Gm5771	0.298342	-1.4398	0.671626	NA		Fbxo34	1161.72	-0.233136	0.0192684	0.291779		Mboat1	106.668	0.821297	0.00875791	0.14034		Prosc	1434.68	0.195503	0.000417308	0.0070202
Glis3	155.686	0.0387265	0.847029	0.907959		Glis3	155.686	0.277289	0.242627	0.425583		Glis3	155.686	-0.151332	0.436976	0.586357		Glis3	155.686	0.0590838	0.784808	0.871196		Lpin2	1801.55	-0.21604	0.019294	0.291779		Pdcd6ip	1666.67	0.139225	0.00877968	0.140506		Ndnf	148.564	-1.0828	0.00041867	0.00703149
Trpv2	332.329	0.176715	0.0121953	0.0354126		Trpv2	332.329	0.145039	0.0922868	0.214501		Trpv2	332.329	0.0730369	0.2912	0.438422		Trpv2	332.329	-0.0367787	0.637684	0.764507		Myl12a	476.468	0.271341	0.0193097	0.291779		Ltbp4	1078.33	-0.269385	0.00878611	0.140506		Amer3	709.503	-0.389007	0.000418807	0.00703149
Dnaja2	3913.34	-0.203232	0.00124247	0.00509035		Dnaja2	3913.34	-0.305913	3.70788e-05	0.00038921		Dnaja2	3913.34	-0.165787	0.00581691	0.0185853		Dnaja2	3913.34	-0.222989	0.000922929	0.00417548		Kifc3	1037.15	0.196689	0.0193158	0.291779		Ankrd6	695.893	-0.342885	0.00880586	0.140679		Oxtr	141.846	-0.940744	0.000420641	0.0070553
Mir1895	6.2188	0.329596	0.422048	0.571589		Mir1895	6.2188	0.18348	0.751667	0.859765		Mir1895	6.2188	0.477627	0.244044	0.384897		Mir1895	6.2188	0.249406	0.590286	0.727901		Atad2b	430.848	0.258429	0.0193587	0.291779		Slc12a2	2025.95	0.396009	0.00885465	0.141316		Irak2	449.681	0.348272	0.000421681	0.00706576
Igf2	905.542	-0.926228	0.0338753	0.081776		Igf2	905.542	-0.329556	0.518539	0.69548		Igf2	905.542	-1.39641	0.000800017	0.00341313		Igf2	905.542	-0.895002	0.0544106	0.124187		Csrp2bp	633.682	-0.188118	0.0194014	0.291779		Dlg4	14320.3	-0.124956	0.00888224	0.141595		1700063D05Rik	31.223	1.15557	0.000422459	0.00706943
Kmt2b	1129.39	0.617323	3.93561e-14	3.08417e-12		Kmt2b	1129.39	0.597884	5.109e-10	3.27673e-08		Kmt2b	1129.39	0.562651	6.57e-13	3.94e-11		Kmt2b	1129.39	0.519763	2.84176e-09	8.08833e-08		Zdhhc20	1161.99	0.257839	0.0194123	0.291779		Actr3b	2054.07	-0.234559	0.00889233	0.141595		Syngr2	201.688	0.54313	0.000422829	0.00706943
Lsm6	626.843	-0.356915	8.93944e-12	3.98556e-10		Lsm6	626.843	-0.341639	1.10326e-07	3.15909e-06		Lsm6	626.843	-0.330574	8.42e-11	3.04e-09		Lsm6	626.843	-0.273956	1.5195e-06	1.83381e-05		Esr2	4.72148	-3.19972	0.0194165	NA		Plekhb1	11061.3	0.573673	0.00889911	0.141595		Mblac2	534.076	-0.364905	0.000423149	0.00706943
Evi2b	0.0430193	-1.45176	0.839198	NA		Evi2b	0.0430193	-0.984859	0.906298	NA		Evi2b	0.0430193	-1.12084	0.869372	NA		Evi2b	0.0430193	-0.413616	0.956714	NA		Smyd3	429.748	-0.28263	0.0194213	0.291779		Lman2	1609.42	0.129057	0.00892034	0.141789		Stxbp3	483.924	0.458931	0.000424416	0.00707672
Rpl31-ps12	0.907095	0.568587	0.597245	0.724719		Rpl31-ps12	0.907095	-0.692537	0.646832	NA		Rpl31-ps12	0.907095	-0.695874	0.553261	NA		Rpl31-ps12	0.907095	0.327067	0.786734	0.872248		Sspn	326.425	0.526263	0.019431	0.291779		Nostrin	119.445	0.511288	0.00892952	0.141792		Gabrb3	5856.19	-0.296089	0.00042442	0.00707672
Hnrnpa0	2013.15	-0.425081	3.1237e-07	3.7956e-06		Hnrnpa0	2013.15	-0.541469	3.50684e-08	1.19749e-06		Hnrnpa0	2013.15	-0.483075	1.23e-09	3.09e-08		Hnrnpa0	2013.15	-0.61863	4.10308e-12	2.52559e-10		Slc27a1	1465.38	0.246392	0.0194434	0.291779		Med16	972.113	-0.189827	0.00894241	0.141854		Scd2	39261.8	0.422835	0.000432464	0.00720378
Dbnl	1271.14	-0.0643303	0.333198	0.481109		Dbnl	1271.14	-0.107156	0.175774	0.341432		Dbnl	1271.14	-0.0641887	0.314824	0.464039		Dbnl	1271.14	-0.0523896	0.463582	0.62089		Prob1	167.983	0.584349	0.0195208	0.291779		Rad51b	5.82296	1.18905	0.00896204	0.142022		Sh3rf1	828.005	-0.56967	0.000433091	0.00720715
Anapc5	3375.89	0.134136	0.0166514	0.0458675		Anapc5	3375.89	0.214502	0.00113151	0.00661292		Anapc5	3375.89	0.177311	0.000930622	0.00389106		Anapc5	3375.89	0.219021	0.000253378	0.00138987		Qpctl	308.131	-0.224643	0.0195303	0.291779		Oas1a	15.0084	-1.25593	0.00898838	0.142184		Med16	972.113	-0.28474	0.000435925	0.00724721
Gm7271	0.620259	0.794146	0.664276	NA		Gm7271	0.620259	1.8067	0.386508	NA		Gm7271	0.620259	0.571864	0.749164	NA		Gm7271	0.620259	-0.934011	0.654998	NA		Bcl7a	1802.71	-0.154956	0.0195408	0.291779		Ap1s2	741.439	0.340004	0.00899907	0.142184		Adgrb3	1930.25	-0.32111	0.000440193	0.007311
Dlk1	188.059	-1.0093	0.081251	0.165621		Dlk1	188.059	-0.701586	0.303315	0.493104		Dlk1	188.059	-1.08162	0.0513235	0.11299		Dlk1	188.059	-1.0797	0.082965	0.173325		Dda1	1137.64	0.18933	0.0195581	0.291779		Coq10a	637.459	-0.197091	0.00900085	0.142184		Gng12	1609.22	0.255823	0.000441582	0.00732689
Sybu	1597.75	-0.084601	0.145747	0.260128		Sybu	1597.75	-0.27487	8.12554e-05	0.000750026		Sybu	1597.75	-0.119717	0.0323728	0.0776741		Sybu	1597.75	-0.164312	0.00883546	0.0282636		Fry	3215.31	-0.277016	0.0195585	0.291779		Slc41a3	73.9414	-0.365182	0.00900837	0.142184		Hdac5	3289.41	0.277817	0.000445099	0.00737804
Cyb5r4	676.869	0.0607521	0.455209	0.602912		Cyb5r4	676.869	-0.0225437	0.816694	0.901439		Cyb5r4	676.869	0.21541	0.00572999	0.0183379		Cyb5r4	676.869	0.0940562	0.282483	0.436666		Dcaf7	4427.23	-0.195421	0.0195827	0.291779		Adssl1	444.441	0.405461	0.0090616	0.142881		4933412O06Rik	31.0789	-1.28825	0.000445568	0.00737861
Gatc	645.011	-0.15028	0.0319043	0.0780667		Gatc	645.011	-0.212548	0.0122205	0.044969		Gatc	645.011	-0.122195	0.0708281	0.146398		Gatc	645.011	-0.0864099	0.25353	0.403764		Atp1a2	25448.7	0.291641	0.0196226	0.291779		Kcnn1	368.364	0.179377	0.00907861	0.143006		Rassf4	204.045	0.645921	0.000446356	0.00738445
8030451O07Rik	0.0546458	-0.143808	0.983968	NA		8030451O07Rik	0.0546458	0.240522	0.977071	NA		8030451O07Rik	0.0546458	0.637055	0.925553	NA		8030451O07Rik	0.0546458	0.142073	0.985129	NA		Bcas3	1144.47	-0.141273	0.0196405	0.291779		Islr2	1725.86	0.3754	0.00909207	0.143075		Pogk	1830.03	0.595129	0.000447356	0.00739379
Cd209a	8.6255	-1.42179	0.00144143	0.00578816		Cd209a	8.6255	-0.42624	0.397816	0.589618		Cd209a	8.6255	-0.860106	0.0372946	0.087467		Cd209a	8.6255	-1.2958	0.00857127	0.0275523		Igflr1	112.592	0.523989	0.0196409	0.291779		Snx1	1554.89	0.16474	0.00912888	0.143466		Srd5a1	258.368	0.445624	0.000448229	0.00739453
Btn2a2	27.2507	0.513935	0.0117796	0.0344482		Btn2a2	27.2507	0.489149	0.0501693	0.135867		Btn2a2	27.2507	0.328445	0.106242	0.202157		Btn2a2	27.2507	0.0572468	0.805724	0.884078		Slc38a10	1315.58	0.156971	0.019643	0.291779		Slc16a11	247.354	-0.354476	0.00913512	0.143466		Synm	1112.5	0.384434	0.000448272	0.00739453
Rraga	1826.16	-0.358722	2.12268e-07	2.69524e-06		Rraga	1826.16	-0.507047	6.75795e-10	4.195e-08		Rraga	1826.16	-0.350435	1.21e-07	1.64e-06		Rraga	1826.16	-0.411859	2.93184e-08	6.06448e-07		Jam2	1023.14	0.27621	0.0196465	0.291779		Prr18	1571.82	0.741073	0.0091588	0.143621		Hyal1	78.6361	0.599561	0.000453752	0.00747766
Slc39a4	19.8134	-0.316152	0.582791	0.71189		Slc39a4	19.8134	0.0918919	0.892154	0.942761		Slc39a4	19.8134	-0.20782	0.706582	0.813102		Slc39a4	19.8134	0.119081	0.845931	0.909646		Wdtc1	1538.89	0.170138	0.0196538	0.291779		Trpm6	16.4199	-0.713723	0.00916832	0.143621		Herc3	3172.51	-0.464824	0.000457974	0.00753322
Efna3	644.692	-0.0385753	0.71951	0.819555		Efna3	644.692	-0.0542846	0.670179	0.807341		Efna3	644.692	-0.290923	0.00499742	0.0163486		Efna3	644.692	-0.616516	1.4785e-07	2.50247e-06		Psapl1	0.657177	4.59166	0.0197256	NA		Limk2	2083.03	0.154483	0.00917236	0.143621		Smim8	201.556	-0.41595	0.000458186	0.00753322
Gtf2a2	397.029	-0.330218	2.34402e-06	2.22507e-05		Gtf2a2	397.029	-0.1836	0.0298255	0.0907239		Gtf2a2	397.029	-0.288138	2.17e-05	0.000149189		Gtf2a2	397.029	-0.344219	6.89703e-06	6.48817e-05		Exoc6	594.333	-0.302341	0.0197379	0.292726		Ccdc36	10.0109	-0.726359	0.00918246	0.143637		Nudt5	182.826	0.36326	0.000458455	0.00753322
Hsd17b3	0.0524523	-0.62472	0.930439	NA		Hsd17b3	0.0524523	-0.240364	0.977086	NA		Hsd17b3	0.0524524	-0.324719	0.962012	NA		Hsd17b3	0.0524523	-0.338815	0.964546	NA		Acadm	666.109	0.204212	0.0197568	0.292726		Rac3	277.47	-0.374032	0.00920276	0.143811		Plekhh2	258.324	0.428919	0.000459243	0.00753886
Eif1b	1776.57	-0.604087	4.33331e-07	5.04484e-06		Eif1b	1776.57	-0.627129	7.9966e-06	0.000110526		Eif1b	1776.57	-0.641011	1.93e-08	3.3e-07		Eif1b	1776.57	-0.619493	1.22254e-06	1.51977e-05		Pja1	4120.35	-0.181084	0.0197969	0.29303		Inmt	22.4764	-0.898413	0.00923231	0.143874		Rbm6	1033.28	0.21241	0.000462134	0.007579
Fam193a	894.55	0.214514	3.5112e-05	0.000231593		Fam193a	894.55	0.172996	0.00588558	0.0250299		Fam193a	894.55	0.171018	0.000699528	0.00304492		Fam193a	894.55	0.182294	0.00122113	0.00530079		Faxc	1997.56	-0.320716	0.019829	0.293208		Mkrn2	550.458	-0.130161	0.0092506	0.143874		Suv39h1	510.353	-0.261263	0.000463012	0.00758607
Picalm	3344.73	-0.196176	4.16684e-05	0.000268857		Picalm	3344.73	-0.213746	0.000161659	0.00131545		Picalm	3344.73	-0.076181	0.0960105	0.186704		Picalm	3344.73	-0.0340947	0.505345	0.657374		Gucy2e	96.651	0.434914	0.0198483	0.293208		Lpar1	1003.31	0.675848	0.00926661	0.143874		Nucks1	2908.35	-0.2787	0.000464585	0.0076045
Bhmt	1.03753	1.45138	0.282466	0.42648		Bhmt	1.03753	1.21606	0.46813	NA		Bhmt	1.03753	0.598225	0.667914	NA		Bhmt	1.03753	1.28945	0.382862	0.543214		Cenpm	28.2928	0.547388	0.0199037	0.293692		9430065F17Rik	19.0949	-0.635885	0.009268	0.143874		Stac2	2800.22	0.425386	0.0004674	0.00764321
Stx18	647.268	-0.13379	0.0622564	0.133948		Stx18	647.268	-0.0856437	0.326198	0.517351		Stx18	647.268	-0.181169	0.00939115	0.0276189		Stx18	647.268	-0.162913	0.0370126	0.0913833		Hadha	1398.22	0.154522	0.0199204	0.293692		Mal	8394.07	0.775752	0.00928819	0.143874		Fads1	5267.22	0.247076	0.000475048	0.0077608
Itgal	23.3131	-0.236099	0.560657	0.694287		Itgal	23.3131	-0.506347	0.301219	0.491451		Itgal	23.3131	-0.371177	0.343182	0.494475		Itgal	23.3131	0.517631	0.227253	0.373934		Fig4	716.257	-0.2106	0.0199419	0.293692		Prr5l	327.433	0.694772	0.00930583	0.143874		Cbx6	8043.79	-0.208003	0.000476739	0.00778092
Irgq	2156.55	0.359976	8.17572e-08	1.17194e-06		Irgq	2156.55	0.263052	0.000891549	0.00542388		Irgq	2156.55	0.310638	1.34e-06	1.3e-05		Irgq	2156.55	0.250293	0.000500595	0.00249001		Prox2	40.7421	0.639897	0.0199596	0.293692		Hsd17b7	487.82	0.309996	0.00930821	0.143874		Tmem86b	98.4557	0.636056	0.000478374	0.00780011
Crocc	1064.76	0.58219	5.76897e-06	4.86371e-05		Crocc	1064.76	0.759497	4.44403e-07	1.00969e-05		Crocc	1064.76	0.804014	5.21e-11	2.02e-09		Crocc	1064.76	0.944854	4.77841e-12	2.91107e-10		Eid2b	403.366	-0.253321	0.0200324	0.293708		Pparg	57.9451	-0.535912	0.00931065	0.143874		Rbm41	235.71	0.315218	0.000479363	0.00780874
43894	395.936	0.201964	0.0506891	0.11328		43894	395.936	0.0891669	0.473397	0.656498		43894	395.936	-0.0301913	0.764188	0.853353		43894	395.936	-0.350492	0.00223035	0.00884435		Stambp	710.101	-0.188754	0.0200588	0.293708		Atxn7	725.507	0.230099	0.00932048	0.143874		Tmem108	455.21	-0.431928	0.00048186	0.00783535
Itga9	139.485	-0.0329513	0.851231	0.910885		Itga9	139.485	-0.0787847	0.707819	0.832071		Itga9	139.485	0.189664	0.259224	0.402103		Itga9	139.485	0.166694	0.375628	0.536154		Cyp3a13	32.9225	1.08817	0.0200606	0.293708		Tm7sf3	999.699	0.254056	0.00932191	0.143874		Phlpp1	2438.33	0.291631	0.00048192	0.00783535
Vdac1	8514.34	-0.10974	0.070199	0.147679		Vdac1	8514.34	-0.303163	2.04486e-05	0.000239715		Vdac1	8514.34	-0.141355	0.0144989	0.0398365		Vdac1	8514.34	-0.21719	0.000788449	0.00366493		Magt1	419.115	0.369256	0.0200792	0.293708		Ppp3cc	376.595	-0.194233	0.00934234	0.143874		Ap3m2	2966.26	-0.274576	0.00048659	0.00790371
Nhsl2	1421.92	0.344253	0.0334422	0.0809834		Nhsl2	1421.92	0.0182844	0.923349	0.960972		Nhsl2	1421.92	0.367374	0.0173285	0.0461943		Nhsl2	1421.92	0.330019	0.0559049	0.126816		Spi1	61.5423	0.508319	0.0200835	0.293708		Scyl3	571.558	-0.157587	0.00934322	0.143874		Pbk	11.7953	-2.08632	0.000488996	0.00793521
Sipa1l2	1272.92	0.163749	0.175083	0.298611		Sipa1l2	1272.92	0.131698	0.353385	0.546166		Sipa1l2	1272.92	0.216207	0.0607539	0.129709		Sipa1l2	1272.92	0.152571	0.236892	0.384496		Daam2	2827.18	0.352177	0.0200939	0.293708		Wrap53	251.297	0.249981	0.00934666	0.143874		Adam17	387.999	0.327712	0.000491412	0.0079668
Ccdc109b	47.8614	-0.756141	0.00550837	0.0181695		Ccdc109b	47.8614	-0.355373	0.273616	0.460915		Ccdc109b	47.8614	-1.04442	0.000117002	0.000644363		Ccdc109b	47.8614	-0.845778	0.00502929	0.0176671		Gpr3	160.864	0.456588	0.0201004	0.293708		BC030499	148.83	-0.630413	0.00934792	0.143874		Acsbg1	3231.13	0.310335	0.000492536	0.00797739
Gja8	0.403726	-0.504138	0.749381	NA		Gja8	0.403726	-0.985884	0.615049	NA		Gja8	0.403726	-0.648706	0.672319	NA		Gja8	0.403726	-0.992137	0.569738	NA		Rab40c	820.006	0.185094	0.0201181	0.293708		Tyw3	201.338	-0.234024	0.00935293	0.143874		Vwa5a	346.56	0.331131	0.00049403	0.00799396
Ppp1r32	31.4673	-0.626941	0.198792	0.327588		Ppp1r32	31.4673	-0.293804	0.609023	0.762755		Ppp1r32	31.4673	-0.0547919	0.905833	0.944978		Ppp1r32	31.4673	0.267236	0.604353	0.739397		Myh11	159.462	-0.96831	0.0202051	0.29456		C1qtnf7	9.29348	-1.36042	0.00935293	0.143874		Adssl1	444.441	0.598244	0.00049872	0.00806216
Hacd2	682.049	-0.0305592	0.625248	0.746651		Hacd2	682.049	0.0218786	0.771879	0.87344		Hacd2	682.049	-0.168993	0.00569837	0.0182501		Hacd2	682.049	-0.0248376	0.714756	0.819041		44078	5072.45	0.544068	0.0202159	0.29456		Zfp940	333.58	-0.197555	0.00938706	0.144054		Fstl4	242.963	-0.951539	0.000501239	0.00809518
Zfp318	1212.69	0.432129	2.56069e-11	1.01452e-09		Zfp318	1212.69	0.348774	5.77186e-06	8.40207e-05		Zfp318	1212.69	0.320431	2.85e-07	3.45e-06		Zfp318	1212.69	0.289719	3.34041e-05	0.000246158		Tra2a	1342.75	0.234083	0.0202374	0.294586		Cited4	68.2611	-0.824172	0.00939009	0.144054		Tnfaip6	296.34	0.889686	0.000501805	0.00809661
Ankrd13c	951.488	0.0172103	0.832482	0.898007		Ankrd13c	951.488	-0.00256078	0.978848	0.987955		Ankrd13c	951.488	-0.0100123	0.898075	0.940611		Ankrd13c	951.488	-0.0564431	0.51941	0.669113		Mtor	2262.49	-0.188592	0.0203176	0.2952		Slc44a1	1710.69	0.437482	0.00939206	0.144054		Slc22a3	27.2645	-1.81278	0.000504408	0.00813088
Tmem198b	174.865	0.250623	0.0182234	0.0494321		Tmem198b	174.865	0.264388	0.0396556	0.113644		Tmem198b	174.865	0.0858738	0.410209	0.561228		Tmem198b	174.865	0.264092	0.0219636	0.0596776		Pacs2	3450.39	0.446592	0.0203405	0.2952		Psme4	1263.61	0.164396	0.0094143	0.144255		Gm7361	4.98382	2.00126	0.000506551	0.00815768
Trim5	8.28961	0.451006	0.219584	0.353031		Trim5	8.28961	0.304839	0.505151	0.684108		Trim5	8.28961	-0.104406	0.781714	0.86519		Trim5	8.28961	0.103824	0.801798	0.881423		Mus81	309.664	0.217939	0.0203441	0.2952		Pdia3	3995.71	0.134412	0.0094711	0.144951		Slc25a33	619.159	0.321709	0.000509846	0.00819847
Hspd1	2676.6	-0.274652	1.33261e-06	1.34387e-05		Hspd1	2676.6	-0.294432	1.20067e-05	0.00015539		Hspd1	2676.6	-0.133067	0.0142482	0.0392594		Hspd1	2676.6	-0.13429	0.0271187	0.0708703		Paqr3	123.876	-0.327228	0.0203586	0.2952		Siglec1	5.06465	-1.66639	0.00948026	NA		4930447M23Rik	228.634	-0.443837	0.00051005	0.00819847
Bmper	164.757	0.0333243	0.865788	0.92037		Bmper	164.757	0.0456828	0.844662	0.917033		Bmper	164.757	-0.127672	0.500616	0.645107		Bmper	164.757	0.10864	0.606884	0.741476		Sat1	709.313	0.221559	0.0203969	0.295434		Pacs1	1579.82	-0.190128	0.00949218	0.144951		Grap2	4.1388	-3.56804	0.000512644	0.00823238
Ppif	522.521	-0.358035	0.00108562	0.00454082		Ppif	522.521	-0.283634	0.0291596	0.0891083		Ppif	522.521	-0.344317	0.00105895	0.00433574		Ppif	522.521	-0.472135	6.57903e-05	0.000439867		Nxf1	1845.6	0.235723	0.0204144	0.295434		Ddx50	1233.38	-0.142208	0.00950122	0.144951		Kctd21	359.917	0.260391	0.000517295	0.00829477
Srrm3	941.548	0.174343	0.0614848	0.13256		Srrm3	941.548	0.189455	0.0852266	0.201541		Srrm3	941.548	0.230962	0.00966381	0.028301		Srrm3	941.548	0.222001	0.0261525	0.0688511		Clcn4	4366.67	-0.121574	0.0204348	0.295444		Actr10	2315.23	-0.129004	0.00951562	0.144951		BC022687	204.878	-0.350981	0.000517507	0.00829477
Ufl1	712.971	-0.0139324	0.827297	0.894094		Ufl1	712.971	-0.0793295	0.303335	0.493104		Ufl1	712.971	-0.000106466	0.998623	0.999459		Ufl1	712.971	0.0734883	0.285736	0.439854		Hsp90aa1	13646.1	-0.23321	0.0204694	0.295534		Dennd6a	612.409	0.154562	0.00952077	0.144951		Cdh7	192.25	-0.900712	0.000521191	0.00834227
Nrsn2	1423.26	-0.854232	1.22055e-10	4.08897e-09		Nrsn2	1423.26	-0.910303	5.87934e-09	2.72504e-07		Nrsn2	1423.26	-0.619346	9.77e-07	9.96e-06		Nrsn2	1423.26	-0.716539	4.28649e-07	6.24508e-06		Cecr2	135.555	0.510166	0.0204956	0.295534		Ly9	14.2228	-0.92828	0.00952364	0.144951		Dusp15	339.016	0.536115	0.000521453	0.00834227
Itgbl1	58.7653	0.533852	0.29131	0.436607		Itgbl1	58.7653	-0.102539	0.867274	0.930718		Itgbl1	58.7653	0.33038	0.498459	0.643116		Itgbl1	58.7653	-0.0142518	0.979332	0.986877		Ccdc134	205.086	0.344162	0.020527	0.295534		Cacng3	1576.67	-0.359151	0.00952411	0.144951		Tjap1	420.893	0.46605	0.000521975	0.00834275
Sestd1	1192.77	0.51935	6.37978e-07	7.05783e-06		Sestd1	1192.77	0.437881	0.000356981	0.00254082		Sestd1	1192.77	0.38207	0.000129613	0.000703782		Sestd1	1192.77	0.258941	0.0205085	0.0564745		Pgam1	2400.57	-0.226401	0.020537	0.295534		Jph2	16.81	-0.873457	0.0095419	0.145081		Bdkrb2	8.98008	1.39401	0.000524615	0.00837706
Oxa1l	828.81	-0.059312	0.210742	0.342145		Oxa1l	828.81	-0.125278	0.0316403	0.0949647		Oxa1l	828.81	-0.100655	0.0296947	0.0723267		Oxa1l	828.81	-0.059757	0.24819	0.39767		Jade2	1720.55	-0.236186	0.0205399	0.295534		Usp53	392.202	0.251405	0.00956415	0.145252		Eif2s3y	265.627	-10.0929	0.000526656	0.00840174
Snhg11	36454.8	1.26039	8.62679e-17	1.19821e-14		Snhg11	36454.8	1.4581	1.79056e-16	6.10232e-14		Snhg11	36454.8	1.3038	1.59e-19	4.38e-17		Snhg11	36454.8	1.28609	1.52631e-15	2.22554e-13		Zcchc24	2053.72	0.312908	0.0205886	0.295948		Stum	7210.87	-0.441972	0.00957371	0.145252		Tmem18	743.587	-0.189644	0.000529602	0.00844081
Nr0b1	0.140492	-0.143031	0.984055	NA		Nr0b1	0.140492	0.239402	0.977178	NA		Nr0b1	0.140492	0.637055	0.925553	NA		Nr0b1	0.140492	1.47766	0.84617	NA		Vwa5a	346.56	0.244324	0.0206633	0.296447		Pcdhgb4	63.7851	-0.531666	0.00958636	0.145252		Urah	29.5673	1.10652	0.000530188	0.00844223
Gm20751	26.6011	1.23054	0.000240187	0.00123452		Gm20751	26.6011	1.27542	0.00124486	0.0071788		Gm20751	26.6011	0.910379	0.00591289	0.0188262		Gm20751	26.6011	1.22501	0.000668863	0.00317291		Dip2a	1985.66	0.26117	0.0206951	0.296447		Minpp1	1017.03	-0.145748	0.00959003	0.145252		Ccp110	1852.16	0.656515	0.000533182	0.00848195
8430423G03Rik	0.164768	1.57992	0.795092	NA		8430423G03Rik	0.164768	0.420079	0.953048	NA		8430423G03Rik	0.164768	1.40914	0.808172	NA		8430423G03Rik	0.164768	2.02116	0.754958	NA		Aco1	627.223	0.153094	0.0207045	0.296447		Rbm4	31.0465	0.460898	0.00961193	0.145444		Wdr31	100.275	-0.42397	0.000535032	0.0085034
Samd8	1711.39	-0.0593013	0.405204	0.55478		Samd8	1711.39	-0.14588	0.0839155	0.199253		Samd8	1711.39	-0.0361089	0.596623	0.725741		Samd8	1711.39	-0.20693	0.00692795	0.0230487		Zmym6	1007.7	0.239267	0.0207469	0.296447		Zfp862-ps	244.955	0.241974	0.00962503	0.145502		Maneal	1119.27	-0.228662	0.000537517	0.00853192
Nup107	303.502	0.0124496	0.853419	0.912345		Nup107	303.502	-0.0788262	0.350735	0.543326		Nup107	303.502	0.0717616	0.275808	0.421582		Nup107	303.502	-0.0411751	0.580356	0.720208		Ypel2	1036.69	0.425002	0.0207497	0.296447		Gulp1	59.0536	0.517238	0.00963851	0.145566		Fa2h	1018.62	1.10954	0.000537978	0.00853192
Glt8d1	562.556	0.302039	0.00136493	0.00552841		Glt8d1	562.556	0.583365	1.44632e-07	3.93404e-06		Glt8d1	562.556	0.456135	4.5e-07	5.11e-06		Glt8d1	562.556	0.561166	2.49474e-08	5.25194e-07		Pcsk6	613.017	0.378433	0.0207508	0.296447		Fam234a	419.392	0.392911	0.00966064	0.145761		Prrg1	132.324	0.872162	0.000538334	0.00853192
Stat5b	527.658	0.0711318	0.546794	0.68355		Stat5b	527.658	0.00744944	0.957451	0.977414		Stat5b	527.658	0.0521447	0.644745	0.764518		Stat5b	527.658	0.193011	0.126208	0.239751		Fkbp14	248.965	0.292196	0.0207622	0.296447		Lzts2	990.313	0.302992	0.00969511	0.146141		Usp53	392.202	0.370702	0.000544581	0.00862287
Pcdhb13	127.632	0.137169	0.226978	0.36177		Pcdhb13	127.632	-0.0127353	0.928551	0.963016		Pcdhb13	127.632	0.143607	0.196591	0.327639		Pcdhb13	127.632	-0.031715	0.801781	0.881423		Gna12	1133.62	0.376604	0.0208068	0.296799		Casq1	20.4226	0.993276	0.00971757	0.146325		Ackr2	40.0945	-1.16667	0.000548617	0.00867868
Atg10	200.939	-0.18342	0.0432672	0.0998733		Atg10	200.939	-0.344789	0.00240042	0.0122208		Atg10	200.939	-0.338394	0.000159987	0.000847524		Atg10	200.939	-0.455427	7.90801e-06	7.31923e-05		Ppp1r2	1822.83	-0.226111	0.0208266	0.296799		Tarbp1	144.353	0.255712	0.00972591	0.146325		Efcab12	123.082	0.412206	0.000551036	0.00870883
Gm15816	80.1629	-0.0425765	0.876221	0.927031		Gm15816	80.1629	0.350263	0.311832	0.502073		Gm15816	80.1629	0.0843268	0.753746	0.845927		Gm15816	80.1629	0.34251	0.24893	0.398507		Gm19619	5.62569	-1.98442	0.0208736	NA		Osgin2	361.465	0.167464	0.00974522	0.146428		Tgm6	2.45362	-4.10041	0.000551722	0.00871157
Prss3	0.168634	0.389191	0.941023	NA		Prss3	0.168634	-0.642411	0.916993	NA		Prss3	0.168634	0.806126	0.872165	NA		Prss3	0.168634	1.29382	0.816704	NA		Prpf19	3326.14	-0.155644	0.0208891	0.297406		Glb1	423.313	-0.203564	0.00975131	0.146428		Ppfia2	2297.09	-0.440308	0.000553447	0.00873068
Stag1	879.336	0.259199	5.70679e-05	0.000354215		Stag1	879.336	0.154609	0.0451454	0.125464		Stag1	879.336	0.142261	0.0224977	0.0575926		Stag1	879.336	0.207638	0.0028349	0.0108429		Cdc25c	6.75967	-1.62752	0.0208952	NA		Gm14403	186.037	0.33607	0.00976464	0.146488		P3h4	245.264	0.555921	0.000554846	0.00874316
Mlc1	3683.44	-0.210999	0.00462304	0.0155992		Mlc1	3683.44	0.0527004	0.54606	0.717725		Mlc1	3683.44	-0.283473	6.78e-05	0.000402035		Mlc1	3683.44	-0.135496	0.0883768	0.182361		Rmi1	252.796	-0.197862	0.0209432	0.29762		Gnl1	3445.47	-0.155699	0.00979484	0.146802		Nlrc5	32.8522	-1.17161	0.000555268	0.00874316
Tshb	2.71165	-0.393861	0.509952	0.6523		Tshb	2.71165	0.318129	0.688099	0.819045		Tshb	2.71165	0.00761044	0.989654	0.994856		Tshb	2.71165	0.156212	0.810928	0.886965		Rassf9	23.6573	0.828153	0.0210035	0.29762		Arsj	52.3547	-0.840166	0.00980535	0.146819		Lats2	870.477	0.468981	0.000557111	0.00876404
Klk9	2.30041	-0.734463	0.427593	0.57629		Klk9	2.30041	0.0135154	0.99024	0.994603		Klk9	2.30041	-0.40318	0.650805	0.770016		Klk9	2.30041	0.757648	0.397016	0.557112		Arglu1	1595.24	0.187695	0.0210064	0.29762		Fads3	584.166	-0.170744	0.00983718	0.147156		Kcnip4	1177.76	-0.390645	0.000561441	0.00882398
Trub1	570.83	0.502267	2.92304e-16	3.66182e-14		Trub1	570.83	0.478227	9.38167e-11	7.60416e-09		Trub1	570.83	0.353383	4.04e-09	8.64e-08		Trub1	570.83	0.312671	3.27241e-06	3.48163e-05		Mdfi	4.60089	1.37656	0.0210231	NA		Cd40	8.856	-0.90089	0.00991258	0.148143		Actr10	2315.23	-0.190879	0.000564164	0.00884547
Kars	1381.82	-0.0551206	0.40852	0.558476		Kars	1381.82	-0.170979	0.0315071	0.0946957		Kars	1381.82	-0.0689035	0.282043	0.428251		Kars	1381.82	-0.0222793	0.755758	0.850359		Casd1	1255.23	-0.219091	0.0210302	0.29762		Klhdc9	227.089	-0.294669	0.0099371	0.148311		Slc25a27	949.608	0.308926	0.000564341	0.00884547
Nudt2	274.709	-0.470291	9.13174e-07	9.61779e-06		Nudt2	274.709	-0.404575	0.000505903	0.00336771		Nudt2	274.709	-0.42875	3.78e-06	3.21e-05		Nudt2	274.709	-0.43851	2.63632e-05	0.000202144		Il17rb	31.0284	0.771577	0.0210391	0.29762		Crlf3	272.699	0.207566	0.00994342	0.148311		Gjc2	343.875	1.39056	0.000564372	0.00884547
Babam1	1128.46	-0.0660332	0.303344	0.449945		Babam1	1128.46	-0.246877	0.00134698	0.00766594		Babam1	1128.46	-0.19431	0.00169926	0.00651265		Babam1	1128.46	-0.135781	0.049892	0.115926		Mcph1	213.851	-0.271516	0.0210404	0.29762		Mkks	675.106	0.19324	0.00995207	0.148311		D930048N14Rik	151.43	0.764681	0.000565569	0.00885606
Cabp5	5.23022	0.0439838	0.94762	0.970495		Cabp5	5.23022	-0.958531	0.252472	0.436769		Cabp5	5.23022	0.523595	0.409959	0.560956		Cabp5	5.23022	1.19778	0.0871242	0.180311		Nadk2	857.708	0.218009	0.0210476	0.29762		Pdzrn3	448.671	-0.671976	0.00996515	0.148366		Sbds	1454.41	0.25773	0.000568336	0.00889118
Sema3a	325.012	-0.0432993	0.91148	0.948675		Sema3a	325.012	-0.281643	0.537125	0.710214		Sema3a	325.012	-0.072662	0.844821	0.906601		Sema3a	325.012	-0.44427	0.285065	0.439012		Slc6a17	10079.8	-0.271204	0.0210636	0.29762		Rai14	313.237	0.399064	0.00998496	0.14852		Snapc2	424.93	-0.242761	0.000576447	0.00900472
Tanc1	1526.34	-0.056285	0.777702	0.861519		Tanc1	1526.34	-0.077758	0.739696	0.852399		Tanc1	1526.34	0.113221	0.551445	0.688329		Tanc1	1526.34	0.401921	0.058245	0.131038		Ube2n	2700.28	-0.181863	0.0211044	0.297916		Usp22	4682.59	-0.138714	0.0100213	0.148802		Cystm1	350.077	0.43927	0.000576654	0.00900472
Taf5	168.838	-0.175808	0.121138	0.225742		Taf5	168.838	-0.15814	0.258356	0.443686		Taf5	168.838	-0.0559688	0.610627	0.737958		Taf5	168.838	-0.234349	0.0599618	0.134205		Tubb3	5488.12	-0.236965	0.0211714	0.29855		Ldlrap1	75.2644	0.566088	0.0100228	0.148802		Cpxm1	123.88	-0.431725	0.000579205	0.00903624
Gm5141	88.6141	-0.0508847	0.728801	0.825707		Gm5141	88.6141	0.135852	0.440486	0.627699		Gm5141	88.6141	0.0719056	0.6121	0.739121		Gm5141	88.6141	-0.0187116	0.90673	0.946572		Vkorc1l1	1387.69	-0.145497	0.0211896	0.29855		Cpne8	384.974	-0.375863	0.0100539	0.148884		Myo6	3321.2	0.484836	0.000579943	0.00903945
Kif1b	18543.5	0.195911	0.0623188	0.134066		Kif1b	18543.5	0.1542	0.20967	0.384905		Kif1b	18543.5	0.286841	0.00416913	0.0140216		Kif1b	18543.5	0.357442	0.00140573	0.00597814		Irf3	380.34	0.293531	0.0212381	0.29855		Tgtp1	12.2082	-1.11546	0.0100634	0.148884		Ubap2	940.792	0.275258	0.000585176	0.00910247
Acpt	0.246035	1.06287	0.687035	NA		Acpt	0.246035	-0.377293	0.905011	NA		Acpt	0.246035	0.529287	0.835128	NA		Acpt	0.246035	0.977858	0.729259	NA		Nif3l1	378.736	-0.242929	0.0212422	0.29855		4931428F04Rik	565.624	-0.13378	0.010066	0.148884		Mfsd8	386.944	0.298651	0.000585643	0.00910247
Atp5c1	3992.47	-0.328858	2.75849e-05	0.000187997		Atp5c1	3992.47	-0.445468	1.33875e-06	2.52374e-05		Atp5c1	3992.47	-0.356438	1.92e-06	1.78e-05		Atp5c1	3992.47	-0.337047	5.69531e-05	0.000389519		Ufsp2	790.673	-0.216344	0.0212545	0.29855		E2f6	630.869	0.185279	0.0100722	0.148884		Nt5c3b	639.069	0.276568	0.00058575	0.00910247
Mfsd7a	20.0431	0.0406838	0.862536	0.918231		Mfsd7a	20.0431	0.279794	0.32219	0.513148		Mfsd7a	20.0431	0.219218	0.33528	0.485764		Mfsd7a	20.0431	0.358979	0.151346	0.27569		Nfe2l2	403.173	0.310081	0.0213291	0.29855		Arrdc2	499.199	0.541869	0.0100756	0.148884		Cyp4x1	100.939	-0.536371	0.000586136	0.00910247
1700024B18Rik	0.0550293	-0.538107	0.940064	NA		1700024B18Rik	0.0550293	-0.705679	0.932798	NA		1700024B18Rik	0.0550293	0.156168	0.981725	NA		1700024B18Rik	0.0550293	-0.819695	0.914363	NA		Stambpl1	326.031	-0.237058	0.0213302	0.29855		Kdm3a	1042.33	0.170248	0.0101204	0.149292		Ptprk	1077.24	-0.334646	0.000586668	0.00910247
Mtmr2	1110.35	0.0608605	0.34826	0.497008		Mtmr2	1110.35	0.0403545	0.600818	0.756685		Mtmr2	1110.35	0.321934	2.06e-07	2.63e-06		Mtmr2	1110.35	0.410958	2.7705e-09	7.90523e-08		Ap2b1	7719.34	-0.186635	0.0213366	0.29855		9430016H08Rik	210.594	-0.229254	0.0101221	0.149292		Fjx1	929.23	-0.331313	0.000588875	0.00912837
Ubac1	745.479	-0.101338	0.0526375	0.1169		Ubac1	745.479	-0.0893828	0.161074	0.320837		Ubac1	745.479	-0.0316477	0.532298	0.672454		Ubac1	745.479	0.00759335	0.893324	0.938524		Kat7	1862.96	-0.143366	0.0213446	0.29855		Wnt7b	687.5	-0.362898	0.0101516	0.149586		Mbp	97383.9	1.11237	0.000590555	0.00914606
Terf1	194.193	-0.0506029	0.559244	0.693461		Terf1	194.193	-0.0981347	0.358617	0.551701		Terf1	194.193	-0.130812	0.124372	0.228607		Terf1	194.193	-0.125221	0.189509	0.326316		Pi4ka	6173.52	-0.184104	0.0213742	0.29855		L3mbtl4	11.3755	-0.97966	0.0101793	0.149854		L3mbtl4	11.3755	-1.53033	0.000597268	0.00924159
2010204K13Rik	233.858	-0.557913	3.76972e-05	0.000246271		2010204K13Rik	233.858	-0.457357	0.00498324	0.0219999		2010204K13Rik	233.858	-0.644085	9.48e-07	9.74e-06		2010204K13Rik	233.858	-0.990001	5.71195e-11	2.61606e-09		A930012L18Rik	56.2109	0.358102	0.0213758	0.29855		Arrdc4	179.778	-0.321509	0.0101907	0.149882		2010107G23Rik	367.241	-0.307654	0.000603152	0.00932413
4930563D23Rik	0.0495979	-0.153236	0.982917	NA		4930563D23Rik	0.0495979	0.256223	0.975575	NA		4930563D23Rik	0.0495979	0.156168	0.981725	NA		4930563D23Rik	0.0495979	0.142072	0.985129	NA		Pantr2	28.6695	0.607729	0.0213892	0.29855		Fgfr2	1323.45	0.437107	0.0102307	0.150008		Epha1	9.31393	1.26646	0.000605078	0.00933742
Gm13830	27.4606	0.0834801	0.744286	0.836922		Gm13830	27.4606	0.13646	0.664447	0.803335		Gm13830	27.4606	0.161404	0.51815	0.660843		Gm13830	27.4606	0.336856	0.219833	0.364641		Rnf43	76.0053	0.44714	0.0214198	0.298697		Azi2	1342.72	0.142954	0.010234	0.150008		Taf12	268.058	0.297477	0.000605112	0.00933742
Tiam2	960.101	0.111554	0.52749	0.667133		Tiam2	960.101	-0.0581791	0.778749	0.87706		Tiam2	960.101	0.150453	0.371487	0.522738		Tiam2	960.101	-0.181149	0.336651	0.495219		Nat8f1	139.082	0.282635	0.02149	0.299276		Fam57a	101.973	0.402668	0.0102343	0.150008		44078	5072.45	0.734291	0.000607967	0.00937296
Rap2a	2328.36	0.170285	0.0265424	0.0672884		Rap2a	2328.36	0.0495245	0.583862	0.745103		Rap2a	2328.36	0.00643486	0.930217	0.959023		Rap2a	2328.36	-0.240731	0.0035142	0.0130075		Bpgm	1365.76	0.268481	0.0215013	0.299276		Lum	42.4796	-0.924594	0.0102374	0.150008		Hnrnph1	3831.49	0.250494	0.000613028	0.00944126
Zc3h11a	2554.39	0.0324213	0.54879	0.685146		Zc3h11a	2554.39	0.222539	0.000472714	0.00319202		Zc3h11a	2554.39	0.186549	0.000307768	0.00149589		Zc3h11a	2554.39	0.203803	0.000421358	0.00214403		Mir377	5.96065	1.15656	0.0216288	NA		Ccnk	534.817	0.1408	0.0102627	0.15024		Egr3	3116.55	-0.665192	0.00061351	0.00944126
Dcun1d4	1878.93	0.474193	4.01813e-09	8.60151e-08		Dcun1d4	1878.93	0.265725	0.00517122	0.0226458		Dcun1d4	1878.93	0.31218	5.26e-05	0.00032289		Dcun1d4	1878.93	0.228293	0.0082389	0.0266428		Mir7036	11.0858	0.961275	0.0217116	0.301921		Prkg2	189.401	-0.613989	0.0103155	0.150844		Klrg2	6.54551	1.68019	0.000618943	0.00950822
Spns3	3.82017	0.496002	0.297191	0.443518		Spns3	3.82017	0.68765	0.24075	0.423486		Spns3	3.82017	-0.37522	0.481546	0.627182		Spns3	3.82017	0.613728	0.236099	0.383734		Map7d2	3546.35	-0.252384	0.0217576	0.302008		Mylk3	47.9768	-1.17315	0.0103231	0.150844		Lmo2	309.839	-0.563491	0.000618981	0.00950822
Hoga1	20.0713	-0.380189	0.110197	0.20959		Hoga1	20.0713	0.077588	0.786166	0.881401		Hoga1	20.0713	-0.202376	0.382388	0.533881		Hoga1	20.0713	-0.46583	0.0845697	0.176045		Nrp	81.5914	1.02178	0.0217583	0.302008		Mir377	5.96065	1.06038	0.0103474	0.150942		Pcgf2	402.305	-0.43749	0.000623084	0.0095626
Fbxo34	1161.72	0.2025	0.0127013	0.036602		Fbxo34	1161.72	-0.030636	0.751489	0.859713		Fbxo34	1161.72	-0.0236237	0.762755	0.852679		Fbxo34	1161.72	-0.203811	0.0205612	0.0565672		Gltp	1019.44	0.498374	0.0217907	0.302177		Gadd45a	187.113	0.512994	0.0103577	0.150942		Agmat	17.056	-2.10164	0.000626769	0.00960576
Ralbp1	1874.17	-0.169339	4.46001e-05	0.000285187		Ralbp1	1874.17	-0.195737	9.22969e-05	0.000829253		Ralbp1	1874.17	-0.0645008	0.10613	0.202041		Ralbp1	1874.17	-0.0048369	0.913636	0.950504		0610040J01Rik	86.8098	0.37308	0.0218264	0.302391		Irf1	148.985	-0.334107	0.0103586	0.150942		Atp1b3	2219.61	0.351939	0.000627172	0.00960576
Vmn2r96	0.0631378	-0.0948794	0.989422	NA		Vmn2r96	0.0631378	0.158835	0.984857	NA		Vmn2r96	0.0631378	0.156168	0.981725	NA		Vmn2r96	0.0631378	0.142073	0.985129	NA		Dtd1	847.478	-0.214539	0.0218594	0.302567		Zfand2a	1279.9	-0.117523	0.0103917	0.151285		Pnoc	159.543	0.512162	0.000627595	0.00960576
Mdm2	940.671	-0.0234495	0.654217	0.76916		Mdm2	940.671	-0.0248037	0.695328	0.823562		Mdm2	940.671	0.0687493	0.173669	0.296662		Mdm2	940.671	0.035363	0.532591	0.680574		Slc7a10	679.775	0.287838	0.0218929	0.302751		Stx16	1865.61	0.15527	0.0104394	0.151838		Gng11	271.038	0.832046	0.000629627	0.00962819
Foxl2os	8.68518	1.02053	0.00816497	0.0253263		Foxl2os	8.68518	1.29089	0.00451065	0.0203213		Foxl2os	8.68518	0.497205	0.20846	0.342138		Foxl2os	8.68518	0.903382	0.0323894	0.081843		P3h1	159.706	0.32964	0.0219213	0.302862		Ric3	1803.55	-0.138856	0.0104553	0.151929		Igsf3	338.259	-0.729934	0.00063918	0.00975939
Iws1	788.174	0.217437	0.00792727	0.0246579		Iws1	788.174	0.242413	0.0124672	0.0457445		Iws1	788.174	0.306428	9.5e-05	0.000535179		Iws1	788.174	0.224933	0.0105388	0.0325818		Lims2	314.874	0.331547	0.0220549	0.303422		Gng11	271.038	0.563096	0.0105617	0.153334		Ankub1	59.138	0.917305	0.000639357	0.00975939
Zfp91	2544.83	-0.257913	0.000359581	0.00175586		Zfp91	2544.83	-0.220525	0.00953518	0.0368783		Zfp91	2544.83	-0.210319	0.0023189	0.00852109		Zfp91	2544.83	-0.256249	0.00091814	0.0041591		Disp2	7803.15	-0.286365	0.0220728	0.303422		Cecr2	135.555	0.461831	0.0106449	0.1544		Prkg2	189.401	-0.914076	0.000644829	0.00982628
Cdh9	415.634	0.365074	0.0255993	0.0653949		Cdh9	415.634	0.239443	0.215949	0.392785		Cdh9	415.634	0.56673	0.00028713	0.00140978		Cdh9	415.634	0.576285	0.000959556	0.0043094		Mfng	75.8958	0.360208	0.0220738	0.303422		Ube2o	2927.46	-0.129096	0.0106902	0.154914		Ugcg	1583.06	-0.328882	0.000644897	0.00982628
Kif13a	975.358	-0.0735104	0.594072	0.721805		Kif13a	975.358	0.092165	0.568646	0.733522		Kif13a	975.358	0.0823954	0.531012	0.671727		Kif13a	975.358	0.30632	0.0370363	0.0914291		2900026A02Rik	1663.43	-0.260858	0.0220805	0.303422		Atp11b	1707.9	-0.187689	0.010757	0.155506		Mir9-3hg	596.982	-0.393097	0.000650498	0.00990274
Olfr111	0.836349	0.795377	0.487125	0.63164		Olfr111	0.836349	-0.610587	0.696136	NA		Olfr111	0.836349	0.804794	0.476062	NA		Olfr111	0.836349	0.29738	0.818115	0.891647		Rida	758.492	0.300574	0.0220843	0.303422		Arr3	15.3075	-0.748736	0.0107575	0.155506		Ttpal	1392.52	-0.232482	0.000653648	0.00993473
Stat4	20.142	0.256535	0.538119	0.675554		Stat4	20.142	0.535869	0.275379	0.462898		Stat4	20.142	0.115188	0.775143	0.860715		Stat4	20.142	0.00245058	0.995686	0.996919		B4galt6	3299.38	-0.204869	0.0220922	0.303422		Mettl22	274.953	-0.214676	0.0107606	0.155506		Pcdhb3	153.378	0.570464	0.00065377	0.00993473
Ppp1r13b	1856.19	0.104976	0.178553	0.303051		Ppp1r13b	1856.19	-0.17609	0.0572739	0.149744		Ppp1r13b	1856.19	0.101153	0.175725	0.299468		Ppp1r13b	1856.19	0.0862155	0.30232	0.458794		Tox4	1395.98	-0.13459	0.0221143	0.303422		Exd1	18.427	-0.622539	0.0107925	0.155708		2410002F23Rik	950.594	-0.286166	0.00065679	0.00997169
2610037D02Rik	2.27907	1.07128	0.211363	0.342935		2610037D02Rik	2.27907	1.72927	0.076885	0.186938		2610037D02Rik	2.27907	0.739532	0.399735	0.551163		2610037D02Rik	2.27907	1.5243	0.0892568	0.183742		Cops5	1316.5	-0.184247	0.0221462	0.303422		Adamts1	370.29	-0.518622	0.0107944	0.155708		Magee1	2971.69	-0.277586	0.00065917	0.00999889
Proc	0.153952	-1.08158	0.879874	NA		Proc	0.153952	0.987947	0.905849	NA		Proc	0.153952	-0.805606	0.905938	NA		Proc	0.153952	-0.0983792	0.989702	NA		A530072M11Rik	12.166	0.805074	0.0221584	0.303422		Taf1a	253.484	0.209262	0.0108238	0.155989		Tatdn2	705.21	-0.219163	0.000662735	0.010044
Pcgf6	314.488	0.156828	0.139192	0.251277		Pcgf6	314.488	0.286278	0.023014	0.0740067		Pcgf6	314.488	0.371867	0.000252362	0.00125826		Pcgf6	314.488	0.301308	0.00810382	0.0262872		Pkia	3056.06	-0.280741	0.0221815	0.303422		Itih2	35.7026	-1.09632	0.010845	0.156153		Plekhh1	1230.61	0.881336	0.000670543	0.0101532
Klkb1	4.45469	0.0522466	0.934165	0.961814		Klkb1	4.45469	0.256983	0.733992	0.84858		Klkb1	4.45469	0.208758	0.732172	0.830455		Klkb1	4.45469	0.813181	0.217469	0.3619		Phkg1	399.877	0.289706	0.0221852	0.303422		S1pr3	187.142	-0.294299	0.0108799	0.156511		Rimbp2	3292.92	-0.412605	0.00067273	0.0101773
Zic5	18.9935	0.0197478	0.951801	0.972738		Zic5	18.9935	0.30534	0.440727	0.627699		Zic5	18.9935	0.188847	0.551163	0.688091		Zic5	18.9935	0.1336	0.706924	0.814209		Itk	8.58875	-1.23044	0.0222309	NA		Rnf208	1729.78	-0.196823	0.0108952	0.156589		Med23	743	-0.241263	0.000674027	0.010185
Tax1bp1	3059.52	-0.164418	0.000684752	0.00304908		Tax1bp1	3059.52	-0.279019	1.23841e-06	2.36797e-05		Tax1bp1	3059.52	-0.126773	0.00627215	0.0197315		Tax1bp1	3059.52	-0.120718	0.0200776	0.0554769		Dgcr2	2288.34	-0.132962	0.0222323	0.303464		Bmp4	39.0318	-0.580831	0.0109428	0.157129		Wnt2	85.522	0.595418	0.000674443	0.010185
Mir6769b	1.16827	1.35644	0.18223	0.30762		Mir6769b	1.16827	2.71612	0.0137921	NA		Mir6769b	1.16827	1.91355	0.0498729	NA		Mir6769b	1.16827	2.03496	0.0525422	0.120915		Chil1	224.704	0.330226	0.0222544	0.303464		C030023E24Rik	215.187	0.52567	0.0109615	0.157254		Matn4	166.843	0.534158	0.000682543	0.0102917
Nipal4	134.917	-1.07983	0.000401951	0.00192939		Nipal4	134.917	-0.116863	0.742524	0.854293		Nipal4	134.917	-0.145183	0.615624	0.741933		Nipal4	134.917	0.121284	0.707167	0.814311		Cyth4	269.874	0.309149	0.0222637	0.303464		Slc40a1	210.12	-0.319171	0.0109793	0.157367		Rcor2	228.959	-0.485952	0.000682951	0.0102917
Mrpl12	937.092	-0.47747	2.37755e-07	2.97637e-06		Mrpl12	937.092	-0.382251	0.000465626	0.00315518		Mrpl12	937.092	-0.413678	2.89e-06	2.54e-05		Mrpl12	937.092	-0.404417	4.43444e-05	0.000314781		Atp6ap1	7006.57	-0.134074	0.0222696	0.303464		Klhl2	4022.47	0.224386	0.0110066	0.157478		Sprn	3695.27	-0.336469	0.000683844	0.0102917
Tulp4	1678.94	0.130253	0.304856	0.451451		Tulp4	1678.94	0.151299	0.309375	0.499559		Tulp4	1678.94	0.228284	0.0593254	0.127206		Tulp4	1678.94	0.258391	0.0562242	0.127346		4931423N10Rik	3.92544	-1.78004	0.0222902	NA		Cyp2s1	93.8423	0.383409	0.0110149	0.157478		Ubr3	3275.55	-0.347063	0.00068393	0.0102917
S1pr3	187.142	0.307089	0.00747211	0.0234732		S1pr3	187.142	0.274928	0.0467697	0.128807		S1pr3	187.142	0.0127901	0.909776	0.946932		S1pr3	187.142	-0.0371441	0.769559	0.860121		2310035C23Rik	1327.76	-0.184061	0.0223445	0.303975		4930503L19Rik	198.392	0.229973	0.0110171	0.157478		Susd4	1746.9	-0.27972	0.000687757	0.0103401
AI429214	59.0839	-0.0999829	0.538511	0.675969		AI429214	59.0839	-0.189116	0.348361	0.540613		AI429214	59.0839	-0.129412	0.415983	0.566647		AI429214	59.0839	0.128428	0.462403	0.619716		Sec24b	1125.3	-0.116267	0.0224289	0.303975		Ift80	568.788	0.177885	0.0110276	0.157486		4930474G06Rik	5.95021	1.72162	0.000690119	0.0103576
Nlrp1b	16.262	-0.137785	0.641473	0.758689		Nlrp1b	16.262	-0.17943	0.624845	0.774776		Nlrp1b	16.262	-0.157113	0.587725	0.71817		Nlrp1b	16.262	0.220425	0.48441	0.639114		Irak4	30.4392	0.521464	0.022436	0.303975		Kctd15	218.07	-0.370694	0.0111444	0.15901		Tmeff1	1645.83	0.232187	0.000690142	0.0103576
4930505K13Rik	0.0925285	-0.106748	0.988099	NA		4930505K13Rik	0.0925285	-0.142046	0.986458	NA		4930505K13Rik	0.0925285	0.156168	0.981725	NA		4930505K13Rik	0.0925285	-0.338809	0.964547	NA		Rsad2	45.9736	-0.970641	0.022449	0.303975		Fam133b	599.777	0.170456	0.0111672	0.15902		Sri	1136.31	0.231094	0.000695838	0.0104339
4933407L21Rik	38.8895	-0.148951	0.4598	0.60732		4933407L21Rik	38.8895	-0.138719	0.576138	0.739467		4933407L21Rik	38.8895	-0.0356556	0.855149	0.913057		4933407L21Rik	38.8895	-0.724708	0.00194141	0.00786156		Nrcam	6947.23	-0.249309	0.0224503	0.303975		Dkk2	13.8817	-0.848791	0.0111797	0.15902		Sel1l3	1374.47	0.318651	0.000697054	0.0104429
T2	20.5579	-0.601362	0.0925118	0.183284		T2	20.5579	0.0413469	0.921534	0.960378		T2	20.5579	-0.274102	0.422069	0.572357		T2	20.5579	0.31868	0.391699	0.55161		Fah	458.002	0.311152	0.0224569	0.303975		Tlr13	55.4922	-0.473239	0.0111857	0.15902		Lama2	361.729	0.583899	0.000699835	0.0104753
Pklr	3.3637	-0.746047	0.167644	0.288862		Pklr	3.3637	-0.57988	0.400344	0.5918		Pklr	3.3637	0.025239	0.959712	0.976437		Pklr	3.3637	0.32933	0.545877	0.692033		Atg9a	2614.13	-0.155117	0.0224741	0.303975		Mpdz	1419.96	0.254152	0.0111979	0.15902		Taf9	742.781	-0.336827	0.000701267	0.0104875
Crat	1002.72	0.0795946	0.149506	0.265108		Crat	1002.72	0.0702717	0.288733	0.477722		Crat	1002.72	0.122423	0.0214744	0.0553614		Crat	1002.72	0.18459	0.00188972	0.00767844		Cd53	161.821	0.339705	0.0224956	0.303975		Fah	458.002	0.284236	0.0112023	0.15902		Dpm1	153.956	-0.359672	0.000702095	0.0104898
Nemp1	101.064	0.13762	0.244391	0.38243		Nemp1	101.064	0.108975	0.456804	0.641386		Nemp1	101.064	0.239822	0.0372874	0.0874619		Nemp1	101.064	0.313506	0.0140037	0.0410941		4930402H24Rik	2955.93	0.28231	0.0225061	0.303975		Stom	275.745	-0.243652	0.0112057	0.15902		Cxadr	550.851	-0.397168	0.00070266	0.0104898
Uba6	415.992	0.23258	0.04449	0.102098		Uba6	415.992	0.084536	0.539865	0.712266		Uba6	415.992	0.533861	1.36e-06	1.32e-05		Uba6	415.992	0.274867	0.0268648	0.0703826		Prkcq	310.76	0.50324	0.022541	0.303975		Phf11d	12.9646	-1.07813	0.0112342	0.159164		Wdr73	558.042	-0.26327	0.000709575	0.0105838
Odf3	1.86574	-0.307414	0.635733	0.754339		Odf3	1.86574	0.611074	0.430457	0.618712		Odf3	1.86574	-0.0491984	0.938372	0.964224		Odf3	1.86574	0.816141	0.20755	0.349499		Asxl1	984	-0.17565	0.0225594	0.303975		Epb41l3	4424.3	0.207503	0.0112361	0.159164		Gsn	1424.93	0.72841	0.000710212	0.010584
Gm19582	11.2108	0.745502	0.0716921	0.150051		Gm19582	11.2108	0.662085	0.231006	0.41168		Gm19582	11.2108	0.780569	0.0584766	0.125759		Gm19582	11.2108	1.17741	0.00866468	0.0278224		Grsf1	1893.8	-0.184054	0.022572	0.303975		Kirrel2	190.213	-0.40472	0.0112611	0.159376		Sdc4	1438.22	0.444813	0.000720255	0.0107235
Inhba	267.206	-0.211357	0.388895	0.538412		Inhba	267.206	0.261102	0.363088	0.556315		Inhba	267.206	0.324741	0.164018	0.283883		Inhba	267.206	-0.189998	0.468944	0.62595		Klhdc8b	374.638	0.313285	0.0225956	0.303975		Arfip1	408.248	0.205807	0.0112834	0.159548		Cnnm1	2389.86	-0.259112	0.000720841	0.0107235
Kyat1	237.958	0.193255	0.0207745	0.0550837		Kyat1	237.958	0.062762	0.543422	0.715276		Kyat1	237.958	0.257893	0.00150667	0.00588275		Kyat1	237.958	0.413301	4.09933e-06	4.16702e-05		Acaa1b	13.954	-0.929583	0.0226084	0.303975		Rbm45	483.194	0.172981	0.0113061	0.159568		Rpn1	2793.71	0.189525	0.000726285	0.0107951
1700069L16Rik	0.0836638	-0.175916	0.980389	NA		1700069L16Rik	0.0836638	0.294146	0.971961	NA		1700069L16Rik	0.0836638	0.156168	0.981725	NA		1700069L16Rik	0.0836638	0.142072	0.985129	NA		Arcn1	2149.45	-0.13625	0.0226124	0.303975		Prl	47.5255	4.48202	0.0113121	0.159568		Crlf3	272.699	0.299858	0.000731051	0.0108564
Clip2	3187.74	0.0167772	0.71008	0.813019		Clip2	3187.74	-0.0169921	0.751078	0.859527		Clip2	3187.74	0.0878049	0.0423179	0.0969203		Clip2	3187.74	0.11146	0.0211684	0.0579151		Vasp	248.074	0.261448	0.0227295	0.304957		Ldb3	191.301	0.28659	0.0113205	0.159568		Gprc5b	4575.28	0.403683	0.000734301	0.0108951
Mmp12	2.45222	4.28856	1.88247e-05	0.000135357		Mmp12	2.45222	3.54012	0.00154178	0.00853975		Mmp12	2.45222	1.00561	0.404873	0.555985		Mmp12	2.45222	1.13979	0.378932	0.539439		Fam234b	5084.49	-0.133688	0.0227297	0.304957		Sephs2	581.145	-0.169834	0.0113253	0.159568		Mir1198	27.8785	0.848837	0.000735852	0.0109086
Gm10416	5.44785	-0.493274	0.21128	0.342831		Gm10416	5.44785	-0.0978594	0.838331	0.913478		Gm10416	5.44785	-0.0842519	0.821144	0.8916		Gm10416	5.44785	-0.248173	0.561417	0.704951		Cul4a	1313.22	-0.13014	0.0227635	0.304957		Rhbdl1	846.844	-0.210818	0.0114043	0.160537		Mfsd2a	509.472	0.599348	0.000736553	0.0109095
Zfp976	55.602	0.0470428	0.795583	0.873997		Zfp976	55.602	0.227567	0.297202	0.487051		Zfp976	55.602	-0.0290176	0.870461	0.922642		Zfp976	55.602	0.158875	0.418965	0.577936		Nrxn3	4215.69	-0.293794	0.0227671	0.304957		Zfp740	1614.78	0.137628	0.0114409	0.160888		Pparg	57.9451	-0.787104	0.000739866	0.010949
Nfkb2	62.7706	-0.156315	0.322024	0.469048		Nfkb2	62.7706	0.0741541	0.697744	0.825055		Nfkb2	62.7706	0.0253419	0.867959	0.921587		Nfkb2	62.7706	0.134462	0.427259	0.586408		Cadps	5437.14	-0.263264	0.0227932	0.305033		Apbb3	690.708	-0.145127	0.0114646	0.160888		Cxxc4	493.411	-0.452459	0.00074091	0.0109549
Tlx3	0.249894	-0.155565	0.971819	NA		Tlx3	0.249894	0.259975	0.959728	NA		Tlx3	0.249894	1.11796	0.789826	NA		Tlx3	0.249894	0.142077	0.97583	NA		Babam1	1128.46	-0.180844	0.0228152	0.305054		Kdm4a	1120.23	0.122918	0.0114715	0.160888		Prr5l	327.433	0.996781	0.000744034	0.0109915
Mep1b	0.211179	-1.9936	0.733181	NA		Mep1b	0.211179	-1.62419	0.812384	NA		Mep1b	0.211179	-1.69923	0.760293	NA		Mep1b	0.211179	-1.71332	0.783316	NA		Vps41	3328.19	-0.155301	0.0228502	0.305248		Snap23	270.138	0.280111	0.011473	0.160888		Mboat1	106.668	1.16611	0.000745517	0.0110038
Utf1	0.207496	-0.539271	0.88021	NA		Utf1	0.207496	-0.703738	0.866416	NA		Utf1	0.207496	0.156171	0.963453	NA		Utf1	0.207496	1.19219	0.751769	NA		Scd2	39261.8	0.298963	0.0228836	0.305418		Gpt2	1498.59	0.220141	0.0114803	0.160888		Cby1	594.728	-0.254118	0.000747615	0.0110252
Fsd1	749.161	-0.0469541	0.540397	0.677553		Fsd1	749.161	0.0544537	0.549682	0.720356		Fsd1	749.161	0.068598	0.350916	0.502077		Fsd1	749.161	0.125965	0.125213	0.238398		A330015K06Rik	26.3422	0.861125	0.0229139	0.305418		Tor1aip2	1179.59	0.106431	0.0115056	0.161099		Sspn	326.425	0.691532	0.000749955	0.0110459
Atxn7l3	4680.68	0.03737	0.617669	0.740577		Atxn7l3	4680.68	0.0542967	0.536283	0.709656		Atxn7l3	4680.68	-0.0837933	0.241036	0.381449		Atxn7l3	4680.68	-0.204172	0.0107079	0.0329441		Frmpd4	1670.72	-0.327643	0.0229458	0.305418		Hsp90ab1	33413.8	0.172865	0.0115189	0.161142		Gm12216	14.1935	-1.29102	0.000750321	0.0110459
Ptpn9	768.381	0.0549582	0.376798	0.526273		Ptpn9	768.381	0.0601932	0.420909	0.610873		Ptpn9	768.381	-0.0265243	0.660349	0.777241		Ptpn9	768.381	-0.13579	0.0458655	0.108469		Gpc2	41.2756	0.525959	0.0229549	0.305418		Ccl3	6.77154	-1.22619	0.0115584	0.161402		1190002N15Rik	595.224	-0.57017	0.000752579	0.0110613
Smim11	150.687	-0.683789	2.34914e-09	5.38773e-08		Smim11	150.687	-0.541818	0.00010243	0.00090476		Smim11	150.687	-0.490008	8.39e-06	6.49e-05		Smim11	150.687	-0.485979	8.61494e-05	0.000551859		Btbd10	1557.77	-0.26519	0.0229651	0.305418		Glt8d2	332.326	-0.387095	0.0115638	0.161402		Med20	440.942	0.298619	0.000752671	0.0110613
Zufsp	162.034	0.103576	0.280743	0.424498		Zufsp	162.034	0.104696	0.373945	0.566776		Zufsp	162.034	0.204132	0.0286111	0.0700606		Zufsp	162.034	0.21701	0.0369948	0.0913521		Rnf166	543.349	0.231269	0.0229932	0.30552		Ccdc167	574.223	0.164996	0.0115743	0.161402		Rad23b	3405.97	-0.272035	0.000756373	0.0111061
Sh2d7	28.379	-0.4202	0.19689	0.325237		Sh2d7	28.379	-0.984117	0.0378799	0.109586		Sh2d7	28.379	-0.417532	0.200502	0.332246		Sh2d7	28.379	-0.430992	0.239287	0.38709		Suclg2	372.505	0.23106	0.0230423	0.305899		4930570G19Rik	162.624	-0.336865	0.0115785	0.161402		Elmod3	463.905	0.252947	0.000759853	0.0111393
Ift81	676.367	0.0148789	0.821772	0.890156		Ift81	676.367	-0.101148	0.204994	0.379689		Ift81	676.367	-0.0326518	0.609502	0.737009		Ift81	676.367	-0.0818108	0.254405	0.404905		Pltp	1264.72	0.43564	0.0230677	0.305965		Arnt	885.533	0.216841	0.0115976	0.161525		Bin1	5428.3	0.312232	0.000759948	0.0111393
Entpd7	220.504	0.193363	0.0714079	0.14955		Entpd7	220.504	0.233766	0.0708389	0.175592		Entpd7	220.504	0.384919	0.000192888	0.000999912		Entpd7	220.504	0.203023	0.081319	0.170708		Dctn2	4369.26	-0.181166	0.0230953	0.306059		Msl1	3178.88	0.167172	0.0116482	0.162087		Tspan6	253.939	-0.475315	0.000767967	0.0112472
Mir6904	3.50416	2.65088	0.000303804	0.00151893		Mir6904	3.50416	2.79649	0.000637094	0.00409365		Mir6904	3.50416	2.71508	0.000195823	0.0010118		Mir6904	3.50416	2.47499	0.00146976	0.00621181		Cdc42ep1	516.229	0.501564	0.0231351	0.306314		Cdh24	214.336	0.548915	0.0116963	0.162613		Srbd1	214.78	0.355677	0.000772669	0.0113063
Mir8120	0.147013	0.509759	0.934644	NA		Mir8120	0.147013	-0.208141	0.977155	NA		Mir8120	0.147013	-0.324721	0.956269	NA		Mir8120	0.147013	0.382523	0.953925	NA		Depdc5	1078.77	-0.159037	0.0231788	0.306622		Tekt3	2.61037	2.21147	0.0117196	NA		Pglyrp1	119.233	0.734746	0.00077364	0.0113107
Trim12c	70.5137	-0.0238477	0.877326	0.927704		Trim12c	70.5137	0.0142245	0.939532	0.967997		Trim12c	70.5137	-0.461815	0.00282498	0.0100724		Trim12c	70.5137	-0.400686	0.0207057	0.0568416		Mir5121	1.01853	-3.48087	0.0232451	NA		4933407K13Rik	54.8747	0.385367	0.0117309	0.16295		Vstm2a	1808.23	-0.455353	0.000778786	0.0113762
Cyp2d26	1.28854	1.54067	0.138872	0.250775		Cyp2d26	1.28854	1.30795	0.320145	0.510968		Cyp2d26	1.28854	0.803601	0.466036	0.6125		Cyp2d26	1.28854	2.11729	0.0488511	0.114014		Zfp788	746.172	-0.190641	0.0233242	0.308272		4930447M23Rik	228.634	-0.286648	0.0117668	0.163305		Glra3	23.8144	-1.60959	0.000780895	0.0113898
Cadps2	1753.24	0.363405	0.0403454	0.0944861		Cadps2	1753.24	-0.155622	0.454291	0.639068		Cadps2	1753.24	0.371409	0.0279492	0.068779		Cadps2	1753.24	0.367731	0.0515928	0.119255		Nfkbid	62.7073	0.452485	0.0233517	0.308362		Insig1	1325.11	0.372853	0.0117854	0.163419		Zfp410	472.458	0.207055	0.000781524	0.0113898
Kif5a	98913.1	-0.584669	0.000226383	0.00117204		Kif5a	98913.1	-0.297209	0.108845	0.241552		Kif5a	98913.1	-0.284222	0.0598099	0.128029		Kif5a	98913.1	0.0721792	0.668992	0.788144		Hs3st1	343.917	0.367043	0.0234497	0.308933		Sema5b	433.266	0.398893	0.0118132	0.16366		Lcat	399.605	0.493812	0.000781734	0.0113898
Dctn5	1567.11	-0.180324	0.00497559	0.0166405		Dctn5	1567.11	-0.26199	0.000605162	0.00391161		Dctn5	1567.11	-0.1375	0.0254755	0.0638117		Dctn5	1567.11	-0.248723	0.00032025	0.00169073		Tll1	43.102	-0.849058	0.0234568	0.308933		Ttc8	385.071	0.184932	0.0118265	0.163701		Slc9a6	2573.27	-0.263848	0.000784189	0.0114158
Gpr55	8.17944	-0.348183	0.408606	0.558529		Gpr55	8.17944	-0.117734	0.830419	0.908844		Gpr55	8.17944	0.205445	0.61238	0.739356		Gpr55	8.17944	-0.122132	0.792156	0.875205		Inpp1	394.045	-0.222682	0.0234605	0.308933		Gpcpd1	2006.22	-0.253804	0.0118835	0.164233		Kcnt2	363.936	-0.621361	0.000785485	0.0114249
4930448F12Rik	0.0451453	-0.14455	0.983885	NA		4930448F12Rik	0.0451453	0.241747	0.976954	NA		4930448F12Rik	0.0451453	0.156168	0.981725	NA		4930448F12Rik	0.0451453	1.91086	0.801707	NA		Ldb3	191.301	0.314524	0.0234776	0.308933		Zc3h4	1191.48	-0.155835	0.0118932	0.164233		Efnb1	274.458	-0.376214	0.000787338	0.011442
Cst7	9.57826	2.0547	1.12555e-05	8.72056e-05		Cst7	9.57826	1.43803	0.0104573	0.0396937		Cst7	9.57826	0.210976	0.669224	0.784394		Cst7	9.57826	-1.20568	0.0645723	0.142322		Tab3	494.725	-0.251831	0.0235424	0.309053		Ms4a6c	13.8903	-0.76002	0.0118962	0.164233		Derl3	18.9781	0.923813	0.000789264	0.0114602
Wfdc6a	0.252918	-0.210307	0.952513	NA		Wfdc6a	0.252918	0.351116	0.93223	NA		Wfdc6a	0.252918	0.637067	0.849786	NA		Wfdc6a	0.252918	1.48349	0.692107	NA		Ranbp17	110.831	-0.339807	0.0235664	0.309053		Mtmr3	1951.72	-0.114718	0.0119271	0.164472		Derl1	1239.54	0.172887	0.000792501	0.0114974
Asb6	565.453	-0.0991965	0.212798	0.344603		Asb6	565.453	-0.202509	0.0349523	0.10281		Asb6	565.453	-0.0623257	0.416446	0.567038		Asb6	565.453	-0.137837	0.109694	0.215143		Fam120a	2978.1	0.161763	0.0235846	0.309053		Klk6	78.1162	1.36077	0.0119345	0.164472		Col22a1	50.2181	-0.87002	0.000793178	0.0114974
Cyp24a1	1.29274	-0.148437	0.878002	0.928177		Cyp24a1	1.29274	-0.148308	0.903427	0.949593		Cyp24a1	1.29274	0.455089	0.612845	0.739557		Cyp24a1	1.29274	-0.132096	0.901866	0.943613		Cntn6	294.152	-0.524793	0.0235906	0.309053		Krit1	859.57	0.160277	0.011956	0.164531		Gid4	1644.88	0.223373	0.000794945	0.011504
Gm19589	0.287005	1.03841	0.743745	NA		Gm19589	0.287005	1.94062	0.597816	NA		Gm19589	0.287005	1.11796	0.71175	NA		Gm19589	0.287005	2.07149	0.5353	NA		Ikbkap	1421.28	-0.17418	0.0236173	0.309053		Vegfa	1536.54	0.22095	0.0119596	0.164531		Fam98a	718.254	0.178233	0.000795517	0.011504
Mir298	0.0293459	0.458578	0.948909	NA		Mir298	0.0293459	0.197771	0.981146	NA		Mir298	0.0293459	0.156168	0.981725	NA		Mir298	0.0293459	0.14208	0.985129	NA		Eif3c	3483.31	-0.168451	0.0236296	0.309053		Mroh5	23.2174	-0.521784	0.011978	0.164583		Exph5	357.828	-1.07226	0.00079567	0.011504
Syndig1	628.03	0.182699	0.168353	0.289579		Syndig1	628.03	0.138993	0.374088	0.566872		Syndig1	628.03	0.18556	0.143659	0.255939		Syndig1	628.03	-0.474217	0.000961621	0.00431541		Dck	417.881	-0.332195	0.0236438	0.309053		Atp1b3	2219.61	0.233574	0.0119843	0.164583		Fam189a2	239.59	0.451063	0.000796676	0.0115087
Parp11	338.239	0.0574535	0.413478	0.562867		Parp11	338.239	0.0115224	0.894394	0.944209		Parp11	338.239	0.136881	0.0452405	0.10212		Parp11	338.239	0.0778696	0.310567	0.467836		Lyn	183.486	0.326688	0.0236878	0.309053		Prr16	112.743	-0.634791	0.0120198	0.164759		Mttp	254.786	-0.384114	0.000798771	0.011523
Gsto1	552.14	-0.240148	0.0402404	0.0943006		Gsto1	552.14	-0.408439	0.00340756	0.0162043		Gsto1	552.14	-0.420415	0.000190192	0.000987667		Gsto1	552.14	-0.217764	0.0830782	0.173501		Zkscan16	532.908	-0.565313	0.0236982	0.309053		Gstz1	652.149	-0.147168	0.0120234	0.164759		Rfc5	147.802	-0.323344	0.000799018	0.011523
Ptpn18	24.5114	-0.23492	0.318502	0.465404		Ptpn18	24.5114	0.167314	0.55534	0.724815		Ptpn18	24.5114	-0.278141	0.232276	0.371236		Ptpn18	24.5114	0.00690872	0.978346	0.986442		Fbxw15	29.8265	1.50048	0.0237129	0.309053		Cldn14	10.7632	0.980188	0.0120285	0.164759		Abcb10	585.67	0.305308	0.000800898	0.0115403
Adcyap1	246.955	0.0224843	0.962843	0.97843		Adcyap1	246.955	-0.30611	0.588203	0.747883		Adcyap1	246.955	-0.333517	0.46867	0.61512		Adcyap1	246.955	-0.625923	0.224341	0.370652		Gpd1l	2608.24	-0.172643	0.0237144	0.309053		Pogk	1830.03	0.384488	0.012047	0.164869		Stab1	312.556	0.493947	0.000806746	0.0116147
D030028A08Rik	100.422	0.532107	0.000159608	0.000867483		D030028A08Rik	100.422	0.461585	0.00702389	0.0288474		D030028A08Rik	100.422	0.562288	4.14e-05	0.000261467		D030028A08Rik	100.422	0.527919	0.000556908	0.00272465		St6galnac3	201.58	0.449138	0.0237762	0.30942		Pgls	261.689	-0.32001	0.0120624	0.164936		Hspa8	23390.8	0.248257	0.000807892	0.0116207
Slc35f3	700.477	-0.232698	0.0173622	0.047487		Slc35f3	700.477	-0.465917	7.24307e-05	0.000683081		Slc35f3	700.477	0.129129	0.165871	0.286495		Slc35f3	700.477	-0.0944868	0.367481	0.527911		Galnt7	285.807	0.318889	0.0237975	0.30942		Ralbp1	1874.17	0.104838	0.0120911	0.165083		Osbpl7	376.329	0.325206	0.000808536	0.0116207
Ncoa2	1936.4	0.368871	0.00138361	0.00559008		Ncoa2	1936.4	0.269101	0.0467304	0.128762		Ncoa2	1936.4	0.343774	0.00178933	0.00680386		Ncoa2	1936.4	0.293078	0.017273	0.0490375		Ctdp1	379.87	-0.163092	0.0238186	0.30942		Asun	534.74	0.154654	0.0120941	0.165083		Bpgm	1365.76	0.356592	0.000809666	0.0116246
Tbce	918.209	0.766868	3.99408e-18	7.17683e-16		Tbce	918.209	0.89676	5.48023e-18	2.64588e-15		Tbce	918.209	0.714141	3.57e-17	6.15e-15		Tbce	918.209	0.807601	1.23508e-17	2.85337e-15		Mbp	97383.9	0.799791	0.0238774	0.30942		Manf	814.791	0.23348	0.0121686	0.165957		Dcps	259.171	0.356722	0.000810174	0.0116246
Slc16a9	70.2976	0.144534	0.555444	0.690579		Slc16a9	70.2976	0.514271	0.0741902	0.182056		Slc16a9	70.2976	-0.136409	0.568518	0.702175		Slc16a9	70.2976	0.35369	0.177751	0.311222		Ankmy2	882.588	-0.191067	0.0238842	0.30942		Mir541	3.51199	1.12473	0.0121737	NA		Negr1	3166.15	-0.571381	0.000811915	0.0116352
1700008J07Rik	51.4993	-0.165624	0.309981	0.456469		1700008J07Rik	51.4993	-0.324774	0.118339	0.256721		1700008J07Rik	51.4993	-0.164552	0.304211	0.452139		1700008J07Rik	51.4993	-0.257629	0.155376	0.281036		Mgll	4929.34	0.262424	0.0238843	0.30942		Ssx2ip	1678.95	-0.198922	0.0121984	0.166219		Slc27a1	1465.38	0.321756	0.000812282	0.0116352
Reck	234.537	0.539538	8.84941e-06	7.08152e-05		Reck	234.537	0.598565	3.25077e-05	0.000348162		Reck	234.537	0.259389	0.0283581	0.069539		Reck	234.537	0.35128	0.00765179	0.0250308		Tgfb1i1	231.757	0.311306	0.0239122	0.30942		Mpp7	94.9675	0.400105	0.0122582	0.166889		Abcd4	258.059	0.35399	0.000818617	0.011716
Has2	5.63521	0.42353	0.352706	0.501943		Has2	5.63521	0.751976	0.1681	0.331075		Has2	5.63521	0.16318	0.723388	0.82443		Has2	5.63521	0.166325	0.746312	0.843252		Fgfr2	1323.45	0.465865	0.0239123	0.30942		Afmid	49.7375	-0.496105	0.0123058	0.167393		Gys1	423.513	0.248856	0.000820454	0.011727
Mycs	0.0480801	-0.589783	0.93432	NA		Mycs	0.0480801	-0.298688	0.971528	NA		Mycs	0.0480801	0.156168	0.981725	NA		Mycs	0.0480801	-0.338814	0.964546	NA		Gpr4	75.7515	0.528437	0.0239291	0.30942		9830166K06Rik	37.6311	-0.555982	0.0123392	0.167661		Ddias	11.1493	-1.40887	0.000820769	0.011727
Gtpbp10	137.779	-0.239639	0.00693336	0.0220679		Gtpbp10	137.779	-0.10913	0.324025	0.515126		Gtpbp10	137.779	-0.248657	0.00463726	0.0153524		Gtpbp10	137.779	-0.265136	0.00732902	0.0241706		Usp18	40.3662	-1.36268	0.0239784	0.309612		Adgrf2	16.5765	0.58264	0.0123531	0.167661		Snx3	2523.25	0.206404	0.000823058	0.0117499
Cspp1	440.692	0.380709	0.00115172	0.00477797		Cspp1	440.692	0.532616	0.00011213	0.000969614		Cspp1	440.692	0.416864	0.000206485	0.00105681		Cspp1	440.692	0.630106	4.57046e-07	6.60471e-06		Dnase2a	76.2071	0.379927	0.0239853	0.309612		Dleu2	84.5514	0.434521	0.0123627	0.167661		Itsn2	1042.23	0.303162	0.000824229	0.0117567
Ubald2	19.1059	-0.813684	0.00343401	0.0120894		Ubald2	19.1059	-0.778953	0.0253713	0.0799894		Ubald2	19.1059	-0.94989	0.000581363	0.00259693		Ubald2	19.1059	-0.351492	0.232654	0.379661		Mfap1b	119.602	-0.362979	0.0240415	0.309891		Rbm11	125.984	-0.350427	0.0123681	0.167661		Fasn	5760.86	0.258517	0.000830469	0.0118357
Gm10548	23.6674	-0.28335	0.203954	0.333947		Gm10548	23.6674	0.0834619	0.755134	0.862465		Gm10548	23.6674	-0.34841	0.114758	0.214797		Gm10548	23.6674	-0.441113	0.0792109	0.167295		Crlf3	272.699	0.224543	0.0240484	0.309891		Ppp6r1	3346.35	0.133461	0.012406	0.16796		Tcerg1l	163.614	-0.77838	0.000833089	0.0118569
Tigd2	280.037	-0.185588	0.0325404	0.0793177		Tigd2	280.037	-0.398097	0.000245225	0.00186206		Tigd2	280.037	-0.189683	0.0249119	0.0627073		Tigd2	280.037	-0.148809	0.115812	0.22447		Ate1	1599.82	-0.214001	0.024105	0.310351		Trhde	687.441	0.394104	0.0124128	0.16796		Herpud1	1161.35	0.27805	0.000833463	0.0118569
Txn2	2084.36	-0.349218	2.49545e-07	3.10647e-06		Txn2	2084.36	-0.32575	4.59541e-05	0.000464647		Txn2	2084.36	-0.335323	2.26e-07	2.82e-06		Txn2	2084.36	-0.290049	6.27855e-05	0.000421628		Siglech	328.834	0.304827	0.024195	0.311146		Flot2	2086.71	-0.148093	0.0124271	0.16796		Ablim2	2367.21	-0.279264	0.000834231	0.0118569
Rrp12	678.439	0.466695	1.34637e-11	5.77123e-10		Rrp12	678.439	0.314748	0.000148837	0.00122836		Rrp12	678.439	0.408563	9.59e-10	2.5e-08		Rrp12	678.439	0.49596	2.4716e-11	1.25621e-09		Gm15850	1.29626	2.55097	0.0242002	NA		Cul1	2496.49	-0.107978	0.0124405	0.16796		Upp2	177.579	-0.359101	0.000834749	0.0118569
Fam98a	718.254	0.128416	0.00783056	0.0244083		Fam98a	718.254	0.272286	2.8346e-06	4.65233e-05		Fam98a	718.254	0.290665	4.62e-10	1.32e-08		Fam98a	718.254	0.306648	3.69141e-09	1.01181e-07		B230206H07Rik	115.699	1.23562	0.0242962	0.311146		Ypel2	1036.69	0.378857	0.0124522	0.16796		Lman2l	681.613	0.371914	0.000840098	0.0119229
A330008L17Rik	6.3937	0.189881	0.646578	0.763231		A330008L17Rik	6.3937	1.00109	0.0326069	0.0972946		A330008L17Rik	6.3937	-0.143385	0.738539	0.834843		A330008L17Rik	6.3937	-0.502452	0.324564	0.482505		Celsr2	4593.56	-0.270266	0.024307	0.311146		Picalm	3344.73	0.119995	0.0124541	0.16796		Kif5b	7537.99	0.502806	0.000841937	0.011939
Mcph1	213.851	0.200201	0.0306871	0.0757449		Mcph1	213.851	-0.0713156	0.538241	0.711042		Mcph1	213.851	0.217334	0.0160633	0.0433803		Mcph1	213.851	0.15269	0.131834	0.247545		Rnf6	1332.68	-0.179846	0.0243236	0.311146		Cyp27a1	155.158	0.585104	0.0124716	0.168052		Lrwd1	220.678	0.311484	0.000844274	0.0119622
Triap1	267.714	-0.306364	0.000667905	0.00298902		Triap1	267.714	-0.285809	0.00918476	0.0357777		Triap1	267.714	-0.268943	0.00206135	0.00769179		Triap1	267.714	-0.370302	0.000176484	0.0010233		Pip4k2a	2430.03	0.268023	0.0243641	0.311146		Cd1d1	14.2559	0.802324	0.0125289	0.168622		Hspb8	329.552	0.500665	0.000850692	0.0120431
Ier5	1657.91	-0.542643	0.00679032	0.0216864		Ier5	1657.91	-0.433427	0.0646982	0.164403		Ier5	1657.91	-0.263361	0.167815	0.28902		Ier5	1657.91	-0.467676	0.0285683	0.0739632		Htr5a	399.068	-0.366358	0.0243947	0.311146		Hmgn1	845.752	0.216733	0.0125353	0.168622		Nadsyn1	94.0383	0.399397	0.000861473	0.0121782
Tnfsf13b	21.3622	0.200185	0.409467	0.55919		Tnfsf13b	21.3622	0.199287	0.507116	0.685822		Tnfsf13b	21.3622	0.21168	0.374666	0.525888		Tnfsf13b	21.3622	0.360071	0.170031	0.301144		Nap1l2	2151.15	-0.30187	0.0244004	0.311146		Alg14	162.811	0.262342	0.012562	0.168701		Kcna1	5155.05	0.457962	0.000862375	0.0121782
Hjurp	205.124	-0.038216	0.77113	0.85729		Hjurp	205.124	0.0323201	0.836481	0.912215		Hjurp	205.124	0.212041	0.0915084	0.179495		Hjurp	205.124	0.435997	0.00178326	0.00731566		Kcnip4	1177.76	-0.279099	0.0244243	0.311146		Lpin1	662.418	0.143915	0.0125626	0.168701		Melk	16.0903	-1.89761	0.000862669	0.0121782
Cpsf6	1915.33	0.191043	0.110298	0.209759		Cpsf6	1915.33	0.321142	0.0219352	0.0711565		Cpsf6	1915.33	0.296379	0.00938274	0.0275988		Cpsf6	1915.33	0.105498	0.408705	0.568413		Slc5a5	494.982	-0.344161	0.024458	0.311146		Srebf2	4047.15	0.138929	0.0125783	0.168768		Gemin8	142.109	-0.363464	0.000863275	0.0121782
Trim43c	4.96877	0.599387	0.131537	0.240509		Trim43c	4.96877	0.330903	0.558333	0.726562		Trim43c	4.96877	-0.225016	0.592626	0.722216		Trim43c	4.96877	0.468186	0.297292	0.453133		Amph	4235.41	-0.250675	0.0244678	0.311146		Ap1b1	3634.51	-0.140166	0.012593	0.168822		Nfil3	240.111	0.502147	0.000863824	0.0121782
Ece2	472.325	0.151637	0.198227	0.327008		Ece2	472.325	0.344721	0.0131352	0.0476723		Ece2	472.325	0.102564	0.365667	0.516804		Ece2	472.325	0.024203	0.849036	0.911692		Adam8	74.3938	0.660261	0.0244912	0.311146		H13	1295.39	0.144748	0.0126113	0.168922		1700030J22Rik	133.059	-0.378653	0.000867065	0.0122137
Tfip11	1026.89	0.0128599	0.785238	0.866914		Tfip11	1026.89	-0.10179	0.0792041	0.190909		Tfip11	1026.89	-0.0400326	0.384098	0.535709		Tfip11	1026.89	-0.0373776	0.468138	0.625203		Serinc1	18531.6	-0.210244	0.0245099	0.311146		2810006K23Rik	228.195	0.232155	0.0126883	0.16981		Tenm4	2584.37	-0.465568	0.00087086	0.01225
Ccdc47	2241.18	-0.103818	0.010534	0.0314465		Ccdc47	2241.18	-0.134765	0.0056452	0.0242809		Ccdc47	2241.18	-0.0682778	0.0806672	0.162748		Ccdc47	2241.18	-0.00432832	0.921051	0.954989		Rock1	726.988	0.24058	0.024512	0.311146		Zcchc24	2053.72	0.277677	0.0127165	0.169846		Plp1	50392	1.16744	0.000871082	0.01225
D2Wsu81e	640.455	-0.0360855	0.553192	0.688789		D2Wsu81e	640.455	-0.00316308	0.965824	0.98158		D2Wsu81e	640.455	-0.0797218	0.178126	0.302716		D2Wsu81e	640.455	-0.0565847	0.39309	0.552782		Mc4r	63.9854	-1.01293	0.0245158	0.311146		Ighmbp2	219.439	-0.184822	0.0127213	0.169846		Smad7	462.833	0.508123	0.000873676	0.0122763
Rftn1	245.424	-1.00159	1.55348e-07	2.04551e-06		Rftn1	245.424	-0.504146	0.0244494	0.077674		Rftn1	245.424	-0.343328	0.0577854	0.124596		Rftn1	245.424	0.0343073	0.864824	0.922157		Mapk8ip1	7028.78	0.2399	0.0245201	0.311146		Clk4	1061.85	0.239583	0.0127234	0.169846		Cmc4	87.0167	0.45998	0.000875833	0.0122887
Capns2	4.19502	0.587482	0.275672	0.418725		Capns2	4.19502	1.29173	0.0369965	0.107531		Capns2	4.19502	0.98424	0.0569113	0.123093		Capns2	4.19502	0.960919	0.0925301	0.188807		Zfp560	147.304	0.259914	0.0245275	0.311146		Edn3	102.804	-0.528467	0.0127635	0.170237		Spr	447.319	0.363957	0.000876919	0.0122887
Acsm2	0.0303376	-0.132186	0.985264	NA		Acsm2	0.0303376	0.221081	0.978924	NA		Acsm2	0.0303376	0.156168	0.981725	NA		Acsm2	0.0303376	0.142073	0.985129	NA		Wdr13	4609.8	0.130451	0.0245381	0.311146		AI197445	18.4853	0.900079	0.0128681	0.171374		Pla2g4e	149.691	-0.787076	0.000877491	0.0122887
Clp1	129.759	-0.204269	0.133754	0.243522		Clp1	129.759	-0.258052	0.11974	0.259147		Clp1	129.759	-0.192906	0.143792	0.256098		Clp1	129.759	-0.441152	0.00336774	0.012549		Kif2a	1615.68	-0.219142	0.0245648	0.311146		Ccdc74a	304.494	-0.327332	0.0128705	0.171374		Bpifc	3.05919	-3.07369	0.000877539	0.0122887
Ifng	0.17478	-0.143519	0.984	NA		Ifng	0.17478	0.240252	0.977097	NA		Ifng	0.17478	0.156168	0.981725	NA		Ifng	0.17478	0.142073	0.985129	NA		Brinp2	1870.91	-0.240002	0.0245723	0.311146		Slx4	551.679	0.168946	0.0129065	0.171708		Dock7	845.656	-0.285182	0.00087818	0.0122887
Art2a-ps	0.202799	-0.0475468	0.989062	NA		Art2a-ps	0.202799	0.575578	0.887398	NA		Art2a-ps	0.202799	0.908825	0.782653	NA		Art2a-ps	0.202799	0.599574	0.870859	NA		Smap1	1983.74	-0.176677	0.0245987	0.311146		Gys2	2.39749	-2.61615	0.0129227	NA		Wnt5b	41.5384	0.613841	0.000891287	0.0124619
Pgam2	97.5719	-0.205479	0.461977	0.60929		Pgam2	97.5719	-0.410874	0.220902	0.399286		Pgam2	97.5719	-0.0794585	0.766591	0.855206		Pgam2	97.5719	-0.00290992	0.992237	0.994913		Arhgef10	1395.92	0.423884	0.0246042	0.311146		Mtrf1	149.309	-0.22171	0.0129464	0.171916		Pard3	455.532	0.445356	0.000893206	0.0124784
Cops7a	2155.49	-0.0474018	0.483201	0.62812		Cops7a	2155.49	-0.14133	0.0771285	0.187414		Cops7a	2155.49	-0.0600994	0.353116	0.504108		Cops7a	2155.49	-0.154964	0.0326888	0.0824942		Zc2hc1c	53.7546	-0.484944	0.0246256	0.311153		Rbm10	1040.81	0.142225	0.012962	0.171916		Flii	1188.76	0.218941	0.000894427	0.0124844
Prdm8	728.639	0.392517	0.0582697	0.127029		Prdm8	728.639	0.37384	0.124943	0.267081		Prdm8	728.639	0.073837	0.710307	0.81593		Prdm8	728.639	0.0477654	0.829973	0.898624		Fars2	274.152	0.245986	0.0246696	0.311446		Hccs	440.486	0.163428	0.0129737	0.171916		F3	961.051	0.349054	0.000895105	0.0124844
Zfp771	266.108	-0.576969	0.00610504	0.0197999		Zfp771	266.108	-0.527707	0.0339531	0.100569		Zfp771	266.108	-0.708534	0.00045008	0.00207914		Zfp771	266.108	-0.192859	0.389724	0.549829		Ccnt1	265.444	-0.331666	0.0247112	0.311447		Gm20219	41.9219	0.700494	0.0129762	0.171916		Dbr1	229.942	-0.268084	0.00089686	0.0124986
Lmx1a	5.07457	1.25857	0.320607	0.467597		Lmx1a	5.07457	2.56052	0.0610066	0.157023		Lmx1a	5.07457	0.737112	0.572556	0.705437		Lmx1a	5.07457	1.01484	0.469656	0.626478		Lctl	14.5638	0.962631	0.0247114	0.311447		Nudt8	82.2318	-0.327529	0.0129767	0.171916		Prep	453.623	-0.274751	0.000897769	0.012501
Eml6	706.307	0.330134	0.00177919	0.00691049		Eml6	706.307	0.384129	0.00204944	0.0107552		Eml6	706.307	0.440028	1.35e-05	9.87e-05		Eml6	706.307	0.621012	3.50024e-08	7.06763e-07		Tsc22d4	1551.79	0.324258	0.0247405	0.311524		Hspd1	2676.6	0.141585	0.0129886	0.171929		Syn2	11166.4	-0.455853	0.000906983	0.012619
Slc6a1	8320.95	0.116742	0.135722	0.246312		Slc6a1	8320.95	0.117814	0.19855	0.371554		Slc6a1	8320.95	0.106974	0.151584	0.266723		Slc6a1	8320.95	0.115968	0.164441	0.293376		Hspg2	208.859	0.502301	0.0247592	0.311524		Plin4	341.165	1.22566	0.0130074	0.172034		Suv420h2	209.726	0.497345	0.000907826	0.0126203
Arhgap20	1304.63	0.592539	0.000466474	0.00219121		Arhgap20	1304.63	0.28853	0.146276	0.299819		Arhgap20	1304.63	0.421242	0.00913565	0.0270091		Arhgap20	1304.63	0.195516	0.279619	0.433372		AI839979	8.41533	-0.988734	0.0247659	NA		Tlr4	49.3661	0.400763	0.0130704	0.172723		Oacyl	24.9591	-1.17783	0.00092017	0.012774
Arsi	8.80613	0.0584772	0.881191	0.930132		Arsi	8.80613	-0.206078	0.695522	0.823681		Arsi	8.80613	-0.143866	0.719572	0.822118		Arsi	8.80613	-0.0262641	0.952508	0.971219		Ubap2l	2273.73	-0.124719	0.0247966	0.311731		Vrk3	454.654	0.181836	0.0130982	0.172822		Calm3	26485.2	-0.268594	0.000920385	0.012774
Tug1	2001.92	-0.142178	0.0323398	0.078937		Tug1	2001.92	-0.192698	0.0143271	0.0508204		Tug1	2001.92	-0.127308	0.0454074	0.102377		Tug1	2001.92	-0.27225	0.000138391	0.000834241		Prkaca	3710.32	-0.161911	0.0248178	0.311736		Ppard	503.583	0.265	0.0130999	0.172822		Chrna5	95.8581	1.04855	0.000922549	0.0127872
Rnase1	10.0082	-0.815834	0.0838884	0.16981		Rnase1	10.0082	-0.601242	0.300475	0.491027		Rnase1	10.0082	-0.913485	0.0512405	0.11285		Rnase1	10.0082	-0.669246	0.194757	0.332968		Pdgfrb	475.698	0.309215	0.0248931	0.312193		Arap2	2429.45	-0.282201	0.0131296	0.173069		Mki67	50.6335	-1.60942	0.000923566	0.0127872
Dcp1a	493.398	0.0882768	0.29071	0.435967		Dcp1a	493.398	0.244668	0.0137272	0.0493366		Dcp1a	493.398	0.310124	0.000107062	0.000596043		Dcp1a	493.398	0.281842	0.00164771	0.006842		Osbpl2	1175.91	-0.129546	0.024896	0.312193		Mme	173.86	0.530508	0.013159	0.173226		Cacnb3	4337.61	-0.330328	0.000923594	0.0127872
Itln1	0.0401074	-0.120529	0.986563	NA		Itln1	0.0401074	0.201639	0.980777	NA		Itln1	0.0401074	0.156168	0.981725	NA		Itln1	0.0401074	0.142073	0.985129	NA		Gm5124	305.464	-0.273343	0.0249276	0.312327		Abca6	69.4519	0.407972	0.0131707	0.173226		S1pr5	408.565	0.988535	0.000925334	0.0128008
Adamts3	397.895	0.506465	0.00186533	0.00721668		Adamts3	397.895	0.50345	0.00873016	0.034299		Adamts3	397.895	0.30137	0.0542595	0.118507		Adamts3	397.895	-0.297418	0.0942504	0.191316		Eda2r	16.8324	-0.847401	0.02498	0.312473		Kcnh3	2293.28	-0.264358	0.0131745	0.173226		Spg20	983.701	0.448174	0.000927285	0.0128105
E130008D07Rik	78.9738	0.0143487	0.950088	0.971719		E130008D07Rik	78.9738	-0.100441	0.716842	0.838116		E130008D07Rik	78.9738	0.0953228	0.66585	0.78181		E130008D07Rik	78.9738	-0.49416	0.05253	0.120908		Scrn1	1724.65	-0.299344	0.0249971	0.312473		Pdcd1	1.91092	-2.10273	0.0131839	NA		Npr3	308.686	-0.966359	0.000927539	0.0128105
Ahrr	27.1313	0.228152	0.237706	0.37454		Ahrr	27.1313	-0.124752	0.619114	0.770983		Ahrr	27.1313	0.284154	0.133437	0.24164		Ahrr	27.1313	0.227524	0.283476	0.437588		Cct8	3521.91	-0.18622	0.0250021	0.312473		Pln	23.4516	-1.06589	0.0131879	0.173258		Erf	760.642	-0.465374	0.000930689	0.0128435
Gnb1	11527.5	-0.0745304	0.126565	0.233626		Gnb1	11527.5	-0.140837	0.0138957	0.0497673		Gnb1	11527.5	-0.100967	0.03008	0.0730856		Gnb1	11527.5	-0.218413	2.7675e-05	0.00021012		Terf2ip	1213.12	-0.141298	0.0250343	0.312477		LOC432842	126.941	-0.274491	0.0132539	0.173634		Abcc5	3036.57	0.293787	0.000935253	0.012896
Dmkn	38.0538	-1.5225	0.0047696	0.0159931		Dmkn	38.0538	-1.03954	0.100798	0.229285		Dmkn	38.0538	-0.38613	0.447945	0.595695		Dmkn	38.0538	-0.749155	0.190257	0.327319		Slfn8	30.7646	-1.00066	0.0250442	0.312477		Alpk1	135.49	0.32824	0.0132557	0.173634		Ttll1	702.926	-0.276325	0.000936404	0.0129014
Gstt2	39.3667	0.0586762	0.7013	0.80575		Gstt2	39.3667	-0.254734	0.200296	0.3736		Gstt2	39.3667	-0.445328	0.00498736	0.0163245		Gstt2	39.3667	-0.0659577	0.699183	0.809313		Prx	18.6368	0.72749	0.0251094	0.312822		A230001M10Rik	102.987	0.742028	0.0132866	0.173634		Atoh8	40.6808	0.987476	0.000937494	0.0129059
Ccdc125	18.3015	-0.283741	0.304034	0.450555		Ccdc125	18.3015	-0.103667	0.778744	0.87706		Ccdc125	18.3015	-0.144597	0.597445	0.72637		Ccdc125	18.3015	-0.544884	0.0872765	0.180572		Slc7a1	1109.14	-0.249758	0.0251203	0.312822		Snx33	261.865	0.370428	0.0133141	0.173634		43896	5074.61	-0.338086	0.00094339	0.0129766
Ndufs6	768.017	-0.490837	8.23461e-07	8.82443e-06		Ndufs6	768.017	-0.50648	1.76129e-05	0.000212149		Ndufs6	768.017	-0.514649	6.87e-08	1.01e-06		Ndufs6	768.017	-0.385519	0.000299777	0.00159998		Immp1l	254.862	0.220928	0.0251394	0.312822		Itm2a	839.138	-0.253623	0.0133167	0.173634		Asb1	918.861	-0.250804	0.000944502	0.0129814
Zfp652os	49.7045	-0.451984	0.0325939	0.0794265		Zfp652os	49.7045	-0.451512	0.0809901	0.19411		Zfp652os	49.7045	-0.304672	0.134685	0.243393		Zfp652os	49.7045	-0.262987	0.248997	0.398578		Zfp511	240.262	0.223164	0.0251556	0.312822		Tmem74b	44.6838	-0.369132	0.0133216	0.173634		Ifi44	19.8311	-1.97897	0.000952384	0.0130791
Tmem266	126.351	0.00241684	0.982307	0.990567		Tmem266	126.351	0.186701	0.157472	0.315506		Tmem266	126.351	-0.0255649	0.811152	0.884759		Tmem266	126.351	-0.173326	0.153731	0.278763		Tmem192	294.175	-0.207207	0.0251914	0.313006		Eif4b	4309.56	-0.114969	0.0133231	0.173634		Kcnip3	2979.71	0.334145	0.000953366	0.0130795
Ino80e	498.043	-0.147544	0.100276	0.195251		Ino80e	498.043	-0.231901	0.0318732	0.0954824		Ino80e	498.043	-0.163344	0.0591589	0.126912		Ino80e	498.043	-0.164869	0.0891895	0.183666		Gm12108	4.545	1.46966	0.025311	NA		Ccsap	1117.27	-0.20062	0.0133406	0.173634		Aurkb	5.78614	-2.4136	0.000954248	0.0130795
Copb2	1889.46	-0.0250566	0.669524	0.781353		Copb2	1889.46	-0.247162	0.00041982	0.00290713		Copb2	1889.46	-0.124277	0.0276692	0.0682639		Copb2	1889.46	-0.110746	0.079631	0.167978		Wnk1	5960	0.386523	0.0253188	0.314271		Mustn1	22.0216	-0.687463	0.0133415	0.173634		Ccne1	255.822	-0.40543	0.000954977	0.0130795
BC024386	0.211341	0.428989	0.933031	NA		BC024386	0.211341	1.20914	0.839468	NA		BC024386	0.211341	0.15617	0.97438	NA		BC024386	0.211341	1.89494	0.726518	NA		Slc25a22	4447.87	-0.273717	0.0253443	0.314271		Dmwd	2318.23	-0.116628	0.0133458	0.173634		Rap2c	684.714	-0.281152	0.000955497	0.0130795
Il34	871.175	0.0546482	0.596848	0.724386		Il34	871.175	-0.143775	0.23977	0.422364		Il34	871.175	-0.155173	0.117538	0.219199		Il34	871.175	-0.528902	2.23315e-06	2.53675e-05		Gphn	1426.82	-0.157748	0.0253563	0.314271		Qdpr	5301.07	0.435081	0.0133466	0.173634		Fam69a	702.579	-0.286074	0.000956993	0.0130894
Pet2	0.0825789	-0.132147	0.985268	NA		Pet2	0.0825789	0.22108	0.978924	NA		Pet2	0.0825789	0.156168	0.981725	NA		Pet2	0.0825789	0.142073	0.985129	NA		Lrpprc	1464.98	-0.168706	0.0254038	0.314598		Tsga10	198.158	0.240121	0.0133489	0.173634		Sec62	3765.61	0.172401	0.00095905	0.013107
Psat1	2893.45	-0.463482	6.20367e-07	6.89301e-06		Psat1	2893.45	-0.176407	0.105269	0.235997		Psat1	2893.45	-0.155431	0.0792926	0.160447		Psat1	2893.45	0.23994	0.0152456	0.0440766		Cdkl1	210.989	-0.425076	0.0254848	0.315339		Mir709	1.95463	-1.39983	0.0133511	NA		Map1lc3b	3585.41	0.204931	0.000965611	0.0131834
Jph2	16.81	0.121078	0.698588	0.803976		Jph2	16.81	-0.0964485	0.807497	0.896502		Jph2	16.81	-0.752378	0.0229042	0.0585265		Jph2	16.81	-1.15337	0.00346864	0.0128619		Ddhd2	1364.83	-0.118115	0.0255745	0.315961		C730002L08Rik	90.9011	-0.706831	0.0133872	0.17399		Hps4	360.038	0.401977	0.000966193	0.0131834
Rdh5	64.2528	0.0775114	0.856683	0.914482		Rdh5	64.2528	0.246927	0.625074	0.774776		Rdh5	64.2528	-0.210333	0.610747	0.737958		Rdh5	64.2528	0.430563	0.346429	0.505382		Uxt	82.6062	0.309037	0.0255945	0.315961		Angpt2	29.2265	0.806676	0.013422	0.174171		Osbpl9	931.436	0.217935	0.000972967	0.0132652
Psme3	2189.18	0.0105468	0.846684	0.907657		Psme3	2189.18	-0.102131	0.115348	0.252216		Psme3	2189.18	-0.0526151	0.315374	0.464517		Psme3	2189.18	-0.0839526	0.15278	0.277384		Aga	107.758	0.339681	0.0256533	0.315961		Snhg15	36.746	-0.434792	0.0134233	0.174171		Ddx3y	328.322	-9.16255	0.000977285	0.0133134
Hdhd3	77.2332	-0.530395	0.000512133	0.00238303		Hdhd3	77.2332	-0.368229	0.0481882	0.131775		Hdhd3	77.2332	-0.591359	7.84e-05	0.000454499		Hdhd3	77.2332	-0.571188	0.000700436	0.0033033		Gabarapl1	11317.5	-0.169644	0.0256932	0.315961		Dlx4os	9.47587	1.47619	0.0135121	0.175179		Lpar1	1003.31	0.947874	0.000979472	0.0133324
Cthrc1	114.999	-0.104108	0.590054	0.718494		Cthrc1	114.999	-0.0204467	0.929035	0.963016		Cthrc1	114.999	-0.0482217	0.794995	0.874434		Cthrc1	114.999	-0.117895	0.571434	0.712999		Mdh1	14831.4	-0.228799	0.0256941	0.315961		Cpne4	1388.4	-0.371261	0.0135742	0.175839		Rad21	2774.35	0.239757	0.000987685	0.0134335
1700031M16Rik	0.125326	-0.103439	0.988468	NA		1700031M16Rik	0.125326	-0.147492	0.985938	NA		1700031M16Rik	0.125326	0.156168	0.981725	NA		1700031M16Rik	0.125326	-0.338809	0.964547	NA		Tbc1d16	1072.18	0.361858	0.0257169	0.315961		Impa2	56.4662	0.356524	0.0135972	0.175993		Clic5	272.69	0.61893	0.000988755	0.0134352
Ebpl	194.97	-0.542113	1.63885e-06	1.61516e-05		Ebpl	194.97	-0.476986	0.000515579	0.00341903		Ebpl	194.97	-0.596851	5.83e-08	8.74e-07		Ebpl	194.97	-0.538613	1.27327e-05	0.000109315		Atp6ap2	4705.16	-0.201606	0.0257457	0.315961		Fam228a	47.3672	0.483741	0.0136112	0.175996		Ube2d1	881.465	0.249511	0.000989396	0.0134352
Cd79a	2.54783	-0.321349	0.589166	0.71756		Cd79a	2.54783	0.591186	0.394011	0.586529		Cd79a	2.54783	-0.448768	0.454568	0.601694		Cd79a	2.54783	-0.322856	0.627929	0.757406		Zc3h6	334.729	-0.37631	0.0257478	0.315961		Fbxo8	409.974	0.168555	0.0136285	0.175996		Uri1	928.897	-0.220309	0.000993301	0.0134677
Elac1	745.853	0.158943	0.00406074	0.0139372		Elac1	745.853	-0.0357615	0.59895	0.755615		Elac1	745.853	0.0324445	0.548769	0.685783		Elac1	745.853	0.0329079	0.586984	0.72528		Tspan15	438.95	0.452745	0.0257631	0.315961		Khsrp	1696.39	0.132053	0.0136309	0.175996		Dnah7c	46.7517	-0.915033	0.000993378	0.0134677
Gm8989	0.100001	-1.48546	0.835441	NA		Gm8989	0.100001	-0.887067	0.91554	NA		Gm8989	0.100001	-0.624426	0.926965	NA		Gm8989	0.100001	-1.11941	0.883168	NA		Tspan2	3408.22	0.519642	0.0257762	0.315961		Irf3	380.34	0.257558	0.013651	0.17611		Ugt8a	1419.7	1.0068	0.000997058	0.0135068
Sbds	1454.41	-0.603141	2.21346e-19	5.46879e-17		Sbds	1454.41	-0.484959	9.784e-10	5.72578e-08		Sbds	1454.41	-0.490762	1.9e-14	1.62e-12		Sbds	1454.41	-0.345411	1.40559e-06	1.71802e-05		P2ry13	237.858	0.357496	0.0257776	0.315961		Strada	491.68	-0.185081	0.0137022	0.176626		Bag5	908.299	-0.225651	0.00100166	0.0135584
Grm3	1262	-0.0202578	0.889463	0.935034		Grm3	1262	0.184049	0.280921	0.468633		Grm3	1262	0.186696	0.178977	0.3037		Grm3	1262	0.212916	0.170412	0.301494		Ttyh2	1170.27	0.612768	0.0257888	0.315961		Pbx3	233.754	0.518924	0.0137305	0.176847		Lrrc73	586.491	-0.411782	0.00100295	0.0135649
Vmn1r51	0.0929401	-0.167051	0.981377	NA		Vmn1r51	0.0929401	0.279403	0.973366	NA		Vmn1r51	0.0929401	0.637055	0.925553	NA		Vmn1r51	0.0929401	0.142072	0.985129	NA		Gdi2	4582.08	-0.131907	0.0258309	0.315998		Cdk14	4394.3	-0.231023	0.0137832	0.17718		Aven	156.961	0.368379	0.00101158	0.0136709
Trove2	1190.25	0.230476	0.0895387	0.178585		Trove2	1190.25	0.234011	0.14179	0.293248		Trove2	1190.25	0.406297	0.00169815	0.00651127		Trove2	1190.25	0.139626	0.335585	0.494178		Crybg3	219.564	0.498084	0.0258827	0.315998		Tmem128	431.481	0.223493	0.013784	0.17718		Slc25a48	1.77717	3.13286	0.00101179	NA
Tfap2e	0.678726	0.259793	0.827231	NA		Tfap2e	0.678726	1.75642	0.21244	NA		Tfap2e	0.678726	1.60205	0.150599	NA		Tfap2e	0.678726	1.10899	0.376621	NA		Gm684	23.1229	0.627988	0.0259341	0.315998		AA388235	111.213	0.288995	0.0137902	0.17718		Krtcap3	23.509	0.817934	0.00102149	0.0137936
Daxx	446.111	-0.0618746	0.301323	0.447731		Daxx	446.111	-0.115121	0.121161	0.261082		Daxx	446.111	-0.0558378	0.340109	0.491311		Daxx	446.111	-0.019029	0.771034	0.861283		Nub1	1988.09	-0.135559	0.0259342	0.315998		Sema4f	941.835	-0.181958	0.0138036	0.177207		Cyp11a1	57.9881	0.825908	0.00102229	0.0137936
Ctnnb1	8960.29	-0.24451	6.83367e-09	1.35071e-07		Ctnnb1	8960.29	-0.299756	1.60246e-09	8.79748e-08		Ctnnb1	8960.29	-0.24963	5.91e-10	1.63e-08		Ctnnb1	8960.29	-0.290584	1.20438e-10	4.9941e-09		Ndufs1	3028.52	-0.139778	0.0259469	0.315998		Mcmbp	511.406	0.150712	0.0138367	0.17735		Mboat7	2151.77	-0.16524	0.00102538	0.0138244
Tspyl2	2206.86	0.251076	6.97392e-05	0.000421683		Tspyl2	2206.86	0.174061	0.0195287	0.0650871		Tspyl2	2206.86	0.110821	0.067254	0.140836		Tspyl2	2206.86	0.183566	0.00666263	0.0223012		Acadvl	901.723	0.178934	0.0259798	0.315998		Bcl7a	1802.71	-0.133318	0.0138436	0.17735		D430041D05Rik	3501.94	-0.468601	0.00102852	0.0138556
Gm20110	0.558303	0.5087	0.752173	NA		Gm20110	0.558303	-0.135619	0.945825	NA		Gm20110	0.558303	0.221681	0.889442	NA		Gm20110	0.558303	-1.25879	0.487744	NA		Plcl1	846.957	0.388289	0.0259831	0.315998		Myo1e	410.298	0.28772	0.0138561	0.17735		Pxylp1	255.444	0.29382	0.00103148	0.0138769
Tnk1	33.4564	0.117708	0.734963	0.8299		Tnk1	33.4564	0.381478	0.395363	0.587539		Tnk1	33.4564	0.0368639	0.915019	0.950113		Tnk1	33.4564	-0.0933742	0.809956	0.886581		Zfp960	26.7421	-0.567218	0.0260323	0.315998		Srl	184.334	0.338154	0.0138597	0.17735		Epn2	2944.6	0.238392	0.00103173	0.0138769
Prpf4b	1709.46	0.702536	1.34045e-22	6.44468e-20		Prpf4b	1709.46	0.802761	1.68745e-21	1.54366e-18		Prpf4b	1709.46	0.854233	1.5e-35	3.26e-32		Prpf4b	1709.46	0.814907	2.15678e-26	2.39794e-23		Runx1t1	522.823	-0.299004	0.02604	0.315998		Igf2bp2	14.1791	0.925093	0.0139528	0.178397		Ackr1	704.727	-0.44723	0.00103369	0.0138922
Rxfp3	61.8651	0.248424	0.465345	0.612038		Rxfp3	61.8651	0.261851	0.520084	0.696746		Rxfp3	61.8651	-0.374148	0.269152	0.413932		Rxfp3	61.8651	-1.31943	0.00135069	0.00577861		Crbn	1753.85	-0.19823	0.0260443	0.315998		Lemd1	12.1299	-1.02813	0.0139802	0.17855		Hjurp	205.124	0.474213	0.0010362	0.0139121
Gm19276	0.107819	-0.0105905	0.998819	NA		Gm19276	0.107819	-0.30256	0.971159	NA		Gm19276	0.107819	-0.324719	0.962012	NA		Gm19276	0.107819	-0.338808	0.964547	NA		Otx2	37.3408	2.05092	0.026096	0.315998		Ipmk	869.537	0.167113	0.0139875	0.17855		2810029C07Rik	207.814	-0.279423	0.00103681	0.0139121
Tagap	30.2372	0.600243	0.0599966	0.129966		Tagap	30.2372	0.824235	0.0307422	0.092952		Tagap	30.2372	0.628676	0.042709	0.0976357		Tagap	30.2372	1.39575	3.15751e-05	0.000234428		Mmp14	323.452	0.457459	0.0261066	0.315998		Wdr31	100.275	-0.263731	0.0140035	0.178601		Slc12a5	10312.4	-0.385301	0.0010409	0.013956
[truncated: 19,794 more rows]

## Sheet: Deseq-HP
12wk vs Ctr	baseMean	log2FoldChange	pvalue	padj		12+4wk vs Ctr	baseMean	log2FoldChange	pvalue	padj		12+8wk vs Ctr	baseMean	log2FoldChange	pvalue	padj		12+12wk vs Ctr	baseMean	log2FoldChange	pvalue	padj		12+4wk vs 12wk	baseMean	log2FoldChange	pvalue	padj		12+8wk vs 12wk	baseMean	log2FoldChange	pvalue	padj		12+12wk vs 12w	baseMean	log2FoldChange	pvalue	padj
[truncated: 21,061 more rows]

[truncated: 1 more sheets: Deseq-CTX]
