# Supplementary material for: Brain region dependent molecular signatures and myelin repair following chronic demyelination
Source: Front Cell Neurosci. 2023 Apr 26;17:1169786. doi: 10.3389/fncel.2023.1169786 (PMC10171432; doi:10.3389/fncel.2023.1169786)
Supplement: Supplementary file 3 [file Table_3.XLSX]

## Sheet: CPZ 5+1wk vs CPZ 3wk
NAME	GS<br> follow link to MSigDB	GS DETAILS	SIZE	ES	NES	NOM p-val	FDR q-val	FWER p-val	RANK AT MAX	LEADING EDGE
REACTOME_TRANSLATION	REACTOME_TRANSLATION	Details ...	265	0.276839	5.21683	0	0	0	8863	tags=71%, list=44%, signal=126%
WP_CYTOPLASMIC_RIBOSOMAL_PROTEINS	WP_CYTOPLASMIC_RIBOSOMAL_PROTEINS	Details ...	85	0.461416	5.08974	0	0	0	8755	tags=89%, list=43%, signal=157%
REACTOME_EUKARYOTIC_TRANSLATION_ELONGATION	REACTOME_EUKARYOTIC_TRANSLATION_ELONGATION	Details ...	90	0.456279	5.08792	0	0	0	8755	tags=89%, list=43%, signal=157%
REACTOME_SELENOAMINO_ACID_METABOLISM	REACTOME_SELENOAMINO_ACID_METABOLISM	Details ...	105	0.40556	4.85196	0	0	0	8755	tags=84%, list=43%, signal=147%
KEGG_RIBOSOME	KEGG_RIBOSOME	Details ...	83	0.44671	4.76075	0	0	0	8755	tags=88%, list=43%, signal=155%
REACTOME_SRP_DEPENDENT_COTRANSLATIONAL_PROTEIN_TARGETING_TO_MEMBRANE	REACTOME_SRP_DEPENDENT_COTRANSLATIONAL_PROTEIN_TARGETING_TO_MEMBRANE	Details ...	107	0.375815	4.67474	0	0	0	8848	tags=81%, list=44%, signal=144%
WP_ELECTRON_TRANSPORT_CHAIN_OXPHOS_SYSTEM_IN_MITOCHONDRIA	WP_ELECTRON_TRANSPORT_CHAIN_OXPHOS_SYSTEM_IN_MITOCHONDRIA	Details ...	70	0.438104	4.34293	0	0	0	8759	tags=87%, list=43%, signal=154%
REACTOME_RESPONSE_OF_EIF2AK4_GCN2_TO_AMINO_ACID_DEFICIENCY	REACTOME_RESPONSE_OF_EIF2AK4_GCN2_TO_AMINO_ACID_DEFICIENCY	Details ...	96	0.369194	4.2507	0	0	0	8755	tags=80%, list=43%, signal=141%
REACTOME_EUKARYOTIC_TRANSLATION_INITIATION	REACTOME_EUKARYOTIC_TRANSLATION_INITIATION	Details ...	114	0.339201	4.1568	0	0	0	8755	tags=77%, list=43%, signal=136%
REACTOME_NONSENSE_MEDIATED_DECAY_NMD_	REACTOME_NONSENSE_MEDIATED_DECAY_NMD_	Details ...	112	0.326093	4.10302	0	0	0	8755	tags=76%, list=43%, signal=133%
REACTOME_METABOLISM_OF_AMINO_ACIDS_AND_DERIVATIVES	REACTOME_METABOLISM_OF_AMINO_ACIDS_AND_DERIVATIVES	Details ...	344	0.187758	4.03061	0	0	0	9516	tags=66%, list=47%, signal=122%
REACTOME_COLLAGEN_BIOSYNTHESIS_AND_MODIFYING_ENZYMES	REACTOME_COLLAGEN_BIOSYNTHESIS_AND_MODIFYING_ENZYMES	Details ...	61	0.430569	4.02688	0	0	0	6873	tags=77%, list=34%, signal=117%
REACTOME_REGULATION_OF_EXPRESSION_OF_SLITS_AND_ROBOS	REACTOME_REGULATION_OF_EXPRESSION_OF_SLITS_AND_ROBOS	Details ...	165	0.264487	3.92866	0	0	0	8755	tags=70%, list=43%, signal=122%
NABA_COLLAGENS	NABA_COLLAGENS	Details ...	43	0.490805	3.86564	0	0	0	3719	tags=67%, list=18%, signal=83%
REACTOME_RESPIRATORY_ELECTRON_TRANSPORT_ATP_SYNTHESIS_BY_CHEMIOSMOTIC_COUPLING_AND_HEAT_PRODUCTION_BY_UNCOUPLING_PROTEINS_	REACTOME_RESPIRATORY_ELECTRON_TRANSPORT_ATP_SYNTHESIS_BY_CHEMIOSMOTIC_COUPLING_AND_HEAT_PRODUCTION_BY_UNCOUPLING_PROTEINS_	Details ...	93	0.330118	3.85239	0	0	0	8759	tags=76%, list=43%, signal=134%
REACTOME_COLLAGEN_CHAIN_TRIMERIZATION	REACTOME_COLLAGEN_CHAIN_TRIMERIZATION	Details ...	43	0.490805	3.79397	0	0	0	3719	tags=67%, list=18%, signal=83%
REACTOME_RRNA_PROCESSING	REACTOME_RRNA_PROCESSING	Details ...	188	0.236715	3.79114	0	0	0	5776	tags=52%, list=29%, signal=72%
REACTOME_NERVOUS_SYSTEM_DEVELOPMENT	REACTOME_NERVOUS_SYSTEM_DEVELOPMENT	Details ...	550	0.141709	3.76672	0	0	0	5793	tags=43%, list=29%, signal=58%
KEGG_PARKINSONS_DISEASE	KEGG_PARKINSONS_DISEASE	Details ...	94	0.316848	3.60881	0	0	0	6933	tags=66%, list=34%, signal=100%
KEGG_OXIDATIVE_PHOSPHORYLATION	KEGG_OXIDATIVE_PHOSPHORYLATION	Details ...	95	0.321536	3.60099	0	0	0	8820	tags=76%, list=44%, signal=134%
REACTOME_RESPIRATORY_ELECTRON_TRANSPORT	REACTOME_RESPIRATORY_ELECTRON_TRANSPORT		87	0.336722	3.57931	0	0	0	8759	tags=77%, list=43%, signal=136%
REACTOME_COLLAGEN_FORMATION	REACTOME_COLLAGEN_FORMATION		82	0.335556	3.57456	0	0	0	9481	tags=80%, list=47%, signal=151%
REACTOME_INFLUENZA_INFECTION	REACTOME_INFLUENZA_INFECTION		147	0.254484	3.57416	0	0	0	8888	tags=69%, list=44%, signal=123%
REACTOME_MITOCHONDRIAL_TRANSLATION	REACTOME_MITOCHONDRIAL_TRANSLATION		92	0.313109	3.52252	0	0	0	8610	tags=74%, list=43%, signal=128%
REACTOME_SIGNALING_BY_ROBO_RECEPTORS	REACTOME_SIGNALING_BY_ROBO_RECEPTORS		209	0.201717	3.38819	0	0	0	5038	tags=45%, list=25%, signal=59%
REACTOME_ASSEMBLY_OF_COLLAGEN_FIBRILS_AND_OTHER_MULTIMERIC_STRUCTURES	REACTOME_ASSEMBLY_OF_COLLAGEN_FIBRILS_AND_OTHER_MULTIMERIC_STRUCTURES		59	0.360878	3.24559	0	2.93409e-05	0.001	9481	tags=83%, list=47%, signal=156%
REACTOME_COMPLEX_I_BIOGENESIS	REACTOME_COMPLEX_I_BIOGENESIS		47	0.395963	3.23814	0	2.82542e-05	0.001	8757	tags=83%, list=43%, signal=146%
WP_OXIDATIVE_PHOSPHORYLATION	WP_OXIDATIVE_PHOSPHORYLATION		35	0.456326	3.18905	0	2.72451e-05	0.001	8665	tags=89%, list=43%, signal=155%
REACTOME_METABOLISM_OF_RNA	REACTOME_METABOLISM_OF_RNA		626	0.108232	3.12255	0	2.63056e-05	0.001	5835	tags=39%, list=29%, signal=54%
WP_MITOCHONDRIAL_COMPLEX_I_ASSEMBLY_MODEL_OXPHOS_SYSTEM	WP_MITOCHONDRIAL_COMPLEX_I_ASSEMBLY_MODEL_OXPHOS_SYSTEM		45	0.391244	3.09621	0	2.54288e-05	0.001	6908	tags=73%, list=34%, signal=111%
KEGG_ALZHEIMERS_DISEASE	KEGG_ALZHEIMERS_DISEASE		139	0.224395	3.08344	0	2.46085e-05	0.001	9133	tags=68%, list=45%, signal=123%
KEGG_HUNTINGTONS_DISEASE	KEGG_HUNTINGTONS_DISEASE		143	0.217163	3.0664	0	2.38395e-05	0.001	4953	tags=46%, list=25%, signal=61%
REACTOME_EXTRACELLULAR_MATRIX_ORGANIZATION	REACTOME_EXTRACELLULAR_MATRIX_ORGANIZATION		282	0.154167	3.04655	0	2.31171e-05	0.001	5652	tags=43%, list=28%, signal=59%
WP_NONALCOHOLIC_FATTY_LIVER_DISEASE	WP_NONALCOHOLIC_FATTY_LIVER_DISEASE		142	0.221645	3.03127	0	2.24372e-05	0.001	8759	tags=65%, list=43%, signal=115%
REACTOME_THE_CITRIC_ACID_TCA_CYCLE_AND_RESPIRATORY_ELECTRON_TRANSPORT	REACTOME_THE_CITRIC_ACID_TCA_CYCLE_AND_RESPIRATORY_ELECTRON_TRANSPORT		142	0.213393	3.00385	0	2.17961e-05	0.001	7931	tags=61%, list=39%, signal=99%
PID_SYNDECAN_1_PATHWAY	PID_SYNDECAN_1_PATHWAY		45	0.377197	2.96998	0	2.11907e-05	0.001	4952	tags=62%, list=25%, signal=82%
REACTOME_DEVELOPMENTAL_BIOLOGY	REACTOME_DEVELOPMENTAL_BIOLOGY		902	0.0851273	2.89171	0	5.96905e-05	0.003	4659	tags=31%, list=23%, signal=39%
WP_NEURAL_CREST_DIFFERENTIATION	WP_NEURAL_CREST_DIFFERENTIATION		99	0.239997	2.79863	0	0.000227218	0.011	9025	tags=69%, list=45%, signal=124%
REACTOME_COLLAGEN_DEGRADATION	REACTOME_COLLAGEN_DEGRADATION		61	0.303394	2.76532	0	0.000257504	0.013	5134	tags=56%, list=25%, signal=75%
REACTOME_MITOCHONDRIAL_PROTEIN_IMPORT	REACTOME_MITOCHONDRIAL_PROTEIN_IMPORT		58	0.289113	2.66399	0	0.00080623	0.043	9474	tags=76%, list=47%, signal=143%
REACTOME_NCAM1_INTERACTIONS	REACTOME_NCAM1_INTERACTIONS		42	0.343573	2.66322	0	0.000786566	0.043	2685	tags=48%, list=13%, signal=55%
REACTOME_CELLULAR_RESPONSES_TO_EXTERNAL_STIMULI	REACTOME_CELLULAR_RESPONSES_TO_EXTERNAL_STIMULI		495	0.104986	2.66089	0	0.000767838	0.043	6401	tags=42%, list=32%, signal=60%
KEGG_CARDIAC_MUSCLE_CONTRACTION	KEGG_CARDIAC_MUSCLE_CONTRACTION		71	0.268474	2.65556	0	0.000766926	0.044	9080	tags=72%, list=45%, signal=130%
REACTOME_DEGRADATION_OF_THE_EXTRACELLULAR_MATRIX	REACTOME_DEGRADATION_OF_THE_EXTRACELLULAR_MATRIX		131	0.196759	2.6125	0	0.00113879	0.068	5134	tags=45%, list=25%, signal=60%
REACTOME_GLUCONEOGENESIS	REACTOME_GLUCONEOGENESIS		32	0.376858	2.52456	0	0.00213694	0.126	7528	tags=75%, list=37%, signal=120%
WP_22Q112_DELETION_SYNDROME	WP_22Q112_DELETION_SYNDROME		76	0.242877	2.48362	0	0.00283673	0.168	8378	tags=66%, list=42%, signal=112%
REACTOME_ACTIVATION_OF_THE_MRNA_UPON_BINDING_OF_THE_CAP_BINDING_COMPLEX_AND_EIFS_AND_SUBSEQUENT_BINDING_TO_43S	REACTOME_ACTIVATION_OF_THE_MRNA_UPON_BINDING_OF_THE_CAP_BINDING_COMPLEX_AND_EIFS_AND_SUBSEQUENT_BINDING_TO_43S		56	0.278187	2.44132	0	0.00399631	0.236	4483	tags=50%, list=22%, signal=64%
NABA_CORE_MATRISOME	NABA_CORE_MATRISOME		251	0.132175	2.41701	0	0.00476148	0.282	6198	tags=44%, list=31%, signal=63%
REACTOME_INTEGRIN_CELL_SURFACE_INTERACTIONS	REACTOME_INTEGRIN_CELL_SURFACE_INTERACTIONS		84	0.225065	2.41271	0	0.00476571	0.288	4837	tags=46%, list=24%, signal=61%
WP_IL18_SIGNALING_PATHWAY	WP_IL18_SIGNALING_PATHWAY		247	0.131756	2.40965	0	0.00475882	0.292	9448	tags=60%, list=47%, signal=111%
REACTOME_KERATINIZATION	REACTOME_KERATINIZATION		97	0.203278	2.35693	0	0.00681133	0.394	10669	tags=73%, list=53%, signal=155%
NABA_BASEMENT_MEMBRANES	NABA_BASEMENT_MEMBRANES		39	0.320325	2.34192	0	0.00744845	0.424	6472	tags=64%, list=32%, signal=94%
REACTOME_ECM_PROTEOGLYCANS	REACTOME_ECM_PROTEOGLYCANS		76	0.235745	2.33445	0	0.00770166	0.444	7991	tags=63%, list=40%, signal=104%
REACTOME_FORMATION_OF_THE_CORNIFIED_ENVELOPE	REACTOME_FORMATION_OF_THE_CORNIFIED_ENVELOPE		88	0.209893	2.3107	0	0.00914924	0.509	10669	tags=74%, list=53%, signal=156%
PID_INTEGRIN1_PATHWAY	PID_INTEGRIN1_PATHWAY		66	0.240072	2.30023	0.00191571	0.0096064	0.529	6472	tags=56%, list=32%, signal=82%
KEGG_ECM_RECEPTOR_INTERACTION	KEGG_ECM_RECEPTOR_INTERACTION		82	0.218704	2.28387	0	0.0104649	0.572	7649	tags=60%, list=38%, signal=96%
KEGG_PRIMARY_IMMUNODEFICIENCY	KEGG_PRIMARY_IMMUNODEFICIENCY		34	0.33156	2.25737	0.00394477	0.0123071	0.632	8736	tags=76%, list=43%, signal=135%
REACTOME_NON_INTEGRIN_MEMBRANE_ECM_INTERACTIONS	REACTOME_NON_INTEGRIN_MEMBRANE_ECM_INTERACTIONS		59	0.248098	2.24938	0.00204499	0.0127125	0.651	7649	tags=63%, list=38%, signal=101%
NABA_MATRISOME	NABA_MATRISOME		854	0.0665306	2.20788	0	0.0165256	0.752	10628	tags=59%, list=53%, signal=120%
WP_MITOCHONDRIAL_CIV_ASSEMBLY	WP_MITOCHONDRIAL_CIV_ASSEMBLY		30	0.333383	2.18841	0	0.0181347	0.788	9409	tags=80%, list=47%, signal=150%
WP_GLYCOLYSIS_AND_GLUCONEOGENESIS	WP_GLYCOLYSIS_AND_GLUCONEOGENESIS		43	0.278591	2.1819	0.00395257	0.018519	0.805	5174	tags=53%, list=26%, signal=72%
REACTOME_MET_ACTIVATES_PTK2_SIGNALING	REACTOME_MET_ACTIVATES_PTK2_SIGNALING		30	0.332439	2.13914	0.00387597	0.0242923	0.88	6742	tags=67%, list=33%, signal=100%
REACTOME_IRE1ALPHA_ACTIVATES_CHAPERONES	REACTOME_IRE1ALPHA_ACTIVATES_CHAPERONES		47	0.261326	2.0628	0.0040404	0.0388521	0.965	8034	tags=66%, list=40%, signal=109%
REACTOME_CELL_CYCLE	REACTOME_CELL_CYCLE	Details ...	588	-0.16826	-4.75654	0	0	0	5618	tags=44%, list=28%, signal=60%
REACTOME_CELL_CYCLE_MITOTIC	REACTOME_CELL_CYCLE_MITOTIC	Details ...	466	-0.184701	-4.63446	0	0	0	9119	tags=63%, list=45%, signal=113%
REACTOME_CELL_CYCLE_CHECKPOINTS	REACTOME_CELL_CYCLE_CHECKPOINTS	Details ...	242	-0.227459	-4.10989	0	0	0	7461	tags=60%, list=37%, signal=93%
REACTOME_MITOTIC_PROMETAPHASE	REACTOME_MITOTIC_PROMETAPHASE	Details ...	182	-0.254339	-4.05766	0	0	0	6103	tags=55%, list=30%, signal=79%
REACTOME_RESOLUTION_OF_SISTER_CHROMATID_COHESION	REACTOME_RESOLUTION_OF_SISTER_CHROMATID_COHESION	Details ...	112	-0.324146	-4.0529	0	0	0	6098	tags=63%, list=30%, signal=89%
KEGG_CELL_CYCLE	KEGG_CELL_CYCLE	Details ...	121	-0.307436	-3.96038	0	0	0	5832	tags=60%, list=29%, signal=83%
WP_CELL_CYCLE	WP_CELL_CYCLE	Details ...	117	-0.310643	-3.85326	0	0	0	5832	tags=60%, list=29%, signal=84%
WP_RETINOBLASTOMA_GENE_IN_CANCER	WP_RETINOBLASTOMA_GENE_IN_CANCER	Details ...	83	-0.357658	-3.73531	0	0	0	9330	tags=82%, list=46%, signal=152%
REACTOME_MITOTIC_SPINDLE_CHECKPOINT	REACTOME_MITOTIC_SPINDLE_CHECKPOINT	Details ...	104	-0.314352	-3.73402	0	0	0	6098	tags=62%, list=30%, signal=88%
WP_INTEGRATED_BREAST_CANCER_PATHWAY	WP_INTEGRATED_BREAST_CANCER_PATHWAY	Details ...	142	-0.260163	-3.61263	0	0	0	4302	tags=47%, list=21%, signal=60%
WP_TGFBETA_SIGNALING_PATHWAY	WP_TGFBETA_SIGNALING_PATHWAY	Details ...	129	-0.259763	-3.4845	0	0	0	4796	tags=50%, list=24%, signal=65%
REACTOME_M_PHASE	REACTOME_M_PHASE	Details ...	327	-0.165147	-3.4249	0	0	0	6585	tags=49%, list=33%, signal=72%
PID_AURORA_B_PATHWAY	PID_AURORA_B_PATHWAY	Details ...	37	-0.470326	-3.38559	0	0	0	6333	tags=78%, list=31%, signal=114%
REACTOME_RHO_GTPASE_EFFECTORS	REACTOME_RHO_GTPASE_EFFECTORS	Details ...	245	-0.180304	-3.31354	0	0	0	5951	tags=47%, list=30%, signal=66%
KEGG_OOCYTE_MEIOSIS	KEGG_OOCYTE_MEIOSIS	Details ...	104	-0.272861	-3.31142	0	0	0	5961	tags=57%, list=30%, signal=80%
PID_PLK1_PATHWAY	PID_PLK1_PATHWAY	Details ...	41	-0.430292	-3.308	0	0	0	6582	tags=76%, list=33%, signal=112%
PID_E2F_PATHWAY	PID_E2F_PATHWAY	Details ...	68	-0.329743	-3.23685	0	0	0	5527	tags=60%, list=27%, signal=83%
REACTOME_SUMOYLATION	REACTOME_SUMOYLATION	Details ...	162	-0.215782	-3.16956	0	7.02479e-05	0.001	6632	tags=54%, list=33%, signal=80%
REACTOME_POST_TRANSLATIONAL_PROTEIN_MODIFICATION	REACTOME_POST_TRANSLATIONAL_PROTEIN_MODIFICATION	Details ...	1252	-0.0794265	-3.14721	0	6.65507e-05	0.001	8235	tags=48%, list=41%, signal=77%
REACTOME_RHO_GTPASES_ACTIVATE_FORMINS	REACTOME_RHO_GTPASES_ACTIVATE_FORMINS	Details ...	123	-0.243764	-3.14525	0	6.32231e-05	0.001	6585	tags=57%, list=33%, signal=84%
BIOCARTA_MCM_PATHWAY	BIOCARTA_MCM_PATHWAY		17	-0.611685	-3.09432	0	0.000119266	0.002	7834	tags=100%, list=39%, signal=163%
WP_G1_TO_S_CELL_CYCLE_CONTROL	WP_G1_TO_S_CELL_CYCLE_CONTROL		63	-0.331595	-3.06227	0	0.000113845	0.002	9330	tags=79%, list=46%, signal=147%
WP_MBDNF_AND_PROBDNF_REGULATION_OF_GABA_NEUROTRANSMISSION	WP_MBDNF_AND_PROBDNF_REGULATION_OF_GABA_NEUROTRANSMISSION		38	-0.418923	-3.05786	0	0.000108895	0.002	4831	tags=66%, list=24%, signal=86%
WP_MELANOMA	WP_MELANOMA		64	-0.318761	-3.03584	0	0.000159433	0.003	4302	tags=53%, list=21%, signal=67%
REACTOME_E2F_MEDIATED_REGULATION_OF_DNA_REPLICATION	REACTOME_E2F_MEDIATED_REGULATION_OF_DNA_REPLICATION		21	-0.545191	-2.97655	0	0.0003083	0.006	7256	tags=90%, list=36%, signal=141%
REACTOME_ADAPTIVE_IMMUNE_SYSTEM	REACTOME_ADAPTIVE_IMMUNE_SYSTEM		649	-0.102165	-2.97471	0	0.000296442	0.006	5614	tags=38%, list=28%, signal=51%
WP_DNA_DAMAGE_RESPONSE	WP_DNA_DAMAGE_RESPONSE		63	-0.319637	-2.96315	0	0.000285463	0.006	5733	tags=60%, list=28%, signal=84%
PID_MET_PATHWAY	PID_MET_PATHWAY		78	-0.280897	-2.91699	0	0.000367184	0.008	4695	tags=51%, list=23%, signal=67%
REACTOME_MITOTIC_G1_PHASE_AND_G1_S_TRANSITION	REACTOME_MITOTIC_G1_PHASE_AND_G1_S_TRANSITION		145	-0.204022	-2.90284	0	0.000398672	0.009	9119	tags=66%, list=45%, signal=119%
REACTOME_TRANSMISSION_ACROSS_CHEMICAL_SYNAPSES	REACTOME_TRANSMISSION_ACROSS_CHEMICAL_SYNAPSES		255	-0.153695	-2.8838	0	0.000385383	0.009	3501	tags=33%, list=17%, signal=39%
WP_HIPPOMERLIN_SIGNALING_DYSREGULATION	WP_HIPPOMERLIN_SIGNALING_DYSREGULATION		113	-0.233122	-2.88279	0	0.000372951	0.009	3710	tags=42%, list=18%, signal=51%
REACTOME_NEURONAL_SYSTEM	REACTOME_NEURONAL_SYSTEM		389	-0.126384	-2.87284	0	0.000402782	0.01	5065	tags=38%, list=25%, signal=49%
WP_INTEGRATED_CANCER_PATHWAY	WP_INTEGRATED_CANCER_PATHWAY		41	-0.374964	-2.86975	0	0.000390577	0.01	8677	tags=80%, list=43%, signal=141%
REACTOME_NEUROTRANSMITTER_RECEPTORS_AND_POSTSYNAPTIC_SIGNAL_TRANSMISSION	REACTOME_NEUROTRANSMITTER_RECEPTORS_AND_POSTSYNAPTIC_SIGNAL_TRANSMISSION		193	-0.175087	-2.85567	0	0.000454459	0.012	3501	tags=35%, list=17%, signal=42%
REACTOME_SIGNALING_BY_RHO_GTPASES	REACTOME_SIGNALING_BY_RHO_GTPASES		371	-0.128056	-2.83783	0	0.000478997	0.013	6211	tags=43%, list=31%, signal=62%
WP_ERBB_SIGNALING_PATHWAY	WP_ERBB_SIGNALING_PATHWAY		87	-0.262427	-2.82877	0	0.000538033	0.015	2610	tags=39%, list=13%, signal=45%
WP_DNA_IRDAMAGE_AND_CELLULAR_RESPONSE_VIA_ATR	WP_DNA_IRDAMAGE_AND_CELLULAR_RESPONSE_VIA_ATR		74	-0.280287	-2.82298	0	0.000523491	0.015	5809	tags=57%, list=29%, signal=79%
REACTOME_G1_S_SPECIFIC_TRANSCRIPTION	REACTOME_G1_S_SPECIFIC_TRANSCRIPTION		29	-0.434084	-2.80701	0	0.000644681	0.019	9330	tags=90%, list=46%, signal=167%
WP_GASTRIC_CANCER_NETWORK_1	WP_GASTRIC_CANCER_NETWORK_1		23	-0.487366	-2.80539	0	0.000628151	0.019	5084	tags=74%, list=25%, signal=99%
REACTOME_DEPOSITION_OF_NEW_CENPA_CONTAINING_NUCLEOSOMES_AT_THE_CENTROMERE	REACTOME_DEPOSITION_OF_NEW_CENPA_CONTAINING_NUCLEOSOMES_AT_THE_CENTROMERE		23	-0.489937	-2.80394	0	0.000612447	0.019	6784	tags=83%, list=34%, signal=124%
KEGG_P53_SIGNALING_PATHWAY	KEGG_P53_SIGNALING_PATHWAY		60	-0.30534	-2.79855	0	0.000597509	0.019	8977	tags=75%, list=45%, signal=135%
REACTOME_ACTIVATION_OF_THE_PRE_REPLICATIVE_COMPLEX	REACTOME_ACTIVATION_OF_THE_PRE_REPLICATIVE_COMPLEX		32	-0.420289	-2.79116	0	0.000613895	0.02	7286	tags=78%, list=36%, signal=122%
KEGG_UBIQUITIN_MEDIATED_PROTEOLYSIS	KEGG_UBIQUITIN_MEDIATED_PROTEOLYSIS		125	-0.213091	-2.78476	0	0.000658232	0.022	5888	tags=50%, list=29%, signal=71%
REACTOME_ESR_MEDIATED_SIGNALING	REACTOME_ESR_MEDIATED_SIGNALING		153	-0.191727	-2.76045	0	0.000877818	0.029	5253	tags=45%, list=26%, signal=61%
WP_ATM_SIGNALING_PATHWAY	WP_ATM_SIGNALING_PATHWAY		34	-0.393292	-2.74675	0	0.00097309	0.033	5719	tags=68%, list=28%, signal=94%
BIOCARTA_EDG1_PATHWAY	BIOCARTA_EDG1_PATHWAY		22	-0.47668	-2.73578	0	0.00103686	0.036	4144	tags=68%, list=21%, signal=86%
REACTOME_SEPARATION_OF_SISTER_CHROMATIDS	REACTOME_SEPARATION_OF_SISTER_CHROMATIDS		176	-0.176044	-2.7288	0	0.00107029	0.038	6787	tags=51%, list=34%, signal=76%
REACTOME_MITOTIC_METAPHASE_AND_ANAPHASE	REACTOME_MITOTIC_METAPHASE_AND_ANAPHASE		218	-0.165102	-2.72595	0.00192308	0.00107444	0.039	7800	tags=55%, list=39%, signal=89%
WP_ARYL_HYDROCARBON_RECEPTOR_NETPATH	WP_ARYL_HYDROCARBON_RECEPTOR_NETPATH		44	-0.345896	-2.72371	0	0.00105251	0.039	4952	tags=59%, list=25%, signal=78%
WP_PATHWAYS_AFFECTED_IN_ADENOID_CYSTIC_CARCINOMA	WP_PATHWAYS_AFFECTED_IN_ADENOID_CYSTIC_CARCINOMA		57	-0.304327	-2.71392	0	0.00110822	0.042	5904	tags=60%, list=29%, signal=84%
PID_FOXO_PATHWAY	PID_FOXO_PATHWAY		48	-0.328519	-2.70981	0	0.00111154	0.043	5150	tags=58%, list=26%, signal=78%
WP_MIRNA_REGULATION_OF_DNA_DAMAGE_RESPONSE	WP_MIRNA_REGULATION_OF_DNA_DAMAGE_RESPONSE		73	-0.272184	-2.70728	0	0.00109017	0.043	6128	tags=58%, list=30%, signal=82%
KEGG_ERBB_SIGNALING_PATHWAY	KEGG_ERBB_SIGNALING_PATHWAY		85	-0.248006	-2.64731	0	0.00155808	0.061	2610	tags=38%, list=13%, signal=43%
PID_FOXM1_PATHWAY	PID_FOXM1_PATHWAY		39	-0.3534	-2.6359	0	0.00162467	0.064	5809	tags=64%, list=29%, signal=90%
PID_TGFBR_PATHWAY	PID_TGFBR_PATHWAY		53	-0.299378	-2.60251	0	0.00206214	0.083	6529	tags=62%, list=32%, signal=92%
REACTOME_MEMBRANE_TRAFFICKING	REACTOME_MEMBRANE_TRAFFICKING		583	-0.0936459	-2.59166	0	0.00216561	0.088	5460	tags=36%, list=27%, signal=48%
KEGG_PROGESTERONE_MEDIATED_OOCYTE_MATURATION	KEGG_PROGESTERONE_MEDIATED_OOCYTE_MATURATION		82	-0.241714	-2.58544	0	0.00226356	0.094	5961	tags=54%, list=30%, signal=76%
BIOCARTA_CTCF_PATHWAY	BIOCARTA_CTCF_PATHWAY		23	-0.461027	-2.56697	0	0.00255746	0.108	5614	tags=74%, list=28%, signal=102%
PID_ERBB1_DOWNSTREAM_PATHWAY	PID_ERBB1_DOWNSTREAM_PATHWAY		103	-0.217205	-2.55162	0	0.00277611	0.118	4449	tags=44%, list=22%, signal=56%
REACTOME_MITOTIC_PROPHASE	REACTOME_MITOTIC_PROPHASE		76	-0.24484	-2.53033	0	0.00302846	0.128	5955	tags=54%, list=30%, signal=76%
REACTOME_SIGNALING_BY_ERBB4	REACTOME_SIGNALING_BY_ERBB4		56	-0.280992	-2.52913	0	0.00302032	0.13	2630	tags=41%, list=13%, signal=47%
PID_ATR_PATHWAY	PID_ATR_PATHWAY		38	-0.337386	-2.52079	0	0.00305502	0.133	8591	tags=76%, list=43%, signal=133%
WP_MET_IN_TYPE_1_PAPILLARY_RENAL_CELL_CARCINOMA	WP_MET_IN_TYPE_1_PAPILLARY_RENAL_CELL_CARCINOMA		54	-0.282476	-2.50702	0	0.00327357	0.146	2533	tags=41%, list=13%, signal=46%
WP_EGFEGFR_SIGNALING_PATHWAY	WP_EGFEGFR_SIGNALING_PATHWAY		160	-0.173049	-2.50672	0	0.00322242	0.146	4097	tags=38%, list=20%, signal=47%
PID_INSULIN_PATHWAY	PID_INSULIN_PATHWAY		42	-0.327375	-2.50318	0	0.00325293	0.149	2533	tags=45%, list=13%, signal=52%
REACTOME_RNA_POLYMERASE_II_TRANSCRIPTION	REACTOME_RNA_POLYMERASE_II_TRANSCRIPTION		927	-0.0723668	-2.50217	0	0.00322325	0.15	4456	tags=29%, list=22%, signal=36%
WP_GASTRIN_SIGNALING_PATHWAY	WP_GASTRIN_SIGNALING_PATHWAY		112	-0.19894	-2.48449	0	0.00372789	0.176	6268	tags=51%, list=31%, signal=73%
BIOCARTA_PAR1_PATHWAY	BIOCARTA_PAR1_PATHWAY		19	-0.479003	-2.47462	0	0.00397579	0.185	4144	tags=68%, list=21%, signal=86%
PID_PDGFRB_PATHWAY	PID_PDGFRB_PATHWAY		126	-0.187357	-2.47255	0	0.00397288	0.188	4724	tags=42%, list=23%, signal=55%
REACTOME_SIGNALING_BY_NUCLEAR_RECEPTORS	REACTOME_SIGNALING_BY_NUCLEAR_RECEPTORS		222	-0.142733	-2.46965	0	0.00400721	0.193	5052	tags=39%, list=25%, signal=52%
WP_PATHWAYS_REGULATING_HIPPO_SIGNALING	WP_PATHWAYS_REGULATING_HIPPO_SIGNALING		96	-0.216683	-2.46885	0	0.00396873	0.193	4680	tags=45%, list=23%, signal=58%
BIOCARTA_P53_PATHWAY	BIOCARTA_P53_PATHWAY		15	-0.520219	-2.45129	0	0.00448481	0.219	4302	tags=73%, list=21%, signal=93%
KEGG_LONG_TERM_POTENTIATION	KEGG_LONG_TERM_POTENTIATION		66	-0.255144	-2.44603	0	0.00461919	0.227	4340	tags=47%, list=22%, signal=60%
REACTOME_ACTIVATION_OF_NMDA_RECEPTORS_AND_POSTSYNAPTIC_EVENTS	REACTOME_ACTIVATION_OF_NMDA_RECEPTORS_AND_POSTSYNAPTIC_EVENTS		86	-0.2254	-2.44481	0	0.00457384	0.227	3444	tags=40%, list=17%, signal=47%
WP_FRAGILE_X_SYNDROME	WP_FRAGILE_X_SYNDROME		117	-0.190737	-2.43572	0	0.00480401	0.237	3929	tags=38%, list=20%, signal=48%
REACTOME_TP53_REGULATES_TRANSCRIPTION_OF_CELL_CYCLE_GENES	REACTOME_TP53_REGULATES_TRANSCRIPTION_OF_CELL_CYCLE_GENES		46	-0.295751	-2.42958	0	0.00494159	0.248	5443	tags=57%, list=27%, signal=77%
WP_HEPATITIS_B_INFECTION	WP_HEPATITIS_B_INFECTION		136	-0.176314	-2.4188	0	0.00539668	0.272	5805	tags=46%, list=29%, signal=65%
WP_CHROMOSOMAL_AND_MICROSATELLITE_INSTABILITY_IN_COLORECTAL_CANCER	WP_CHROMOSOMAL_AND_MICROSATELLITE_INSTABILITY_IN_COLORECTAL_CANCER		71	-0.245912	-2.41849	0	0.00532749	0.272	4144	tags=45%, list=21%, signal=57%
REACTOME_G0_AND_EARLY_G1	REACTOME_G0_AND_EARLY_G1		27	-0.399769	-2.40928	0	0.00550538	0.285	9119	tags=85%, list=45%, signal=155%
WP_SIGNALING_PATHWAYS_IN_GLIOBLASTOMA	WP_SIGNALING_PATHWAYS_IN_GLIOBLASTOMA		80	-0.231887	-2.40663	0	0.00553217	0.29	3658	tags=41%, list=18%, signal=50%
REACTOME_ACTIVATION_OF_ATR_IN_RESPONSE_TO_REPLICATION_STRESS	REACTOME_ACTIVATION_OF_ATR_IN_RESPONSE_TO_REPLICATION_STRESS		37	-0.333822	-2.40658	0	0.00546387	0.29	6900	tags=68%, list=34%, signal=103%
ST_INTEGRIN_SIGNALING_PATHWAY	ST_INTEGRIN_SIGNALING_PATHWAY		80	-0.224003	-2.39659	0	0.0058509	0.31	4068	tags=43%, list=20%, signal=53%
REACTOME_S_PHASE	REACTOME_S_PHASE		159	-0.161956	-2.39457	0.00205339	0.00592038	0.315	6900	tags=50%, list=34%, signal=76%
REACTOME_INSULIN_PROCESSING	REACTOME_INSULIN_PROCESSING		23	-0.40977	-2.37407	0.00204082	0.00691808	0.361	9273	tags=87%, list=46%, signal=161%
REACTOME_EXTRA_NUCLEAR_ESTROGEN_SIGNALING	REACTOME_EXTRA_NUCLEAR_ESTROGEN_SIGNALING		74	-0.240172	-2.37105	0.00209644	0.00692672	0.365	5253	tags=50%, list=26%, signal=67%
WP_G_PROTEIN_SIGNALING_PATHWAYS	WP_G_PROTEIN_SIGNALING_PATHWAYS		90	-0.2121	-2.37105	0.00197239	0.00684618	0.365	5596	tags=49%, list=28%, signal=67%
BIOCARTA_CREB_PATHWAY	BIOCARTA_CREB_PATHWAY		20	-0.442174	-2.36046	0.00197239	0.00746763	0.391	6211	tags=75%, list=31%, signal=108%
REACTOME_VESICLE_MEDIATED_TRANSPORT	REACTOME_VESICLE_MEDIATED_TRANSPORT		616	-0.0838514	-2.35729	0.00195312	0.00760444	0.4	5460	tags=35%, list=27%, signal=47%
WP_PANCREATIC_ADENOCARCINOMA_PATHWAY	WP_PANCREATIC_ADENOCARCINOMA_PATHWAY		86	-0.213859	-2.34965	0	0.0080107	0.42	4144	tags=42%, list=21%, signal=52%
WP_DNA_IRDOUBLE_STRAND_BREAKS_DSBS_AND_CELLULAR_RESPONSE_VIA_ATM	WP_DNA_IRDOUBLE_STRAND_BREAKS_DSBS_AND_CELLULAR_RESPONSE_VIA_ATM		50	-0.280537	-2.34287	0	0.0082666	0.437	4839	tags=52%, list=24%, signal=68%
REACTOME_TRANSCRIPTION_OF_E2F_TARGETS_UNDER_NEGATIVE_CONTROL_BY_DREAM_COMPLEX	REACTOME_TRANSCRIPTION_OF_E2F_TARGETS_UNDER_NEGATIVE_CONTROL_BY_DREAM_COMPLEX		19	-0.442536	-2.3404	0	0.00827389	0.442	9119	tags=89%, list=45%, signal=163%
REACTOME_RORA_ACTIVATES_GENE_EXPRESSION	REACTOME_RORA_ACTIVATES_GENE_EXPRESSION		18	-0.457495	-2.34025	0.002	0.00818396	0.442	4223	tags=67%, list=21%, signal=84%
REACTOME_G2_M_DNA_DAMAGE_CHECKPOINT	REACTOME_G2_M_DNA_DAMAGE_CHECKPOINT		55	-0.268139	-2.33031	0	0.0087219	0.466	9265	tags=73%, list=46%, signal=134%
WP_RAS_SIGNALING	WP_RAS_SIGNALING		171	-0.152359	-2.327	0	0.0087929	0.476	4144	tags=36%, list=21%, signal=45%
REACTOME_TRANSCRIPTIONAL_REGULATION_BY_E2F6	REACTOME_TRANSCRIPTIONAL_REGULATION_BY_E2F6		34	-0.326936	-2.32084	0	0.0091062	0.492	4091	tags=53%, list=20%, signal=66%
WP_FOCAL_ADHESION	WP_FOCAL_ADHESION		192	-0.140137	-2.31978	0.00199203	0.00905161	0.494	3710	tags=32%, list=18%, signal=39%
PID_FAS_PATHWAY	PID_FAS_PATHWAY		36	-0.323578	-2.31286	0	0.00928861	0.511	5805	tags=61%, list=29%, signal=86%
KEGG_AXON_GUIDANCE	KEGG_AXON_GUIDANCE		127	-0.179088	-2.30646	0.00214133	0.00957132	0.523	3554	tags=35%, list=18%, signal=43%
KEGG_MELANOMA	KEGG_MELANOMA		67	-0.239077	-2.30535	0.00201613	0.00956527	0.528	6025	tags=54%, list=30%, signal=76%
KEGG_FOCAL_ADHESION	KEGG_FOCAL_ADHESION		192	-0.140137	-2.28822	0	0.0107171	0.573	3710	tags=32%, list=18%, signal=39%
PID_VEGFR1_PATHWAY	PID_VEGFR1_PATHWAY		26	-0.383862	-2.28728	0.00207039	0.0107123	0.578	4675	tags=62%, list=23%, signal=80%
WP_LEPTIN_SIGNALING_PATHWAY	WP_LEPTIN_SIGNALING_PATHWAY		75	-0.221834	-2.2852	0	0.0107598	0.582	4144	tags=43%, list=21%, signal=54%
WP_TGFBETA_RECEPTOR_SIGNALING	WP_TGFBETA_RECEPTOR_SIGNALING		52	-0.27226	-2.28463	0	0.0106928	0.582	6540	tags=60%, list=32%, signal=88%
PID_ERBB1_INTERNALIZATION_PATHWAY	PID_ERBB1_INTERNALIZATION_PATHWAY		39	-0.307623	-2.2731	0.00215517	0.0113271	0.605	8279	tags=72%, list=41%, signal=122%
WP_CILIARY_LANDSCAPE	WP_CILIARY_LANDSCAPE		207	-0.136536	-2.26808	0	0.0116701	0.621	6816	tags=47%, list=34%, signal=71%
BIOCARTA_EIF4_PATHWAY	BIOCARTA_EIF4_PATHWAY		24	-0.384716	-2.2669	0	0.0116932	0.625	3172	tags=54%, list=16%, signal=64%
KEGG_COLORECTAL_CANCER	KEGG_COLORECTAL_CANCER		61	-0.24204	-2.26432	0	0.0118471	0.633	4717	tags=48%, list=23%, signal=62%
WP_SYNAPTIC_SIGNALING_PATHWAYS_ASSOCIATED_WITH_AUTISM_SPECTRUM_DISORDER	WP_SYNAPTIC_SIGNALING_PATHWAYS_ASSOCIATED_WITH_AUTISM_SPECTRUM_DISORDER		48	-0.275302	-2.26357	0	0.0118085	0.635	2862	tags=42%, list=14%, signal=48%
WP_EXTRACELLULAR_VESICLES_IN_THE_CROSSTALK_OF_CARDIAC_CELLS	WP_EXTRACELLULAR_VESICLES_IN_THE_CROSSTALK_OF_CARDIAC_CELLS		21	-0.406622	-2.25555	0	0.012401	0.659	1411	tags=48%, list=7%, signal=51%
WP_BRAINDERIVED_NEUROTROPHIC_FACTOR_BDNF_SIGNALING_PATHWAY	WP_BRAINDERIVED_NEUROTROPHIC_FACTOR_BDNF_SIGNALING_PATHWAY		142	-0.164794	-2.25369	0	0.0124164	0.663	4791	tags=40%, list=24%, signal=52%
REACTOME_CLASS_I_MHC_MEDIATED_ANTIGEN_PROCESSING_PRESENTATION	REACTOME_CLASS_I_MHC_MEDIATED_ANTIGEN_PROCESSING_PRESENTATION		340	-0.10842	-2.25248	0	0.0123853	0.664	9052	tags=56%, list=45%, signal=99%
WP_DNA_REPLICATION	WP_DNA_REPLICATION		41	-0.297514	-2.24581	0.00202429	0.0128476	0.681	7286	tags=66%, list=36%, signal=103%
BIOCARTA_GPCR_PATHWAY	BIOCARTA_GPCR_PATHWAY		28	-0.348953	-2.23816	0	0.0133345	0.703	5212	tags=61%, list=26%, signal=82%
BIOCARTA_MET_PATHWAY	BIOCARTA_MET_PATHWAY		32	-0.330014	-2.23662	0.00397614	0.0132968	0.705	4695	tags=56%, list=23%, signal=73%
WP_SEROTONIN_AND_ANXIETY	WP_SEROTONIN_AND_ANXIETY		17	-0.448678	-2.23499	0	0.0133145	0.706	8745	tags=88%, list=43%, signal=156%
WP_PHYSIOLOGICAL_AND_PATHOLOGICAL_HYPERTROPHY_OF_THE_HEART	WP_PHYSIOLOGICAL_AND_PATHOLOGICAL_HYPERTROPHY_OF_THE_HEART		25	-0.372197	-2.23368	0.0020284	0.0132891	0.708	6211	tags=68%, list=31%, signal=98%
PID_ERBB4_PATHWAY	PID_ERBB4_PATHWAY		38	-0.304509	-2.22887	0	0.0136164	0.723	5011	tags=55%, list=25%, signal=73%
BIOCARTA_IGF1MTOR_PATHWAY	BIOCARTA_IGF1MTOR_PATHWAY		18	-0.436238	-2.22679	0.0019802	0.0136634	0.728	5770	tags=72%, list=29%, signal=101%
REACTOME_SIGNALING_BY_HIPPO	REACTOME_SIGNALING_BY_HIPPO		20	-0.412385	-2.22609	0	0.0136036	0.729	4796	tags=65%, list=24%, signal=85%
PID_NFAT_3PATHWAY	PID_NFAT_3PATHWAY		53	-0.259031	-2.22573	0	0.0135223	0.73	4679	tags=49%, list=23%, signal=64%
WP_MECP2_AND_ASSOCIATED_RETT_SYNDROME	WP_MECP2_AND_ASSOCIATED_RETT_SYNDROME		71	-0.226377	-2.22252	0.002	0.013719	0.741	6806	tags=56%, list=34%, signal=85%
REACTOME_RESOLUTION_OF_D_LOOP_STRUCTURES_THROUGH_SYNTHESIS_DEPENDENT_STRAND_ANNEALING_SDSA_	REACTOME_RESOLUTION_OF_D_LOOP_STRUCTURES_THROUGH_SYNTHESIS_DEPENDENT_STRAND_ANNEALING_SDSA_		25	-0.364881	-2.21052	0	0.0147979	0.772	7164	tags=72%, list=36%, signal=112%
BIOCARTA_G2_PATHWAY	BIOCARTA_G2_PATHWAY		23	-0.38834	-2.20522	0.00193798	0.0152825	0.783	4449	tags=61%, list=22%, signal=78%
REACTOME_G2_M_CHECKPOINTS	REACTOME_G2_M_CHECKPOINTS		127	-0.167887	-2.20177	0.00397614	0.0155216	0.788	9330	tags=63%, list=46%, signal=117%
REACTOME_ABERRANT_REGULATION_OF_MITOTIC_G1_S_TRANSITION_IN_CANCER_DUE_TO_RB1_DEFECTS	REACTOME_ABERRANT_REGULATION_OF_MITOTIC_G1_S_TRANSITION_IN_CANCER_DUE_TO_RB1_DEFECTS		17	-0.432631	-2.20059	0.00203666	0.0155721	0.79	7883	tags=82%, list=39%, signal=135%
BIOCARTA_FCER1_PATHWAY	BIOCARTA_FCER1_PATHWAY		38	-0.297235	-2.19733	0	0.0156828	0.795	4097	tags=50%, list=20%, signal=63%
REACTOME_SIGNALING_BY_VEGF	REACTOME_SIGNALING_BY_VEGF		103	-0.186411	-2.1854	0	0.0167342	0.814	4675	tags=42%, list=23%, signal=54%
PID_FAK_PATHWAY	PID_FAK_PATHWAY		58	-0.243317	-2.1777	0	0.0173166	0.826	4144	tags=45%, list=21%, signal=56%
WP_HUMAN_THYROID_STIMULATING_HORMONE_TSH_SIGNALING_PATHWAY	WP_HUMAN_THYROID_STIMULATING_HORMONE_TSH_SIGNALING_PATHWAY		65	-0.225019	-2.17002	0	0.0181525	0.844	6020	tags=52%, list=30%, signal=74%
SIG_CHEMOTAXIS	SIG_CHEMOTAXIS		44	-0.281189	-2.16914	0.00208333	0.0181405	0.846	5337	tags=55%, list=26%, signal=74%
PID_IL1_PATHWAY	PID_IL1_PATHWAY		34	-0.312267	-2.16775	0.00387597	0.0181391	0.85	5571	tags=59%, list=28%, signal=81%
WP_TGFBETA_RECEPTOR_SIGNALLING_IN_SKELETAL_DYSPLASIAS	WP_TGFBETA_RECEPTOR_SIGNALLING_IN_SKELETAL_DYSPLASIAS		56	-0.24752	-2.16767	0.00190114	0.0180215	0.85	6540	tags=57%, list=32%, signal=84%
PID_TRAIL_PATHWAY	PID_TRAIL_PATHWAY		24	-0.370968	-2.16216	0.00190114	0.0184455	0.857	4288	tags=58%, list=21%, signal=74%
PID_NEPHRIN_NEPH1_PATHWAY	PID_NEPHRIN_NEPH1_PATHWAY		30	-0.330599	-2.15876	0	0.0187505	0.864	4095	tags=53%, list=20%, signal=67%
PID_BARD1_PATHWAY	PID_BARD1_PATHWAY		27	-0.343126	-2.15584	0.00408998	0.0189541	0.87	6528	tags=67%, list=32%, signal=98%
BIOCARTA_CALCINEURIN_PATHWAY	BIOCARTA_CALCINEURIN_PATHWAY		18	-0.425838	-2.15119	0	0.0192591	0.88	3741	tags=61%, list=19%, signal=75%
WP_CIRCADIAN_RHYTHM_RELATED_GENES	WP_CIRCADIAN_RHYTHM_RELATED_GENES		190	-0.133988	-2.1491	0.00603622	0.0193424	0.883	4325	tags=35%, list=21%, signal=44%
REACTOME_ADHERENS_JUNCTIONS_INTERACTIONS	REACTOME_ADHERENS_JUNCTIONS_INTERACTIONS		28	-0.339635	-2.13781	0.00206612	0.0203577	0.893	4680	tags=57%, list=23%, signal=74%
BIOCARTA_NOS1_PATHWAY	BIOCARTA_NOS1_PATHWAY		20	-0.391714	-2.13227	0.0019084	0.0208666	0.896	5212	tags=65%, list=26%, signal=88%
WP_DNA_DAMAGE_RESPONSE_ONLY_ATM_DEPENDENT	WP_DNA_DAMAGE_RESPONSE_ONLY_ATM_DEPENDENT		106	-0.179306	-2.13204	0.00200803	0.0207539	0.896	4960	tags=42%, list=25%, signal=56%
REACTOME_HOMOLOGOUS_DNA_PAIRING_AND_STRAND_EXCHANGE	REACTOME_HOMOLOGOUS_DNA_PAIRING_AND_STRAND_EXCHANGE		41	-0.281481	-2.12475	0.00391389	0.0215185	0.906	8591	tags=71%, list=43%, signal=123%
REACTOME_CIRCADIAN_CLOCK	REACTOME_CIRCADIAN_CLOCK		68	-0.213939	-2.12204	0.00625	0.0216562	0.909	4297	tags=43%, list=21%, signal=54%
KEGG_MTOR_SIGNALING_PATHWAY	KEGG_MTOR_SIGNALING_PATHWAY		50	-0.254944	-2.11134	0.00590551	0.0230758	0.921	2533	tags=38%, list=13%, signal=43%
REACTOME_ANTIGEN_PROCESSING_UBIQUITINATION_PROTEASOME_DEGRADATION	REACTOME_ANTIGEN_PROCESSING_UBIQUITINATION_PROTEASOME_DEGRADATION		289	-0.105859	-2.11108	0	0.0229601	0.921	9052	tags=55%, list=45%, signal=99%
PID_AVB3_OPN_PATHWAY	PID_AVB3_OPN_PATHWAY		31	-0.310949	-2.1041	0.00201207	0.023839	0.93	4144	tags=52%, list=21%, signal=65%
PID_CDC42_PATHWAY	PID_CDC42_PATHWAY		67	-0.218688	-2.10072	0.0019802	0.0242922	0.938	4931	tags=46%, list=24%, signal=61%
KEGG_GLIOMA	KEGG_GLIOMA		61	-0.223755	-2.09984	0.00195312	0.0243468	0.938	3433	tags=39%, list=17%, signal=47%
PID_REELIN_PATHWAY	PID_REELIN_PATHWAY		28	-0.330369	-2.09946	0.00408998	0.024226	0.938	2708	tags=46%, list=13%, signal=54%
PID_INTEGRIN5_PATHWAY	PID_INTEGRIN5_PATHWAY		16	-0.444511	-2.09906	0	0.0241069	0.938	2385	tags=56%, list=12%, signal=64%
REACTOME_SUMOYLATION_OF_DNA_REPLICATION_PROTEINS	REACTOME_SUMOYLATION_OF_DNA_REPLICATION_PROTEINS		42	-0.270073	-2.08792	0.0020284	0.0256535	0.947	8961	tags=71%, list=44%, signal=128%
REACTOME_ESTROGEN_DEPENDENT_GENE_EXPRESSION	REACTOME_ESTROGEN_DEPENDENT_GENE_EXPRESSION		83	-0.19353	-2.08676	0.00207469	0.025696	0.948	4856	tags=43%, list=24%, signal=57%
REACTOME_PHOSPHORYLATION_SITE_MUTANTS_OF_CTNNB1_ARE_NOT_TARGETED_TO_THE_PROTEASOME_BY_THE_DESTRUCTION_COMPLEX	REACTOME_PHOSPHORYLATION_SITE_MUTANTS_OF_CTNNB1_ARE_NOT_TARGETED_TO_THE_PROTEASOME_BY_THE_DESTRUCTION_COMPLEX		15	-0.44148	-2.08492	0.00188679	0.025858	0.949	5887	tags=73%, list=29%, signal=104%
REACTOME_CYTOKINE_SIGNALING_IN_IMMUNE_SYSTEM	REACTOME_CYTOKINE_SIGNALING_IN_IMMUNE_SYSTEM		772	-0.0654132	-2.0844	0.00186916	0.0258063	0.949	3770	tags=25%, list=19%, signal=30%
REACTOME_OPIOID_SIGNALLING	REACTOME_OPIOID_SIGNALLING		88	-0.188998	-2.07669	0	0.0268149	0.956	5596	tags=47%, list=28%, signal=64%
WP_REGULATION_OF_MICROTUBULE_CYTOSKELETON	WP_REGULATION_OF_MICROTUBULE_CYTOSKELETON		45	-0.269237	-2.07384	0.00213675	0.0270667	0.959	4438	tags=49%, list=22%, signal=63%
KEGG_LONG_TERM_DEPRESSION	KEGG_LONG_TERM_DEPRESSION		65	-0.218128	-2.07359	0.00214133	0.0269588	0.959	3679	tags=40%, list=18%, signal=49%
REACTOME_HEMOSTASIS	REACTOME_HEMOSTASIS		532	-0.0798271	-2.07312	0	0.0268532	0.959	3358	tags=24%, list=17%, signal=29%
BIOCARTA_G1_PATHWAY	BIOCARTA_G1_PATHWAY		27	-0.325596	-2.07246	0.00204082	0.0268379	0.96	9119	tags=78%, list=45%, signal=142%
REACTOME_SIGNALING_BY_RECEPTOR_TYROSINE_KINASES	REACTOME_SIGNALING_BY_RECEPTOR_TYROSINE_KINASES		487	-0.0830851	-2.07228	0.00411523	0.0266853	0.96	4738	tags=32%, list=24%, signal=40%
BIOCARTA_CELLCYCLE_PATHWAY	BIOCARTA_CELLCYCLE_PATHWAY		23	-0.356756	-2.07184	0.0020284	0.0265755	0.96	8588	tags=78%, list=43%, signal=136%
WP_RELATIONSHIP_BETWEEN_INFLAMMATION_COX2_AND_EGFR	WP_RELATIONSHIP_BETWEEN_INFLAMMATION_COX2_AND_EGFR		23	-0.359926	-2.07153	0.00201613	0.0265145	0.96	3269	tags=52%, list=16%, signal=62%
PID_ECADHERIN_NASCENT_AJ_PATHWAY	PID_ECADHERIN_NASCENT_AJ_PATHWAY		38	-0.282122	-2.06844	0.00575816	0.0269476	0.962	4931	tags=53%, list=24%, signal=70%
PID_TCPTP_PATHWAY	PID_TCPTP_PATHWAY		41	-0.280881	-2.0626	0.00434783	0.0276894	0.968	4181	tags=49%, list=21%, signal=61%
REACTOME_TRANSCRIPTIONAL_REGULATION_BY_MECP2	REACTOME_TRANSCRIPTIONAL_REGULATION_BY_MECP2		59	-0.227274	-2.05562	0.00191571	0.0287038	0.968	3972	tags=42%, list=20%, signal=53%
REACTOME_CREB1_PHOSPHORYLATION_THROUGH_NMDA_RECEPTOR_MEDIATED_ACTIVATION_OF_RAS_SIGNALING	REACTOME_CREB1_PHOSPHORYLATION_THROUGH_NMDA_RECEPTOR_MEDIATED_ACTIVATION_OF_RAS_SIGNALING		27	-0.333212	-2.05402	0.00604839	0.0287485	0.968	3743	tags=52%, list=19%, signal=64%
BIOCARTA_BAD_PATHWAY	BIOCARTA_BAD_PATHWAY		22	-0.367284	-2.05306	0.00817996	0.02873	0.968	4514	tags=59%, list=22%, signal=76%
REACTOME_GABA_RECEPTOR_ACTIVATION	REACTOME_GABA_RECEPTOR_ACTIVATION		60	-0.225504	-2.05239	0.00201613	0.0286824	0.968	5880	tags=52%, list=29%, signal=73%
BIOCARTA_CCR5_PATHWAY	BIOCARTA_CCR5_PATHWAY		17	-0.419118	-2.05177	0.0113422	0.0286107	0.969	4600	tags=65%, list=23%, signal=84%
REACTOME_SIGNALING_BY_TGFB_FAMILY_MEMBERS	REACTOME_SIGNALING_BY_TGFB_FAMILY_MEMBERS		102	-0.172205	-2.05077	0.00407332	0.0286785	0.971	5832	tags=46%, list=29%, signal=65%
REACTOME_POLO_LIKE_KINASE_MEDIATED_EVENTS	REACTOME_POLO_LIKE_KINASE_MEDIATED_EVENTS		16	-0.421568	-2.05075	0.00801603	0.0285174	0.971	6624	tags=75%, list=33%, signal=112%
WP_ANDROGEN_RECEPTOR_SIGNALING_PATHWAY	WP_ANDROGEN_RECEPTOR_SIGNALING_PATHWAY		84	-0.192061	-2.05055	0.00610998	0.0283963	0.971	4302	tags=40%, list=21%, signal=51%
WP_ENERGY_METABOLISM	WP_ENERGY_METABOLISM		47	-0.253353	-2.04041	0.00381679	0.0298873	0.978	7339	tags=62%, list=36%, signal=97%
ST_DIFFERENTIATION_PATHWAY_IN_PC12_CELLS	ST_DIFFERENTIATION_PATHWAY_IN_PC12_CELLS		46	-0.247662	-2.0396	0.00206186	0.0298414	0.978	3344	tags=41%, list=17%, signal=49%
WP_DISRUPTION_OF_POSTSYNAPTIC_SIGNALLING_BY_CNV	WP_DISRUPTION_OF_POSTSYNAPTIC_SIGNALLING_BY_CNV		31	-0.312456	-2.0363	0.00195695	0.030275	0.978	2814	tags=45%, list=14%, signal=52%
WP_EGFR_TYROSINE_KINASE_INHIBITOR_RESISTANCE	WP_EGFR_TYROSINE_KINASE_INHIBITOR_RESISTANCE		82	-0.189544	-2.03187	0.00395257	0.030865	0.98	6025	tags=49%, list=30%, signal=69%
KEGG_PANCREATIC_CANCER	KEGG_PANCREATIC_CANCER		68	-0.210589	-2.03127	0.00390625	0.0308147	0.98	4068	tags=41%, list=20%, signal=51%
REACTOME_CA2_PATHWAY	REACTOME_CA2_PATHWAY		58	-0.226091	-2.02705	0.00996016	0.0315207	0.983	5532	tags=50%, list=27%, signal=69%
WP_ECTODERM_DIFFERENTIATION	WP_ECTODERM_DIFFERENTIATION		133	-0.147634	-2.02681	0.00821355	0.031409	0.983	4014	tags=35%, list=20%, signal=43%
BIOCARTA_TEL_PATHWAY	BIOCARTA_TEL_PATHWAY		16	-0.426338	-2.02367	0.00397614	0.0317946	0.984	6528	tags=75%, list=32%, signal=111%
REACTOME_SIGNALING_BY_BMP	REACTOME_SIGNALING_BY_BMP		28	-0.314688	-2.02181	0.00604839	0.031997	0.984	2304	tags=43%, list=11%, signal=48%
REACTOME_NUCLEAR_PORE_COMPLEX_NPC_DISASSEMBLY	REACTOME_NUCLEAR_PORE_COMPLEX_NPC_DISASSEMBLY		32	-0.30571	-2.02111	0.00407332	0.0319921	0.985	8961	tags=75%, list=44%, signal=135%
REACTOME_REGULATION_OF_PYRUVATE_DEHYDROGENASE_PDH_COMPLEX	REACTOME_REGULATION_OF_PYRUVATE_DEHYDROGENASE_PDH_COMPLEX		16	-0.413918	-2.01811	0	0.0324665	0.986	6778	tags=75%, list=34%, signal=113%
WP_PROSTAGLANDIN_SYNTHESIS_AND_REGULATION	WP_PROSTAGLANDIN_SYNTHESIS_AND_REGULATION		40	-0.26356	-2.01375	0.010101	0.0330272	0.986	8300	tags=68%, list=41%, signal=115%
KEGG_PROSTATE_CANCER	KEGG_PROSTATE_CANCER		84	-0.185422	-2.01356	0	0.0328825	0.987	4675	tags=42%, list=23%, signal=54%
REACTOME_INTERLEUKIN_10_SIGNALING	REACTOME_INTERLEUKIN_10_SIGNALING		41	-0.26291	-2.00709	0.00803213	0.0338937	0.988	6999	tags=61%, list=35%, signal=93%
REACTOME_SIGNALING_BY_PDGFR_IN_DISEASE	REACTOME_SIGNALING_BY_PDGFR_IN_DISEASE		19	-0.381593	-2.00387	0.00582524	0.0343226	0.988	8225	tags=79%, list=41%, signal=133%
WP_PI3KAKT_SIGNALING_PATHWAY	WP_PI3KAKT_SIGNALING_PATHWAY		305	-0.0999942	-1.99614	0	0.0358373	0.993	3235	tags=26%, list=16%, signal=30%
WP_GASTRIC_CANCER_NETWORK_2	WP_GASTRIC_CANCER_NETWORK_2		29	-0.312345	-1.9956	0.00199203	0.0357567	0.993	5527	tags=59%, list=27%, signal=81%
REACTOME_TOLL_LIKE_RECEPTOR_4_TLR4_CASCADE	REACTOME_TOLL_LIKE_RECEPTOR_4_TLR4_CASCADE		121	-0.155987	-1.99514	0.00203666	0.0356567	0.993	3870	tags=35%, list=19%, signal=43%
WP_ENDODERM_DIFFERENTIATION	WP_ENDODERM_DIFFERENTIATION		133	-0.151368	-1.99506	0.00961539	0.0354825	0.993	2879	tags=29%, list=14%, signal=34%
REACTOME_CYCLIN_A_B1_B2_ASSOCIATED_EVENTS_DURING_G2_M_TRANSITION	REACTOME_CYCLIN_A_B1_B2_ASSOCIATED_EVENTS_DURING_G2_M_TRANSITION		24	-0.342087	-1.99367	0.00606061	0.0355868	0.993	9066	tags=79%, list=45%, signal=144%
BIOCARTA_AT1R_PATHWAY	BIOCARTA_AT1R_PATHWAY		25	-0.33173	-1.99302	0.00576923	0.0354952	0.993	3802	tags=52%, list=19%, signal=64%
REACTOME_OTHER_SEMAPHORIN_INTERACTIONS	REACTOME_OTHER_SEMAPHORIN_INTERACTIONS		19	-0.382273	-1.99297	0.0118577	0.0353175	0.993	2910	tags=53%, list=14%, signal=61%
REACTOME_CYCLIN_D_ASSOCIATED_EVENTS_IN_G1	REACTOME_CYCLIN_D_ASSOCIATED_EVENTS_IN_G1		45	-0.253748	-1.99027	0.00798403	0.0356456	0.993	7883	tags=64%, list=39%, signal=106%
REACTOME_APOPTOTIC_EXECUTION_PHASE	REACTOME_APOPTOTIC_EXECUTION_PHASE		44	-0.25133	-1.98565	0.00394477	0.0364166	0.994	3648	tags=43%, list=18%, signal=53%
REACTOME_REGULATION_OF_TP53_ACTIVITY_THROUGH_PHOSPHORYLATION	REACTOME_REGULATION_OF_TP53_ACTIVITY_THROUGH_PHOSPHORYLATION		85	-0.187488	-1.98495	0.00409836	0.0364012	0.994	6905	tags=53%, list=34%, signal=80%
BIOCARTA_PDGF_PATHWAY	BIOCARTA_PDGF_PATHWAY		27	-0.315616	-1.98432	0.0105263	0.0363352	0.994	4097	tags=52%, list=20%, signal=65%
REACTOME_AMINO_ACID_TRANSPORT_ACROSS_THE_PLASMA_MEMBRANE	REACTOME_AMINO_ACID_TRANSPORT_ACROSS_THE_PLASMA_MEMBRANE		32	-0.291374	-1.98342	0.004	0.0363746	0.994	12397	tags=91%, list=62%, signal=235%
WP_HEPATITIS_C_AND_HEPATOCELLULAR_CARCINOMA	WP_HEPATITIS_C_AND_HEPATOCELLULAR_CARCINOMA		45	-0.243267	-1.98341	0.00399202	0.0361918	0.994	6303	tags=56%, list=31%, signal=81%
REACTOME_CD28_CO_STIMULATION	REACTOME_CD28_CO_STIMULATION		33	-0.283426	-1.97927	0.00584795	0.0369338	0.995	4068	tags=48%, list=20%, signal=61%
KEGG_INSULIN_SIGNALING_PATHWAY	KEGG_INSULIN_SIGNALING_PATHWAY		132	-0.151421	-1.97811	0.00782779	0.0369726	0.995	3533	tags=33%, list=18%, signal=39%
KEGG_GAP_JUNCTION	KEGG_GAP_JUNCTION		79	-0.189873	-1.97251	0.00804829	0.0380833	0.997	3841	tags=38%, list=19%, signal=47%
REACTOME_ESTROGEN_DEPENDENT_NUCLEAR_EVENTS_DOWNSTREAM_OF_ESR_MEMBRANE_SIGNALING	REACTOME_ESTROGEN_DEPENDENT_NUCLEAR_EVENTS_DOWNSTREAM_OF_ESR_MEMBRANE_SIGNALING		24	-0.332998	-1.97065	0.00406504	0.0383469	0.997	5052	tags=58%, list=25%, signal=78%
ST_JNK_MAPK_PATHWAY	ST_JNK_MAPK_PATHWAY		38	-0.272312	-1.96663	0.0059761	0.0391696	0.998	4068	tags=47%, list=20%, signal=59%
KEGG_TGF_BETA_SIGNALING_PATHWAY	KEGG_TGF_BETA_SIGNALING_PATHWAY		84	-0.183497	-1.96518	0.0020202	0.0392981	0.998	6872	tags=52%, list=34%, signal=79%
PID_ATF2_PATHWAY	PID_ATF2_PATHWAY		55	-0.227404	-1.96152	0.00392927	0.0401883	0.998	4223	tags=44%, list=21%, signal=55%
REACTOME_G_PROTEIN_MEDIATED_EVENTS	REACTOME_G_PROTEIN_MEDIATED_EVENTS		52	-0.232642	-1.96125	0.00589391	0.0400503	0.998	3462	tags=40%, list=17%, signal=49%
BIOCARTA_TFF_PATHWAY	BIOCARTA_TFF_PATHWAY		20	-0.360099	-1.961	0.00204082	0.0398943	0.998	4841	tags=60%, list=24%, signal=79%
KEGG_T_CELL_RECEPTOR_SIGNALING_PATHWAY	KEGG_T_CELL_RECEPTOR_SIGNALING_PATHWAY		105	-0.160593	-1.96091	0.00986193	0.0397155	0.998	4457	tags=38%, list=22%, signal=49%
PID_BCR_5PATHWAY	PID_BCR_5PATHWAY		61	-0.213523	-1.95549	0.00843882	0.0408144	0.998	4299	tags=43%, list=21%, signal=54%
REACTOME_SYNTHESIS_OF_PIPS_AT_THE_EARLY_ENDOSOME_MEMBRANE	REACTOME_SYNTHESIS_OF_PIPS_AT_THE_EARLY_ENDOSOME_MEMBRANE		16	-0.402395	-1.9505	0.00383142	0.0417492	0.998	8269	tags=81%, list=41%, signal=138%
WP_NANOPARTICLEMEDIATED_ACTIVATION_OF_RECEPTOR_SIGNALING	WP_NANOPARTICLEMEDIATED_ACTIVATION_OF_RECEPTOR_SIGNALING		27	-0.315958	-1.94715	0.0060241	0.0422826	0.998	3344	tags=48%, list=17%, signal=58%
REACTOME_TOLL_LIKE_RECEPTOR_CASCADES	REACTOME_TOLL_LIKE_RECEPTOR_CASCADES		144	-0.135298	-1.94375	0.00200803	0.042953	0.998	3870	tags=33%, list=19%, signal=40%
REACTOME_TRANSCRIPTIONAL_REGULATION_BY_TP53	REACTOME_TRANSCRIPTIONAL_REGULATION_BY_TP53		320	-0.0948392	-1.93771	0.0040568	0.0443199	0.999	5927	tags=39%, list=29%, signal=54%
WP_SEROTONIN_RECEPTOR_467_AND_NR3C_SIGNALING	WP_SEROTONIN_RECEPTOR_467_AND_NR3C_SIGNALING		19	-0.37282	-1.93766	0.0123967	0.0441317	0.999	2040	tags=47%, list=10%, signal=53%
REACTOME_DAG_AND_IP3_SIGNALING	REACTOME_DAG_AND_IP3_SIGNALING		39	-0.257007	-1.93577	0.0100402	0.0443355	0.999	6714	tags=59%, list=33%, signal=88%
WP_G13_SIGNALING_PATHWAY	WP_G13_SIGNALING_PATHWAY		38	-0.268532	-1.93473	0.00582524	0.0443452	0.999	4144	tags=47%, list=21%, signal=60%
BIOCARTA_VIP_PATHWAY	BIOCARTA_VIP_PATHWAY		25	-0.326093	-1.92985	0.01	0.0452444	1	5527	tags=60%, list=27%, signal=83%
REACTOME_PROTEIN_PROTEIN_INTERACTIONS_AT_SYNAPSES	REACTOME_PROTEIN_PROTEIN_INTERACTIONS_AT_SYNAPSES		80	-0.185506	-1.92982	0.00804829	0.0450436	1	4085	tags=39%, list=20%, signal=48%
WP_NRF2ARE_REGULATION	WP_NRF2ARE_REGULATION		23	-0.336767	-1.92873	0.00194553	0.0451311	1	3735	tags=52%, list=19%, signal=64%
KEGG_RENAL_CELL_CARCINOMA	KEGG_RENAL_CELL_CARCINOMA		64	-0.201755	-1.92642	0.00796813	0.0455964	1	4763	tags=44%, list=24%, signal=57%
KEGG_REGULATION_OF_ACTIN_CYTOSKELETON	KEGG_REGULATION_OF_ACTIN_CYTOSKELETON		201	-0.118911	-1.92544	0.00392927	0.0456158	1	4144	tags=32%, list=21%, signal=40%
REACTOME_VEGFR2_MEDIATED_CELL_PROLIFERATION	REACTOME_VEGFR2_MEDIATED_CELL_PROLIFERATION		18	-0.384094	-1.92412	0.0109649	0.045791	1	3462	tags=56%, list=17%, signal=67%
PID_RAS_PATHWAY	PID_RAS_PATHWAY		28	-0.308994	-1.92398	0.00787402	0.0456095	1	3138	tags=46%, list=16%, signal=55%
PID_P38_ALPHA_BETA_DOWNSTREAM_PATHWAY	PID_P38_ALPHA_BETA_DOWNSTREAM_PATHWAY		37	-0.269477	-1.92133	0.0123457	0.0461143	1	6016	tags=57%, list=30%, signal=81%
WP_SIGNALING_OF_HEPATOCYTE_GROWTH_FACTOR_RECEPTOR	WP_SIGNALING_OF_HEPATOCYTE_GROWTH_FACTOR_RECEPTOR		33	-0.282604	-1.92014	0.0143149	0.0462733	1	4695	tags=52%, list=23%, signal=67%
WP_COMMON_PATHWAYS_UNDERLYING_DRUG_ADDICTION	WP_COMMON_PATHWAYS_UNDERLYING_DRUG_ADDICTION		40	-0.254595	-1.91694	0.00959693	0.0468798	1	3444	tags=43%, list=17%, signal=51%
REACTOME_REGULATION_OF_MECP2_EXPRESSION_AND_ACTIVITY	REACTOME_REGULATION_OF_MECP2_EXPRESSION_AND_ACTIVITY		28	-0.302919	-1.91665	0.00767754	0.0467647	1	7577	tags=68%, list=38%, signal=109%
WP_EXERCISEINDUCED_CIRCADIAN_REGULATION	WP_EXERCISEINDUCED_CIRCADIAN_REGULATION		45	-0.239685	-1.91605	0.0107991	0.0467454	1	7718	tags=62%, list=38%, signal=101%
KEGG_CHRONIC_MYELOID_LEUKEMIA	KEGG_CHRONIC_MYELOID_LEUKEMIA		71	-0.193054	-1.91269	0.0120482	0.0474432	1	6340	tags=51%, list=31%, signal=74%
REACTOME_ANTIVIRAL_MECHANISM_BY_IFN_STIMULATED_GENES	REACTOME_ANTIVIRAL_MECHANISM_BY_IFN_STIMULATED_GENES		73	-0.19262	-1.90781	0.00785855	0.0484569	1	7725	tags=58%, list=38%, signal=93%
WP_HEAD_AND_NECK_SQUAMOUS_CELL_CARCINOMA	WP_HEAD_AND_NECK_SQUAMOUS_CELL_CARCINOMA		70	-0.190646	-1.9065	0	0.048558	1	3944	tags=39%, list=20%, signal=48%
PID_FANCONI_PATHWAY	PID_FANCONI_PATHWAY		41	-0.253259	-1.9012	0.0142566	0.0498303	1	5719	tags=54%, list=28%, signal=75%

## Sheet: CPZ 3wk vs Ctrl-CC
NAME	GS DETAILS	SIZE	ES	NES	NOM p-val	FDR q-val	FWER p-val	RANK AT MAX	LEADING EDGE
WP_TYROBP_CAUSAL_NETWORK	Details ...	57	0.58	5.16	0	0	0	2126	tags=68%, list=11%, signal=76%
KEGG_CYTOKINE_CYTOKINE_RECEPTOR_INTERACTION	Details ...	215	0.26	4.39	0	0	0	3548	tags=43%, list=18%, signal=52%
WP_MICROGLIA_PATHOGEN_PHAGOCYTOSIS_PATHWAY	Details ...	38	0.58	4.19	0	0	0	1157	tags=63%, list=6%, signal=67%
REACTOME_INTERLEUKIN_4_AND_INTERLEUKIN_13_SIGNALING	Details ...	101	0.33	3.93	0	0	0	4145	tags=53%, list=21%, signal=67%
REACTOME_INTERLEUKIN_10_SIGNALING	Details ...	41	0.51	3.91	0	0	0	3439	tags=68%, list=17%, signal=82%
REACTOME_INTERFERON_ALPHA_BETA_SIGNALING	Details ...	47	0.47	3.86	0	0	0	3353	tags=64%, list=17%, signal=76%
REACTOME_IMMUNOREGULATORY_INTERACTIONS_BETWEEN_A_LYMPHOID_AND_A_NON_LYMPHOID_CELL	Details ...	82	0.35	3.67	0	0	0	3353	tags=51%, list=17%, signal=61%
REACTOME_NEUTROPHIL_DEGRANULATION	Details ...	412	0.15	3.58	0	0	0	3059	tags=30%, list=15%, signal=35%
REACTOME_SIGNALING_BY_INTERLEUKINS	Details ...	415	0.15	3.55	0	0	0	3189	tags=31%, list=16%, signal=36%
KEGG_LEISHMANIA_INFECTION	Details ...	52	0.4	3.41	0	0	0	7413	tags=77%, list=37%, signal=121%
REACTOME_CELL_CYCLE_MITOTIC	Details ...	466	0.14	3.33	0	0	0	10334	tags=65%, list=51%, signal=130%
REACTOME_INTERFERON_GAMMA_SIGNALING	Details ...	66	0.34	3.29	0	0	0	3240	tags=50%, list=16%, signal=59%
REACTOME_RESPONSE_OF_EIF2AK4_GCN2_TO_AMINO_ACID_DEFICIENCY	Details ...	96	0.28	3.2	0	0	0	9086	tags=73%, list=45%, signal=132%
REACTOME_SIGNALING_BY_RHO_GTPASES	Details ...	371	0.14	3.18	0	0	0	8280	tags=55%, list=41%, signal=92%
WP_TYPE_II_INTERFERON_SIGNALING_IFNG	Details ...	31	0.47	3.14	0	0	0	2320	tags=58%, list=12%, signal=66%
REACTOME_EUKARYOTIC_TRANSLATION_INITIATION	Details ...	114	0.25	3.14	0	0	0	13145	tags=90%, list=65%, signal=259%
NABA_SECRETED_FACTORS	Details ...	274	0.16	3.14	0	0	0	4139	tags=36%, list=21%, signal=45%
WP_FOCAL_ADHESION	Details ...	192	0.2	3.1	0	0	0	7007	tags=54%, list=35%, signal=82%
PID_INTEGRIN5_PATHWAY	Details ...	16	0.65	3.06	0	0	0	3359	tags=81%, list=17%, signal=97%
WP_GLYCOSAMINOGLYCAN_DEGRADATION	Details ...	17	0.6	3.06	0	0	0	4416	tags=82%, list=22%, signal=105%
PID_E2F_PATHWAY		68	0.32	3.05	0	0	0	7268	tags=68%, list=36%, signal=105%
REACTOME_GPCR_LIGAND_BINDING		378	0.13	3.04	0	0	0.001	4551	tags=36%, list=23%, signal=45%
WP_EBOLA_VIRUS_PATHWAY_ON_HOST		103	0.25	3.03	0	0	0.001	7621	tags=63%, list=38%, signal=101%
WP_PROSTAGLANDIN_SYNTHESIS_AND_REGULATION		40	0.4	3.03	0	0	0.001	4529	tags=63%, list=22%, signal=80%
REACTOME_RHO_GTPASE_EFFECTORS		245	0.16	3.03	0	0	0.001	8232	tags=57%, list=41%, signal=95%
KEGG_FOCAL_ADHESION		192	0.19	2.99	0	0	0.003	7007	tags=53%, list=35%, signal=81%
REACTOME_CLASS_A_1_RHODOPSIN_LIKE_RECEPTORS_		276	0.16	2.99	0	0	0.003	3019	tags=30%, list=15%, signal=35%
KEGG_REGULATION_OF_ACTIN_CYTOSKELETON		201	0.18	2.98	0	0	0.003	7969	tags=57%, list=40%, signal=94%
WP_CYTOPLASMIC_RIBOSOMAL_PROTEINS		85	0.27	2.98	0	0	0.003	10179	tags=78%, list=51%, signal=156%
WP_TOLLLIKE_RECEPTOR_SIGNALING_PATHWAY		90	0.26	2.98	0	0	0.003	6564	tags=59%, list=33%, signal=87%
KEGG_RIBOSOME		83	0.29	2.97	0	0	0.003	9086	tags=73%, list=45%, signal=133%
PID_FOXM1_PATHWAY		39	0.4	2.95	0	0	0.004	3864	tags=59%, list=19%, signal=73%
PID_S1P_S1P3_PATHWAY		29	0.45	2.92	0	0	0.004	7631	tags=83%, list=38%, signal=133%
REACTOME_SIGNALING_BY_RECEPTOR_TYROSINE_KINASES		487	0.11	2.88	0	0	0.005	10192	tags=62%, list=51%, signal=122%
BIOCARTA_EICOSANOID_PATHWAY		21	0.52	2.88	0	0	0.005	2963	tags=67%, list=15%, signal=78%
KEGG_P53_SIGNALING_PATHWAY		60	0.31	2.86	0	0	0.008	9281	tags=77%, list=46%, signal=142%
REACTOME_PLATELET_ACTIVATION_SIGNALING_AND_AGGREGATION		248	0.16	2.86	0	0	0.008	5309	tags=42%, list=26%, signal=56%
WP_COMPLEMENT_AND_COAGULATION_CASCADES		52	0.33	2.85	0	0	0.008	5427	tags=60%, list=27%, signal=81%
REACTOME_SIGNALING_BY_VEGF		103	0.25	2.85	0	0	0.008	7755	tags=63%, list=38%, signal=102%
REACTOME_EUKARYOTIC_TRANSLATION_ELONGATION		90	0.26	2.83	0	0	0.01	9086	tags=71%, list=45%, signal=129%
NABA_ECM_REGULATORS		197	0.17	2.83	0	0	0.01	7358	tags=54%, list=37%, signal=84%
WP_PLATELETMEDIATED_INTERACTIONS_WITH_VASCULAR_AND_CIRCULATING_CELLS		17	0.57	2.83	0	0	0.01	7413	tags=94%, list=37%, signal=149%
KEGG_GLYCOSAMINOGLYCAN_DEGRADATION		20	0.53	2.82	0	0	0.013	5387	tags=80%, list=27%, signal=109%
REACTOME_INTERFERON_SIGNALING		154	0.2	2.82	0	0	0.013	2348	tags=31%, list=12%, signal=35%
KEGG_TOLL_LIKE_RECEPTOR_SIGNALING_PATHWAY		89	0.25	2.81	0	0	0.014	6564	tags=57%, list=33%, signal=85%
PID_RAC1_PATHWAY		54	0.33	2.81	0	0	0.014	8374	tags=74%, list=42%, signal=126%
KEGG_INTESTINAL_IMMUNE_NETWORK_FOR_IGA_PRODUCTION		32	0.42	2.81	0	0	0.014	2920	tags=56%, list=14%, signal=66%
WP_DNA_DAMAGE_RESPONSE		63	0.3	2.81	0	0	0.014	9293	tags=76%, list=46%, signal=141%
WP_ADIPOGENESIS		124	0.22	2.8	0	0	0.014	4626	tags=45%, list=23%, signal=58%
WP_HEPATITIS_B_INFECTION		136	0.2	2.76	0	0.001	0.021	8026	tags=60%, list=40%, signal=98%
REACTOME_PARASITE_INFECTION		58	0.31	2.73	0	0.001	0.026	7755	tags=69%, list=38%, signal=112%
KEGG_LEUKOCYTE_TRANSENDOTHELIAL_MIGRATION		111	0.22	2.73	0	0.001	0.026	5492	tags=50%, list=27%, signal=68%
WP_RETINOBLASTOMA_GENE_IN_CANCER		83	0.26	2.71	0	0.001	0.03	9444	tags=72%, list=47%, signal=136%
REACTOME_SRP_DEPENDENT_COTRANSLATIONAL_PROTEIN_TARGETING_TO_MEMBRANE		107	0.23	2.71	0	0.001	0.03	9736	tags=71%, list=48%, signal=137%
WP_SPINAL_CORD_INJURY		110	0.22	2.71	0	0.001	0.034	7537	tags=59%, list=37%, signal=94%
WP_THE_HUMAN_IMMUNE_RESPONSE_TO_TUBERCULOSIS		22	0.48	2.7	0	0.001	0.034	2310	tags=59%, list=11%, signal=67%
KEGG_LYSOSOME		116	0.22	2.7	0	0.001	0.034	7846	tags=60%, list=39%, signal=98%
WP_INTEGRATED_CANCER_PATHWAY		41	0.35	2.7	0	0.001	0.034	9103	tags=80%, list=45%, signal=147%
REACTOME_INFLUENZA_INFECTION		147	0.19	2.7	0	0.001	0.034	9916	tags=68%, list=49%, signal=133%
WP_MIRNA_REGULATION_OF_DNA_DAMAGE_RESPONSE		73	0.27	2.7	0	0.001	0.034	9293	tags=73%, list=46%, signal=134%
WP_VITAMIN_D_RECEPTOR_PATHWAY		143	0.19	2.69	0	0.001	0.037	5872	tags=48%, list=29%, signal=68%
REACTOME_FCGAMMA_RECEPTOR_FCGR_DEPENDENT_PHAGOCYTOSIS		81	0.26	2.68	0	0.001	0.039	7755	tags=64%, list=38%, signal=104%
KEGG_EPITHELIAL_CELL_SIGNALING_IN_HELICOBACTER_PYLORI_INFECTION		66	0.28	2.67	0	0.001	0.039	9379	tags=74%, list=47%, signal=138%
WP_GPCRS_CLASS_A_RHODOPSINLIKE		183	0.17	2.66	0	0.001	0.042	4869	tags=41%, list=24%, signal=54%
KEGG_VIRAL_MYOCARDITIS		50	0.31	2.64	0	0.001	0.047	7435	tags=68%, list=37%, signal=108%
KEGG_HEMATOPOIETIC_CELL_LINEAGE		66	0.28	2.64	0	0.001	0.047	2392	tags=39%, list=12%, signal=45%
PID_PDGFRB_PATHWAY		126	0.2	2.64	0	0.001	0.05	10022	tags=70%, list=50%, signal=138%
PID_S1P_S1P2_PATHWAY		24	0.45	2.63	0	0.001	0.052	9379	tags=92%, list=47%, signal=171%
REACTOME_LEISHMANIA_INFECTION		233	0.15	2.62	0	0.001	0.059	7852	tags=54%, list=39%, signal=87%
WP_PROLACTIN_SIGNALING_PATHWAY		75	0.26	2.61	0	0.001	0.06	9640	tags=73%, list=48%, signal=140%
WP_HEPATITIS_C_AND_HEPATOCELLULAR_CARCINOMA		45	0.33	2.61	0	0.001	0.063	7643	tags=71%, list=38%, signal=114%
WP_MAMMARY_GLAND_DEVELOPMENT_PATHWAY_EMBRYONIC_DEVELOPMENT_STAGE_1_OF_4		15	0.55	2.61	0	0.001	0.065	6359	tags=87%, list=32%, signal=127%
WP_REGULATION_OF_TOLLLIKE_RECEPTOR_SIGNALING_PATHWAY		126	0.2	2.6	0	0.001	0.07	6361	tags=52%, list=32%, signal=75%
PID_PLK1_PATHWAY		41	0.33	2.59	0	0.002	0.079	6609	tags=66%, list=33%, signal=98%
BIOCARTA_EDG1_PATHWAY		22	0.47	2.59	0	0.002	0.08	7964	tags=86%, list=40%, signal=143%
REACTOME_INTEGRIN_CELL_SURFACE_INTERACTIONS		84	0.24	2.58	0	0.002	0.083	2715	tags=37%, list=13%, signal=42%
PID_INTEGRIN_A4B1_PATHWAY		32	0.38	2.58	0	0.002	0.09	8104	tags=78%, list=40%, signal=130%
PID_INTEGRIN3_PATHWAY		42	0.33	2.56	0	0.002	0.104	3520	tags=50%, list=17%, signal=60%
WP_APOPTOSIS		79	0.24	2.56	0	0.002	0.106	9503	tags=71%, list=47%, signal=134%
WP_MELANOMA		64	0.27	2.54	0	0.002	0.128	9118	tags=72%, list=45%, signal=131%
REACTOME_RESPONSE_TO_ELEVATED_PLATELET_CYTOSOLIC_CA2_		121	0.19	2.54	0	0.002	0.128	4776	tags=43%, list=24%, signal=56%
PID_IL8_CXCR2_PATHWAY		32	0.37	2.54	0	0.002	0.129	8911	tags=81%, list=44%, signal=145%
REACTOME_SELENOAMINO_ACID_METABOLISM		105	0.22	2.53	0	0.002	0.13	13145	tags=87%, list=65%, signal=248%
WP_NEOVASCULARISATION_PROCESSES		36	0.36	2.53	0	0.002	0.131	8374	tags=78%, list=42%, signal=133%
KEGG_FC_GAMMA_R_MEDIATED_PHAGOCYTOSIS		89	0.23	2.52	0	0.002	0.137	9229	tags=69%, list=46%, signal=126%
REACTOME_ACTIVATION_OF_THE_MRNA_UPON_BINDING_OF_THE_CAP_BINDING_COMPLEX_AND_EIFS_AND_SUBSEQUENT_BINDING_TO_43S		56	0.28	2.52	0	0.003	0.147	13066	tags=93%, list=65%, signal=264%
REACTOME_S_PHASE		159	0.17	2.51	0	0.003	0.15	16177	tags=97%, list=80%, signal=488%
WP_REGULATION_OF_ACTIN_CYTOSKELETON		143	0.18	2.5	0	0.003	0.163	7969	tags=57%, list=40%, signal=94%
WP_HEAD_AND_NECK_SQUAMOUS_CELL_CARCINOMA		70	0.26	2.5	0	0.003	0.166	9842	tags=74%, list=49%, signal=145%
KEGG_CHRONIC_MYELOID_LEUKEMIA		71	0.26	2.5	0	0.003	0.167	9631	tags=73%, list=48%, signal=140%
REACTOME_SYNDECAN_INTERACTIONS		27	0.4	2.5	0	0.003	0.167	6060	tags=70%, list=30%, signal=101%
WP_GENES_CONTROLLING_RENAL_NEPHROGENESIS		36	0.35	2.5	0	0.003	0.171	7561	tags=72%, list=38%, signal=115%
KEGG_B_CELL_RECEPTOR_SIGNALING_PATHWAY		74	0.24	2.49	0	0.003	0.175	7628	tags=62%, list=38%, signal=100%
KEGG_GLIOMA		61	0.27	2.49	0	0.003	0.175	9118	tags=72%, list=45%, signal=131%
REACTOME_INTRA_GOLGI_AND_RETROGRADE_GOLGI_TO_ER_TRAFFIC		182	0.16	2.49	0	0.003	0.185	10337	tags=67%, list=51%, signal=136%
REACTOME_RRNA_PROCESSING		188	0.16	2.48	0	0.003	0.201	15060	tags=90%, list=75%, signal=355%
KEGG_CHEMOKINE_SIGNALING_PATHWAY		167	0.17	2.48	0	0.003	0.201	5264	tags=43%, list=26%, signal=57%
PID_SMAD2_3NUCLEAR_PATHWAY		80	0.23	2.47	0	0.003	0.209	10183	tags=74%, list=51%, signal=149%
REACTOME_CHEMOKINE_RECEPTORS_BIND_CHEMOKINES		45	0.3	2.45	0	0.004	0.238	3279	tags=47%, list=16%, signal=56%
BIOCARTA_CELLCYCLE_PATHWAY		23	0.42	2.45	0	0.004	0.241	5515	tags=70%, list=27%, signal=96%
PID_NECTIN_PATHWAY		26	0.41	2.44	0	0.004	0.253	8062	tags=81%, list=40%, signal=134%
REACTOME_METABOLISM_OF_FOLATE_AND_PTERINES		16	0.5	2.43	0	0.004	0.258	5141	tags=75%, list=26%, signal=101%
BIOCARTA_MCM_PATHWAY		17	0.48	2.43	0	0.004	0.269	4459	tags=71%, list=22%, signal=91%
PID_ERBB1_DOWNSTREAM_PATHWAY		103	0.21	2.42	0	0.004	0.274	10090	tags=71%, list=50%, signal=141%
REACTOME_DISEASES_OF_IMMUNE_SYSTEM		23	0.41	2.42	0	0.004	0.275	6564	tags=74%, list=33%, signal=110%
REACTOME_MOLECULES_ASSOCIATED_WITH_ELASTIC_FIBRES		36	0.34	2.42	0	0.004	0.285	6115	tags=64%, list=30%, signal=92%
WP_TNF_RELATED_WEAK_INDUCER_OF_APOPTOSIS_TWEAK_SIGNALING_PATHWAY		42	0.32	2.42	0	0.005	0.294	6564	tags=64%, list=33%, signal=95%
REACTOME_ARACHIDONIC_ACID_METABOLISM		43	0.32	2.41	0	0.005	0.298	3016	tags=47%, list=15%, signal=55%
BIOCARTA_EIF4_PATHWAY		24	0.41	2.41	0	0.005	0.304	10179	tags=92%, list=51%, signal=185%
KEGG_CELL_CYCLE		121	0.19	2.4	0	0.005	0.309	9595	tags=66%, list=48%, signal=125%
WP_AGERAGE_PATHWAY		64	0.26	2.4	0	0.005	0.315	9911	tags=75%, list=49%, signal=147%
WP_MYOMETRIAL_RELAXATION_AND_CONTRACTION_PATHWAYS		152	0.17	2.39	0	0.005	0.329	7806	tags=55%, list=39%, signal=90%
KEGG_ECM_RECEPTOR_INTERACTION		82	0.23	2.39	0	0.005	0.329	3529	tags=40%, list=18%, signal=49%
WP_TGFBETA_RECEPTOR_SIGNALLING_IN_SKELETAL_DYSPLASIAS		56	0.27	2.39	0	0.005	0.331	6382	tags=59%, list=32%, signal=86%
WP_HEMATOPOIETIC_STEM_CELL_DIFFERENTIATION		54	0.28	2.38	0	0.005	0.339	3649	tags=46%, list=18%, signal=56%
KEGG_COMPLEMENT_AND_COAGULATION_CASCADES		59	0.27	2.38	0	0.005	0.348	2526	tags=39%, list=13%, signal=44%
KEGG_JAK_STAT_SIGNALING_PATHWAY		128	0.18	2.38	0	0.005	0.351	11045	tags=73%, list=55%, signal=160%
WP_TGFBETA_SIGNALING_PATHWAY		129	0.18	2.37	0	0.005	0.352	15168	tags=93%, list=75%, signal=374%
BIOCARTA_CCR5_PATHWAY		17	0.48	2.37	0	0.005	0.353	9379	tags=94%, list=47%, signal=176%
WP_VEGFAVEGFR2_SIGNALING_PATHWAY		405	0.1	2.37	0	0.005	0.359	10076	tags=60%, list=50%, signal=118%
REACTOME_NEURONAL_SYSTEM		389	0.1	2.36	0	0.006	0.373	9328	tags=57%, list=46%, signal=103%
WP_B_CELL_RECEPTOR_SIGNALING_PATHWAY		96	0.2	2.36	0	0.006	0.383	9749	tags=69%, list=48%, signal=133%
REACTOME_SIGNALING_BY_NTRKS		131	0.18	2.35	0	0.006	0.401	10154	tags=68%, list=50%, signal=136%
PID_S1P_S1P1_PATHWAY		21	0.44	2.35	0	0.006	0.409	7546	tags=81%, list=37%, signal=129%
WP_LEPTIN_SIGNALING_PATHWAY		75	0.23	2.35	0	0.006	0.41	10179	tags=73%, list=51%, signal=148%
REACTOME_MITOTIC_G1_PHASE_AND_G1_S_TRANSITION		145	0.17	2.34	0	0.006	0.427	15674	tags=94%, list=78%, signal=423%
PID_AP1_PATHWAY		64	0.24	2.34	0	0.006	0.429	9564	tags=72%, list=47%, signal=136%
WP_CELL_CYCLE		117	0.18	2.33	0	0.006	0.438	9595	tags=66%, list=48%, signal=125%
REACTOME_M_PHASE		327	0.11	2.33	0	0.006	0.449	16130	tags=91%, list=80%, signal=450%
KEGG_T_CELL_RECEPTOR_SIGNALING_PATHWAY		105	0.19	2.33	0	0.006	0.453	9923	tags=69%, list=49%, signal=134%
REACTOME_MITOTIC_PROMETAPHASE		182	0.15	2.32	0	0.007	0.474	9329	tags=61%, list=46%, signal=113%
WP_TGFBETA_RECEPTOR_SIGNALING		52	0.28	2.31	0	0.007	0.48	6382	tags=60%, list=32%, signal=87%
PID_SYNDECAN_4_PATHWAY		32	0.34	2.31	0	0.007	0.49	6339	tags=66%, list=31%, signal=96%
REACTOME_CLASS_I_MHC_MEDIATED_ANTIGEN_PROCESSING_PRESENTATION		340	0.11	2.31	0	0.007	0.491	15226	tags=86%, list=76%, signal=348%
PID_TXA2PATHWAY		54	0.27	2.31	0	0.007	0.504	7631	tags=65%, list=38%, signal=104%
ST_INTEGRIN_SIGNALING_PATHWAY		80	0.22	2.3	0	0.007	0.517	9969	tags=71%, list=49%, signal=140%
REACTOME_COPI_DEPENDENT_GOLGI_TO_ER_RETROGRADE_TRAFFIC		88	0.21	2.3	0	0.007	0.522	12786	tags=84%, list=63%, signal=229%
REACTOME_RESOLUTION_OF_SISTER_CHROMATID_COHESION		112	0.18	2.29	0	0.007	0.53	10324	tags=70%, list=51%, signal=142%
WP_TOLLLIKE_RECEPTOR_SIGNALING_RELATED_TO_MYD88		31	0.35	2.29	0	0.007	0.531	6564	tags=68%, list=33%, signal=100%
WP_PRIMARY_FOCAL_SEGMENTAL_GLOMERULOSCLEROSIS_FSGS		71	0.23	2.29	0	0.007	0.533	5578	tags=51%, list=28%, signal=70%
WP_INTERACTIONS_BETWEEN_IMMUNE_CELLS_AND_MICRORNAS_IN_TUMOR_MICROENVIRONMENT		34	0.34	2.28	0	0.007	0.546	1545	tags=41%, list=8%, signal=45%
REACTOME_RHO_GTPASES_ACTIVATE_FORMINS		123	0.18	2.28	0	0.007	0.547	10324	tags=69%, list=51%, signal=141%
WP_ARYL_HYDROCARBON_RECEPTOR_NETPATH		44	0.29	2.27	0	0.008	0.564	9250	tags=75%, list=46%, signal=138%
KEGG_GLYCOSPHINGOLIPID_BIOSYNTHESIS_GANGLIO_SERIES		15	0.49	2.26	0	0.008	0.588	6280	tags=80%, list=31%, signal=116%
REACTOME_TRANSMISSION_ACROSS_CHEMICAL_SYNAPSES		255	0.12	2.26	0	0.008	0.589	9328	tags=58%, list=46%, signal=107%
REACTOME_GLYCOSAMINOGLYCAN_METABOLISM		121	0.17	2.26	0	0.008	0.589	7393	tags=54%, list=37%, signal=84%
WP_OXIDATIVE_DAMAGE		38	0.31	2.26	0	0.008	0.596	8026	tags=71%, list=40%, signal=118%
WP_PI3KAKT_SIGNALING_PATHWAY		305	0.11	2.25	0	0.009	0.632	5255	tags=37%, list=26%, signal=49%
KEGG_NATURAL_KILLER_CELL_MEDIATED_CYTOTOXICITY		94	0.2	2.25	0	0.009	0.632	4582	tags=43%, list=23%, signal=55%
REACTOME_TRANSCRIPTIONAL_REGULATION_BY_TP53		320	0.11	2.24	0	0.009	0.653	16399	tags=92%, list=81%, signal=486%
REACTOME_INTERLEUKIN_2_FAMILY_SIGNALING		42	0.3	2.24	0	0.009	0.657	1208	tags=36%, list=6%, signal=38%
WP_TGFB_SIGNALING_IN_THYROID_CELLS_FOR_EPITHELIALMESENCHYMAL_TRANSITION		18	0.44	2.23	0	0.01	0.676	6804	tags=78%, list=34%, signal=117%
REACTOME_ATF4_ACTIVATES_GENES_IN_RESPONSE_TO_ENDOPLASMIC_RETICULUM_STRESS		26	0.36	2.23	0	0.01	0.676	8177	tags=77%, list=41%, signal=129%
WP_REGULATORY_CIRCUITS_OF_THE_STAT3_SIGNALING_PATHWAY		75	0.22	2.23	0	0.01	0.678	9025	tags=67%, list=45%, signal=120%
REACTOME_RHO_GTPASES_ACTIVATE_NADPH_OXIDASES		24	0.38	2.22	0	0.01	0.69	8232	tags=79%, list=41%, signal=134%
WP_RAS_SIGNALING		171	0.15	2.21	0	0.01	0.712	9118	tags=60%, list=45%, signal=108%
SIG_CHEMOTAXIS		44	0.28	2.21	0	0.011	0.724	7656	tags=66%, list=38%, signal=106%
WP_FERROPTOSIS		35	0.31	2.21	0	0.011	0.73	8783	tags=74%, list=44%, signal=131%
REACTOME_ASPARAGINE_N_LINKED_GLYCOSYLATION		285	0.11	2.2	0	0.011	0.742	10363	tags=62%, list=51%, signal=127%
KEGG_PROGESTERONE_MEDIATED_OOCYTE_MATURATION		82	0.21	2.2	0	0.011	0.746	9328	tags=67%, list=46%, signal=124%
REACTOME_ELASTIC_FIBRE_FORMATION		43	0.28	2.19	0	0.011	0.759	6115	tags=58%, list=30%, signal=83%
WP_BRAINDERIVED_NEUROTROPHIC_FACTOR_BDNF_SIGNALING_PATHWAY		142	0.16	2.19	0	0.012	0.777	9784	tags=64%, list=49%, signal=124%
REACTOME_ANTIGEN_PROCESSING_CROSS_PRESENTATION		88	0.2	2.19	0	0.012	0.778	3359	tags=36%, list=17%, signal=43%
KEGG_PANCREATIC_CANCER		68	0.22	2.19	0	0.012	0.779	9118	tags=68%, list=45%, signal=123%
REACTOME_CYCLIN_A_CDK2_ASSOCIATED_EVENTS_AT_S_PHASE_ENTRY		83	0.2	2.18	0	0.012	0.783	16060	tags=100%, list=80%, signal=491%
REACTOME_SMOOTH_MUSCLE_CONTRACTION		35	0.32	2.17	0	0.013	0.808	4004	tags=51%, list=20%, signal=64%
WP_VIRAL_ACUTE_MYOCARDITIS		84	0.2	2.16	0	0.014	0.837	2896	tags=35%, list=14%, signal=40%
WP_SIGNALING_PATHWAYS_IN_GLIOBLASTOMA		80	0.2	2.12	0	0.016	0.891	9130	tags=65%, list=45%, signal=118%
WP_OXIDATIVE_STRESS		30	0.33	2.07	0	0.02	0.956	9545	tags=80%, list=47%, signal=152%
BIOCARTA_CALCINEURIN_PATHWAY		18	0.39	2.04	0	0.023	0.978	7728	tags=78%, list=38%, signal=126%
WP_GASTRIN_SIGNALING_PATHWAY		112	0.16	2.03	0	0.023	0.982	9118	tags=62%, list=45%, signal=112%
REACTOME_TRANSCRIPTIONAL_REGULATION_OF_WHITE_ADIPOCYTE_DIFFERENTIATION		81	0.19	2.03	0	0.024	0.984	13002	tags=84%, list=65%, signal=236%
WP_NUCLEAR_RECEPTORS_METAPATHWAY		267	0.11	2.03	0	0.024	0.984	5740	tags=39%, list=28%, signal=54%
BIOCARTA_P38MAPK_PATHWAY		35	0.28	2.02	0	0.024	0.985	8796	tags=71%, list=44%, signal=127%
WP_HUMAN_THYROID_STIMULATING_HORMONE_TSH_SIGNALING_PATHWAY		65	0.21	2.01	0	0.025	0.989	9379	tags=68%, list=47%, signal=126%
REACTOME_DEPOLYMERISATION_OF_THE_NUCLEAR_LAMINA		15	0.43	2	0	0.026	0.99	10113	tags=93%, list=50%, signal=187%
REACTOME_ACTIVATION_OF_NMDA_RECEPTORS_AND_POSTSYNAPTIC_EVENTS		86	0.18	1.97	0	0.03	0.999	9712	tags=66%, list=48%, signal=127%
WP_TRANSLATION_INHIBITORS_IN_CHRONICALLY_ACTIVATED_PDGFRA_CELLS		46	0.24	1.95	0	0.032	0.999	9659	tags=72%, list=48%, signal=138%
BIOCARTA_PDGF_PATHWAY		27	0.32	1.95	0	0.033	0.999	10022	tags=81%, list=50%, signal=162%
BIOCARTA_FCER1_PATHWAY		38	0.26	1.93	0	0.036	1	9577	tags=74%, list=48%, signal=140%
WP_ONCOSTATIN_M_SIGNALING_PATHWAY		61	0.3	2.77	0.002	0.001	0.019	9842	tags=79%, list=49%, signal=153%
KEGG_CALCIUM_SIGNALING_PATHWAY		171	0.16	2.36	0.002	0.006	0.383	7964	tags=55%, list=40%, signal=90%
WP_CHEMOKINE_SIGNALING_PATHWAY		157	0.16	2.35	0.002	0.006	0.398	5264	tags=42%, list=26%, signal=56%
REACTOME_CELL_CYCLE_CHECKPOINTS		242	0.13	2.34	0.002	0.006	0.43	10328	tags=64%, list=51%, signal=130%
REACTOME_GOLGI_TO_ER_RETROGRADE_TRANSPORT		122	0.18	2.33	0.002	0.006	0.438	9733	tags=66%, list=48%, signal=128%
PID_BCR_5PATHWAY		61	0.26	2.33	0.002	0.006	0.443	10022	tags=75%, list=50%, signal=150%
KEGG_NEUROACTIVE_LIGAND_RECEPTOR_INTERACTION		251	0.13	2.32	0.002	0.007	0.47	5089	tags=38%, list=25%, signal=50%
PID_AMB2_NEUTROPHILS_PATHWAY		39	0.32	2.31	0.002	0.007	0.498	8104	tags=72%, list=40%, signal=120%
REACTOME_CELL_SURFACE_INTERACTIONS_AT_THE_VASCULAR_WALL		112	0.19	2.31	0.002	0.007	0.504	8790	tags=63%, list=44%, signal=110%
PID_INTEGRIN2_PATHWAY		25	0.38	2.3	0.002	0.007	0.513	2750	tags=52%, list=14%, signal=60%
WP_NEURAL_CREST_CELL_MIGRATION_IN_CANCER		41	0.3	2.28	0.002	0.007	0.546	7740	tags=68%, list=38%, signal=111%
WP_PANCREATIC_ADENOCARCINOMA_PATHWAY		86	0.21	2.28	0.002	0.008	0.554	9118	tags=66%, list=45%, signal=121%
WP_ALLOGRAFT_REJECTION		62	0.25	2.27	0.002	0.008	0.577	1886	tags=34%, list=9%, signal=37%
PID_NFAT_TFPATHWAY		42	0.3	2.26	0.002	0.008	0.582	5515	tags=57%, list=27%, signal=79%
SIG_PIP3_SIGNALING_IN_B_LYMPHOCYTES		35	0.31	2.26	0.002	0.008	0.598	6359	tags=63%, list=32%, signal=92%
PID_IL12_2PATHWAY		57	0.25	2.25	0.002	0.008	0.606	4145	tags=46%, list=21%, signal=57%
PID_IL8_CXCR1_PATHWAY		26	0.37	2.25	0.002	0.008	0.615	8911	tags=81%, list=44%, signal=145%
BIOCARTA_G1_PATHWAY		27	0.37	2.25	0.002	0.008	0.62	6040	tags=67%, list=30%, signal=95%
PID_THROMBIN_PAR4_PATHWAY		15	0.47	2.23	0.002	0.01	0.682	6594	tags=80%, list=33%, signal=119%
REACTOME_PEPTIDE_LIGAND_BINDING_RECEPTORS		167	0.15	2.2	0.002	0.011	0.74	3012	tags=29%, list=15%, signal=34%
PID_FAS_PATHWAY		36	0.3	2.2	0.002	0.011	0.742	9029	tags=75%, list=45%, signal=136%
REACTOME_NEUROTRANSMITTER_RECEPTORS_AND_POSTSYNAPTIC_SIGNAL_TRANSMISSION		193	0.13	2.2	0.002	0.011	0.743	9328	tags=60%, list=46%, signal=110%
WP_SMALL_CELL_LUNG_CANCER		92	0.2	2.19	0.002	0.012	0.771	6564	tags=52%, list=33%, signal=77%
PID_AURORA_B_PATHWAY		37	0.31	2.18	0.002	0.012	0.798	10153	tags=81%, list=50%, signal=163%
KEGG_GAP_JUNCTION		79	0.21	2.16	0.002	0.013	0.826	8262	tags=62%, list=41%, signal=105%
BIOCARTA_TFF_PATHWAY		20	0.4	2.14	0.002	0.015	0.866	7007	tags=75%, list=35%, signal=115%
PID_CXCR4_PATHWAY		97	0.19	2.14	0.002	0.015	0.868	9981	tags=68%, list=50%, signal=134%
WP_MIRNAS_INVOLVEMENT_IN_THE_IMMUNE_RESPONSE_IN_SEPSIS		45	0.27	2.14	0.002	0.015	0.87	3985	tags=47%, list=20%, signal=58%
WP_DNA_REPLICATION		41	0.28	2.13	0.002	0.015	0.875	3662	tags=46%, list=18%, signal=57%
REACTOME_KERATAN_SULFATE_KERATIN_METABOLISM		32	0.32	2.13	0.002	0.015	0.879	5595	tags=59%, list=28%, signal=82%
REACTOME_EXTRA_NUCLEAR_ESTROGEN_SIGNALING		74	0.21	2.13	0.002	0.016	0.881	7740	tags=59%, list=38%, signal=96%
WP_G1_TO_S_CELL_CYCLE_CONTROL		63	0.23	2.13	0.002	0.016	0.881	4681	tags=46%, list=23%, signal=60%
REACTOME_NONSENSE_MEDIATED_DECAY_NMD_		112	0.17	2.12	0.002	0.016	0.901	9086	tags=63%, list=45%, signal=113%
BIOCARTA_BCR_PATHWAY		32	0.31	2.11	0.002	0.017	0.914	9577	tags=78%, list=48%, signal=149%
WP_NONGENOMIC_ACTIONS_OF_125_DIHYDROXYVITAMIN_D3		67	0.22	2.1	0.002	0.018	0.916	2750	tags=36%, list=14%, signal=41%
NABA_ECM_GLYCOPROTEINS		173	0.14	2.1	0.002	0.018	0.922	4851	tags=38%, list=24%, signal=49%
WP_PHOTODYNAMIC_THERAPYINDUCED_AP1_SURVIVAL_SIGNALING		48	0.26	2.09	0.002	0.019	0.934	3947	tags=46%, list=20%, signal=57%
KEGG_OTHER_GLYCAN_DEGRADATION		16	0.44	2.09	0.002	0.019	0.937	3807	tags=63%, list=19%, signal=77%
KEGG_NEUROTROPHIN_SIGNALING_PATHWAY		117	0.17	2.09	0.002	0.019	0.938	10090	tags=67%, list=50%, signal=133%
REACTOME_G_PROTEIN_BETA_GAMMA_SIGNALLING		32	0.31	2.08	0.002	0.02	0.947	8911	tags=75%, list=44%, signal=134%
PID_ENDOTHELIN_PATHWAY		61	0.22	2.08	0.002	0.019	0.947	9379	tags=69%, list=47%, signal=128%
REACTOME_RHO_GTPASES_ACTIVATE_WASPS_AND_WAVES		36	0.29	2.07	0.002	0.02	0.952	7537	tags=67%, list=37%, signal=106%
WP_GPCRS_OTHER		58	0.23	2.06	0.002	0.021	0.961	4823	tags=47%, list=24%, signal=61%
PID_P53_DOWNSTREAM_PATHWAY		122	0.16	2.06	0.002	0.021	0.964	4083	tags=36%, list=20%, signal=45%
WP_IL18_SIGNALING_PATHWAY		247	0.12	2.06	0.002	0.021	0.964	6564	tags=44%, list=33%, signal=65%
REACTOME_FCERI_MEDIATED_CA_2_MOBILIZATION		31	0.31	2.05	0.002	0.022	0.969	6160	tags=61%, list=31%, signal=88%
WP_INTEGRATED_BREAST_CANCER_PATHWAY		142	0.15	2.04	0.002	0.023	0.976	9379	tags=61%, list=47%, signal=114%
KEGG_MAPK_SIGNALING_PATHWAY		256	0.11	2.04	0.002	0.023	0.979	10133	tags=61%, list=50%, signal=122%
PID_INTEGRIN_CS_PATHWAY		26	0.33	2.04	0.002	0.023	0.98	3359	tags=50%, list=17%, signal=60%
WP_SIMPLIFIED_DEPICTION_OF_MYD88_DISTINCT_INPUTOUTPUT_PATHWAY		17	0.42	2.03	0.002	0.023	0.98	9379	tags=88%, list=47%, signal=165%
WP_EICOSANOID_METABOLISM_VIA_CYCLO_OXYGENASES_COX		22	0.36	2.02	0.002	0.024	0.987	4593	tags=59%, list=23%, signal=76%
WP_ATM_SIGNALING_PATHWAY		34	0.29	2.01	0.002	0.026	0.99	9503	tags=76%, list=47%, signal=145%
BIOCARTA_CREB_PATHWAY		20	0.37	2	0.002	0.026	0.99	9614	tags=85%, list=48%, signal=162%
REACTOME_G_ALPHA_Q_SIGNALLING_EVENTS		200	0.12	1.99	0.002	0.027	0.991	4634	tags=35%, list=23%, signal=45%
REACTOME_TRANSLOCATION_OF_SLC2A4_GLUT4_TO_THE_PLASMA_MEMBRANE		64	0.21	1.99	0.002	0.028	0.994	10252	tags=72%, list=51%, signal=146%
KEGG_UBIQUITIN_MEDIATED_PROTEOLYSIS		125	0.15	1.99	0.002	0.028	0.994	14767	tags=88%, list=73%, signal=328%
WP_RESISTIN_AS_A_REGULATOR_OF_INFLAMMATION		32	0.29	1.99	0.002	0.028	0.996	7968	tags=69%, list=40%, signal=114%
WP_MECHANOREGULATION_AND_PATHOLOGY_OF_YAPTAZ_VIA_HIPPO_AND_NONHIPPO_MECHANISMS		44	0.24	1.93	0.002	0.035	1	8438	tags=66%, list=42%, signal=113%
REACTOME_ANTIVIRAL_MECHANISM_BY_IFN_STIMULATED_GENES		73	0.19	1.91	0.002	0.037	1	10324	tags=70%, list=51%, signal=143%
REACTOME_SIGNALING_BY_THE_B_CELL_RECEPTOR_BCR_		107	0.16	1.89	0.002	0.041	1	16060	tags=95%, list=80%, signal=468%
WP_IL7_SIGNALING_PATHWAY		25	0.31	1.86	0.002	0.045	1	13852	tags=100%, list=69%, signal=320%
REACTOME_CYCLIN_D_ASSOCIATED_EVENTS_IN_G1		45	0.24	1.85	0.002	0.047	1	9595	tags=71%, list=48%, signal=135%
KEGG_CELL_ADHESION_MOLECULES_CAMS		103	0.19	2.29	0.004	0.007	0.533	5288	tags=46%, list=26%, signal=62%
WP_NEURAL_CREST_CELL_MIGRATION_DURING_DEVELOPMENT		38	0.3	2.25	0.004	0.008	0.617	7740	tags=68%, list=38%, signal=111%
SA_B_CELL_RECEPTOR_COMPLEXES		23	0.39	2.22	0.004	0.01	0.697	9712	tags=87%, list=48%, signal=168%
REACTOME_ABERRANT_REGULATION_OF_MITOTIC_G1_S_TRANSITION_IN_CANCER_DUE_TO_RB1_DEFECTS		17	0.43	2.21	0.004	0.011	0.724	5515	tags=71%, list=27%, signal=97%
BIOCARTA_RACCYCD_PATHWAY		25	0.36	2.21	0.004	0.011	0.732	7968	tags=76%, list=40%, signal=126%
BIOCARTA_AT1R_PATHWAY		25	0.36	2.19	0.004	0.011	0.763	9577	tags=84%, list=48%, signal=160%
KEGG_ERBB_SIGNALING_PATHWAY		85	0.21	2.19	0.004	0.012	0.769	9631	tags=68%, list=48%, signal=130%
REACTOME_CELLULAR_RESPONSES_TO_EXTERNAL_STIMULI		495	0.09	2.19	0.004	0.012	0.777	16289	tags=89%, list=81%, signal=455%
KEGG_SMALL_CELL_LUNG_CANCER		82	0.2	2.12	0.004	0.016	0.899	7007	tags=55%, list=35%, signal=84%
PID_IL2_1PATHWAY		54	0.24	2.12	0.004	0.017	0.903	9640	tags=72%, list=48%, signal=138%
REACTOME_CHROMOSOME_MAINTENANCE		85	0.2	2.11	0.004	0.018	0.914	10031	tags=69%, list=50%, signal=138%
KEGG_MELANOMA		67	0.22	2.1	0.004	0.018	0.923	7007	tags=57%, list=35%, signal=87%
REACTOME_EXTRACELLULAR_MATRIX_ORGANIZATION		282	0.11	2.1	0.004	0.018	0.924	2715	tags=24%, list=13%, signal=28%
KEGG_ADHERENS_JUNCTION		67	0.21	2.09	0.004	0.019	0.936	7782	tags=60%, list=39%, signal=97%
WP_IL4_SIGNALING_PATHWAY		53	0.24	2.09	0.004	0.019	0.938	7272	tags=60%, list=36%, signal=94%
REACTOME_TRANSPORT_OF_BILE_SALTS_AND_ORGANIC_ACIDS_METAL_IONS_AND_AMINE_COMPOUNDS		83	0.19	2.08	0.004	0.019	0.943	1946	tags=29%, list=10%, signal=32%
PID_ATR_PATHWAY		38	0.29	2.08	0.004	0.019	0.943	8995	tags=74%, list=45%, signal=133%
REACTOME_G1_S_SPECIFIC_TRANSCRIPTION		29	0.32	2.08	0.004	0.019	0.947	4681	tags=55%, list=23%, signal=72%
PID_AVB3_OPN_PATHWAY		31	0.32	2.08	0.004	0.019	0.948	8435	tags=74%, list=42%, signal=127%
WP_SENESCENCE_AND_AUTOPHAGY_IN_CANCER		96	0.18	2.04	0.004	0.023	0.976	5020	tags=43%, list=25%, signal=57%
REACTOME_MHC_CLASS_II_ANTIGEN_PRESENTATION		100	0.17	2.03	0.004	0.024	0.983	10305	tags=68%, list=51%, signal=139%
WP_IL5_SIGNALING_PATHWAY		40	0.27	2.03	0.004	0.024	0.983	10179	tags=78%, list=51%, signal=156%
BIOCARTA_PTEN_PATHWAY		17	0.41	2.02	0.004	0.024	0.985	9577	tags=88%, list=48%, signal=168%
REACTOME_MITOTIC_G2_G2_M_PHASES		182	0.13	2.02	0.004	0.024	0.989	16060	tags=92%, list=80%, signal=451%
WP_RANKLRANK_RECEPTOR_ACTIVATOR_OF_NFKB_LIGAND_SIGNALING_PATHWAY		54	0.23	2.02	0.004	0.025	0.989	9880	tags=72%, list=49%, signal=141%
REACTOME_ESTROGEN_DEPENDENT_NUCLEAR_EVENTS_DOWNSTREAM_OF_ESR_MEMBRANE_SIGNALING		24	0.35	1.99	0.004	0.028	0.994	6468	tags=67%, list=32%, signal=98%
WP_PATHOGENIC_ESCHERICHIA_COLI_INFECTION		50	0.23	1.98	0.004	0.029	0.998	8193	tags=64%, list=41%, signal=108%
KEGG_PATHOGENIC_ESCHERICHIA_COLI_INFECTION		50	0.23	1.97	0.004	0.03	0.999	8193	tags=64%, list=41%, signal=108%
WP_DNA_DAMAGE_RESPONSE_ONLY_ATM_DEPENDENT		106	0.16	1.96	0.004	0.031	0.999	10222	tags=67%, list=51%, signal=135%
REACTOME_PERK_REGULATES_GENE_EXPRESSION		30	0.29	1.95	0.004	0.032	0.999	8177	tags=70%, list=41%, signal=118%
WP_NANOPARTICLEMEDIATED_ACTIVATION_OF_RECEPTOR_SIGNALING		27	0.31	1.94	0.004	0.035	0.999	10088	tags=81%, list=50%, signal=163%
REACTOME_AMINO_ACID_TRANSPORT_ACROSS_THE_PLASMA_MEMBRANE		32	0.28	1.91	0.004	0.038	1	8155	tags=69%, list=40%, signal=115%
REACTOME_MYD88_INDEPENDENT_TLR4_CASCADE_		94	0.17	1.87	0.004	0.043	1	10152	tags=67%, list=50%, signal=134%
WP_BDNFTRKB_SIGNALING		32	0.28	1.85	0.004	0.048	1	10179	tags=78%, list=51%, signal=158%
REACTOME_ROS_AND_RNS_PRODUCTION_IN_PHAGOCYTES		35	0.32	2.26	0.006	0.008	0.588	7412	tags=69%, list=37%, signal=108%
WP_ERBB_SIGNALING_PATHWAY		87	0.2	2.19	0.006	0.011	0.763	9631	tags=68%, list=48%, signal=129%
REACTOME_DEPOSITION_OF_NEW_CENPA_CONTAINING_NUCLEOSOMES_AT_THE_CENTROMERE		23	0.37	2.14	0.006	0.015	0.869	10031	tags=87%, list=50%, signal=173%
WP_GASTRIC_CANCER_NETWORK_1		23	0.37	2.13	0.006	0.015	0.872	4726	tags=61%, list=23%, signal=79%
WP_RELATIONSHIP_BETWEEN_INFLAMMATION_COX2_AND_EGFR		23	0.36	2.09	0.006	0.019	0.932	7631	tags=74%, list=38%, signal=119%
PID_ER_NONGENOMIC_PATHWAY		39	0.28	2.07	0.006	0.02	0.955	7834	tags=67%, list=39%, signal=109%
REACTOME_DNA_STRAND_ELONGATION		32	0.3	2.07	0.006	0.02	0.957	7107	tags=66%, list=35%, signal=101%
REACTOME_TOLL_LIKE_RECEPTOR_CASCADES		144	0.15	2.05	0.006	0.022	0.969	10152	tags=65%, list=50%, signal=131%
REACTOME_MITOTIC_PROPHASE		76	0.2	2.05	0.006	0.022	0.971	10324	tags=71%, list=51%, signal=145%
PID_CASPASE_PATHWAY		49	0.25	2.05	0.006	0.022	0.973	4097	tags=45%, list=20%, signal=56%
SIG_REGULATION_OF_THE_ACTIN_CYTOSKELETON_BY_RHO_GTPASES		34	0.29	2.04	0.006	0.023	0.98	10799	tags=82%, list=54%, signal=177%
WP_STRIATED_MUSCLE_CONTRACTION_PATHWAY		38	0.28	2.04	0.006	0.023	0.98	5513	tags=55%, list=27%, signal=76%
REACTOME_NUCLEAR_ENVELOPE_BREAKDOWN		49	0.24	2.03	0.006	0.024	0.984	10324	tags=76%, list=51%, signal=155%
WP_EGFEGFR_SIGNALING_PATHWAY		160	0.14	2.02	0.006	0.024	0.985	10356	tags=65%, list=51%, signal=133%
REACTOME_DOPAMINE_NEUROTRANSMITTER_RELEASE_CYCLE		22	0.36	2.01	0.006	0.026	0.99	6424	tags=68%, list=32%, signal=100%
BIOCARTA_GCR_PATHWAY		17	0.4	2	0.006	0.026	0.99	8578	tags=82%, list=43%, signal=143%
PID_MET_PATHWAY		78	0.2	2	0.006	0.027	0.99	12868	tags=83%, list=64%, signal=230%
PID_RB_1PATHWAY		62	0.22	1.99	0.006	0.028	0.994	9975	tags=71%, list=50%, signal=140%
REACTOME_CELL_CELL_COMMUNICATION		116	0.16	1.98	0.006	0.03	0.999	6559	tags=48%, list=33%, signal=71%
REACTOME_ANTIGEN_PROCESSING_UBIQUITINATION_PROTEASOME_DEGRADATION		289	0.1	1.93	0.006	0.035	1	15226	tags=85%, list=76%, signal=344%
REACTOME_SEPARATION_OF_SISTER_CHROMATIDS		176	0.13	1.92	0.006	0.037	1	13864	tags=81%, list=69%, signal=258%
REACTOME_RHO_GTPASES_ACTIVATE_IQGAPS		26	0.32	1.91	0.006	0.037	1	7537	tags=69%, list=37%, signal=110%
WP_INTERLEUKIN11_SIGNALING_PATHWAY		41	0.25	1.91	0.006	0.038	1	10646	tags=78%, list=53%, signal=165%
REACTOME_POLO_LIKE_KINASE_MEDIATED_EVENTS		16	0.39	1.91	0.006	0.037	1	4681	tags=63%, list=23%, signal=81%
WP_APOPTOSIS_MODULATION_BY_HSP70		18	0.37	1.9	0.006	0.04	1	5956	tags=67%, list=30%, signal=95%
WP_HOSTPATHOGEN_INTERACTION_OF_HUMAN_CORONA_VIRUSES_APOPTOSIS		20	0.35	1.89	0.006	0.041	1	3947	tags=55%, list=20%, signal=68%
PID_PDGFRA_PATHWAY		22	0.33	1.88	0.006	0.042	1	9855	tags=82%, list=49%, signal=160%
PID_ECADHERIN_KERATINOCYTE_PATHWAY		21	0.34	1.88	0.006	0.042	1	7631	tags=71%, list=38%, signal=115%
REACTOME_RAB_GEFS_EXCHANGE_GTP_FOR_GDP_ON_RABS		82	0.17	1.87	0.006	0.043	1	10252	tags=68%, list=51%, signal=138%
REACTOME_INSULIN_PROCESSING		23	0.32	1.86	0.006	0.046	1	10238	tags=83%, list=51%, signal=168%
REACTOME_INTERLEUKIN_7_SIGNALING		23	0.32	1.84	0.006	0.048	1	10236	tags=83%, list=51%, signal=168%
PID_AR_NONGENOMIC_PATHWAY		30	0.28	1.83	0.006	0.051	1	9118	tags=73%, list=45%, signal=134%
REACTOME_DISEASES_OF_CARBOHYDRATE_METABOLISM		31	0.28	1.82	0.006	0.052	1	9310	tags=74%, list=46%, signal=138%
WP_ANDROGEN_RECEPTOR_SIGNALING_PATHWAY		84	0.2	2.13	0.008	0.016	0.884	7955	tags=60%, list=39%, signal=98%
WP_INTEGRINMEDIATED_CELL_ADHESION		98	0.18	2.08	0.008	0.019	0.943	5555	tags=46%, list=28%, signal=63%
ST_ADRENERGIC		34	0.29	2.02	0.008	0.024	0.985	8949	tags=74%, list=44%, signal=132%
PID_IL4_2PATHWAY		56	0.23	2.01	0.008	0.025	0.989	10179	tags=73%, list=51%, signal=148%
REACTOME_ANTIGEN_ACTIVATES_B_CELL_RECEPTOR_BCR_LEADING_TO_GENERATION_OF_SECOND_MESSENGERS		30	0.3	1.98	0.008	0.029	0.998	2095	tags=40%, list=10%, signal=45%
REACTOME_RHO_GTPASE_CYCLE		136	0.14	1.95	0.008	0.033	0.999	6505	tags=46%, list=32%, signal=68%
REACTOME_TOLL_LIKE_RECEPTOR_TLR1_TLR2_CASCADE		92	0.17	1.95	0.008	0.033	0.999	10123	tags=67%, list=50%, signal=135%
PID_CD8_TCR_DOWNSTREAM_PATHWAY		50	0.23	1.94	0.008	0.034	0.999	9379	tags=70%, list=47%, signal=131%
PID_FAK_PATHWAY		58	0.21	1.94	0.008	0.035	0.999	9577	tags=69%, list=48%, signal=131%
PID_TCPTP_PATHWAY		41	0.25	1.93	0.008	0.035	1	5210	tags=51%, list=26%, signal=69%
WP_FAS_LIGAND_FASL_PATHWAY_AND_STRESS_INDUCTION_OF_HEAT_SHOCK_PROTEINS_HSP_REGULATION		40	0.26	1.92	0.008	0.037	1	3901	tags=45%, list=19%, signal=56%
WP_PHOTODYNAMIC_THERAPYINDUCED_NFKB_SURVIVAL_SIGNALING		32	0.28	1.92	0.008	0.038	1	8218	tags=69%, list=41%, signal=116%
BIOCARTA_TOB1_PATHWAY		19	0.36	1.91	0.008	0.038	1	5390	tags=63%, list=27%, signal=86%
KEGG_DILATED_CARDIOMYOPATHY		89	0.17	1.89	0.008	0.04	1	5336	tags=44%, list=26%, signal=59%
BIOCARTA_ALK_PATHWAY		36	0.27	1.87	0.008	0.043	1	13674	tags=94%, list=68%, signal=293%
WP_PREIMPLANTATION_EMBRYO		50	0.22	1.87	0.008	0.044	1	8438	tags=64%, list=42%, signal=110%
KEGG_RENAL_CELL_CARCINOMA		64	0.19	1.82	0.008	0.052	1	9673	tags=67%, list=48%, signal=129%
PID_ATF2_PATHWAY		55	0.23	2.05	0.009	0.022	0.973	8539	tags=65%, list=42%, signal=113%
REACTOME_METABOLISM_OF_CARBOHYDRATES		273	0.1	1.91	0.009	0.038	1	7785	tags=48%, list=39%, signal=78%
REACTOME_DAP12_SIGNALING		27	0.3	1.88	0.009	0.042	1	7435	tags=67%, list=37%, signal=106%
BIOCARTA_TID_PATHWAY		18	0.37	1.86	0.009	0.046	1	3827	tags=56%, list=19%, signal=69%
WP_HYPOTHESIZED_PATHWAYS_IN_PATHOGENESIS_OF_CARDIOVASCULAR_DISEASE		22	0.37	2.03	0.01	0.023	0.98	6382	tags=68%, list=32%, signal=100%
NABA_ECM_AFFILIATED		132	0.15	1.99	0.01	0.028	0.993	6009	tags=45%, list=30%, signal=63%
REACTOME_CD28_CO_STIMULATION		33	0.28	1.95	0.01	0.033	0.999	9029	tags=73%, list=45%, signal=132%
WP_PDGF_PATHWAY		38	0.27	1.94	0.01	0.034	0.999	10022	tags=76%, list=50%, signal=152%
BIOCARTA_GPCR_PATHWAY		28	0.3	1.93	0.01	0.035	0.999	9712	tags=79%, list=48%, signal=152%
REACTOME_TOLL_LIKE_RECEPTOR_4_TLR4_CASCADE		121	0.15	1.93	0.01	0.036	1	10152	tags=65%, list=50%, signal=131%
REACTOME_MITOTIC_METAPHASE_AND_ANAPHASE		218	0.11	1.92	0.01	0.038	1	16130	tags=91%, list=80%, signal=453%
WP_DISRUPTION_OF_POSTSYNAPTIC_SIGNALLING_BY_CNV		31	0.28	1.92	0.01	0.038	1	9228	tags=74%, list=46%, signal=137%
PID_LYMPH_ANGIOGENESIS_PATHWAY		24	0.33	1.91	0.01	0.038	1	10088	tags=83%, list=50%, signal=167%
BIOCARTA_IL2RB_PATHWAY		35	0.27	1.9	0.01	0.04	1	7272	tags=63%, list=36%, signal=98%
REACTOME_G2_M_DNA_DAMAGE_CHECKPOINT		55	0.21	1.89	0.01	0.041	1	9240	tags=67%, list=46%, signal=124%
REACTOME_TRISTETRAPROLIN_TTP_ZFP36_BINDS_AND_DESTABILIZES_MRNA		17	0.38	1.89	0.01	0.041	1	12595	tags=100%, list=63%, signal=267%
REACTOME_RESOLUTION_OF_D_LOOP_STRUCTURES_THROUGH_SYNTHESIS_DEPENDENT_STRAND_ANNEALING_SDSA_		25	0.31	1.88	0.01	0.042	1	9089	tags=76%, list=45%, signal=138%
REACTOME_KINESINS		50	0.22	1.87	0.01	0.044	1	5198	tags=48%, list=26%, signal=65%
BIOCARTA_EGF_PATHWAY		26	0.31	1.87	0.01	0.044	1	10022	tags=81%, list=50%, signal=161%
ST_TUMOR_NECROSIS_FACTOR_PATHWAY		29	0.29	1.84	0.01	0.049	1	9540	tags=76%, list=47%, signal=144%
REACTOME_SCF_SKP2_MEDIATED_DEGRADATION_OF_P27_P21		58	0.2	1.84	0.01	0.049	1	16060	tags=100%, list=80%, signal=492%
PID_SYNDECAN_2_PATHWAY		28	0.29	1.83	0.01	0.051	1	10070	tags=79%, list=50%, signal=157%
WP_EXTRACELLULAR_VESICLEMEDIATED_SIGNALING_IN_RECIPIENT_CELLS		29	0.29	1.83	0.01	0.051	1	8125	tags=69%, list=40%, signal=115%
REACTOME_G1_S_DNA_DAMAGE_CHECKPOINTS		64	0.19	1.79	0.01	0.057	1	16060	tags=98%, list=80%, signal=484%
KEGG_APOPTOSIS		79	0.17	1.79	0.01	0.057	1	9105	tags=62%, list=45%, signal=113%
PID_ARF6_PATHWAY		33	0.27	1.79	0.01	0.057	1	9920	tags=76%, list=49%, signal=149%
WP_P38_MAPK_SIGNALING_PATHWAY		33	0.26	1.79	0.01	0.058	1	12400	tags=88%, list=62%, signal=228%
REACTOME_NUCLEAR_EVENTS_KINASE_AND_TRANSCRIPTION_FACTOR_ACTIVATION_		61	0.2	1.88	0.011	0.042	1	10154	tags=70%, list=50%, signal=142%
REACTOME_SIGNALING_BY_ROBO_RECEPTORS		209	0.11	1.82	0.011	0.052	1	16060	tags=90%, list=80%, signal=441%
WP_LTF_DANGER_SIGNAL_RESPONSE_PATHWAY		17	0.41	2	0.012	0.026	0.99	1309	tags=47%, list=6%, signal=50%
BIOCARTA_MET_PATHWAY		32	0.28	1.97	0.012	0.031	0.999	10022	tags=78%, list=50%, signal=155%
WP_IL1_AND_MEGAKARYOCYTES_IN_OBESITY		24	0.34	1.96	0.012	0.031	0.999	1590	tags=42%, list=8%, signal=45%
REACTOME_DNA_REPLICATION		125	0.15	1.95	0.012	0.033	0.999	16177	tags=95%, list=80%, signal=480%
REACTOME_EPHRIN_SIGNALING		19	0.36	1.91	0.012	0.038	1	7631	tags=74%, list=38%, signal=119%
PID_CD40_PATHWAY		30	0.29	1.9	0.012	0.04	1	9631	tags=77%, list=48%, signal=147%
KEGG_NOD_LIKE_RECEPTOR_SIGNALING_PATHWAY		53	0.22	1.87	0.012	0.043	1	7076	tags=57%, list=35%, signal=87%
WP_LEPTIN_INSULIN_OVERLAP		16	0.38	1.85	0.012	0.047	1	9911	tags=88%, list=49%, signal=172%
REACTOME_SWITCHING_OF_ORIGINS_TO_A_POST_REPLICATIVE_STATE		89	0.17	1.84	0.012	0.049	1	16060	tags=97%, list=80%, signal=474%
PID_P73PATHWAY		70	0.18	1.83	0.012	0.051	1	7272	tags=54%, list=36%, signal=85%
WP_HOSTPATHOGEN_INTERACTION_OF_HUMAN_CORONA_VIRUSES_INTERFERON_INDUCTION		32	0.27	1.83	0.012	0.051	1	2766	tags=41%, list=14%, signal=47%
REACTOME_MAPK_TARGETS_NUCLEAR_EVENTS_MEDIATED_BY_MAP_KINASES		31	0.27	1.82	0.012	0.052	1	10090	tags=77%, list=50%, signal=155%
WP_LUNG_FIBROSIS		56	0.2	1.82	0.012	0.052	1	1662	tags=29%, list=8%, signal=31%
WP_INTERFERON_TYPE_I_SIGNALING_PATHWAYS		53	0.21	1.82	0.012	0.052	1	9068	tags=66%, list=45%, signal=120%
WP_ENDOCHONDRAL_OSSIFICATION_WITH_SKELETAL_DYSPLASIAS		60	0.2	1.8	0.012	0.057	1	7740	tags=58%, list=38%, signal=94%
WP_PI3KAKTMTOR_VITD3_SIGNALLING		21	0.32	1.76	0.012	0.064	1	13674	tags=100%, list=68%, signal=311%
REACTOME_NEDDYLATION		223	0.11	1.92	0.013	0.038	1	16372	tags=92%, list=81%, signal=488%
REACTOME_INITIAL_TRIGGERING_OF_COMPLEMENT		17	0.39	1.91	0.013	0.038	1	1628	tags=47%, list=8%, signal=51%
REACTOME_DAP12_INTERACTIONS		32	0.27	1.85	0.013	0.049	1	5210	tags=53%, list=26%, signal=72%
WP_ENDOCHONDRAL_OSSIFICATION		60	0.2	1.83	0.013	0.051	1	7740	tags=58%, list=38%, signal=94%
REACTOME_DISEASES_OF_METABOLISM		220	0.11	1.82	0.013	0.051	1	10250	tags=61%, list=51%, signal=124%
WP_HUMAN_COMPLEMENT_SYSTEM		81	0.17	1.82	0.013	0.051	1	10789	tags=70%, list=54%, signal=151%
REACTOME_APC_C_MEDIATED_DEGRADATION_OF_CELL_CYCLE_PROTEINS		86	0.17	1.8	0.013	0.056	1	16060	tags=97%, list=80%, signal=474%
WP_HIPPOMERLIN_SIGNALING_DYSREGULATION		113	0.16	1.91	0.014	0.038	1	2715	tags=29%, list=13%, signal=34%
WP_TRANSCRIPTION_COFACTORS_SKI_AND_SKIL_PROTEIN_PARTNERS		18	0.36	1.88	0.014	0.042	1	8438	tags=78%, list=42%, signal=134%
PID_GLYPICAN_1PATHWAY		27	0.29	1.84	0.014	0.05	1	4566	tags=52%, list=23%, signal=67%
WP_PURINERGIC_SIGNALING		31	0.28	1.83	0.014	0.05	1	9373	tags=74%, list=47%, signal=139%
WP_EGFR_TYROSINE_KINASE_INHIBITOR_RESISTANCE		82	0.17	1.83	0.014	0.05	1	9118	tags=62%, list=45%, signal=113%
WP_ID_SIGNALING_PATHWAY		16	0.37	1.83	0.014	0.051	1	3864	tags=56%, list=19%, signal=70%
REACTOME_PROCESSING_OF_DNA_DOUBLE_STRAND_BREAK_ENDS		59	0.2	1.83	0.014	0.051	1	9240	tags=66%, list=46%, signal=122%
WP_MET_IN_TYPE_1_PAPILLARY_RENAL_CELL_CARCINOMA		54	0.21	1.82	0.014	0.052	1	9577	tags=69%, list=48%, signal=130%
WP_ARYL_HYDROCARBON_RECEPTOR_PATHWAY		38	0.25	1.8	0.014	0.056	1	2394	tags=37%, list=12%, signal=42%
REACTOME_REGULATION_OF_RAS_BY_GAPS		65	0.19	1.79	0.014	0.057	1	16060	tags=98%, list=80%, signal=484%
BIOCARTA_CHEMICAL_PATHWAY		17	0.36	1.79	0.014	0.057	1	6986	tags=71%, list=35%, signal=108%
REACTOME_DNA_DAMAGE_TELOMERE_STRESS_INDUCED_SENESCENCE		25	0.29	1.79	0.014	0.058	1	13505	tags=96%, list=67%, signal=291%
WP_EICOSANOID_METABOLISM_VIA_LIPO_OXYGENASES_LOX		22	0.32	1.79	0.014	0.059	1	2786	tags=45%, list=14%, signal=53%
REACTOME_G2_M_CHECKPOINTS		127	0.13	1.77	0.014	0.062	1	16060	tags=93%, list=80%, signal=455%
KEGG_NON_SMALL_CELL_LUNG_CANCER		52	0.2	1.72	0.014	0.073	1	9118	tags=65%, list=45%, signal=119%
REACTOME_DISEASES_ASSOCIATED_WITH_GLYCOSAMINOGLYCAN_METABOLISM		40	0.26	1.92	0.015	0.038	1	3838	tags=45%, list=19%, signal=55%
WP_EXTRACELLULAR_VESICLES_IN_THE_CROSSTALK_OF_CARDIAC_CELLS		21	0.33	1.85	0.015	0.047	1	3888	tags=52%, list=19%, signal=65%
KEGG_SYSTEMIC_LUPUS_ERYTHEMATOSUS		36	0.25	1.74	0.015	0.067	1	2808	tags=39%, list=14%, signal=45%
PID_PI3KCI_PATHWAY		47	0.24	1.97	0.016	0.03	0.999	7939	tags=64%, list=39%, signal=105%
REACTOME_HOMOLOGOUS_DNA_PAIRING_AND_STRAND_EXCHANGE		41	0.26	1.88	0.016	0.042	1	9089	tags=71%, list=45%, signal=129%
WP_FIBRIN_COMPLEMENT_RECEPTOR_3_SIGNALING_PATHWAY		41	0.25	1.86	0.016	0.046	1	6359	tags=56%, list=32%, signal=82%
REACTOME_ORC1_REMOVAL_FROM_CHROMATIN		69	0.19	1.83	0.016	0.051	1	16060	tags=99%, list=80%, signal=484%
WP_PATHWAYS_AFFECTED_IN_ADENOID_CYSTIC_CARCINOMA		57	0.2	1.82	0.016	0.051	1	10025	tags=70%, list=50%, signal=139%
REACTOME_KSRP_KHSRP_BINDS_AND_DESTABILIZES_MRNA		17	0.36	1.81	0.016	0.053	1	8177	tags=76%, list=41%, signal=129%
PID_NOTCH_PATHWAY		56	0.21	1.81	0.016	0.054	1	9827	tags=70%, list=49%, signal=136%
REACTOME_DNA_REPAIR		267	0.1	1.8	0.016	0.057	1	16964	tags=94%, list=84%, signal=585%
ST_G_ALPHA_I_PATHWAY		35	0.27	1.79	0.016	0.057	1	9577	tags=74%, list=48%, signal=141%
WP_KIT_RECEPTOR_SIGNALING_PATHWAY		57	0.2	1.79	0.016	0.058	1	9712	tags=68%, list=48%, signal=132%
REACTOME_NOTCH3_INTRACELLULAR_DOMAIN_REGULATES_TRANSCRIPTION		25	0.3	1.78	0.016	0.059	1	5219	tags=56%, list=26%, signal=75%
ST_GAQ_PATHWAY		26	0.29	1.78	0.016	0.06	1	8881	tags=73%, list=44%, signal=131%
REACTOME_REGULATION_OF_EXPRESSION_OF_SLITS_AND_ROBOS		165	0.12	1.78	0.016	0.061	1	13564	tags=79%, list=67%, signal=241%
BIOCARTA_PYK2_PATHWAY		26	0.29	1.77	0.016	0.062	1	9577	tags=77%, list=48%, signal=146%
PID_FGF_PATHWAY		53	0.2	1.77	0.016	0.062	1	6559	tags=53%, list=33%, signal=78%
REACTOME_POLYMERASE_SWITCHING_ON_THE_C_STRAND_OF_THE_TELOMERE		24	0.3	1.72	0.016	0.072	1	14180	tags=100%, list=70%, signal=337%
REACTOME_FACTORS_INVOLVED_IN_MEGAKARYOCYTE_DEVELOPMENT_AND_PLATELET_PRODUCTION		123	0.13	1.69	0.016	0.08	1	12632	tags=76%, list=63%, signal=201%
REACTOME_GASTRIN_CREB_SIGNALLING_PATHWAY_VIA_PKC_AND_MAPK		17	0.38	1.9	0.017	0.04	1	10090	tags=88%, list=50%, signal=177%
BIOCARTA_MAPK_PATHWAY		80	0.18	1.86	0.017	0.045	1	10318	tags=69%, list=51%, signal=140%
REACTOME_TRANSCRIPTIONAL_REGULATION_OF_GRANULOPOIESIS		27	0.29	1.83	0.017	0.051	1	7625	tags=67%, list=38%, signal=107%
WP_PDGFRBETA_PATHWAY		28	0.29	1.81	0.017	0.053	1	10022	tags=79%, list=50%, signal=156%
PID_CMYB_PATHWAY		78	0.17	1.77	0.017	0.062
REACTOME_TRANSPORT_OF_CONNEXONS_TO_THE_PLASMA_MEMBRANE		15	0.38	1.73	0.017	0.069	1	4521	tags=60%, list=22%, signal=77%
REACTOME_BUTYRATE_RESPONSE_FACTOR_1_BRF1_BINDS_AND_DESTABILIZES_MRNA		17	0.38	1.89	0.018	0.04	1	12595	tags=100%, list=63%, signal=267%
REACTOME_TNFS_BIND_THEIR_PHYSIOLOGICAL_RECEPTORS		27	0.3	1.85	0.018	0.048	1	2269	tags=41%, list=11%, signal=46%
REACTOME_ACTIVATION_OF_ATR_IN_RESPONSE_TO_REPLICATION_STRESS		37	0.25	1.8	0.018	0.055	1	3662	tags=43%, list=18%, signal=53%
REACTOME_HS_GAG_DEGRADATION		22	0.32	1.77	0.018	0.062	1	3638	tags=50%, list=18%, signal=61%
PID_TRAIL_PATHWAY		24	0.3	1.77	0.018	0.062	1	9029	tags=75%, list=45%, signal=136%
REACTOME_REGULATION_OF_RUNX3_EXPRESSION_AND_ACTIVITY		54	0.2	1.75	0.018	0.066	1	16060	tags=100%, list=80%, signal=492%
REACTOME_G0_AND_EARLY_G1		27	0.28	1.75	0.018	0.066	1	9967	tags=78%, list=49%, signal=154%
REACTOME_BIOSYNTHESIS_OF_THE_N_GLYCAN_PRECURSOR_DOLICHOL_LIPID_LINKED_OLIGOSACCHARIDE_LLO_AND_TRANSFER_TO_A_NASCENT_PROTEIN		76	0.16	1.67	0.018	0.086	1	10223	tags=67%, list=51%, signal=136%
REACTOME_GPVI_MEDIATED_ACTIVATION_CASCADE		33	0.28	1.86	0.019	0.045	1	1157	tags=33%, list=6%, signal=35%
PID_PRL_SIGNALING_EVENTS_PATHWAY		23	0.32	1.82	0.019	0.051	1	9377	tags=78%, list=47%, signal=146%
BIOCARTA_MTOR_PATHWAY		21	0.32	1.76	0.019	0.065	1	12727	tags=95%, list=63%, signal=258%
PID_THROMBIN_PAR1_PATHWAY		42	0.23	1.75	0.019	0.066	1	7937	tags=62%, list=39%, signal=102%
REACTOME_NON_INTEGRIN_MEMBRANE_ECM_INTERACTIONS		59	0.19	1.75	0.019	0.067	1	2642	tags=32%, list=13%, signal=37%
REACTOME_COMPLEMENT_CASCADE		44	0.21	1.65	0.019	0.093	1	2157	tags=32%, list=11%, signal=36%
PID_UPA_UPAR_PATHWAY		40	0.27	1.96	0.02	0.032	0.999	7755	tags=65%, list=38%, signal=105%
KEGG_OOCYTE_MEIOSIS		104	0.15	1.82	0.02	0.051	1	9942	tags=64%, list=49%, signal=127%
WP_VITAMIN_B12_METABOLISM		43	0.23	1.8	0.02	0.057	1	3299	tags=40%, list=16%, signal=47%
PID_RHOA_REG_PATHWAY		45	0.22	1.77	0.02	0.062	1	7198	tags=58%, list=36%, signal=90%
WP_SIGNALING_OF_HEPATOCYTE_GROWTH_FACTOR_RECEPTOR		33	0.26	1.76	0.02	0.065	1	10022	tags=76%, list=50%, signal=151%
REACTOME_CLASS_B_2_SECRETIN_FAMILY_RECEPTORS_		88	0.16	1.75	0.02	0.067	1	5073	tags=41%, list=25%, signal=54%
REACTOME_CA2_PATHWAY		58	0.2	1.74	0.02	0.069	1	7834	tags=59%, list=39%, signal=96%
REACTOME_L1CAM_INTERACTIONS		109	0.14	1.72	0.02	0.073	1	10109	tags=64%, list=50%, signal=128%
PID_PTP1B_PATHWAY		46	0.22	1.83	0.021	0.051	1	7755	tags=61%, list=38%, signal=99%
WP_MAPK_SIGNALING_PATHWAY		236	0.1	1.77	0.021	0.062	1	8065	tags=50%, list=40%, signal=82%
REACTOME_FCERI_MEDIATED_MAPK_ACTIVATION		31	0.27	1.76	0.021	0.064	1	9577	tags=74%, list=48%, signal=141%
REACTOME_SEROTONIN_NEUROTRANSMITTER_RELEASE_CYCLE		17	0.36	1.75	0.021	0.066	1	5849	tags=65%, list=29%, signal=91%
KEGG_HYPERTROPHIC_CARDIOMYOPATHY_HCM		83	0.17	1.75	0.021	0.067	1	5336	tags=43%, list=26%, signal=59%
WP_EICOSANOID_SYNTHESIS		22	0.3	1.73	0.021	0.071	1	6849	tags=64%, list=34%, signal=96%
PID_MYC_REPRESS_PATHWAY		60	0.19	1.7	0.021	0.08	1	7268	tags=55%, list=36%, signal=86%
REACTOME_REGULATION_OF_INSULIN_LIKE_GROWTH_FACTOR_IGF_TRANSPORT_AND_UPTAKE_BY_INSULIN_LIKE_GROWTH_FACTOR_BINDING_PROTEINS_IGFBPS_		113	0.14	1.67	0.021	0.087	1	2455	tags=26%, list=12%, signal=29%
REACTOME_ANTI_INFLAMMATORY_RESPONSE_FAVOURING_LEISHMANIA_PARASITE_INFECTION		151	0.12	1.76	0.022	0.063	1	7852	tags=51%, list=39%, signal=83%
REACTOME_ER_TO_GOLGI_ANTEROGRADE_TRANSPORT		141	0.13	1.74	0.022	0.068	1	10337	tags=64%, list=51%, signal=130%
BIOCARTA_CASPASE_PATHWAY		21	0.32	1.74	0.022	0.069	1	4097	tags=52%, list=20%, signal=66%
WP_THYMIC_STROMAL_LYMPHOPOIETIN_TSLP_SIGNALING_PATHWAY		46	0.22	1.73	0.022	0.072	1	9631	tags=70%, list=48%, signal=133%
REACTOME_SIGNALING_BY_SCF_KIT		40	0.22	1.69	0.022	0.08	1	9631	tags=70%, list=48%, signal=134%
PID_BMP_PATHWAY		41	0.22	1.68	0.022	0.084	1	13747	tags=90%, list=68%, signal=284%
BIOCARTA_INSULIN_PATHWAY		20	0.3	1.62	0.022	0.1	1	10022	tags=80%, list=50%, signal=159%
KEGG_DNA_REPLICATION		35	0.25	1.77	0.023	0.062	1	7107	tags=60%, list=35%, signal=93%
REACTOME_COPII_MEDIATED_VESICLE_TRANSPORT		63	0.19	1.75	0.023	0.067	1	9318	tags=65%, list=46%, signal=121%
REACTOME_PTEN_REGULATION		133	0.12	1.68	0.023	0.084	1	16438	tags=94%, list=82%, signal=507%
PID_TOLL_ENDOGENOUS_PATHWAY		23	0.29	1.67	0.023	0.089	1	8191	tags=70%, list=41%, signal=117%
WP_ASSOCIATION_BETWEEN_PHYSICOCHEMICAL_FEATURES_AND_TOXICITY_ASSOCIATED_PATHWAYS		66	0.17	1.63	0.023	0.1	1	9631	tags=65%, list=48%, signal=124%
WP_FGF23_SIGNALLING_IN_HYPOPHOSPHATEMIC_RICKETS_AND_RELATED_DISORDERS		21	0.31	1.75	0.024	0.066	1	3262	tags=48%, list=16%, signal=57%
REACTOME_NOREPINEPHRINE_NEUROTRANSMITTER_RELEASE_CYCLE		17	0.35	1.74	0.024	0.069	1	8297	tags=76%, list=41%, signal=130%
REACTOME_EPH_EPHRIN_SIGNALING		90	0.16	1.73	0.024	0.072	1	10022	tags=66%, list=50%, signal=130%
WP_TCELL_ANTIGEN_RECEPTOR_TCR_SIGNALING_PATHWAY		87	0.16	1.72	0.024	0.073	1	10012	tags=66%, list=50%, signal=130%
REACTOME_FC_EPSILON_RECEPTOR_FCERI_SIGNALING		127	0.13	1.67	0.024	0.087	1	15674	tags=91%, list=78%, signal=405%
BIOCARTA_IL6_PATHWAY		19	0.31	1.66	0.024	0.089	1	9577	tags=79%, list=48%, signal=150%
KEGG_PATHWAYS_IN_CANCER		309	0.08	1.61	0.024	0.104	1	6361	tags=39%, list=32%, signal=57%
WP_SELECTIVE_EXPRESSION_OF_CHEMOKINE_RECEPTORS_DURING_TCELL_POLARIZATION		28	0.28	1.75	0.025	0.066	1	3009	tags=43%, list=15%, signal=50%
REACTOME_IRON_UPTAKE_AND_TRANSPORT		52	0.2	1.74	0.025	0.067	1	10215	tags=71%, list=51%, signal=144%
BIOCARTA_NKT_PATHWAY		25	0.29	1.73	0.025	0.071	1	3009	tags=44%, list=15%, signal=52%
REACTOME_SIALIC_ACID_METABOLISM		33	0.25	1.73	0.025	0.072	1	4049	tags=45%, list=20%, signal=57%
REACTOME_NGF_STIMULATED_TRANSCRIPTION		39	0.23	1.7	0.025	0.078	1	8782	tags=67%, list=44%, signal=118%
WP_MBDNF_AND_PROBDNF_REGULATION_OF_GABA_NEUROTRANSMISSION		38	0.22	1.66	0.025	0.091	1	9313	tags=68%, list=46%, signal=127%
REACTOME_REGULATION_OF_TP53_ACTIVITY_THROUGH_ACETYLATION		28	0.28	1.77	0.026	0.062	1	7969	tags=68%, list=40%, signal=112%
PID_IL6_7_PATHWAY		46	0.21	1.73	0.026	0.071	1	4515	tags=43%, list=22%, signal=56%
WP_PEPTIDE_GPCRS		70	0.18	1.72	0.026	0.074	1	4533	tags=40%, list=23%, signal=51%
WP_HAIR_FOLLICLE_DEVELOPMENT_CYTODIFFERENTIATION_PART_3_OF_3		75	0.17	1.69	0.026	0.081	1	11091	tags=72%, list=55%, signal=160%
KEGG_SNARE_INTERACTIONS_IN_VESICULAR_TRANSPORT		33	0.25	1.63	0.026	0.1	1	9083	tags=70%, list=45%, signal=127%
ST_P38_MAPK_PATHWAY		37	0.24	1.75	0.027	0.067	1	8777	tags=68%, list=44%, signal=120%
REACTOME_NEGATIVE_REGULATION_OF_NOTCH4_SIGNALING		52	0.2	1.7	0.027	0.078	1	16060	tags=100%, list=80%, signal=492%
WP_MIRNA_REGULATION_OF_P53_PATHWAY_IN_PROSTATE_CANCER		22	0.3	1.67	0.027	0.088	1	12221	tags=91%, list=61%, signal=231%
WP_UNFOLDED_PROTEIN_RESPONSE		22	0.31	1.78	0.028	0.059	1	2820	tags=45%, list=14%, signal=53%
REACTOME_ASSEMBLY_OF_THE_PRE_REPLICATIVE_COMPLEX		67	0.19	1.77	0.028	0.062	1	16060	tags=99%, list=80%, signal=484%
REACTOME_TRANSPORT_TO_THE_GOLGI_AND_SUBSEQUENT_MODIFICATION		170	0.12	1.77	0.028	0.062	1	10363	tags=63%, list=51%, signal=129%
BIOCARTA_HCMV_PATHWAY		17	0.35	1.74	0.028	0.067	1	13008	tags=100%, list=65%, signal=282%
WP_SIGNAL_TRANSDUCTION_OF_S1P_RECEPTOR		25	0.29	1.72	0.028	0.073	1	10318	tags=80%, list=51%, signal=164%
REACTOME_RIPK1_MEDIATED_REGULATED_NECROSIS		18	0.34	1.72	0.028	0.073	1	8834	tags=78%, list=44%, signal=138%
KEGG_INSULIN_SIGNALING_PATHWAY		132	0.12	1.67	0.028	0.087	1	10182	tags=63%, list=51%, signal=126%
REACTOME_CYCLIN_A_B1_B2_ASSOCIATED_EVENTS_DURING_G2_M_TRANSITION		24	0.29	1.66	0.028	0.09	1	5112	tags=54%, list=25%, signal=72%
WP_HOSTPATHOGEN_INTERACTION_OF_HUMAN_CORONA_VIRUSES_MAPK_SIGNALING		35	0.23	1.64	0.028	0.097	1	9712	tags=71%, list=48%, signal=138%
PID_TGFBR_PATHWAY		53	0.2	1.67	0.029	0.088	1	14268	tags=91%, list=71%, signal=310%
WP_INFLAMMATORY_RESPONSE_PATHWAY		29	0.24	1.6	0.029	0.108	1	2750	tags=38%, list=14%, signal=44%
KEGG_VEGF_SIGNALING_PATHWAY		73	0.17	1.72	0.03	0.074	1	7631	tags=55%, list=38%, signal=88%
WP_ALPHA_6_BETA_4_SIGNALING_PATHWAY		32	0.25	1.69	0.03	0.081	1	8164	tags=66%, list=41%, signal=110%
BIOCARTA_HER2_PATHWAY		21	0.31	1.68	0.03	0.084	1	7268	tags=67%, list=36%, signal=104%
REACTOME_TELOMERE_C_STRAND_LAGGING_STRAND_SYNTHESIS		32	0.25	1.64	0.03	0.096	1	12586	tags=88%, list=62%, signal=233%
PID_DELTA_NP63_PATHWAY		43	0.22	1.64	0.03	0.097	1	3626	tags=40%, list=18%, signal=48%
REACTOME_INTRINSIC_PATHWAY_FOR_APOPTOSIS		47	0.2	1.63	0.03	0.1	1	10070	tags=70%, list=50%, signal=140%
REACTOME_ACTIVATION_OF_THE_PRE_REPLICATIVE_COMPLEX		32	0.27	1.79	0.031	0.058	1	3406	tags=44%, list=17%, signal=53%
REACTOME_ADHERENS_JUNCTIONS_INTERACTIONS		28	0.27	1.75	0.031	0.067	1	6804	tags=61%, list=34%, signal=92%
PID_ECADHERIN_NASCENT_AJ_PATHWAY		38	0.23	1.72	0.031	0.072	1	8103	tags=63%, list=40%, signal=105%
REACTOME_REGULATION_OF_INSULIN_SECRETION		76	0.17	1.71	0.031	0.077	1	9105	tags=62%, list=45%, signal=112%
BIOCARTA_BARRESTIN_SRC_PATHWAY		15	0.35	1.66	0.031	0.089	1	9118	tags=80%, list=45%, signal=146%
REACTOME_TOLL_LIKE_RECEPTOR_9_TLR9_CASCADE		92	0.15	1.65	0.031	0.092	1	10123	tags=65%, list=50%, signal=130%
WP_SEROTONIN_AND_ANXIETY		17	0.33	1.64	0.031	0.096	1	4051	tags=53%, list=20%, signal=66%
REACTOME_INTERLEUKIN_6_FAMILY_SIGNALING		22	0.31	1.72	0.033	0.074	1	1036	tags=36%, list=5%, signal=38%
PID_FRA_PATHWAY		35	0.24	1.68	0.033	0.084	1	3838	tags=43%, list=19%, signal=53%
REACTOME_THROMBIN_SIGNALLING_THROUGH_PROTEINASE_ACTIVATED_RECEPTORS_PARS_		32	0.25	1.68	0.033	0.085	1	7631	tags=63%, list=38%, signal=100%
REACTOME_CHONDROITIN_SULFATE_DERMATAN_SULFATE_METABOLISM		50	0.2	1.65	0.033	0.095	1	7283	tags=56%, list=36%, signal=87%
WP_NONSMALL_CELL_LUNG_CANCER		70	0.17	1.63	0.033	0.1	1	9631	tags=64%, list=48%, signal=123%
BIOCARTA_NKCELLS_PATHWAY		18	0.34	1.74	0.034	0.068	1	11071	tags=89%, list=55%, signal=197%
REACTOME_SEMAPHORIN_INTERACTIONS		63	0.18	1.69	0.034	0.083	1	7920	tags=57%, list=39%, signal=94%
REACTOME_TRANSCRIPTIONAL_REGULATION_BY_RUNX2		117	0.13	1.68	0.034	0.085	1	16122	tags=93%, list=80%, signal=464%
REACTOME_COSTIMULATION_BY_THE_CD28_FAMILY		57	0.18	1.64	0.034	0.097	1	7631	tags=56%, list=38%, signal=90%
PID_CXCR3_PATHWAY		42	0.21	1.62	0.034	0.101	1	9118	tags=67%, list=45%, signal=122%
REACTOME_SIGNALING_BY_NOTCH4		80	0.15	1.61	0.034	0.104	1	16060	tags=95%, list=80%, signal=467%
BIOCARTA_DEATH_PATHWAY		28	0.26	1.66	0.035	0.089	1	6944	tags=61%, list=34%, signal=93%
WP_CELL_MIGRATION_AND_INVASION_THROUGH_P75NTR		30	0.25	1.64	0.035	0.096	1	7740	tags=63%, list=38%, signal=103%
WP_EPO_RECEPTOR_SIGNALING		26	0.27	1.62	0.035	0.103	1	10022	tags=77%, list=50%, signal=153%
WP_RAC1PAK1P38MMP2_PATHWAY		66	0.17	1.58	0.035	0.115	1	7968	tags=56%, list=40%, signal=92%
KEGG_RIG_I_LIKE_RECEPTOR_SIGNALING_PATHWAY		53	0.18	1.58	0.035	0.115	1	7076	tags=53%, list=35%, signal=81%
KEGG_BIOSYNTHESIS_OF_UNSATURATED_FATTY_ACIDS		17	0.34	1.71	0.036	0.077	1	8529	tags=76%, list=42%, signal=133%
REACTOME_SUMOYLATION		162	0.11	1.65	0.036	0.093	1	13827	tags=80%, list=69%, signal=252%
BIOCARTA_GH_PATHWAY		25	0.27	1.62	0.036	0.1	1	9911	tags=76%, list=49%, signal=149%
WP_CORTICOTROPINRELEASING_HORMONE_SIGNALING_PATHWAY		88	0.16	1.71	0.037	0.077	1	10356	tags=67%, list=51%, signal=137%
ST_PHOSPHOINOSITIDE_3_KINASE_PATHWAY		37	0.23	1.68	0.037	0.084	1	10574	tags=76%, list=52%, signal=159%
ST_ERK1_ERK2_MAPK_PATHWAY		32	0.25	1.67	0.037	0.086	1	10133	tags=75%, list=50%, signal=151%
REACTOME_FORMATION_OF_FIBRIN_CLOT_CLOTTING_CASCADE_		36	0.23	1.63	0.037	0.099	1	2675	tags=36%, list=13%, signal=42%
KEGG_FC_EPSILON_RI_SIGNALING_PATHWAY		75	0.17	1.62	0.037	0.101	1	9577	tags=64%, list=48%, signal=122%
BIOCARTA_P53_PATHWAY		15	0.37	1.7	0.038	0.08	1	6040	tags=67%, list=30%, signal=95%
REACTOME_REGULATION_OF_SIGNALING_BY_CBL		22	0.3	1.67	0.038	0.089	1	7755	tags=68%, list=38%, signal=111%
BIOCARTA_TH1TH2_PATHWAY		17	0.33	1.66	0.038	0.089	1	2750	tags=47%, list=14%, signal=54%
PID_ERBB1_INTERNALIZATION_PATHWAY		39	0.22	1.66	0.038	0.091	1	9974	tags=72%, list=50%, signal=142%
WP_PROXIMAL_TUBULE_TRANSPORT		50	0.19	1.61	0.038	0.106	1	4599	tags=42%, list=23%, signal=54%
REACTOME_SLC_MEDIATED_TRANSMEMBRANE_TRANSPORT		234	0.1	1.72	0.039	0.073	1	2002	tags=20%, list=10%, signal=22%
REACTOME_DNA_REPLICATION_PRE_INITIATION		83	0.16	1.68	0.039	0.085	1	16060	tags=95%, list=80%, signal=467%
WP_ENDOTHELIN_PATHWAYS		33	0.25	1.63	0.039	0.099	1	7834	tags=64%, list=39%, signal=104%
WP_G13_SIGNALING_PATHWAY		38	0.22	1.6	0.039	0.107	1	7728	tags=61%, list=38%, signal=98%
PID_ECADHERIN_STABILIZATION_PATHWAY		37	0.21	1.58	0.039	0.116	1	6599	tags=54%, list=33%, signal=80%
BIOCARTA_CTCF_PATHWAY		23	0.29	1.68	0.04	0.084	1	13340	tags=96%, list=66%, signal=283%
REACTOME_REGULATION_OF_TLR_BY_ENDOGENOUS_LIGAND		16	0.34	1.65	0.04	0.093	1	10789	tags=88%, list=54%, signal=188%
REACTOME_TNF_RECEPTOR_SUPERFAMILY_TNFSF_MEMBERS_MEDIATING_NON_CANONICAL_NF_KB_PATHWAY		17	0.33	1.64	0.04	0.097	1	4097	tags=53%, list=20%, signal=66%
REACTOME_G_BETA_GAMMA_SIGNALLING_THROUGH_PI3KGAMMA		25	0.27	1.63	0.04	0.098	1	6594	tags=60%, list=33%, signal=89%
REACTOME_GAP_JUNCTION_ASSEMBLY		30	0.24	1.56	0.04	0.121	1	4521	tags=47%, list=22%, signal=60%
PID_S1P_META_PATHWAY		21	0.3	1.63	0.041	0.1	1	9241	tags=76%, list=46%, signal=141%
WP_DNA_IRDAMAGE_AND_CELLULAR_RESPONSE_VIA_ATR		74	0.16	1.61	0.041	0.105	1	12763	tags=80%, list=63%, signal=217%
REACTOME_GAP_JUNCTION_TRAFFICKING_AND_REGULATION		42	0.21	1.6	0.041	0.108	1	7761	tags=60%, list=39%, signal=97%
PID_IL23_PATHWAY		37	0.22	1.6	0.041	0.109	1	2735	tags=35%, list=14%, signal=41%
REACTOME_INTERLEUKIN_3_INTERLEUKIN_5_AND_GM_CSF_SIGNALING		47	0.2	1.65	0.042	0.095	1	9631	tags=68%, list=48%, signal=130%
KEGG_PHOSPHATIDYLINOSITOL_SIGNALING_SYSTEM		74	0.16	1.63	0.042	0.1	1	9029	tags=61%, list=45%, signal=110%
REACTOME_STABILIZATION_OF_P53		54	0.18	1.61	0.042	0.104	1	16060	tags=98%, list=80%, signal=483%
KEGG_TYPE_II_DIABETES_MELLITUS		45	0.21	1.61	0.042	0.105	1	8397	tags=62%, list=42%, signal=106%
REACTOME_PURINERGIC_SIGNALING_IN_LEISHMANIASIS_INFECTION		23	0.28	1.61	0.042	0.106	1	6564	tags=61%, list=33%, signal=90%
BIOCARTA_NFKB_PATHWAY		21	0.29	1.6	0.042	0.108	1	6564	tags=62%, list=33%, signal=92%
WP_MATRIX_METALLOPROTEINASES		26	0.26	1.57	0.042	0.119	1	13399	tags=92%, list=67%, signal=275%
WP_FOCAL_ADHESIONPI3KAKTMTORSIGNALING_PATHWAY		290	0.09	1.69	0.043	0.083	1	2291	tags=20%, list=11%, signal=22%
REACTOME_NEUROTRANSMITTER_RELEASE_CYCLE		50	0.19	1.64	0.043	0.097	1	8635	tags=62%, list=43%, signal=108%
WP_CANNABINOID_RECEPTOR_SIGNALING		25	0.27	1.62	0.043	0.101	1	9105	tags=72%, list=45%, signal=131%
BIOCARTA_IGF1R_PATHWAY		21	0.28	1.59	0.043	0.113	1	9614	tags=76%, list=48%, signal=146%
BIOCARTA_TNFR1_PATHWAY		29	0.25	1.57	0.043	0.117	1	12389	tags=86%, list=61%, signal=224%
REACTOME_ESR_MEDIATED_SIGNALING		153	0.11	1.56	0.043	0.124	1	9571	tags=58%, list=48%, signal=110%
REACTOME_SUMOYLATION_OF_INTRACELLULAR_RECEPTORS		30	0.26	1.68	0.044	0.084	1	8830	tags=70%, list=44%, signal=124%
REACTOME_MITOTIC_SPINDLE_CHECKPOINT		104	0.14	1.66	0.044	0.092	1	2686	tags=27%, list=13%, signal=31%
REACTOME_OTHER_INTERLEUKIN_SIGNALING		21	0.3	1.63	0.044	0.1	1	2642	tags=43%, list=13%, signal=49%
KEGG_N_GLYCAN_BIOSYNTHESIS		44	0.2	1.63	0.044	0.1	1	14720	tags=93%, list=73%, signal=345%
KEGG_TIGHT_JUNCTION		121	0.13	1.63	0.044	0.1	1	8104	tags=53%, list=40%, signal=88%
WP_ALZHEIMERS_DISEASE		97	0.13	1.57	0.044	0.117	1	8937	tags=58%, list=44%, signal=103%
REACTOME_RECYCLING_PATHWAY_OF_L1		40	0.21	1.55	0.044	0.128	1	9962	tags=70%, list=49%, signal=138%
PID_HIF1_TFPATHWAY		62	0.16	1.53	0.044	0.135	1	2614	tags=29%, list=13%, signal=33%
PID_ERBB2_ERBB3_PATHWAY		43	0.2	1.58	0.045	0.116	1	9577	tags=67%, list=48%, signal=128%
REACTOME_SYNTHESIS_OF_IP3_AND_IP4_IN_THE_CYTOSOL		26	0.27	1.6	0.046	0.108	1	6149	tags=58%, list=31%, signal=83%
KEGG_TGF_BETA_SIGNALING_PATHWAY		84	0.15	1.59	0.046	0.11	1	7539	tags=52%, list=37%, signal=83%
REACTOME_ACTIVATION_OF_AMPK_DOWNSTREAM_OF_NMDARS		23	0.27	1.56	0.046	0.121	1	5019	tags=52%, list=25%, signal=69%
PID_INTEGRIN1_PATHWAY		66	0.16	1.54	0.046	0.131	1	2279	tags=27%, list=11%, signal=31%
REACTOME_COPI_MEDIATED_ANTEROGRADE_TRANSPORT		91	0.14	1.63	0.047	0.1	1	15914	tags=93%, list=79%, signal=443%
PID_HIV_NEF_PATHWAY		34	0.23	1.62	0.047	0.1	1	9503	tags=71%, list=47%, signal=133%
REACTOME_INTRINSIC_PATHWAY_OF_FIBRIN_CLOT_FORMATION		21	0.28	1.57	0.047	0.117	1	1964	tags=38%, list=10%, signal=42%
WP_IL3_SIGNALING_PATHWAY		46	0.2	1.64	0.048	0.097	1	1157	tags=26%, list=6%, signal=28%
REACTOME_LAGGING_STRAND_SYNTHESIS		20	0.3	1.64	0.048	0.097	1	8069	tags=70%, list=40%, signal=117%
REACTOME_DEGRADATION_OF_AXIN		54	0.18	1.61	0.048	0.104	1	16060	tags=98%, list=80%, signal=483%
REACTOME_ROLE_OF_LAT2_NTAL_LAB_ON_CALCIUM_MOBILIZATION		16	0.33	1.6	0.048	0.108	1	12272	tags=94%, list=61%, signal=240%
REACTOME_APC_C_CDH1_MEDIATED_DEGRADATION_OF_CDC20_AND_OTHER_APC_C_CDH1_TARGETED_PROTEINS_IN_LATE_MITOSIS_EARLY_G1		73	0.16	1.6	0.048	0.108	1	16060	tags=96%, list=80%, signal=471%
SIG_CD40PATHWAYMAP		34	0.22	1.55	0.048	0.126	1	8539	tags=65%, list=42%, signal=112%
WP_MIR5093P_ALTERATION_OF_YAP1ECM_AXIS		17	0.32	1.6	0.049	0.108	1	5436	tags=59%, list=27%, signal=80%
NAME		SIZE	ES	NES	NOM p-val	FDR q-val	FWER p-val	RANK AT MAX	LEADING EDGE
REACTOME_MRNA_SPLICING	Details ...	184	-0.28748	-4.47372	0	0	0	8386	tags=70%, list=42%, signal=119%
WP_MRNA_PROCESSING	Details ...	123	-0.341953	-4.40726	0	0	0	8386	tags=76%, list=42%, signal=129%
REACTOME_PROCESSING_OF_CAPPED_INTRON_CONTAINING_PRE_MRNA	Details ...	231	-0.245495	-4.39673	0	0	0	8455	tags=66%, list=42%, signal=113%
KEGG_SPLICEOSOME	Details ...	120	-0.337672	-4.34736	0	0	0	8180	tags=74%, list=41%, signal=124%
WP_ELECTRON_TRANSPORT_CHAIN_OXPHOS_SYSTEM_IN_MITOCHONDRIA	Details ...	70	-0.32897	-3.24628	0	0	0	8074	tags=73%, list=40%, signal=121%
REACTOME_RESPIRATORY_ELECTRON_TRANSPORT	Details ...	87	-0.290164	-3.18627	0	0	0	8074	tags=69%, list=40%, signal=115%
KEGG_PARKINSONS_DISEASE	Details ...	94	-0.275535	-3.18112	0	0	0	8192	tags=68%, list=41%, signal=114%
REACTOME_THE_CITRIC_ACID_TCA_CYCLE_AND_RESPIRATORY_ELECTRON_TRANSPORT	Details ...	142	-0.227276	-3.14814	0	0	0	12195	tags=83%, list=61%, signal=209%
REACTOME_RESPIRATORY_ELECTRON_TRANSPORT_ATP_SYNTHESIS_BY_CHEMIOSMOTIC_COUPLING_AND_HEAT_PRODUCTION_BY_UNCOUPLING_PROTEINS_	Details ...	93	-0.277958	-3.14513	0	0	0	8074	tags=68%, list=40%, signal=113%
REACTOME_RNA_POLYMERASE_II_TRANSCRIPTION_TERMINATION	Details ...	63	-0.338861	-3.13391	0	0	0	6626	tags=67%, list=33%, signal=99%
REACTOME_CHOLESTEROL_BIOSYNTHESIS	Details ...	22	-0.523677	-2.95942	0	9.64671e-05	0.002	6861	tags=86%, list=34%, signal=131%
REACTOME_COLLAGEN_CHAIN_TRIMERIZATION	Details ...	43	-0.358456	-2.79723	0	0.000354217	0.008	5913	tags=65%, list=29%, signal=92%
NABA_COLLAGENS	Details ...	43	-0.358456	-2.79149	0	0.000326969	0.008	5913	tags=65%, list=29%, signal=92%
REACTOME_COLLAGEN_BIOSYNTHESIS_AND_MODIFYING_ENZYMES	Details ...	61	-0.297656	-2.76326	0	0.000377358	0.01	3600	tags=48%, list=18%, signal=58%
REACTOME_NCAM1_INTERACTIONS	Details ...	42	-0.356539	-2.64452	0	0.00141001	0.04	2906	tags=50%, list=14%, signal=58%

## Sheet: CPZ 5+1wk vs Ctrl-CC
NAME	GS<br> follow link to MSigDB	GS DETAILS	SIZE	ES	NES	NOM p-val	FDR q-val	FWER p-val	RANK AT MAX	LEADING EDGE
REACTOME_EUKARYOTIC_TRANSLATION_ELONGATION	REACTOME_EUKARYOTIC_TRANSLATION_ELONGATION	Details ...	75	0.497597	4.97549	0	0	0	2438	tags=69%, list=20%, signal=86%
WP_CYTOPLASMIC_RIBOSOMAL_PROTEINS	WP_CYTOPLASMIC_RIBOSOMAL_PROTEINS	Details ...	72	0.498593	4.92565	0	0	0	2438	tags=69%, list=20%, signal=86%
KEGG_RIBOSOME	KEGG_RIBOSOME	Details ...	67	0.507103	4.88169	0	0	0	2235	tags=69%, list=18%, signal=83%
NABA_MATRISOME	NABA_MATRISOME	Details ...	521	0.183662	4.8661	0	0	0	3093	tags=43%, list=25%, signal=55%
REACTOME_RESPONSE_OF_EIF2AK4_GCN2_TO_AMINO_ACID_DEFICIENCY	REACTOME_RESPONSE_OF_EIF2AK4_GCN2_TO_AMINO_ACID_DEFICIENCY	Details ...	79	0.453599	4.74503	0	0	0	2235	tags=63%, list=18%, signal=77%
REACTOME_TRANSLATION	REACTOME_TRANSLATION	Details ...	207	0.274543	4.57226	0	0	0	6764	tags=82%, list=55%, signal=180%
REACTOME_SELENOAMINO_ACID_METABOLISM	REACTOME_SELENOAMINO_ACID_METABOLISM	Details ...	85	0.415704	4.49843	0	0	0	2440	tags=61%, list=20%, signal=76%
REACTOME_SRP_DEPENDENT_COTRANSLATIONAL_PROTEIN_TARGETING_TO_MEMBRANE	REACTOME_SRP_DEPENDENT_COTRANSLATIONAL_PROTEIN_TARGETING_TO_MEMBRANE	Details ...	86	0.393572	4.38574	0	0	0	6475	tags=92%, list=53%, signal=193%
REACTOME_EUKARYOTIC_TRANSLATION_INITIATION	REACTOME_EUKARYOTIC_TRANSLATION_INITIATION	Details ...	93	0.384784	4.34392	0	0	0	2438	tags=58%, list=20%, signal=72%
WP_TYROBP_CAUSAL_NETWORK	WP_TYROBP_CAUSAL_NETWORK	Details ...	45	0.537369	4.19817	0	0	0	2973	tags=78%, list=24%, signal=102%
NABA_MATRISOME_ASSOCIATED	NABA_MATRISOME_ASSOCIATED	Details ...	367	0.191059	4.14547	0	0	0	5147	tags=60%, list=42%, signal=101%
REACTOME_NONSENSE_MEDIATED_DECAY_NMD_	REACTOME_NONSENSE_MEDIATED_DECAY_NMD_	Details ...	92	0.363974	4.13594	0	0	0	2235	tags=54%, list=18%, signal=66%
REACTOME_INFLUENZA_INFECTION	REACTOME_INFLUENZA_INFECTION	Details ...	115	0.316384	3.98662	0	0	0	2235	tags=50%, list=18%, signal=60%
REACTOME_REGULATION_OF_EXPRESSION_OF_SLITS_AND_ROBOS	REACTOME_REGULATION_OF_EXPRESSION_OF_SLITS_AND_ROBOS	Details ...	126	0.302219	3.90775	0	0	0	4801	tags=69%, list=39%, signal=112%
WP_MICROGLIA_PATHOGEN_PHAGOCYTOSIS_PATHWAY	WP_MICROGLIA_PATHOGEN_PHAGOCYTOSIS_PATHWAY	Details ...	35	0.542682	3.89552	0	0	0	1773	tags=69%, list=14%, signal=80%
REACTOME_INNATE_IMMUNE_SYSTEM	REACTOME_INNATE_IMMUNE_SYSTEM	Details ...	642	0.135461	3.89187	0	0	0	3049	tags=38%, list=25%, signal=48%
REACTOME_EXTRACELLULAR_MATRIX_ORGANIZATION	REACTOME_EXTRACELLULAR_MATRIX_ORGANIZATION	Details ...	180	0.242735	3.81869	0	0	0	5926	tags=72%, list=48%, signal=138%
REACTOME_NEUTROPHIL_DEGRANULATION	REACTOME_NEUTROPHIL_DEGRANULATION	Details ...	304	0.182588	3.66546	0	0	0	3263	tags=44%, list=27%, signal=59%
REACTOME_METABOLISM_OF_AMINO_ACIDS_AND_DERIVATIVES	REACTOME_METABOLISM_OF_AMINO_ACIDS_AND_DERIVATIVES	Details ...	231	0.194606	3.50313	0	0	0	3499	tags=48%, list=29%, signal=65%
WP_IL18_SIGNALING_PATHWAY	WP_IL18_SIGNALING_PATHWAY	Details ...	183	0.223184	3.49781	0	0	0	3604	tags=51%, list=29%, signal=72%
REACTOME_IMMUNOREGULATORY_INTERACTIONS_BETWEEN_A_LYMPHOID_AND_A_NON_LYMPHOID_CELL	REACTOME_IMMUNOREGULATORY_INTERACTIONS_BETWEEN_A_LYMPHOID_AND_A_NON_LYMPHOID_CELL		54	0.395929	3.47926	0	0	0	4024	tags=72%, list=33%, signal=107%
REACTOME_SIGNALING_BY_ROBO_RECEPTORS	REACTOME_SIGNALING_BY_ROBO_RECEPTORS		161	0.230764	3.3546	0	0	0	3454	tags=51%, list=28%, signal=70%
KEGG_OXIDATIVE_PHOSPHORYLATION	KEGG_OXIDATIVE_PHOSPHORYLATION		69	0.335742	3.24765	0	0	0	6750	tags=88%, list=55%, signal=195%
WP_ELECTRON_TRANSPORT_CHAIN_OXPHOS_SYSTEM_IN_MITOCHONDRIA	WP_ELECTRON_TRANSPORT_CHAIN_OXPHOS_SYSTEM_IN_MITOCHONDRIA		50	0.372422	3.07752	0	0	0	6491	tags=90%, list=53%, signal=190%
REACTOME_INTERFERON_ALPHA_BETA_SIGNALING	REACTOME_INTERFERON_ALPHA_BETA_SIGNALING		40	0.405417	3.06203	0	0	0	4550	tags=78%, list=37%, signal=123%
REACTOME_ASSEMBLY_OF_COLLAGEN_FIBRILS_AND_OTHER_MULTIMERIC_STRUCTURES	REACTOME_ASSEMBLY_OF_COLLAGEN_FIBRILS_AND_OTHER_MULTIMERIC_STRUCTURES		41	0.397927	3.06153	0	0	0	3213	tags=66%, list=26%, signal=89%
REACTOME_MITOCHONDRIAL_TRANSLATION	REACTOME_MITOCHONDRIAL_TRANSLATION		70	0.307553	3.05936	0	3.797e-05	0.001	6764	tags=86%, list=55%, signal=190%
REACTOME_COLLAGEN_DEGRADATION	REACTOME_COLLAGEN_DEGRADATION		44	0.375771	3.03595	0	3.66139e-05	0.001	3213	tags=64%, list=26%, signal=86%
REACTOME_RRNA_PROCESSING	REACTOME_RRNA_PROCESSING		154	0.212648	3.02713	0	3.53513e-05	0.001	7621	tags=83%, list=62%, signal=217%
NABA_COLLAGENS	NABA_COLLAGENS		33	0.436203	2.97205	0	0.00017013	0.005	3213	tags=70%, list=26%, signal=94%
REACTOME_COLLAGEN_CHAIN_TRIMERIZATION	REACTOME_COLLAGEN_CHAIN_TRIMERIZATION		33	0.436203	2.94646	0	0.000164642	0.005	3213	tags=70%, list=26%, signal=94%
REACTOME_COLLAGEN_FORMATION	REACTOME_COLLAGEN_FORMATION		58	0.330438	2.92849	0	0.000190823	0.006	3368	tags=60%, list=27%, signal=83%
NABA_CORE_MATRISOME	NABA_CORE_MATRISOME		154	0.208507	2.92199	0	0.000185041	0.006	3050	tags=45%, list=25%, signal=60%
REACTOME_ACTIVATION_OF_THE_MRNA_UPON_BINDING_OF_THE_CAP_BINDING_COMPLEX_AND_EIFS_AND_SUBSEQUENT_BINDING_TO_43S	REACTOME_ACTIVATION_OF_THE_MRNA_UPON_BINDING_OF_THE_CAP_BINDING_COMPLEX_AND_EIFS_AND_SUBSEQUENT_BINDING_TO_43S		45	0.368644	2.89467	0	0.000239946	0.008	2309	tags=56%, list=19%, signal=68%
REACTOME_DEVELOPMENTAL_BIOLOGY	REACTOME_DEVELOPMENTAL_BIOLOGY		639	0.101515	2.88784	0	0.00023309	0.008	4118	tags=43%, list=34%, signal=62%
WP_NONALCOHOLIC_FATTY_LIVER_DISEASE	WP_NONALCOHOLIC_FATTY_LIVER_DISEASE		107	0.238522	2.85888	0	0.000285977	0.01	5813	tags=71%, list=47%, signal=134%
REACTOME_COLLAGEN_BIOSYNTHESIS_AND_MODIFYING_ENZYMES	REACTOME_COLLAGEN_BIOSYNTHESIS_AND_MODIFYING_ENZYMES		46	0.359467	2.83441	0	0.000390829	0.014	4674	tags=74%, list=38%, signal=119%
REACTOME_INTEGRIN_CELL_SURFACE_INTERACTIONS	REACTOME_INTEGRIN_CELL_SURFACE_INTERACTIONS		61	0.307764	2.81102	0	0.000407763	0.015	5092	tags=72%, list=41%, signal=123%
REACTOME_DEGRADATION_OF_THE_EXTRACELLULAR_MATRIX	REACTOME_DEGRADATION_OF_THE_EXTRACELLULAR_MATRIX		85	0.259929	2.7911	0	0.000450638	0.017	5926	tags=74%, list=48%, signal=142%
REACTOME_CELLULAR_RESPONSES_TO_EXTERNAL_STIMULI	REACTOME_CELLULAR_RESPONSES_TO_EXTERNAL_STIMULI		387	0.125507	2.78446	0	0.000491735	0.019	7829	tags=76%, list=64%, signal=203%
REACTOME_INTERFERON_GAMMA_SIGNALING	REACTOME_INTERFERON_GAMMA_SIGNALING		52	0.318842	2.73714	0	0.000785053	0.031	4598	tags=69%, list=37%, signal=110%
KEGG_CYTOKINE_CYTOKINE_RECEPTOR_INTERACTION	KEGG_CYTOKINE_CYTOKINE_RECEPTOR_INTERACTION		121	0.215737	2.73625	0	0.000766361	0.031	5389	tags=65%, list=44%, signal=115%
REACTOME_INFECTIOUS_DISEASE	REACTOME_INFECTIOUS_DISEASE		521	0.10513	2.71777	0	0.000845049	0.035	3474	tags=38%, list=28%, signal=51%
KEGG_LEISHMANIA_INFECTION	KEGG_LEISHMANIA_INFECTION		40	0.359158	2.71606	0	0.000825843	0.035	2355	tags=55%, list=19%, signal=68%
REACTOME_ELASTIC_FIBRE_FORMATION	REACTOME_ELASTIC_FIBRE_FORMATION		25	0.452642	2.67871	0	0.00103834	0.045	2800	tags=68%, list=23%, signal=88%
REACTOME_DISEASES_OF_CARBOHYDRATE_METABOLISM	REACTOME_DISEASES_OF_CARBOHYDRATE_METABOLISM		19	0.490035	2.67082	0	0.00101577	0.045	4974	tags=89%, list=41%, signal=150%
KEGG_PARKINSONS_DISEASE	KEGG_PARKINSONS_DISEASE		67	0.278395	2.66426	0	0.00101602	0.046	6491	tags=81%, list=53%, signal=170%
NABA_SECRETED_FACTORS	NABA_SECRETED_FACTORS		155	0.185675	2.66345	0	0.000994853	0.046	5824	tags=66%, list=47%, signal=124%
WP_ENDODERM_DIFFERENTIATION	WP_ENDODERM_DIFFERENTIATION	Details ...	98	-0.22337	-2.53651	0	0.0432076	0.088	5170	tags=64%, list=42%, signal=110%
