# Supplementary material for: Brain region dependent molecular signatures and myelin repair following chronic demyelination
Source: Front Cell Neurosci. 2023 Apr 26;17:1169786. doi: 10.3389/fncel.2023.1169786 (PMC10171432; doi:10.3389/fncel.2023.1169786)
Supplement: Supplementary file 4 [file Table_4.XLSX]

## Sheet: CPZ 12wk vs Ctrl-HP
NAME	GS DETAILS	SIZE	ES	NES	NOM p-val	FDR q-val	FWER p-val	RANK AT MAX	LEADING EDGE
REACTOME_METABOLISM_OF_RNA	Details ...	600	0.189864	5.34953	0	0	0	10107	tags=68%, list=49%, signal=130%
REACTOME_RNA_POLYMERASE_II_TRANSCRIPTION	Details ...	916	0.133901	4.52726	0	0	0	9801	tags=61%, list=48%, signal=111%
REACTOME_CELL_CYCLE	Details ...	576	0.143055	3.93629	0	0	0	9942	tags=63%, list=49%, signal=118%
REACTOME_PROCESSING_OF_CAPPED_INTRON_CONTAINING_PRE_MRNA	Details ...	223	0.218131	3.74377	0	0	0	10081	tags=71%, list=49%, signal=138%
REACTOME_POST_TRANSLATIONAL_PROTEIN_MODIFICATION	Details ...	1229	0.0921075	3.66304	0	0	0	9931	tags=57%, list=49%, signal=104%
REACTOME_CELL_CYCLE_MITOTIC	Details ...	460	0.150009	3.6022	0	0	0	9942	tags=63%, list=49%, signal=120%
REACTOME_CLASS_I_MHC_MEDIATED_ANTIGEN_PROCESSING_PRESENTATION	Details ...	328	0.163564	3.48251	0	0	0	9556	tags=63%, list=47%, signal=116%
REACTOME_SIGNALING_BY_ROBO_RECEPTORS	Details ...	198	0.20888	3.44562	0	0	0	13230	tags=85%, list=65%, signal=239%
REACTOME_CELLULAR_RESPONSES_TO_EXTERNAL_STIMULI	Details ...	481	0.131224	3.349	0	0	0	14009	tags=81%, list=68%, signal=252%
REACTOME_MRNA_SPLICING	Details ...	178	0.216987	3.34729	0	0	0	10081	tags=71%, list=49%, signal=138%
REACTOME_CHROMATIN_MODIFYING_ENZYMES	Details ...	192	0.208534	3.34611	0	0	0	9519	tags=67%, list=47%, signal=124%
WP_HEPATITIS_B_INFECTION	Details ...	133	0.232809	3.14354	0	0.000106	0.001	13573	tags=89%, list=66%, signal=264%
REACTOME_ANTIGEN_PROCESSING_UBIQUITINATION_PROTEASOME_DEGRADATION	Details ...	277	0.161188	3.13648	0	9.74e-05	0.001	9524	tags=62%, list=47%, signal=115%
PID_E2F_PATHWAY	Details ...	68	0.314844	3.13463	0	9.05e-05	0.001	5614	tags=59%, list=27%, signal=81%
REACTOME_S_PHASE	Details ...	155	0.212903	3.12213	0	8.44e-05	0.001	9932	tags=70%, list=49%, signal=134%
WP_G1_TO_S_CELL_CYCLE_CONTROL	Details ...	61	0.344134	3.11286	0	7.92e-05	0.001	6060	tags=64%, list=30%, signal=91%
WP_MRNA_PROCESSING	Details ...	119	0.243709	3.05918	0	7.45e-05	0.001	9656	tags=71%, list=47%, signal=134%
REACTOME_RRNA_PROCESSING	Details ...	176	0.197606	2.97951	0	0.000279	0.004	13312	tags=85%, list=65%, signal=240%
REACTOME_INTERFERON_ALPHA_BETA_SIGNALING	Details ...	48	0.354816	2.92745	0	0.00053	0.008	3839	tags=54%, list=19%, signal=67%
REACTOME_INTERFERON_SIGNALING	Details ...	154	0.201798	2.92175	0	0.000503	0.008	3607	tags=38%, list=18%, signal=45%
KEGG_SPLICEOSOME		119	0.227342	2.91244	0	0.000479	0.008	9817	tags=71%, list=48%, signal=135%
REACTOME_CELL_CYCLE_CHECKPOINTS		232	0.165201	2.89938	0	0.000514	0.009	9533	tags=63%, list=47%, signal=116%
REACTOME_REGULATION_OF_EXPRESSION_OF_SLITS_AND_ROBOS		155	0.206501	2.8909	0	0.000547	0.01	13230	tags=85%, list=65%, signal=239%
REACTOME_ADAPTIVE_IMMUNE_SYSTEM		631	0.100243	2.87403	0	0.000577	0.011	9976	tags=58%, list=49%, signal=111%
REACTOME_MITOTIC_G1_PHASE_AND_G1_S_TRANSITION		141	0.21199	2.86847	0	0.000554	0.011	9912	tags=70%, list=48%, signal=134%
REACTOME_CYTOKINE_SIGNALING_IN_IMMUNE_SYSTEM		757	0.0920777	2.86072	0	0.000582	0.012	10077	tags=58%, list=49%, signal=110%
REACTOME_HIV_INFECTION		203	0.171872	2.85422	0	0.000605	0.013	10023	tags=66%, list=49%, signal=128%
WP_INTERFERON_TYPE_I_SIGNALING_PATHWAYS		50	0.336306	2.84845	0	0.000628	0.014	9503	tags=80%, list=46%, signal=149%
REACTOME_INTERLEUKIN_1_SIGNALING		95	0.242534	2.83465	0	0.00065	0.015	8628	tags=66%, list=42%, signal=114%
REACTOME_DEUBIQUITINATION		219	0.165684	2.78334	0	0.0010928	0.026	9538	tags=63%, list=47%, signal=117%
REACTOME_EPIGENETIC_REGULATION_OF_GENE_EXPRESSION		86	0.257929	2.77455	0	0.00113607	0.028	9970	tags=74%, list=49%, signal=145%
REACTOME_DNA_REPAIR		265	0.146653	2.77316	0	0.00110057	0.028	14023	tags=83%, list=69%, signal=260%
REACTOME_M_PHASE		324	0.132148	2.76273	0	0.00118182	0.031	10094	tags=62%, list=49%, signal=121%
REACTOME_INFLUENZA_INFECTION		139	0.198351	2.7501	0	0.00118392	0.032	13926	tags=88%, list=68%, signal=273%
WP_CELL_CYCLE		114	0.212324	2.69196	0	0.00190876	0.053	9678	tags=68%, list=47%, signal=129%
PID_RAC1_PATHWAY		49	0.326424	2.68587	0	0.00196048	0.056	6698	tags=65%, list=33%, signal=97%
WP_INTERACTOME_OF_POLYCOMB_REPRESSIVE_COMPLEX_2_PRC2		16	0.561241	2.66267	0	0.00224982	0.066	3870	tags=75%, list=19%, signal=92%
REACTOME_NONSENSE_MEDIATED_DECAY_NMD_		105	0.221125	2.6572	0	0.00232204	0.07	13230	tags=87%, list=65%, signal=244%
REACTOME_INFECTIOUS_DISEASE		669	0.0894754	2.65208	0	0.00235939	0.073	14009	tags=77%, list=68%, signal=237%
REACTOME_UB_SPECIFIC_PROCESSING_PROTEASES		149	0.186135	2.63816	0	0.00261317	0.082	9538	tags=65%, list=47%, signal=121%
REACTOME_TRANSPORT_OF_MATURE_TRANSCRIPT_TO_CYTOPLASM		76	0.252628	2.59019	0	0.003629	0.111	9656	tags=72%, list=47%, signal=137%
REACTOME_PTEN_REGULATION		134	0.191855	2.58021	0	0.00384274	0.12	13811	tags=87%, list=68%, signal=265%
REACTOME_RHO_GTPASES_ACTIVATE_WASPS_AND_WAVES		34	0.368152	2.57845	0	0.0038124	0.122	8125	tags=76%, list=40%, signal=127%
REACTOME_HOST_INTERACTIONS_OF_HIV_FACTORS		115	0.203349	2.57229	0	0.0038412	0.126	14009	tags=89%, list=68%, signal=280%
REACTOME_TP53_REGULATES_TRANSCRIPTION_OF_DNA_REPAIR_GENES		52	0.299291	2.56029	0	0.00398074	0.132	10023	tags=79%, list=49%, signal=154%
REACTOME_TRANSCRIPTIONAL_REGULATION_BY_TP53		317	0.124649	2.55808	0.0019685	0.00392184	0.133	10074	tags=62%, list=49%, signal=119%
REACTOME_TRANSCRIPTIONAL_REGULATION_BY_RUNX3		90	0.224579	2.54738	0	0.00416143	0.145	9519	tags=69%, list=47%, signal=128%
REACTOME_TRANSCRIPTIONAL_REGULATION_BY_E2F6		34	0.365336	2.54445	0	0.00415371	0.147	6979	tags=71%, list=34%, signal=107%
WP_MICROGLIA_PATHOGEN_PHAGOCYTOSIS_PATHWAY		37	0.352511	2.53452	0	0.00440584	0.157	6624	tags=68%, list=32%, signal=100%
REACTOME_ACTIVATION_OF_ATR_IN_RESPONSE_TO_REPLICATION_STRESS		37	0.341446	2.50423	0	0.0054474	0.198	6297	tags=65%, list=31%, signal=94%
REACTOME_EUKARYOTIC_TRANSLATION_INITIATION		106	0.210659	2.49224	0	0.00578602	0.211	13662	tags=88%, list=67%, signal=263%
WP_INTEGRATED_CANCER_PATHWAY		40	0.332419	2.48105	0	0.00613836	0.227	8556	tags=75%, list=42%, signal=129%
REACTOME_SIGNALING_BY_WNT		257	0.131991	2.47561	0	0.0063077	0.235	13573	tags=79%, list=66%, signal=233%
BIOCARTA_G1_PATHWAY		25	0.407428	2.46702	0	0.0066614	0.249	9678	tags=88%, list=47%, signal=167%
REACTOME_G2_M_CHECKPOINTS		123	0.185539	2.45908	0	0.0070448	0.267	9533	tags=65%, list=47%, signal=121%
REACTOME_RESPONSE_OF_EIF2AK4_GCN2_TO_AMINO_ACID_DEFICIENCY		91	0.220915	2.45871	0	0.00696506	0.268	13486	tags=88%, list=66%, signal=257%
REACTOME_DEADENYLATION_OF_MRNA		23	0.423099	2.45649	0	0.00693166	0.271	10033	tags=91%, list=49%, signal=179%
REACTOME_PARASITE_INFECTION		55	0.276305	2.45597	0	0.0068554	0.272	8125	tags=67%, list=40%, signal=111%
REACTOME_MITOTIC_PROPHASE		76	0.242424	2.45161	0	0.00703909	0.284	9864	tags=72%, list=48%, signal=139%
KEGG_CELL_CYCLE		117	0.194711	2.44029	0	0.00738378	0.296	9678	tags=67%, list=47%, signal=126%
REACTOME_PROGRAMMED_CELL_DEATH		162	0.162747	2.43682	0	0.007531	0.304	8820	tags=59%, list=43%, signal=103%
REACTOME_TRANSLATION		249	0.132064	2.43252	0	0.00761299	0.31	16886	tags=96%, list=83%, signal=541%
REACTOME_NUCLEOTIDE_EXCISION_REPAIR		105	0.203474	2.43167	0	0.00753192	0.311	9887	tags=69%, list=48%, signal=132%
REACTOME_RNA_POLYMERASE_II_TRANSCRIPTION_TERMINATION		61	0.264884	2.43131	0	0.00743346	0.312	13714	tags=93%, list=67%, signal=283%
REACTOME_CLEC7A_DECTIN_1_SIGNALING		95	0.210966	2.43018	0	0.00739742	0.314	14009	tags=89%, list=68%, signal=282%
REACTOME_TRANSCRIPTIONAL_REGULATION_BY_RUNX1		172	0.156164	2.42611	0	0.00755296	0.326	14079	tags=84%, list=69%, signal=268%
REACTOME_HIV_TRANSCRIPTION_ELONGATION		35	0.33922	2.40264	0	0.00870469	0.372	10023	tags=83%, list=49%, signal=162%
REACTOME_FC_EPSILON_RECEPTOR_FCERI_SIGNALING		122	0.185206	2.39615	0	0.008946	0.384	14009	tags=87%, list=68%, signal=274%
REACTOME_CELLULAR_SENESCENCE		115	0.187347	2.39139	0	0.00914342	0.39	13445	tags=84%, list=66%, signal=245%
REACTOME_TOLL_LIKE_RECEPTOR_9_TLR9_CASCADE		88	0.214412	2.38281	0	0.00949712	0.403	8651	tags=64%, list=42%, signal=110%
BIOCARTA_DNAFRAGMENT_PATHWAY		10	0.619071	2.37805	0	0.00970217	0.412	5753	tags=90%, list=28%, signal=125%
WP_STRUCTURAL_PATHWAY_OF_INTERLEUKIN_1_IL1		48	0.289266	2.37447	0	0.00993511	0.422	6882	tags=63%, list=34%, signal=94%
REACTOME_MITOTIC_METAPHASE_AND_ANAPHASE		212	0.139803	2.36494	0	0.0104221	0.443	9811	tags=62%, list=48%, signal=117%
REACTOME_DISEASE		1324	0.0571225	2.35275	0	0.0113192	0.479	10094	tags=55%, list=49%, signal=101%
REACTOME_E2F_ENABLED_INHIBITION_OF_PRE_REPLICATION_COMPLEX_FORMATION		9	0.629081	2.35011	0	0.0114044	0.487	3047	tags=78%, list=15%, signal=91%
REACTOME_CYCLIN_A_CDK2_ASSOCIATED_EVENTS_AT_S_PHASE_ENTRY		79	0.226012	2.34716	0.00194553	0.0115539	0.494	8601	tags=65%, list=42%, signal=111%
PID_SMAD2_3NUCLEAR_PATHWAY		77	0.229638	2.33654	0	0.0124661	0.528	6744	tags=56%, list=33%, signal=83%
WP_RETINOBLASTOMA_GENE_IN_CANCER		81	0.219087	2.32943	0	0.0129529	0.547	9932	tags=70%, list=49%, signal=136%
REACTOME_HATS_ACETYLATE_HISTONES		72	0.229956	2.31728	0.00196078	0.0139064	0.569	9519	tags=69%, list=47%, signal=129%
PID_ERBB1_DOWNSTREAM_PATHWAY		99	0.197813	2.31707	0	0.0137326	0.569	12918	tags=83%, list=63%, signal=224%
REACTOME_ANTIVIRAL_MECHANISM_BY_IFN_STIMULATED_GENES		72	0.229833	2.30858	0	0.0143709	0.58	12079	tags=82%, list=59%, signal=199%
REACTOME_INTERLEUKIN_1_FAMILY_SIGNALING		126	0.174563	2.30652	0	0.0143176	0.583	8628	tags=60%, list=42%, signal=102%
REACTOME_SUMOYLATION		157	0.159159	2.29815	0	0.0149788	0.598	13709	tags=83%, list=67%, signal=249%
REACTOME_RRNA_MODIFICATION_IN_THE_NUCLEUS_AND_CYTOSOL		50	0.27316	2.29776	0	0.0149209	0.601	13247	tags=92%, list=65%, signal=260%
WP_THE_HUMAN_IMMUNE_RESPONSE_TO_TUBERCULOSIS		20	0.428571	2.29469	0	0.0149233	0.604	6584	tags=75%, list=32%, signal=110%
WP_CHROMOSOMAL_AND_MICROSATELLITE_INSTABILITY_IN_COLORECTAL_CANCER		67	0.233176	2.29128	0	0.0151456	0.614	9291	tags=69%, list=45%, signal=125%
REACTOME_HIV_LIFE_CYCLE		130	0.172704	2.28974	0	0.0151315	0.617	10023	tags=66%, list=49%, signal=129%
REACTOME_SRP_DEPENDENT_COTRANSLATIONAL_PROTEIN_TARGETING_TO_MEMBRANE		102	0.187592	2.28756	0.00204918	0.0151462	0.622	13230	tags=83%, list=65%, signal=235%
REACTOME_FORMATION_OF_RNA_POL_II_ELONGATION_COMPLEX_		48	0.281562	2.28358	0	0.0156135	0.632	10023	tags=77%, list=49%, signal=151%
PID_RB_1PATHWAY		59	0.249572	2.27877	0	0.0160147	0.648	9819	tags=73%, list=48%, signal=140%
REACTOME_TCR_SIGNALING		101	0.18838	2.26067	0	0.0176828	0.687	13180	tags=83%, list=64%, signal=233%
WP_ENERGY_METABOLISM		46	0.285754	2.26055	0	0.0174906	0.687	9733	tags=76%, list=48%, signal=145%
WP_TGFBETA_RECEPTOR_SIGNALING		50	0.270083	2.25506	0	0.0179649	0.705	9627	tags=74%, list=47%, signal=139%
PID_BCR_5PATHWAY		60	0.240294	2.25466	0.00198413	0.0178534	0.707	13511	tags=90%, list=66%, signal=264%
REACTOME_INTRACELLULAR_SIGNALING_BY_SECOND_MESSENGERS		291	0.113482	2.25092	0.00194175	0.0181845	0.723	13811	tags=79%, list=68%, signal=239%
WP_CYTOPLASMIC_RIBOSOMAL_PROTEINS		81	0.209611	2.24848	0.0059761	0.0183621	0.732	13914	tags=89%, list=68%, signal=277%
REACTOME_TFAP2_AP_2_FAMILY_REGULATES_TRANSCRIPTION_OF_CELL_CYCLE_FACTORS		5	0.784991	2.23877	0.00188679	0.0193406	0.756	4402	tags=100%, list=22%, signal=127%
WP_ERBB_SIGNALING_PATHWAY		86	0.205344	2.2383	0.00208333	0.0191946	0.757	11993	tags=79%, list=59%, signal=190%
WP_MELANOMA		64	0.234979	2.23764	0.00193798	0.0191027	0.758	9912	tags=72%, list=48%, signal=139%
KEGG_FC_GAMMA_R_MEDIATED_PHAGOCYTOSIS		89	0.201547	2.23537	0	0.0192265	0.766	6698	tags=53%, list=33%, signal=78%
REACTOME_FORMATION_OF_INCISION_COMPLEX_IN_GG_NER		42	0.296076	2.23132	0	0.0195247	0.773	11978	tags=88%, list=59%, signal=212%
REACTOME_DUAL_INCISION_IN_TC_NER		63	0.235931	2.2313	0	0.0193454	0.773	9801	tags=71%, list=48%, signal=137%
REACTOME_INTERLEUKIN_10_SIGNALING		41	0.287357	2.22993	0.0019685	0.0193164	0.775	5110	tags=54%, list=25%, signal=71%
REACTOME_TP53_REGULATES_TRANSCRIPTION_OF_CELL_CYCLE_GENES		47	0.272237	2.21482	0.00204499	0.0211503	0.803	9678	tags=74%, list=47%, signal=141%
WP_DNA_DAMAGE_RESPONSE_ONLY_ATM_DEPENDENT		104	0.182362	2.21441	0	0.020984	0.803	10058	tags=67%, list=49%, signal=132%
REACTOME_DNA_REPLICATION		120	0.174287	2.21255	0	0.0210932	0.809	10094	tags=67%, list=49%, signal=131%
REACTOME_SWITCHING_OF_ORIGINS_TO_A_POST_REPLICATIVE_STATE		84	0.201343	2.21222	0	0.0209436	0.81	9780	tags=68%, list=48%, signal=129%
REACTOME_REGULATION_OF_SIGNALING_BY_NODAL		10	0.578924	2.21047	0	0.0209616	0.814	4528	tags=80%, list=22%, signal=103%
REACTOME_NEDDYLATION		218	0.128822	2.20929	0.00196078	0.0209431	0.818	9780	tags=61%, list=48%, signal=115%
REACTOME_NUCLEAR_ENVELOPE_BREAKDOWN		48	0.265751	2.20922	0.00196078	0.0207758	0.818	9067	tags=71%, list=44%, signal=127%
REACTOME_TOLL_LIKE_RECEPTOR_TLR1_TLR2_CASCADE		87	0.19866	2.20833	0.00209644	0.0207694	0.82	8651	tags=62%, list=42%, signal=107%
REACTOME_MRNA_CAPPING		27	0.362399	2.20826	0.00381679	0.0206069	0.82	10023	tags=85%, list=49%, signal=167%
REACTOME_PROTEIN_UBIQUITINATION		61	0.246088	2.2002	0.00200401	0.0215513	0.835	13762	tags=92%, list=67%, signal=280%
KEGG_ACUTE_MYELOID_LEUKEMIA		56	0.253763	2.19886	0.0021097	0.0215509	0.84	11993	tags=84%, list=59%, signal=202%
REACTOME_TRANSPORT_OF_THE_SLBP_DEPENDANT_MATURE_MRNA		31	0.331489	2.19418	0.00217865	0.0220453	0.848	9067	tags=77%, list=44%, signal=139%
WP_B_CELL_RECEPTOR_SIGNALING_PATHWAY		90	0.196269	2.19022	0.00191205	0.0224951	0.858	8277	tags=60%, list=40%, signal=100%
REACTOME_BETA_CATENIN_INDEPENDENT_WNT_SIGNALING		137	0.163056	2.18307	0	0.0232092	0.871	14009	tags=85%, list=68%, signal=267%
REACTOME_INTERFERON_GAMMA_SIGNALING		65	0.229185	2.18143	0	0.0232915	0.873	3194	tags=38%, list=16%, signal=45%
REACTOME_N_GLYCAN_ANTENNAE_ELONGATION		15	0.454732	2.18029	0.00211864	0.0233617	0.878	9798	tags=93%, list=48%, signal=179%
BIOCARTA_CELLCYCLE_PATHWAY		22	0.390987	2.17595	0.00201613	0.0238599	0.884	9678	tags=86%, list=47%, signal=164%
REACTOME_SIGNALING_BY_TGFB_FAMILY_MEMBERS		95	0.186347	2.17463	0	0.0238393	0.887	10203	tags=68%, list=50%, signal=136%
BIOCARTA_PRC2_PATHWAY		13	0.504953	2.17183	0.00408998	0.0241311	0.891	2265	tags=62%, list=11%, signal=69%
REACTOME_DEGRADATION_OF_BETA_CATENIN_BY_THE_DESTRUCTION_COMPLEX		80	0.206575	2.17086	0.00197239	0.0240977	0.895	13180	tags=85%, list=64%, signal=238%
KEGG_RNA_DEGRADATION		52	0.258835	2.16794	0	0.0244024	0.9	6914	tags=60%, list=34%, signal=90%
REACTOME_SIGNALING_BY_INTERLEUKINS		401	0.094024	2.16723	0	0.0243176	0.901	9542	tags=56%, list=47%, signal=103%
REACTOME_INTERLEUKIN_3_INTERLEUKIN_5_AND_GM_CSF_SIGNALING		46	0.27499	2.16084	0	0.0252756	0.914	13511	tags=93%, list=66%, signal=275%
REACTOME_ABERRANT_REGULATION_OF_MITOTIC_G1_S_TRANSITION_IN_CANCER_DUE_TO_RB1_DEFECTS		17	0.435201	2.16083	0.00198807	0.0250766	0.914	4341	tags=65%, list=21%, signal=82%
WP_IL1_SIGNALING_PATHWAY		53	0.252453	2.15995	0	0.0250693	0.915	13377	tags=91%, list=65%, signal=261%
REACTOME_PCP_CE_PATHWAY		85	0.19901	2.15231	0.00389105	0.0261486	0.926	13275	tags=85%, list=65%, signal=240%
REACTOME_NEGATIVE_EPIGENETIC_REGULATION_OF_RRNA_EXPRESSION		47	0.265329	2.15086	0	0.026238	0.927	9819	tags=74%, list=48%, signal=143%
REACTOME_CONDENSATION_OF_PROMETAPHASE_CHROMOSOMES		11	0.536505	2.1493	0	0.0262875	0.929	9488	tags=100%, list=46%, signal=186%
REACTOME_SIGNALING_BY_NODAL		19	0.410602	2.14862	0.00193424	0.0262229	0.929	4528	tags=63%, list=22%, signal=81%
WP_LTF_DANGER_SIGNAL_RESPONSE_PATHWAY		18	0.418322	2.14574	0.00197239	0.0266035	0.934	10771	tags=94%, list=53%, signal=199%
WP_TYPE_II_INTERFERON_SIGNALING_IFNG		30	0.325991	2.14465	0.00801603	0.0265364	0.935	3569	tags=50%, list=17%, signal=60%
REACTOME_TRANSPORT_OF_MATURE_MRNAS_DERIVED_FROM_INTRONLESS_TRANSCRIPTS		38	0.294182	2.1442	0.00191939	0.0264608	0.936	9067	tags=74%, list=44%, signal=132%
REACTOME_ATF4_ACTIVATES_GENES_IN_RESPONSE_TO_ENDOPLASMIC_RETICULUM_STRESS		26	0.352452	2.14316	0	0.0264419	0.939	3027	tags=50%, list=15%, signal=59%
REACTOME_G1_S_DNA_DAMAGE_CHECKPOINTS		61	0.23398	2.14137	0.00201207	0.0265807	0.941	14009	tags=92%, list=68%, signal=290%
WP_GASTRIC_CANCER_NETWORK_1		23	0.370834	2.13695	0.00207039	0.0272461	0.949	9322	tags=83%, list=46%, signal=152%
WP_MIRNAS_INVOLVED_IN_DNA_DAMAGE_RESPONSE		27	0.351387	2.12118	0	0.0301865	0.959	3428	tags=52%, list=17%, signal=62%
REACTOME_UCH_PROTEINASES		80	0.203545	2.11919	0.00608519	0.0302481	0.961	14009	tags=89%, list=68%, signal=280%
REACTOME_TRNA_PROCESSING_IN_THE_NUCLEUS		49	0.258701	2.11741	0	0.0304101	0.963	13926	tags=94%, list=68%, signal=293%
PID_MYC_ACTIV_PATHWAY		73	0.20871	2.11538	0.00621118	0.0306132	0.964	10038	tags=70%, list=49%, signal=137%
KEGG_CHRONIC_MYELOID_LEUKEMIA		70	0.212527	2.1152	0.00197239	0.0304262	0.965	13495	tags=87%, list=66%, signal=255%
WP_ONCOSTATIN_M_SIGNALING_PATHWAY		60	0.236127	2.11373	0.004	0.030477	0.966	5753	tags=52%, list=28%, signal=72%
WP_TRANSCRIPTIONAL_CASCADE_REGULATING_ADIPOGENESIS		13	0.479367	2.11179	0.00202429	0.0306408	0.968	4362	tags=69%, list=21%, signal=88%
REACTOME_SIGNALING_BY_NOTCH		168	0.142713	2.10876	0	0.0312001	0.972	9647	tags=61%, list=47%, signal=115%
REACTOME_DECTIN_1_MEDIATED_NONCANONICAL_NF_KB_SIGNALING		58	0.229694	2.1086	0.00408998	0.0309964	0.972	14009	tags=91%, list=68%, signal=289%
REACTOME_DNA_REPLICATION_PRE_INITIATION		81	0.198371	2.10629	0	0.0311958	0.974	9849	tags=68%, list=48%, signal=130%
REACTOME_INTERLEUKIN_35_SIGNALLING		12	0.489045	2.10589	0	0.0310457	0.974	5344	tags=75%, list=26%, signal=101%
WP_IL3_SIGNALING_PATHWAY		46	0.264959	2.1021	0.00200803	0.0316708	0.976	13271	tags=91%, list=65%, signal=259%
KEGG_RIBOSOME		78	0.20055	2.1006	0.00207469	0.0318214	0.978	13486	tags=86%, list=66%, signal=251%
REACTOME_ORC1_REMOVAL_FROM_CHROMATIN		66	0.216632	2.10018	0	0.0316956	0.978	8601	tags=64%, list=42%, signal=109%
REACTOME_TCF_DEPENDENT_SIGNALING_IN_RESPONSE_TO_WNT		167	0.141826	2.09732	0.002	0.0320823	0.978	14028	tags=83%, list=69%, signal=261%
REACTOME_NS1_MEDIATED_EFFECTS_ON_HOST_PATHWAYS		35	0.299192	2.09682	0.00193424	0.0319479	0.978	10256	tags=80%, list=50%, signal=160%
WP_MAPK_CASCADE		31	0.307945	2.09577	0.00371057	0.031961	0.978	8888	tags=74%, list=43%, signal=131%
KEGG_PROSTATE_CANCER		84	0.189726	2.09447	0.00194175	0.0319738	0.979	12696	tags=81%, list=62%, signal=212%
REACTOME_PERK_REGULATES_GENE_EXPRESSION		30	0.319139	2.09401	0.00204082	0.0318425	0.979	3027	tags=47%, list=15%, signal=55%
REACTOME_ACTIVATION_OF_THE_MRNA_UPON_BINDING_OF_THE_CAP_BINDING_COMPLEX_AND_EIFS_AND_SUBSEQUENT_BINDING_TO_43S		51	0.247397	2.08894	0	0.0327085	0.983	13404	tags=90%, list=66%, signal=261%
KEGG_COLORECTAL_CANCER		59	0.238457	2.08617	0.00604839	0.0329301	0.984	12820	tags=86%, list=63%, signal=231%
REACTOME_SUMOYLATION_OF_TRANSCRIPTION_COFACTORS		40	0.28046	2.08511	0.0104167	0.0329052	0.984	13709	tags=95%, list=67%, signal=287%
BIOCARTA_MAPK_PATHWAY		78	0.20623	2.08331	0.00198413	0.0331632	0.984	8911	tags=64%, list=44%, signal=113%
BIOCARTA_RB_PATHWAY		12	0.484448	2.08061	0.0040568	0.0336208	0.985	7143	tags=83%, list=35%, signal=128%
REACTOME_RUNX3_REGULATES_P14_ARF		10	0.534963	2.07741	0.002079	0.0341509	0.986	9519	tags=100%, list=47%, signal=187%
WP_HISTONE_MODIFICATIONS		36	0.286428	2.07657	0	0.0341656	0.986	9494	tags=75%, list=46%, signal=140%
WP_MICRORNAS_IN_CARDIOMYOCYTE_HYPERTROPHY		89	0.18966	2.074	0.00207039	0.0346273	0.988	13377	tags=84%, list=65%, signal=242%
REACTOME_RUNX1_REGULATES_TRANSCRIPTION_OF_GENES_INVOLVED_IN_DIFFERENTIATION_OF_HSCS		66	0.216632	2.0737	0.00414079	0.0344644	0.988	8601	tags=64%, list=42%, signal=109%
BIOCARTA_MCM_PATHWAY		17	0.414047	2.06778	0.00404858	0.0355853	0.991	5977	tags=71%, list=29%, signal=100%
KEGG_ERBB_SIGNALING_PATHWAY		84	0.18859	2.0655	0.00625	0.0360283	0.992	12232	tags=79%, list=60%, signal=195%
REACTOME_EUKARYOTIC_TRANSLATION_ELONGATION		85	0.189405	2.06374	0.00399202	0.0361508	0.992	13230	tags=84%, list=65%, signal=235%
PID_AURORA_B_PATHWAY		36	0.286934	2.0633	0.00195695	0.036093	0.992	10052	tags=78%, list=49%, signal=153%
WP_TGFBETA_RECEPTOR_SIGNALLING_IN_SKELETAL_DYSPLASIAS		54	0.233744	2.06142	0.00581395	0.0362093	0.993	9627	tags=70%, list=47%, signal=133%
KEGG_LEISHMANIA_INFECTION		52	0.24372	2.06079	0.00187266	0.0361241	0.993	6829	tags=58%, list=33%, signal=86%
REACTOME_DEADENYLATION_DEPENDENT_MRNA_DECAY		52	0.240961	2.05788	0.00613497	0.0366136	0.993	10033	tags=73%, list=49%, signal=143%
REACTOME_ASYMMETRIC_LOCALIZATION_OF_PCP_PROTEINS		58	0.229694	2.05298	0.00193798	0.0374161	0.996	14009	tags=91%, list=68%, signal=289%
REACTOME_DEGRADATION_OF_DVL		53	0.2404	2.04254	0.00632911	0.0398543	0.997	14009	tags=92%, list=68%, signal=292%
KEGG_UBIQUITIN_MEDIATED_PROTEOLYSIS		121	0.159532	2.04248	0.00410678	0.0396351	0.997	9267	tags=61%, list=45%, signal=111%
REACTOME_TRANSCRIPTIONAL_REGULATION_BY_VENTX		36	0.284877	2.04072	0.00610998	0.0398827	0.998	10094	tags=78%, list=49%, signal=153%
REACTOME_TNFR2_NON_CANONICAL_NF_KB_PATHWAY		93	0.17823	2.04023	0.00614754	0.03978	0.998	13529	tags=84%, list=66%, signal=246%
REACTOME_DEFECTIVE_CFTR_CAUSES_CYSTIC_FIBROSIS		57	0.228166	2.03815	0.0040568	0.040121	0.998	14009	tags=91%, list=68%, signal=289%
REACTOME_RESPONSE_OF_EIF2AK1_HRI_TO_HEME_DEFICIENCY		14	0.447101	2.03784	0.00194553	0.0400109	0.998	2549	tags=57%, list=12%, signal=65%
REACTOME_PKMTS_METHYLATE_HISTONE_LYSINES		40	0.273457	2.03783	0.00407332	0.0397898	0.998	9760	tags=75%, list=48%, signal=143%
REACTOME_SUMOYLATION_OF_UBIQUITINYLATION_PROTEINS		34	0.294077	2.03272	0	0.0409255	0.999	7231	tags=65%, list=35%, signal=100%
KEGG_NEUROTROPHIN_SIGNALING_PATHWAY		115	0.162931	2.03194	0.00576923	0.0408675	0.999	13408	tags=82%, list=66%, signal=236%
REACTOME_ANTIGEN_PROCESSING_CROSS_PRESENTATION		86	0.185043	2.03111	0.00616016	0.0408172	0.999	8838	tags=62%, list=43%, signal=108%
REACTOME_BINDING_OF_TCF_LEF_CTNNB1_TO_TARGET_GENE_PROMOTERS		8	0.57212	2.02865	0.00399202	0.0412857	0.999	8758	tags=100%, list=43%, signal=175%
REACTOME_DISEASES_OF_MITOTIC_CELL_CYCLE		33	0.294953	2.02505	0.00197239	0.0420269	0.999	10094	tags=79%, list=49%, signal=155%
REACTOME_STABILIZATION_OF_P53		51	0.23741	2.01902	0.00197239	0.0435319	0.999	14009	tags=92%, list=68%, signal=292%
REACTOME_ASSEMBLY_OF_THE_PRE_REPLICATIVE_COMPLEX		65	0.211009	2.01848	0.00214592	0.0434421	0.999	8601	tags=63%, list=42%, signal=108%
REACTOME_TRANSCRIPTION_OF_E2F_TARGETS_UNDER_NEGATIVE_CONTROL_BY_DREAM_COMPLEX		19	0.388033	2.01605	0.002	0.043908	0.999	7143	tags=74%, list=35%, signal=113%
REACTOME_NUCLEAR_IMPORT_OF_REV_PROTEIN		29	0.315862	2.01247	0.00446429	0.0445385	0.999	9067	tags=76%, list=44%, signal=136%
REACTOME_FORMATION_OF_THE_EARLY_ELONGATION_COMPLEX		30	0.310524	2.01148	0.00414938	0.0446098	0.999	10023	tags=80%, list=49%, signal=157%
KEGG_P53_SIGNALING_PATHWAY		59	0.215184	2.01125	0	0.0444369	0.999	9827	tags=69%, list=48%, signal=133%
REACTOME_SUMOYLATION_OF_CHROMATIN_ORGANIZATION_PROTEINS		51	0.236407	2.0076	0.00784314	0.0453765	0.999	15233	tags=98%, list=74%, signal=383%
REACTOME_C_TYPE_LECTIN_RECEPTORS_CLRS_		123	0.156145	2.00263	0.00612245	0.0464707	0.999	14123	tags=85%, list=69%, signal=271%
REACTOME_INTERACTIONS_OF_VPR_WITH_HOST_CELLULAR_PROTEINS		31	0.299819	1.99452	0.00392927	0.0486159	1	6414	tags=61%, list=31%, signal=89%
GS DETAILS	SIZE	ES	NES	NOM p-val	FDR q-val	FWER p-val	RANK AT MAX	LEADING EDGE
REACTOME_CHOLESTEROL_BIOSYNTHESIS	Details ...	23	-0.61	-3.52	0	0	0	4404	tags=83%, list=22%, signal=105%
KEGG_OXIDATIVE_PHOSPHORYLATION	Details ...	96	-0.31	-3.5	0	0	0	8890	tags=74%, list=43%, signal=130%
KEGG_VALINE_LEUCINE_AND_ISOLEUCINE_DEGRADATION	Details ...	39	-0.46	-3.45	0	0	0	7420	tags=82%, list=36%, signal=128%
WP_CHOLESTEROL_BIOSYNTHESIS_PATHWAY	Details ...	14	-0.71	-3.18	0	0	0	4404	tags=93%, list=22%, signal=118%
KEGG_PROPANOATE_METABOLISM	Details ...	30	-0.47	-3.15	0	0	0	3954	tags=67%, list=19%, signal=83%
REACTOME_FATTY_ACID_METABOLISM	Details ...	151	-0.21	-3.03	0	0	0.004	8504	tags=62%, list=42%, signal=106%
KEGG_FATTY_ACID_METABOLISM	Details ...	33	-0.43	-3.03	0	0	0.004	4782	tags=67%, list=23%, signal=87%
REACTOME_THE_CANONICAL_RETINOID_CYCLE_IN_RODS_TWILIGHT_VISION_	Details ...	20	-0.53	-2.87	0	0.001	0.013	4466	tags=75%, list=22%, signal=96%
REACTOME_VISUAL_PHOTOTRANSDUCTION	Details ...	89	-0.26	-2.86	0	0.001	0.015	5323	tags=52%, list=26%, signal=70%
REACTOME_THE_CITRIC_ACID_TCA_CYCLE_AND_RESPIRATORY_ELECTRON_TRANSPORT	Details ...	140	-0.2	-2.78	0	0.002	0.022	9226	tags=65%, list=45%, signal=118%
REACTOME_RESPIRATORY_ELECTRON_TRANSPORT	Details ...	86	-0.26	-2.78	0	0.001	0.022	12785	tags=88%, list=62%, signal=235%
WP_ELECTRON_TRANSPORT_CHAIN_OXPHOS_SYSTEM_IN_MITOCHONDRIA	Details ...	70	-0.27	-2.74	0	0.002	0.029	8796	tags=70%, list=43%, signal=122%
NABA_MATRISOME	Details ...	839	-0.08	-2.72	0	0.002	0.037	3042	tags=23%, list=15%, signal=26%
KEGG_BUTANOATE_METABOLISM	Details ...	31	-0.41	-2.7	0	0.002	0.042	7531	tags=77%, list=37%, signal=122%
REACTOME_RESPIRATORY_ELECTRON_TRANSPORT_ATP_SYNTHESIS_BY_CHEMIOSMOTIC_COUPLING_AND_HEAT_PRODUCTION_BY_UNCOUPLING_PROTEINS_	Details ...	92	-0.23	-2.65	0	0.003	0.057	12785	tags=86%, list=62%, signal=228%
WP_MEVALONATE_PATHWAY	Details ...	7	-0.8	-2.6	0	0.004	0.095	4103	tags=100%, list=20%, signal=125%
WP_CHOLESTEROL_METABOLISM_INCLUDES_BOTH_BLOCH_AND_KANDUTSCHRUSSELL_PATHWAYS	Details ...	42	-0.32	-2.52	0	0.008	0.167	3183	tags=48%, list=16%, signal=56%
REACTOME_KERATINIZATION	Details ...	99	-0.21	-2.47	0	0.011	0.222	10358	tags=72%, list=51%, signal=145%
REACTOME_GABA_SYNTHESIS_RELEASE_REUPTAKE_AND_DEGRADATION	Details ...	19	-0.47	-2.47	0	0.011	0.233	8609	tags=89%, list=42%, signal=154%
REACTOME_MITOCHONDRIAL_FATTY_ACID_BETA_OXIDATION	Details ...	35	-0.35	-2.46	0	0.011	0.249	3364	tags=51%, list=16%, signal=61%
REACTOME_COMPLEX_I_BIOGENESIS		45	-0.31	-2.46	0	0.011	0.25	12785	tags=93%, list=62%, signal=248%
REACTOME_MITOCHONDRIAL_FATTY_ACID_BETA_OXIDATION_OF_SATURATED_FATTY_ACIDS		10	-0.64	-2.43	0	0.013	0.311	3364	tags=80%, list=16%, signal=96%
REACTOME_SYNTHESIS_OF_5_EICOSATETRAENOIC_ACIDS		9	-0.64	-2.42	0	0.013	0.321	5180	tags=89%, list=25%, signal=119%
KEGG_CARDIAC_MUSCLE_CONTRACTION		69	-0.25	-2.42	0	0.012	0.324	9155	tags=70%, list=45%, signal=125%
WP_VITAMIN_A_AND_CAROTENOID_METABOLISM		41	-0.32	-2.41	0	0.013	0.346	6916	tags=66%, list=34%, signal=99%
KEGG_BETA_ALANINE_METABOLISM		22	-0.43	-2.4	0	0.013	0.372	7932	tags=82%, list=39%, signal=133%
REACTOME_METABOLISM_OF_LIPIDS		649	-0.08	-2.39	0	0.014	0.39	9119	tags=53%, list=45%, signal=92%
WP_MITOCHONDRIAL_COMPLEX_I_ASSEMBLY_MODEL_OXPHOS_SYSTEM		43	-0.31	-2.39	0	0.013	0.39	12785	tags=93%, list=62%, signal=247%
REACTOME_BETA_OXIDATION_OF_HEXANOYL_COA_TO_BUTANOYL_COA		5	-0.84	-2.39	0	0.013	0.39	3182	tags=100%, list=16%, signal=118%
KEGG_TERPENOID_BACKBONE_BIOSYNTHESIS		14	-0.51	-2.37	0	0.014	0.44	4103	tags=71%, list=20%, signal=89%
REACTOME_METABOLISM_OF_STEROIDS		135	-0.18	-2.36	0.002	0.015	0.469	5671	tags=45%, list=28%, signal=62%
REACTOME_G_ALPHA_I_SIGNALLING_EVENTS		341	-0.11	-2.35	0.002	0.016	0.515	9420	tags=57%, list=46%, signal=104%
REACTOME_CILIUM_ASSEMBLY		186	-0.15	-2.34	0	0.016	0.519	14084	tags=83%, list=69%, signal=265%
REACTOME_BETA_OXIDATION_OF_LAUROYL_COA_TO_DECANOYL_COA_COA		5	-0.84	-2.34	0	0.016	0.534	3182	tags=100%, list=16%, signal=118%
REACTOME_SODIUM_COUPLED_PHOSPHATE_COTRANSPORTERS		5	-0.84	-2.33	0	0.016	0.543	3225	tags=100%, list=16%, signal=119%
WP_PROSTAGLANDIN_SYNTHESIS_AND_REGULATION		40	-0.31	-2.33	0	0.016	0.554	8464	tags=73%, list=41%, signal=123%
REACTOME_BIOLOGICAL_OXIDATIONS		150	-0.16	-2.32	0	0.017	0.583	7619	tags=53%, list=37%, signal=84%
WP_MITOCHONDRIAL_LCFATTY_ACID_BETAOXIDATION		17	-0.47	-2.3	0	0.019	0.616	4846	tags=71%, list=24%, signal=92%
REACTOME_BETA_OXIDATION_OF_OCTANOYL_COA_TO_HEXANOYL_COA		5	-0.84	-2.28	0	0.021	0.67	3364	tags=100%, list=16%, signal=120%
WP_CILIOPATHIES		159	-0.15	-2.28	0.004	0.021	0.671	12816	tags=78%, list=63%, signal=207%
KEGG_TRYPTOPHAN_METABOLISM		39	-0.31	-2.27	0	0.022	0.697	4782	tags=54%, list=23%, signal=70%
WP_NRF2_PATHWAY		119	-0.17	-2.27	0.004	0.021	0.697	6798	tags=50%, list=33%, signal=75%
WP_GLIAL_CELL_DIFFERENTIATION		7	-0.69	-2.27	0	0.021	0.702	3450	tags=86%, list=17%, signal=103%
WP_LEPTIN_AND_ADIPONECTIN		10	-0.6	-2.26	0	0.021	0.721	4163	tags=80%, list=20%, signal=100%
REACTOME_CHOLINE_CATABOLISM		6	-0.74	-2.25	0.002	0.023	0.756	1828	tags=83%, list=9%, signal=91%
WP_THYROXINE_THYROID_HORMONE_PRODUCTION		6	-0.74	-2.22	0	0.027	0.8	5297	tags=100%, list=26%, signal=135%
WP_OXIDATIVE_PHOSPHORYLATION		35	-0.32	-2.22	0	0.027	0.81	12785	tags=94%, list=62%, signal=251%
REACTOME_FORMATION_OF_THE_CORNIFIED_ENVELOPE		88	-0.2	-2.22	0.004	0.027	0.816	10358	tags=70%, list=51%, signal=142%
NABA_MATRISOME_ASSOCIATED		596	-0.08	-2.22	0	0.026	0.816	3068	tags=23%, list=15%, signal=26%
KEGG_STEROID_BIOSYNTHESIS		16	-0.45	-2.2	0	0.029	0.857	4776	tags=69%, list=23%, signal=90%
REACTOME_MITOCHONDRIAL_TRANSLATION		87	-0.2	-2.18	0	0.031	0.883	12616	tags=82%, list=62%, signal=212%
REACTOME_METABOLISM_OF_STEROID_HORMONES		30	-0.34	-2.18	0.004	0.031	0.89	9507	tags=80%, list=46%, signal=149%
WP_CHOLESTEROL_BIOSYNTHESIS_WITH_SKELETAL_DYSPLASIAS		6	-0.72	-2.18	0.002	0.031	0.892	5660	tags=100%, list=28%, signal=138%
KEGG_LYSINE_DEGRADATION		40	-0.28	-2.17	0	0.031	0.898	5519	tags=55%, list=27%, signal=75%
KEGG_HISTIDINE_METABOLISM		26	-0.35	-2.17	0	0.032	0.908	3876	tags=54%, list=19%, signal=66%
WP_FATTY_ACID_BETA_OXIDATION		32	-0.32	-2.16	0.002	0.033	0.922	4356	tags=53%, list=21%, signal=67%
REACTOME_SIGNALING_BY_GPCR		700	-0.07	-2.15	0.004	0.034	0.924	8855	tags=50%, list=43%, signal=85%
WP_TRYPTOPHAN_METABOLISM		35	-0.31	-2.15	0	0.034	0.931	4708	tags=54%, list=23%, signal=70%
REACTOME_EGR2_AND_SOX10_MEDIATED_INITIATION_OF_SCHWANN_CELL_MYELINATION		26	-0.35	-2.14	0	0.037	0.945	2215	tags=46%, list=11%, signal=52%
REACTOME_ANDROGEN_BIOSYNTHESIS		11	-0.52	-2.14	0	0.036	0.945	4258	tags=73%, list=21%, signal=92%
REACTOME_METAL_SEQUESTRATION_BY_ANTIMICROBIAL_PROTEINS		5	-0.76	-2.13	0.002	0.038	0.956	916	tags=80%, list=4%, signal=84%
REACTOME_ION_CHANNEL_TRANSPORT		173	-0.13	-2.12	0.006	0.04	0.964	9232	tags=58%, list=45%, signal=105%

## Sheet: CPZ 12wk vs Ctrl-CTX
NAME	GS DETAILS	SIZE	ES	NES	NOM p-val	FDR q-val	FWER p-val	RANK AT MAX	LEADING EDGE
NABA_MATRISOME	Details ...	861	0.14454	4.80375	0	0	0	6079	tags=43%, list=29%, signal=58%
NABA_CORE_MATRISOME	Details ...	251	0.250925	4.52979	0	0	0	6019	tags=53%, list=29%, signal=74%
REACTOME_EXTRACELLULAR_MATRIX_ORGANIZATION	Details ...	285	0.197641	3.85848	0	0	0	6532	tags=51%, list=31%, signal=72%
REACTOME_GPCR_LIGAND_BINDING	Details ...	396	0.164335	3.7883	0	0	0	5802	tags=44%, list=28%, signal=59%
WP_TYROBP_CAUSAL_NETWORK	Details ...	58	0.407316	3.67729	0	0	0	6330	tags=71%, list=30%, signal=101%
REACTOME_SIGNALING_BY_GPCR	Details ...	714	0.119685	3.62062	0	0	0	5998	tags=40%, list=28%, signal=54%
REACTOME_CLASS_A_1_RHODOPSIN_LIKE_RECEPTORS_	Details ...	293	0.180906	3.61612	0	0	0	5872	tags=46%, list=28%, signal=63%
REACTOME_COLLAGEN_CHAIN_TRIMERIZATION	Details ...	43	0.44022	3.4644	0	0	0	5928	tags=72%, list=28%, signal=100%
NABA_COLLAGENS	Details ...	43	0.44022	3.40654	0	0	0	5928	tags=72%, list=28%, signal=100%
REACTOME_COLLAGEN_DEGRADATION	Details ...	60	0.357721	3.34751	0	0	0	6525	tags=67%, list=31%, signal=96%
REACTOME_DEGRADATION_OF_THE_EXTRACELLULAR_MATRIX	Details ...	130	0.25366	3.31028	0	0	0	6676	tags=57%, list=32%, signal=83%
REACTOME_COLLAGEN_BIOSYNTHESIS_AND_MODIFYING_ENZYMES	Details ...	66	0.340671	3.24357	0	0	0	5928	tags=62%, list=28%, signal=86%
NABA_ECM_GLYCOPROTEINS	Details ...	173	0.2071	3.21806	0	0	0	6019	tags=49%, list=29%, signal=68%
REACTOME_PEPTIDE_LIGAND_BINDING_RECEPTORS	Details ...	175	0.207908	3.19379	0	0	0	5764	tags=48%, list=27%, signal=66%
REACTOME_COLLAGEN_FORMATION	Details ...	86	0.28934	3.17358	0	0	0	5928	tags=57%, list=28%, signal=79%
REACTOME_ASSEMBLY_OF_COLLAGEN_FIBRILS_AND_OTHER_MULTIMERIC_STRUCTURES	Details ...	58	0.354925	3.1688	0	0	0	6704	tags=67%, list=32%, signal=98%
REACTOME_ECM_PROTEOGLYCANS	Details ...	76	0.28521	2.95015	0	0.000270664	0.005	5928	tags=57%, list=28%, signal=78%
KEGG_COMPLEMENT_AND_COAGULATION_CASCADES	Details ...	59	0.327865	2.9191	0	0.000308686	0.006	10601	tags=83%, list=50%, signal=167%
NABA_BASEMENT_MEMBRANES	Details ...	39	0.398137	2.91584	0	0.000292439	0.006	6208	tags=69%, list=29%, signal=98%
WP_INFLAMMATORY_RESPONSE_PATHWAY	Details ...	29	0.433056	2.80354	0	0.000792324	0.017	8318	tags=83%, list=40%, signal=137%
KEGG_BASAL_CELL_CARCINOMA		54	0.327614	2.80167	0	0.000800153	0.018	7545	tags=69%, list=36%, signal=107%
PID_SYNDECAN_1_PATHWAY		44	0.349857	2.78388	0	0.000849658	0.02	6525	tags=66%, list=31%, signal=95%
NABA_MATRISOME_ASSOCIATED		610	0.0987682	2.73803	0	0.00114048	0.027	5504	tags=36%, list=26%, signal=47%
WP_COMPLEMENT_AND_COAGULATION_CASCADES		52	0.311031	2.66485	0	0.00226105	0.056	10067	tags=79%, list=48%, signal=151%
REACTOME_AMINO_ACID_TRANSPORT_ACROSS_THE_PLASMA_MEMBRANE		32	0.375184	2.52281	0	0.00651395	0.156	11850	tags=94%, list=56%, signal=214%
REACTOME_NON_INTEGRIN_MEMBRANE_ECM_INTERACTIONS		59	0.271294	2.5138	0	0.00655266	0.164	6436	tags=58%, list=31%, signal=83%
NABA_ECM_REGULATORS		200	0.152669	2.49188	0	0.00731479	0.187	6079	tags=44%, list=29%, signal=61%
REACTOME_INTEGRIN_CELL_SURFACE_INTERACTIONS		84	0.231749	2.48316	0	0.00755994	0.199	4413	tags=44%, list=21%, signal=56%
WP_GPCRS_CLASS_A_RHODOPSINLIKE		191	0.15171	2.4594	0	0.00834156	0.223	5983	tags=43%, list=28%, signal=60%
REACTOME_DISEASES_OF_METABOLISM		224	0.137596	2.43786	0	0.00990264	0.273	6344	tags=44%, list=30%, signal=62%
REACTOME_NCAM1_INTERACTIONS		42	0.314256	2.39509	0.00205761	0.0129219	0.352	5928	tags=60%, list=28%, signal=83%
REACTOME_INITIAL_TRIGGERING_OF_COMPLEMENT		15	0.510281	2.37041	0	0.0149934	0.397	7510	tags=87%, list=36%, signal=135%
REACTOME_G_ALPHA_Q_SIGNALLING_EVENTS		201	0.143335	2.36384	0.00194175	0.0152224	0.41	5285	tags=39%, list=25%, signal=52%
KEGG_ECM_RECEPTOR_INTERACTION		83	0.2195	2.3595	0	0.0153841	0.423	8079	tags=60%, list=38%, signal=97%
REACTOME_NA_CL_DEPENDENT_NEUROTRANSMITTER_TRANSPORTERS		17	0.467655	2.33816	0.00195312	0.0171723	0.464	8738	tags=88%, list=42%, signal=151%
WP_GASTRIC_CANCER_NETWORK_1		23	0.396646	2.32722	0	0.0180513	0.49	5388	tags=65%, list=26%, signal=88%
WP_MICROGLIA_PATHOGEN_PHAGOCYTOSIS_PATHWAY		38	0.317821	2.31274	0.002079	0.0199787	0.534	7171	tags=66%, list=34%, signal=100%
REACTOME_SLC_MEDIATED_TRANSMEMBRANE_TRANSPORT		237	0.128905	2.2946	0.00193424	0.0219481	0.572	7887	tags=50%, list=37%, signal=79%
REACTOME_FERTILIZATION		21	0.419687	2.28359	0	0.0231859	0.603	9218	tags=86%, list=44%, signal=152%
REACTOME_ORGANIC_CATION_ANION_ZWITTERION_TRANSPORT		14	0.494398	2.27427	0	0.0238935	0.633	9147	tags=93%, list=43%, signal=164%
WP_CHEMOKINE_SIGNALING_PATHWAY		158	0.15211	2.26822	0.00200401	0.0243165	0.648	6548	tags=46%, list=31%, signal=67%
REACTOME_IMMUNOREGULATORY_INTERACTIONS_BETWEEN_A_LYMPHOID_AND_A_NON_LYMPHOID_CELL		79	0.218413	2.25516	0.00209644	0.0259277	0.683	3946	tags=41%, list=19%, signal=50%
BIOCARTA_INTRINSIC_PATHWAY		22	0.391499	2.24785	0	0.0267467	0.702	9948	tags=86%, list=47%, signal=164%
REACTOME_CROSSLINKING_OF_COLLAGEN_FIBRILS		18	0.44099	2.2287	0.00217865	0.0295691	0.749	5928	tags=72%, list=28%, signal=100%
REACTOME_G_ALPHA_I_SIGNALLING_EVENTS		344	0.102002	2.21673	0.00382409	0.0313554	0.78	5843	tags=38%, list=28%, signal=51%
REACTOME_INTERLEUKIN_2_SIGNALING		12	0.510954	2.21209	0.00196464	0.0317565	0.792	5038	tags=75%, list=24%, signal=99%
REACTOME_MET_ACTIVATES_PTK2_SIGNALING		30	0.327901	2.19104	0.00207039	0.0360401	0.838	4334	tags=53%, list=21%, signal=67%
REACTOME_COMPLEMENT_CASCADE		41	0.294387	2.18521	0.00200803	0.0366354	0.847	12813	tags=90%, list=61%, signal=230%
REACTOME_ORGANIC_CATION_TRANSPORT		10	0.565767	2.15326	0.00212314	0.0445357	0.897	9147	tags=100%, list=43%, signal=177%
WP_MIR5093P_ALTERATION_OF_YAP1ECM_AXIS		17	0.423593	2.15001	0	0.0444495	0.898	7188	tags=76%, list=34%, signal=116%
REACTOME_TRANSPORT_OF_BILE_SALTS_AND_ORGANIC_ACIDS_METAL_IONS_AND_AMINE_COMPOUNDS		83	0.205849	2.13439	0.00410678	0.0483414	0.923	4814	tags=43%, list=23%, signal=56%
REACTOME_TRANSLATION	Details ...	265	-0.38	-7.11	0	0	0	7050	tags=71%, list=33%, signal=105%
REACTOME_METABOLISM_OF_RNA	Details ...	634	-0.23	-6.72	0	0	0	11542	tags=77%, list=55%, signal=166%
REACTOME_REGULATION_OF_EXPRESSION_OF_SLITS_AND_ROBOS	Details ...	164	-0.42	-6.39	0	0	0	6558	tags=73%, list=31%, signal=105%
REACTOME_SRP_DEPENDENT_COTRANSLATIONAL_PROTEIN_TARGETING_TO_MEMBRANE	Details ...	106	-0.5	-6.09	0	0	0	6558	tags=81%, list=31%, signal=117%
REACTOME_THE_CITRIC_ACID_TCA_CYCLE_AND_RESPIRATORY_ELECTRON_TRANSPORT	Details ...	144	-0.43	-6	0	0	0	6487	tags=74%, list=31%, signal=106%
REACTOME_RESPIRATORY_ELECTRON_TRANSPORT	Details ...	89	-0.54	-5.98	0	0	0	6487	tags=84%, list=31%, signal=121%
REACTOME_RESPIRATORY_ELECTRON_TRANSPORT_ATP_SYNTHESIS_BY_CHEMIOSMOTIC_COUPLING_AND_HEAT_PRODUCTION_BY_UNCOUPLING_PROTEINS_	Details ...	95	-0.52	-5.89	0	0	0	6487	tags=82%, list=31%, signal=118%
REACTOME_SIGNALING_BY_ROBO_RECEPTORS	Details ...	208	-0.35	-5.83	0	0	0	6558	tags=65%, list=31%, signal=94%
KEGG_RIBOSOME	Details ...	83	-0.54	-5.8	0	0	0	7104	tags=88%, list=34%, signal=132%
REACTOME_EUKARYOTIC_TRANSLATION_ELONGATION	Details ...	89	-0.52	-5.74	0	0	0	7029	tags=85%, list=33%, signal=128%
WP_ELECTRON_TRANSPORT_CHAIN_OXPHOS_SYSTEM_IN_MITOCHONDRIA	Details ...	71	-0.56	-5.71	0	0	0	6552	tags=87%, list=31%, signal=126%
REACTOME_METABOLISM_OF_AMINO_ACIDS_AND_DERIVATIVES	Details ...	352	-0.26	-5.61	0	0	0	8386	tags=66%, list=40%, signal=107%
WP_CYTOPLASMIC_RIBOSOMAL_PROTEINS	Details ...	86	-0.52	-5.54	0	0	0	7029	tags=85%, list=33%, signal=127%
REACTOME_RESPONSE_OF_EIF2AK4_GCN2_TO_AMINO_ACID_DEFICIENCY	Details ...	95	-0.48	-5.49	0	0	0	6558	tags=79%, list=31%, signal=114%
REACTOME_SELENOAMINO_ACID_METABOLISM	Details ...	104	-0.45	-5.4	0	0	0	7029	tags=78%, list=33%, signal=116%
REACTOME_NONSENSE_MEDIATED_DECAY_NMD_	Details ...	111	-0.43	-5.36	0	0	0	7029	tags=77%, list=33%, signal=114%
REACTOME_EUKARYOTIC_TRANSLATION_INITIATION	Details ...	113	-0.44	-5.34	0	0	0	6648	tags=75%, list=32%, signal=109%
KEGG_OXIDATIVE_PHOSPHORYLATION	Details ...	97	-0.45	-5.31	0	0	0	5133	tags=69%, list=24%, signal=91%
REACTOME_RRNA_PROCESSING	Details ...	189	-0.32	-5.17	0	0	0	9950	tags=79%, list=47%, signal=149%
REACTOME_INFLUENZA_INFECTION	Details ...	147	-0.36	-5.12	0	0	0	6652	tags=67%, list=32%, signal=98%
KEGG_PARKINSONS_DISEASE		95	-0.43	-4.94	0	0	0	6589	tags=74%, list=31%, signal=107%
REACTOME_INFECTIOUS_DISEASE		696	-0.16	-4.82	0	0	0	8404	tags=55%, list=40%, signal=89%
REACTOME_CELLULAR_RESPONSES_TO_EXTERNAL_STIMULI		500	-0.18	-4.78	0	0	0	6705	tags=50%, list=32%, signal=71%
REACTOME_COMPLEX_I_BIOGENESIS		48	-0.57	-4.65	0	0	0	6437	tags=88%, list=31%, signal=126%
REACTOME_MITOCHONDRIAL_TRANSLATION		93	-0.42	-4.62	0	0	0	7374	tags=76%, list=35%, signal=117%
WP_MITOCHONDRIAL_COMPLEX_I_ASSEMBLY_MODEL_OXPHOS_SYSTEM		46	-0.54	-4.41	0	0	0	6437	tags=85%, list=31%, signal=122%
REACTOME_NERVOUS_SYSTEM_DEVELOPMENT		554	-0.16	-4.34	0	0	0	7217	tags=50%, list=34%, signal=74%
WP_NONALCOHOLIC_FATTY_LIVER_DISEASE		143	-0.31	-4.24	0	0	0	8078	tags=69%, list=38%, signal=112%
WP_OXIDATIVE_PHOSPHORYLATION		36	-0.57	-4.11	0	0	0	6632	tags=89%, list=31%, signal=130%
REACTOME_REGULATION_OF_PTEN_STABILITY_AND_ACTIVITY		68	-0.42	-4.08	0	0	0	10715	tags=93%, list=51%, signal=188%
KEGG_HUNTINGTONS_DISEASE		149	-0.29	-4.07	0	0	0	7147	tags=62%, list=34%, signal=94%
REACTOME_HIV_INFECTION		213	-0.24	-4.01	0	0	0	10664	tags=74%, list=51%, signal=149%
KEGG_SPLICEOSOME		122	-0.31	-3.98	0	0	0	11540	tags=86%, list=55%, signal=189%
REACTOME_PROTEIN_LOCALIZATION		151	-0.28	-3.91	0	0	0	8420	tags=68%, list=40%, signal=112%
REACTOME_PROCESSING_OF_CAPPED_INTRON_CONTAINING_PRE_MRNA		234	-0.21	-3.82	0	0	0	11540	tags=76%, list=55%, signal=166%
REACTOME_MRNA_SPLICING		186	-0.24	-3.81	0	0	0	11540	tags=79%, list=55%, signal=173%
REACTOME_MEMBRANE_TRAFFICKING		590	-0.14	-3.79	0	0	0	11575	tags=68%, list=55%, signal=148%
KEGG_ALZHEIMERS_DISEASE		140	-0.28	-3.73	0	0	0	6552	tags=59%, list=31%, signal=84%
REACTOME_VESICLE_MEDIATED_TRANSPORT		624	-0.12	-3.6	0	0	0	11575	tags=67%, list=55%, signal=144%
REACTOME_METABOLISM_OF_POLYAMINES		58	-0.4	-3.6	0	0	0	10535	tags=90%, list=50%, signal=179%
WP_PROTEASOME_DEGRADATION		52	-0.42	-3.54	0	0	0	10535	tags=92%, list=50%, signal=184%
WP_PARKINUBIQUITIN_PROTEASOMAL_SYSTEM_PATHWAY		61	-0.39	-3.52	0	0	0	9464	tags=84%, list=45%, signal=151%
REACTOME_ACTIVATION_OF_THE_MRNA_UPON_BINDING_OF_THE_CAP_BINDING_COMPLEX_AND_EIFS_AND_SUBSEQUENT_BINDING_TO_43S		55	-0.4	-3.46	0	0	0	10303	tags=89%, list=49%, signal=174%
WP_MITOCHONDRIAL_CIV_ASSEMBLY		32	-0.51	-3.44	0	0	0	4352	tags=72%, list=21%, signal=90%
REACTOME_POST_TRANSLATIONAL_PROTEIN_MODIFICATION		1268	-0.09	-3.42	0	0	0	11493	tags=63%, list=55%, signal=130%
REACTOME_AUF1_HNRNP_D0_BINDS_AND_DESTABILIZES_MRNA		54	-0.39	-3.42	0	0	0	10535	tags=89%, list=50%, signal=177%
REACTOME_REGULATION_OF_RUNX2_EXPRESSION_AND_ACTIVITY		71	-0.34	-3.38	0	0	0	9542	tags=79%, list=45%, signal=144%
REACTOME_DECTIN_1_MEDIATED_NONCANONICAL_NF_KB_SIGNALING		60	-0.37	-3.37	0	0	0	10535	tags=87%, list=50%, signal=173%
REACTOME_MITOCHONDRIAL_PROTEIN_IMPORT		59	-0.36	-3.36	0	0	0	8420	tags=76%, list=40%, signal=127%
REACTOME_DEGRADATION_OF_AXIN		54	-0.39	-3.34	0	0	0	10574	tags=89%, list=50%, signal=178%
REACTOME_COOPERATION_OF_PREFOLDIN_AND_TRIC_CCT_IN_ACTIN_AND_TUBULIN_FOLDING		29	-0.52	-3.33	0	0	0	4278	tags=72%, list=20%, signal=91%
REACTOME_ASSEMBLY_OF_THE_PRE_REPLICATIVE_COMPLEX		67	-0.34	-3.33	0	0	0	10555	tags=84%, list=50%, signal=167%
REACTOME_DNA_REPLICATION_PRE_INITIATION		83	-0.31	-3.3	0	0	0	10555	tags=81%, list=50%, signal=161%
REACTOME_THE_ROLE_OF_GTSE1_IN_G2_M_PROGRESSION_AFTER_G2_CHECKPOINT		71	-0.33	-3.29	0	0	0	5889	tags=61%, list=28%, signal=84%
REACTOME_S_PHASE		160	-0.23	-3.27	0	0	0	10555	tags=73%, list=50%, signal=144%
REACTOME_DEFECTIVE_CFTR_CAUSES_CYSTIC_FIBROSIS		60	-0.36	-3.27	0	0	0	10737	tags=87%, list=51%, signal=176%
REACTOME_RNA_POLYMERASE_II_TRANSCRIPTION		947	-0.09	-3.25	0	0	0	11502	tags=63%, list=55%, signal=134%
REACTOME_DOWNSTREAM_SIGNALING_EVENTS_OF_B_CELL_RECEPTOR_BCR_		79	-0.31	-3.25	0	0	0	9464	tags=76%, list=45%, signal=137%
REACTOME_ANTIGEN_PROCESSING_UBIQUITINATION_PROTEASOME_DEGRADATION		293	-0.16	-3.22	0	0	0.001	11097	tags=69%, list=53%, signal=143%
REACTOME_DEGRADATION_OF_GLI1_BY_THE_PROTEASOME		57	-0.36	-3.22	0	0	0.001	10535	tags=86%, list=50%, signal=172%
REACTOME_STABILIZATION_OF_P53		54	-0.37	-3.2	0	0	0.001	10535	tags=87%, list=50%, signal=174%
REACTOME_DEGRADATION_OF_DVL		56	-0.36	-3.18	0	0	0.001	10535	tags=86%, list=50%, signal=171%
REACTOME_SEPARATION_OF_SISTER_CHROMATIDS		178	-0.2	-3.18	0	0	0.001	10535	tags=70%, list=50%, signal=139%
REACTOME_SWITCHING_OF_ORIGINS_TO_A_POST_REPLICATIVE_STATE		89	-0.29	-3.17	0	0	0.001	10555	tags=79%, list=50%, signal=157%
REACTOME_ORC1_REMOVAL_FROM_CHROMATIN		69	-0.33	-3.17	0	0	0.001	10555	tags=83%, list=50%, signal=165%
REACTOME_HSP90_CHAPERONE_CYCLE_FOR_STEROID_HORMONE_RECEPTORS_SHR_		51	-0.37	-3.15	0	0	0.001	9932	tags=84%, list=47%, signal=159%
REACTOME_REGULATION_OF_MRNA_STABILITY_BY_PROTEINS_THAT_BIND_AU_RICH_ELEMENTS		86	-0.28	-3.14	0	0	0.001	9706	tags=74%, list=46%, signal=138%
KEGG_PROTEASOME		43	-0.41	-3.14	0	0	0.001	10535	tags=91%, list=50%, signal=181%
REACTOME_DEVELOPMENTAL_BIOLOGY		917	-0.09	-3.12	0	0	0.001	7147	tags=43%, list=34%, signal=62%
REACTOME_G1_S_DNA_DAMAGE_CHECKPOINTS		64	-0.33	-3.11	0	0	0.001	9464	tags=78%, list=45%, signal=141%
REACTOME_HEDGEHOG_LIGAND_BIOGENESIS		64	-0.33	-3.1	0	0	0.001	10737	tags=84%, list=51%, signal=172%
REACTOME_NEGATIVE_REGULATION_OF_NOTCH4_SIGNALING		52	-0.37	-3.07	0	0	0.002	10535	tags=87%, list=50%, signal=173%
REACTOME_CYCLIN_A_CDK2_ASSOCIATED_EVENTS_AT_S_PHASE_ENTRY		83	-0.28	-3.07	0	0	0.003	10535	tags=78%, list=50%, signal=156%
REACTOME_NEDDYLATION		226	-0.18	-3.06	0	0	0.004	11326	tags=71%, list=54%, signal=153%
REACTOME_TP53_REGULATES_METABOLIC_GENES		78	-0.29	-3.03	0	0	0.005	7324	tags=64%, list=35%, signal=98%
REACTOME_PROTEIN_UBIQUITINATION		61	-0.33	-3.02	0	0	0.005	10711	tags=84%, list=51%, signal=170%
REACTOME_CELL_CYCLE		596	-0.11	-3	0	0	0.006	11542	tags=65%, list=55%, signal=140%
REACTOME_M_PHASE		335	-0.14	-3	0	0	0.006	11542	tags=69%, list=55%, signal=150%
REACTOME_REGULATION_OF_RUNX3_EXPRESSION_AND_ACTIVITY		54	-0.35	-3	0	0	0.006	10535	tags=85%, list=50%, signal=170%
REACTOME_SCF_SKP2_MEDIATED_DEGRADATION_OF_P27_P21		58	-0.33	-2.99	0	0	0.006	10535	tags=83%, list=50%, signal=165%
REACTOME_APC_C_CDH1_MEDIATED_DEGRADATION_OF_CDC20_AND_OTHER_APC_C_CDH1_TARGETED_PROTEINS_IN_LATE_MITOSIS_EARLY_G1		73	-0.3	-2.96	0	0	0.007	10535	tags=79%, list=50%, signal=158%
REACTOME_DNA_REPLICATION		125	-0.23	-2.95	0	0	0.007	10555	tags=73%, list=50%, signal=145%
REACTOME_REGULATION_OF_RAS_BY_GAPS		67	-0.31	-2.95	0	0	0.007	10535	tags=81%, list=50%, signal=161%
REACTOME_MITOTIC_METAPHASE_AND_ANAPHASE		221	-0.17	-2.95	0	0	0.007	11514	tags=71%, list=55%, signal=155%
REACTOME_ASPARAGINE_N_LINKED_GLYCOSYLATION		288	-0.15	-2.94	0	0	0.007	11486	tags=69%, list=55%, signal=150%
REACTOME_TRANSCRIPTIONAL_REGULATION_BY_TP53		330	-0.14	-2.94	0	0	0.007	11431	tags=68%, list=54%, signal=147%
WP_CILIARY_LANDSCAPE		210	-0.18	-2.92	0	0	0.009	10669	tags=68%, list=51%, signal=137%
REACTOME_CELL_CYCLE_MITOTIC		474	-0.11	-2.9	0	0	0.01	11542	tags=66%, list=55%, signal=143%
REACTOME_HOST_INTERACTIONS_OF_HIV_FACTORS		120	-0.23	-2.89	0	0	0.01	10650	tags=73%, list=51%, signal=148%
REACTOME_PYRUVATE_METABOLISM_AND_CITRIC_ACID_TCA_CYCLE		53	-0.34	-2.87	0	0	0.011	10374	tags=83%, list=49%, signal=163%
REACTOME_DEGRADATION_OF_BETA_CATENIN_BY_THE_DESTRUCTION_COMPLEX		82	-0.28	-2.87	0	0	0.011	9603	tags=73%, list=46%, signal=134%
BIOCARTA_NDKDYNAMIN_PATHWAY		16	-0.6	-2.86	0	0	0.012	7187	tags=94%, list=34%, signal=142%
REACTOME_ABC_TRANSPORTER_DISORDERS		76	-0.27	-2.84	0	0	0.013	10737	tags=78%, list=51%, signal=158%
REACTOME_CROSS_PRESENTATION_OF_SOLUBLE_EXOGENOUS_ANTIGENS_ENDOSOMES_		47	-0.35	-2.83	0	0	0.016	10535	tags=85%, list=50%, signal=170%
REACTOME_CELL_CYCLE_CHECKPOINTS		243	-0.15	-2.81	0	0	0.017	11514	tags=70%, list=55%, signal=153%
REACTOME_MRNA_SPLICING_MINOR_PATHWAY		51	-0.34	-2.8	0	0	0.017	11526	tags=88%, list=55%, signal=195%
REACTOME_MITOTIC_G2_G2_M_PHASES		185	-0.17	-2.78	0	0	0.019	9715	tags=63%, list=46%, signal=116%
KEGG_PROTEIN_EXPORT		21	-0.51	-2.77	0	0	0.02	6408	tags=81%, list=30%, signal=116%
REACTOME_DISEASE		1372	-0.07	-2.76	0	0	0.023	11380	tags=60%, list=54%, signal=123%
REACTOME_G2_M_CHECKPOINTS		127	-0.21	-2.75	0	0	0.028	11213	tags=74%, list=53%, signal=157%
REACTOME_RUNX1_REGULATES_TRANSCRIPTION_OF_GENES_INVOLVED_IN_DIFFERENTIATION_OF_HSCS		68	-0.28	-2.75	0	0	0.028	10535	tags=78%, list=50%, signal=155%
REACTOME_SIGNALING_BY_HEDGEHOG		144	-0.2	-2.72	0	0	0.04	11550	tags=74%, list=55%, signal=163%
REACTOME_HEDGEHOG_OFF_STATE		108	-0.23	-2.72	0	0	0.04	9481	tags=68%, list=45%, signal=122%
REACTOME_MITOTIC_G1_PHASE_AND_G1_S_TRANSITION		145	-0.19	-2.71	0	0	0.041	10693	tags=70%, list=51%, signal=141%
REACTOME_EPH_EPHRIN_SIGNALING		91	-0.24	-2.7	0	0	0.041	7207	tags=58%, list=34%, signal=88%
REACTOME_HIV_TRANSCRIPTION_INITIATION		46	-0.33	-2.69	0	0	0.046	11327	tags=87%, list=54%, signal=188%
REACTOME_FORMATION_OF_TUBULIN_FOLDING_INTERMEDIATES_BY_CCT_TRIC		22	-0.48	-2.66	0	0.001	0.054	4278	tags=68%, list=20%, signal=85%
REACTOME_TNFR2_NON_CANONICAL_NF_KB_PATHWAY		96	-0.23	-2.66	0	0.001	0.056	10535	tags=73%, list=50%, signal=145%
BIOCARTA_PROTEASOME_PATHWAY		19	-0.5	-2.66	0	0.001	0.056	10434	tags=100%, list=50%, signal=198%
REACTOME_TRANSCRIPTION_OF_THE_HIV_GENOME		62	-0.29	-2.66	0	0.001	0.056	11327	tags=82%, list=54%, signal=178%
WP_EXERCISEINDUCED_CIRCADIAN_REGULATION		45	-0.33	-2.65	0.002	0.001	0.059	7540	tags=69%, list=36%, signal=107%
REACTOME_CLATHRIN_MEDIATED_ENDOCYTOSIS		138	-0.19	-2.65	0	0.001	0.06	10622	tags=70%, list=50%, signal=139%
REACTOME_PROGRAMMED_CELL_DEATH		164	-0.18	-2.64	0	0.001	0.069	10695	tags=68%, list=51%, signal=138%
REACTOME_HEDGEHOG_ON_STATE		84	-0.25	-2.63	0.002	0.001	0.074	5865	tags=52%, list=28%, signal=72%
REACTOME_TRANSPORT_TO_THE_GOLGI_AND_SUBSEQUENT_MODIFICATION		173	-0.17	-2.63	0	0.001	0.074	11575	tags=72%, list=55%, signal=158%
REACTOME_HIV_LIFE_CYCLE		137	-0.2	-2.61	0	0.001	0.077	10664	tags=70%, list=51%, signal=141%
REACTOME_CLASS_I_MHC_MEDIATED_ANTIGEN_PROCESSING_PRESENTATION		344	-0.12	-2.59	0	0.001	0.089	11097	tags=65%, list=53%, signal=134%
WP_TCA_CYCLE_AKA_KREBS_OR_CITRIC_ACID_CYCLE		17	-0.52	-2.59	0	0.001	0.095	5148	tags=76%, list=24%, signal=101%
WP_AMINO_ACID_METABOLISM		81	-0.25	-2.56	0	0.001	0.113	10425	tags=74%, list=50%, signal=146%
REACTOME_SYNTHESIS_OF_ACTIVE_UBIQUITIN_ROLES_OF_E1_AND_E2_ENZYMES		29	-0.4	-2.55	0	0.001	0.13	9739	tags=86%, list=46%, signal=160%
REACTOME_ABC_FAMILY_PROTEINS_MEDIATED_TRANSPORT		97	-0.22	-2.55	0	0.001	0.132	10737	tags=73%, list=51%, signal=149%
KEGG_CITRATE_CYCLE_TCA_CYCLE		28	-0.4	-2.55	0	0.001	0.132	10339	tags=89%, list=49%, signal=175%
WP_MITOCHONDRIAL_CIII_ASSEMBLY		15	-0.54	-2.54	0	0.001	0.132	6946	tags=87%, list=33%, signal=129%
REACTOME_MRNA_CAPPING		28	-0.4	-2.54	0	0.001	0.143	10379	tags=89%, list=49%, signal=176%
REACTOME_COPI_INDEPENDENT_GOLGI_TO_ER_RETROGRADE_TRAFFIC		47	-0.32	-2.53	0	0.001	0.144	9932	tags=79%, list=47%, signal=149%
REACTOME_FORMATION_OF_RNA_POL_II_ELONGATION_COMPLEX_		50	-0.3	-2.53	0	0.001	0.147	10467	tags=80%, list=50%, signal=159%
REACTOME_FGFR2_MUTANT_RECEPTOR_ACTIVATION		31	-0.38	-2.51	0	0.001	0.156	4255	tags=58%, list=20%, signal=73%
REACTOME_COPI_MEDIATED_ANTEROGRADE_TRANSPORT		92	-0.22	-2.51	0	0.001	0.156	10642	tags=73%, list=51%, signal=147%
REACTOME_SELECTIVE_AUTOPHAGY		74	-0.25	-2.51	0	0.001	0.158	11289	tags=78%, list=54%, signal=168%
REACTOME_PTEN_REGULATION		137	-0.18	-2.49	0	0.002	0.175	11116	tags=71%, list=53%, signal=149%
BIOCARTA_GABA_PATHWAY		10	-0.65	-2.49	0	0.002	0.181	7277	tags=100%, list=35%, signal=153%
REACTOME_FCERI_MEDIATED_NF_KB_ACTIVATION		77	-0.24	-2.48	0	0.002	0.19	10535	tags=74%, list=50%, signal=148%
REACTOME_NEURONAL_SYSTEM		391	-0.11	-2.48	0	0.002	0.193	11453	tags=65%, list=54%, signal=140%
REACTOME_CLEC7A_DECTIN_1_SIGNALING		97	-0.22	-2.46	0	0.002	0.22	9544	tags=67%, list=45%, signal=122%
BIOCARTA_SM_PATHWAY		14	-0.53	-2.45	0	0.002	0.247	6859	tags=86%, list=33%, signal=127%
REACTOME_CELLULAR_RESPONSE_TO_HYPOXIA		70	-0.25	-2.44	0	0.002	0.26	5865	tags=53%, list=28%, signal=73%
WP_CHOLESTEROL_BIOSYNTHESIS_PATHWAY		14	-0.54	-2.42	0	0.002	0.274	3677	tags=71%, list=17%, signal=86%
REACTOME_ASYMMETRIC_LOCALIZATION_OF_PCP_PROTEINS		63	-0.26	-2.42	0	0.002	0.28	10535	tags=76%, list=50%, signal=152%
REACTOME_AUTOPHAGY		140	-0.18	-2.41	0	0.003	0.293	9240	tags=61%, list=44%, signal=109%
WP_EUKARYOTIC_TRANSCRIPTION_INITIATION		41	-0.32	-2.41	0	0.003	0.296	11327	tags=85%, list=54%, signal=184%
REACTOME_SLBP_DEPENDENT_PROCESSING_OF_REPLICATION_DEPENDENT_HISTONE_PRE_MRNAS		10	-0.63	-2.41	0	0.003	0.305	7810	tags=100%, list=37%, signal=159%
KEGG_CARDIAC_MUSCLE_CONTRACTION		71	-0.24	-2.4	0	0.003	0.311	7078	tags=58%, list=34%, signal=87%
REACTOME_INTERLEUKIN_1_SIGNALING		99	-0.2	-2.4	0.002	0.003	0.325	9549	tags=66%, list=45%, signal=120%
REACTOME_E3_UBIQUITIN_LIGASES_UBIQUITINATE_TARGET_PROTEINS		41	-0.33	-2.39	0	0.003	0.327	10621	tags=83%, list=50%, signal=167%
REACTOME_SIGNALING_BY_FGFR		82	-0.23	-2.39	0	0.003	0.344	4255	tags=43%, list=20%, signal=53%
REACTOME_APC_C_MEDIATED_DEGRADATION_OF_CELL_CYCLE_PROTEINS		86	-0.22	-2.38	0.004	0.003	0.363	10535	tags=72%, list=50%, signal=144%
REACTOME_FOLDING_OF_ACTIN_BY_CCT_TRIC		10	-0.61	-2.37	0	0.003	0.384	6105	tags=90%, list=29%, signal=127%
REACTOME_GENE_AND_PROTEIN_EXPRESSION_BY_JAK_STAT_SIGNALING_AFTER_INTERLEUKIN_12_STIMULATION		36	-0.33	-2.36	0	0.004	0.403	7592	tags=69%, list=36%, signal=108%
REACTOME_INTRA_GOLGI_AND_RETROGRADE_GOLGI_TO_ER_TRAFFIC		184	-0.15	-2.36	0	0.004	0.42	11575	tags=70%, list=55%, signal=154%
REACTOME_PINK1_PRKN_MEDIATED_MITOPHAGY		20	-0.44	-2.35	0	0.004	0.436	6438	tags=75%, list=31%, signal=108%
REACTOME_HIV_TRANSCRIPTION_ELONGATION		36	-0.32	-2.35	0	0.004	0.44	11327	tags=86%, list=54%, signal=186%
REACTOME_MITOCHONDRIAL_FATTY_ACID_BETA_OXIDATION		35	-0.33	-2.35	0.002	0.004	0.442	6885	tags=66%, list=33%, signal=97%
REACTOME_UCH_PROTEINASES		84	-0.22	-2.34	0	0.004	0.447	9464	tags=67%, list=45%, signal=121%
BIOCARTA_RAB_PATHWAY		10	-0.59	-2.33	0	0.004	0.493	4436	tags=80%, list=21%, signal=101%
REACTOME_ACTIVATION_OF_NMDA_RECEPTORS_AND_POSTSYNAPTIC_EVENTS		87	-0.22	-2.33	0	0.005	0.501	11419	tags=76%, list=54%, signal=165%
REACTOME_PCP_CE_PATHWAY		91	-0.21	-2.31	0	0.005	0.528	11386	tags=75%, list=54%, signal=162%
REACTOME_CITRIC_ACID_CYCLE_TCA_CYCLE_		21	-0.42	-2.31	0	0.005	0.533	5148	tags=67%, list=24%, signal=88%
WP_MRNA_PROCESSING		123	-0.18	-2.3	0	0.005	0.561	11540	tags=72%, list=55%, signal=159%
REACTOME_GOLGI_ASSOCIATED_VESICLE_BIOGENESIS		54	-0.27	-2.29	0	0.006	0.59	8408	tags=67%, list=40%, signal=111%
REACTOME_SIGNALING_BY_NOTCH4		80	-0.21	-2.29	0.002	0.006	0.596	6311	tags=51%, list=30%, signal=73%
REACTOME_SIGNALING_BY_FGFR2		70	-0.23	-2.27	0	0.007	0.633	4255	tags=43%, list=20%, signal=54%
REACTOME_FORMATION_OF_THE_EARLY_ELONGATION_COMPLEX		31	-0.34	-2.27	0	0.007	0.635	10467	tags=84%, list=50%, signal=167%
REACTOME_PROTEIN_FOLDING		95	-0.2	-2.27	0	0.007	0.636	6692	tags=52%, list=32%, signal=75%
REACTOME_ORGANELLE_BIOGENESIS_AND_MAINTENANCE		262	-0.12	-2.27	0.002	0.007	0.642	11567	tags=67%, list=55%, signal=146%
KEGG_TIGHT_JUNCTION		126	-0.18	-2.27	0	0.007	0.643	11524	tags=72%, list=55%, signal=159%
REACTOME_INTERLEUKIN_12_FAMILY_SIGNALING		55	-0.26	-2.26	0	0.007	0.656	10996	tags=78%, list=52%, signal=163%
REACTOME_PYRUVATE_METABOLISM		30	-0.34	-2.26	0.002	0.007	0.662	10374	tags=83%, list=49%, signal=164%
REACTOME_EPHB_MEDIATED_FORWARD_SIGNALING		42	-0.3	-2.26	0.004	0.007	0.674	7207	tags=64%, list=34%, signal=98%
REACTOME_INTRAFLAGELLAR_TRANSPORT		50	-0.27	-2.24	0.002	0.008	0.708	11567	tags=82%, list=55%, signal=182%
REACTOME_FLT3_SIGNALING		283	-0.11	-2.24	0.002	0.008	0.717	10945	tags=63%, list=52%, signal=130%
KEGG_TERPENOID_BACKBONE_BIOSYNTHESIS		15	-0.47	-2.23	0.002	0.009	0.747	5480	tags=73%, list=26%, signal=99%
REACTOME_RNA_POLYMERASE_III_TRANSCRIPTION_TERMINATION		23	-0.39	-2.22	0	0.009	0.75	11020	tags=91%, list=52%, signal=191%
REACTOME_GOLGI_TO_ER_RETROGRADE_TRANSPORT		123	-0.17	-2.22	0	0.009	0.754	11575	tags=72%, list=55%, signal=160%
REACTOME_CHOLESTEROL_BIOSYNTHESIS		24	-0.38	-2.22	0.002	0.009	0.756	7789	tags=75%, list=37%, signal=119%
KEGG_FATTY_ACID_METABOLISM		35	-0.31	-2.22	0.004	0.009	0.758	10856	tags=83%, list=52%, signal=171%
REACTOME_ER_TO_GOLGI_ANTEROGRADE_TRANSPORT		144	-0.16	-2.22	0	0.009	0.76	11575	tags=71%, list=55%, signal=156%
REACTOME_FC_EPSILON_RECEPTOR_FCERI_SIGNALING		127	-0.17	-2.21	0.002	0.009	0.773	6464	tags=47%, list=31%, signal=68%
REACTOME_SIGNALING_BY_FGFR2_IN_DISEASE		41	-0.29	-2.21	0.002	0.009	0.786	4255	tags=49%, list=20%, signal=61%
REACTOME_TCR_SIGNALING		104	-0.18	-2.2	0	0.009	0.799	10535	tags=68%, list=50%, signal=136%
KEGG_GLYCOSPHINGOLIPID_BIOSYNTHESIS_GANGLIO_SERIES		15	-0.47	-2.2	0	0.01	0.808	8361	tags=87%, list=40%, signal=144%
REACTOME_MITOPHAGY		27	-0.36	-2.2	0.002	0.009	0.809	8824	tags=78%, list=42%, signal=134%
REACTOME_INTERLEUKIN_12_SIGNALING		45	-0.28	-2.2	0	0.009	0.81	10996	tags=80%, list=52%, signal=167%
REACTOME_INTRACELLULAR_SIGNALING_BY_SECOND_MESSENGERS		295	-0.11	-2.19	0	0.01	0.84	11442	tags=65%, list=54%, signal=141%
REACTOME_BBSOME_MEDIATED_CARGO_TARGETING_TO_CILIUM		23	-0.4	-2.19	0	0.01	0.841	4499	tags=61%, list=21%, signal=77%
REACTOME_SIGNALING_BY_WNT		265	-0.12	-2.18	0.002	0.01	0.847	5226	tags=36%, list=25%, signal=48%
REACTOME_INCRETIN_SYNTHESIS_SECRETION_AND_INACTIVATION		20	-0.4	-2.18	0.002	0.011	0.851	4323	tags=60%, list=21%, signal=75%
WP_METABOLIC_REPROGRAMMING_IN_COLON_CANCER		39	-0.29	-2.18	0.004	0.011	0.856	10611	tags=79%, list=50%, signal=160%
REACTOME_PEROXISOMAL_PROTEIN_IMPORT		60	-0.24	-2.17	0	0.011	0.859	8022	tags=62%, list=38%, signal=99%
REACTOME_SUPPRESSION_OF_PHAGOSOMAL_MATURATION		12	-0.53	-2.17	0.002	0.011	0.863	4731	tags=75%, list=22%, signal=97%
REACTOME_HSF1_ACTIVATION		29	-0.34	-2.17	0	0.011	0.864	5964	tags=62%, list=28%, signal=86%
REACTOME_FORMATION_OF_TC_NER_PRE_INCISION_COMPLEX		52	-0.25	-2.17	0	0.011	0.868	10509	tags=75%, list=50%, signal=149%
REACTOME_RRNA_MODIFICATION_IN_THE_NUCLEUS_AND_CYTOSOL		54	-0.25	-2.17	0.002	0.011	0.87	10684	tags=76%, list=51%, signal=154%
REACTOME_TCF_DEPENDENT_SIGNALING_IN_RESPONSE_TO_WNT		171	-0.15	-2.16	0.006	0.011	0.87	5588	tags=41%, list=27%, signal=55%
REACTOME_FATTY_ACID_METABOLISM		153	-0.15	-2.16	0.004	0.012	0.876	9256	tags=59%, list=44%, signal=104%
KEGG_UBIQUITIN_MEDIATED_PROTEOLYSIS		125	-0.16	-2.16	0	0.012	0.877	11373	tags=70%, list=54%, signal=152%
REACTOME_MAPK6_MAPK4_SIGNALING		88	-0.2	-2.15	0.002	0.012	0.888	11050	tags=73%, list=52%, signal=152%
REACTOME_TRANSLOCATION_OF_SLC2A4_GLUT4_TO_THE_PLASMA_MEMBRANE		65	-0.23	-2.14	0.006	0.013	0.913	10146	tags=71%, list=48%, signal=136%
REACTOME_SYNTHESIS_SECRETION_AND_INACTIVATION_OF_GLUCOSE_DEPENDENT_INSULINOTROPIC_POLYPEPTIDE_GIP_		11	-0.52	-2.13	0.004	0.014	0.927	4323	tags=73%, list=21%, signal=91%
REACTOME_TRANSCRIPTIONAL_REGULATION_BY_RUNX2		117	-0.17	-2.13	0.004	0.014	0.928	10686	tags=68%, list=51%, signal=136%
REACTOME_TRANS_GOLGI_NETWORK_VESICLE_BUDDING		68	-0.22	-2.12	0.004	0.014	0.931	8408	tags=62%, list=40%, signal=102%
REACTOME_NEUROTRANSMITTER_RECEPTORS_AND_POSTSYNAPTIC_SIGNAL_TRANSMISSION		192	-0.13	-2.12	0.008	0.015	0.937	11419	tags=67%, list=54%, signal=145%
REACTOME_MAPK_FAMILY_SIGNALING_CASCADES		313	-0.1	-2.11	0	0.015	0.938	11050	tags=63%, list=52%, signal=130%
REACTOME_AGGREPHAGY		37	-0.29	-2.11	0.002	0.015	0.943	10304	tags=78%, list=49%, signal=153%
REACTOME_SIGNALING_BY_FGFR2_IIIA_TM		19	-0.41	-2.11	0.002	0.015	0.945	7955	tags=79%, list=38%, signal=127%
REACTOME_C_TYPE_LECTIN_RECEPTORS_CLRS_		125	-0.16	-2.1	0.006	0.016	0.956	6464	tags=46%, list=31%, signal=67%
REACTOME_ANTIGEN_PROCESSING_CROSS_PRESENTATION		88	-0.19	-2.09	0.004	0.017	0.962	9487	tags=64%, list=45%, signal=115%
PID_RHOA_PATHWAY		43	-0.27	-2.09	0.004	0.017	0.964	7131	tags=60%, list=34%, signal=91%
REACTOME_CILIUM_ASSEMBLY		191	-0.13	-2.09	0.004	0.017	0.964	11567	tags=68%, list=55%, signal=149%
REACTOME_SIGNALING_BY_THE_B_CELL_RECEPTOR_BCR_		108	-0.18	-2.09	0.002	0.017	0.965	6458	tags=48%, list=31%, signal=69%
REACTOME_TP53_REGULATES_TRANSCRIPTION_OF_DNA_REPAIR_GENES		54	-0.24	-2.08	0	0.017	0.965	11327	tags=78%, list=54%, signal=168%
REACTOME_CRISTAE_FORMATION		11	-0.51	-2.08	0.004	0.017	0.966	8367	tags=91%, list=40%, signal=151%
REACTOME_ENDOSOMAL_SORTING_COMPLEX_REQUIRED_FOR_TRANSPORT_ESCRT_		30	-0.32	-2.08	0.006	0.018	0.97	11493	tags=87%, list=55%, signal=191%
REACTOME_TRANSMISSION_ACROSS_CHEMICAL_SYNAPSES		254	-0.11	-2.07	0.008	0.019	0.979	11453	tags=65%, list=54%, signal=142%
REACTOME_RNA_POLYMERASE_III_TRANSCRIPTION		40	-0.28	-2.06	0.004	0.02	0.981	11049	tags=80%, list=52%, signal=168%
REACTOME_ESR_MEDIATED_SIGNALING		155	-0.14	-2.06	0.008	0.02	0.985	11276	tags=68%, list=54%, signal=145%
WP_VEGFAVEGFR2_SIGNALING_PATHWAY		408	-0.09	-2.05	0.008	0.021	0.989	11420	tags=63%, list=54%, signal=134%
WP_FATTY_ACID_BETA_OXIDATION		34	-0.29	-2.05	0.002	0.021	0.989	6885	tags=62%, list=33%, signal=92%
REACTOME_THYROXINE_BIOSYNTHESIS		10	-0.53	-2.05	0.004	0.021	0.989	7757	tags=90%, list=37%, signal=142%
REACTOME_SYNTHESIS_SECRETION_AND_INACTIVATION_OF_GLUCAGON_LIKE_PEPTIDE_1_GLP_1_		18	-0.41	-2.05	0.002	0.021	0.991	4323	tags=61%, list=21%, signal=77%
REACTOME_RNA_POLYMERASE_III_TRANSCRIPTION_INITIATION_FROM_TYPE_3_PROMOTER		27	-0.33	-2.04	0.004	0.022	0.993	11049	tags=85%, list=52%, signal=179%
KEGG_RNA_POLYMERASE		27	-0.33	-2.04	0	0.022	0.993	11020	tags=85%, list=52%, signal=179%
REACTOME_RAB_GERANYLGERANYLATION		60	-0.23	-2.04	0.002	0.022	0.993	5778	tags=50%, list=27%, signal=69%
REACTOME_ATTENUATION_PHASE		26	-0.33	-2.02	0.007	0.024	0.999	5964	tags=62%, list=28%, signal=86%
REACTOME_SARS_COV_INFECTIONS		83	-0.19	-2.02	0.01	0.025	0.999	11470	tags=73%, list=54%, signal=161%
REACTOME_RNA_POLYMERASE_II_TRANSCRIPTION_TERMINATION		63	-0.22	-2.01	0.01	0.026	0.999	11502	tags=76%, list=55%, signal=167%
REACTOME_ACTIVATION_OF_BAD_AND_TRANSLOCATION_TO_MITOCHONDRIA_		15	-0.43	-2	0.006	0.027	0.999	6393	tags=73%, list=30%, signal=105%
BIOCARTA_EIF_PATHWAY		15	-0.43	-2	0.004	0.027	0.999	3526	tags=60%, list=17%, signal=72%
REACTOME_RESPONSE_OF_MTB_TO_PHAGOCYTOSIS		21	-0.36	-2	0.004	0.028	0.999	11457	tags=90%, list=54%, signal=198%
WP_PHOTODYNAMIC_THERAPYINDUCED_UNFOLDED_PROTEIN_RESPONSE		24	-0.34	-1.97	0.004	0.032	1	4281	tags=54%, list=20%, signal=68%
REACTOME_SEALING_OF_THE_NUCLEAR_ENVELOPE_NE_BY_ESCRT_III		25	-0.32	-1.97	0.006	0.033	1	9185	tags=76%, list=44%, signal=135%
REACTOME_RHO_GTPASES_ACTIVATE_KTN1		11	-0.48	-1.97	0.008	0.033	1	7084	tags=82%, list=34%, signal=123%
WP_CHOLESTEROL_METABOLISM_INCLUDES_BOTH_BLOCH_AND_KANDUTSCHRUSSELL_PATHWAYS		44	-0.26	-1.96	0.01	0.034	1	3677	tags=43%, list=17%, signal=52%
ST_GRANULE_CELL_SURVIVAL_PATHWAY		28	-0.3	-1.96	0.008	0.034	1	10960	tags=82%, list=52%, signal=171%
REACTOME_TRANSLATION_OF_REPLICASE_AND_ASSEMBLY_OF_THE_REPLICATION_TRANSCRIPTION_COMPLEX		12	-0.48	-1.96	0.01	0.034	1	9240	tags=92%, list=44%, signal=163%
REACTOME_DEUBIQUITINATION		230	-0.11	-1.96	0.002	0.034	1	10676	tags=62%, list=51%, signal=124%
REACTOME_REGULATION_OF_INNATE_IMMUNE_RESPONSES_TO_CYTOSOLIC_DNA		13	-0.45	-1.96	0.006	0.034	1	8325	tags=85%, list=40%, signal=140%
REACTOME_DISEASES_OF_SIGNAL_TRANSDUCTION_BY_GROWTH_FACTOR_RECEPTORS_AND_SECOND_MESSENGERS		375	-0.09	-1.96	0.006	0.034	1	11310	tags=62%, list=54%, signal=132%
REACTOME_INSULIN_PROCESSING		23	-0.34	-1.96	0.009	0.034	1	8422	tags=74%, list=40%, signal=123%
REACTOME_SARS_COV_1_INFECTION		49	-0.24	-1.95	0.002	0.035	1	9240	tags=67%, list=44%, signal=120%
REACTOME_NEGATIVE_REGULATION_OF_ACTIVITY_OF_TFAP2_AP_2_FAMILY_TRANSCRIPTION_FACTORS		10	-0.49	-1.95	0.006	0.035	1	2318	tags=60%, list=11%, signal=67%
REACTOME_UB_SPECIFIC_PROCESSING_PROTEASES		158	-0.13	-1.95	0.008	0.036	1	10574	tags=63%, list=50%, signal=126%
REACTOME_ABORTIVE_ELONGATION_OF_HIV_1_TRANSCRIPT_IN_THE_ABSENCE_OF_TAT		21	-0.36	-1.94	0.004	0.037	1	10467	tags=86%, list=50%, signal=170%
REACTOME_ACTIVATION_OF_AMPK_DOWNSTREAM_OF_NMDARS		23	-0.34	-1.94	0.014	0.037	1	8311	tags=74%, list=39%, signal=122%
REACTOME_PEPTIDE_HORMONE_METABOLISM		75	-0.19	-1.92	0.004	0.04	1	8464	tags=59%, list=40%, signal=98%
WP_GANGLIO_SPHINGOLIPID_METABOLISM		13	-0.45	-1.92	0.008	0.041	1	8361	tags=85%, list=40%, signal=140%
REACTOME_BUDDING_AND_MATURATION_OF_HIV_VIRION		27	-0.3	-1.91	0.012	0.044	1	9185	tags=74%, list=44%, signal=131%
KEGG_PROPANOATE_METABOLISM		30	-0.29	-1.9	0.014	0.046	1	6527	tags=60%, list=31%, signal=87%
REACTOME_SIGNALING_BY_NTRKS		133	-0.14	-1.9	0.006	0.046	1	11351	tags=68%, list=54%, signal=146%
PID_EPHB_FWD_PATHWAY		39	-0.26	-1.9	0.019	0.046	1	11310	tags=79%, list=54%, signal=171%
WP_PATHOGENIC_ESCHERICHIA_COLI_INFECTION		50	-0.23	-1.89	0.004	0.047	1	8302	tags=62%, list=39%, signal=102%
REACTOME_CARBOXYTERMINAL_POST_TRANSLATIONAL_MODIFICATIONS_OF_TUBULIN		36	-0.26	-1.89	0.015	0.047	1	7953	tags=64%, list=38%, signal=102%
REACTOME_INFECTION_WITH_MYCOBACTERIUM_TUBERCULOSIS		25	-0.32	-1.89	0.009	0.047	1	8464	tags=72%, list=40%, signal=120%
REACTOME_EARLY_PHASE_OF_HIV_LIFE_CYCLE		14	-0.41	-1.89	0.008	0.048	1	4892	tags=64%, list=23%, signal=84%
KEGG_PATHOGENIC_ESCHERICHIA_COLI_INFECTION		50	-0.23	-1.89	0.01	0.048	1	8302	tags=62%, list=39%, signal=102%
REACTOME_TRAF6_MEDIATED_IRF7_ACTIVATION_IN_TLR7_8_OR_9_SIGNALING		14	-0.42	-1.88	0.01	0.049	1	3186	tags=57%, list=15%, signal=67%

## Sheet: CPZ 12wk vs Ctrl-CC
NAME	GS DETAILS	SIZE	ES	NES	NOM p-val	FDR q-val	FWER p-val	RANK AT MAX	LEADING EDGE
REACTOME_NEURONAL_SYSTEM	Details ...	391	0.144592	3.3836	0	0	0	7996	tags=52%, list=38%, signal=83%
REACTOME_COLLAGEN_BIOSYNTHESIS_AND_MODIFYING_ENZYMES	Details ...	66	0.342481	3.2137	0	0	0	6209	tags=64%, list=29%, signal=90%
WP_ANGIOPOIETIN_LIKE_PROTEIN_8_REGULATORY_PATHWAY	Details ...	128	0.24515	3.20512	0	0	0	10495	tags=74%, list=50%, signal=147%
REACTOME_EXTRACELLULAR_MATRIX_ORGANIZATION	Details ...	285	0.164346	3.16687	0	0	0	8110	tags=55%, list=39%, signal=88%
REACTOME_COLLAGEN_CHAIN_TRIMERIZATION	Details ...	43	0.397486	3.13952	0	0	0	5357	tags=65%, list=25%, signal=87%
NABA_COLLAGENS	Details ...	43	0.397486	3.07634	0	0	0	5357	tags=65%, list=25%, signal=87%
REACTOME_COLLAGEN_FORMATION	Details ...	86	0.26982	2.8979	0	0.000613574	0.005	8051	tags=65%, list=38%, signal=105%
WP_DISRUPTION_OF_POSTSYNAPTIC_SIGNALLING_BY_CNV	Details ...	32	0.431135	2.87887	0	0.000642087	0.006	8700	tags=84%, list=41%, signal=144%
REACTOME_VOLTAGE_GATED_POTASSIUM_CHANNELS	Details ...	43	0.367698	2.84314	0	0.000761286	0.008	4514	tags=58%, list=21%, signal=74%
KEGG_PHOSPHATIDYLINOSITOL_SIGNALING_SYSTEM	Details ...	74	0.272715	2.79128	0	0.00128023	0.015	6227	tags=57%, list=30%, signal=80%
NABA_CORE_MATRISOME	Details ...	251	0.149425	2.7798	0	0.0013977	0.018	4272	tags=35%, list=20%, signal=43%
REACTOME_DISEASES_ASSOCIATED_WITH_O_GLYCOSYLATION_OF_PROTEINS	Details ...	60	0.29548	2.71111	0	0.00221101	0.031	6779	tags=62%, list=32%, signal=91%
REACTOME_CHROMATIN_MODIFYING_ENZYMES	Details ...	198	0.166427	2.7073	0	0.00223957	0.034	9288	tags=61%, list=44%, signal=107%
KEGG_ECM_RECEPTOR_INTERACTION	Details ...	83	0.254471	2.69882	0	0.00239473	0.039	4048	tags=45%, list=19%, signal=55%
WP_GENES_RELATED_TO_PRIMARY_CILIUM_DEVELOPMENT_BASED_ON_CRISPR	Details ...	92	0.237881	2.69777	0	0.00223508	0.039	4853	tags=47%, list=23%, signal=60%
KEGG_FOCAL_ADHESION	Details ...	195	0.168567	2.68871	0	0.0022555	0.042	6524	tags=48%, list=31%, signal=68%
KEGG_CALCIUM_SIGNALING_PATHWAY	Details ...	172	0.176562	2.68859	0	0.00212283	0.042	6227	tags=47%, list=30%, signal=66%
REACTOME_NS1_MEDIATED_EFFECTS_ON_HOST_PATHWAYS	Details ...	37	0.369973	2.63521	0	0.00280692	0.059	7587	tags=73%, list=36%, signal=114%
REACTOME_TRANSPORT_OF_MATURE_MRNAS_DERIVED_FROM_INTRONLESS_TRANSCRIPTS	Details ...	40	0.346348	2.61873	0	0.00292954	0.064	7985	tags=73%, list=38%, signal=117%
REACTOME_MET_ACTIVATES_PTK2_SIGNALING	Details ...	30	0.398031	2.61106	0	0.00295149	0.068	8474	tags=80%, list=40%, signal=134%
REACTOME_PI_METABOLISM		81	0.241413	2.59343	0.00190114	0.00309807	0.075	8452	tags=64%, list=40%, signal=107%
REACTOME_LAMININ_INTERACTIONS		30	0.390002	2.58379	0	0.00315564	0.079	7941	tags=77%, list=38%, signal=123%
REACTOME_ASSEMBLY_OF_COLLAGEN_FIBRILS_AND_OTHER_MULTIMERIC_STRUCTURES		58	0.278148	2.58167	0	0.00301844	0.079	7953	tags=66%, list=38%, signal=105%
REACTOME_DEGRADATION_OF_THE_EXTRACELLULAR_MATRIX		130	0.187946	2.58139	0	0.00289267	0.079	8051	tags=57%, list=38%, signal=92%
NABA_BASEMENT_MEMBRANES		39	0.355069	2.57799	0	0.00291348	0.083	3874	tags=54%, list=18%, signal=66%
REACTOME_REGULATION_OF_GLUCOKINASE_BY_GLUCOKINASE_REGULATORY_PROTEIN		29	0.400571	2.5765	0	0.00280143	0.083	7549	tags=76%, list=36%, signal=118%
REACTOME_RHO_GTPASE_CYCLE		137	0.189647	2.57547	0	0.00272875	0.084	6636	tags=50%, list=32%, signal=73%
WP_FOCAL_ADHESION		195	0.158215	2.55465	0	0.00312551	0.099	6524	tags=47%, list=31%, signal=67%
REACTOME_GENE_SILENCING_BY_RNA		74	0.253128	2.53352	0	0.0035223	0.115	7776	tags=62%, list=37%, signal=98%
REACTOME_ORGANELLE_BIOGENESIS_AND_MAINTENANCE		262	0.131301	2.51014	0	0.00420183	0.14	4662	tags=35%, list=22%, signal=45%
REACTOME_PHOSPHOLIPID_METABOLISM		197	0.151705	2.5001	0	0.00450451	0.155	5171	tags=40%, list=25%, signal=52%
WP_REGULATORY_CIRCUITS_OF_THE_STAT3_SIGNALING_PATHWAY		75	0.23844	2.45896	0	0.00627328	0.216	6787	tags=56%, list=32%, signal=82%
REACTOME_NON_INTEGRIN_MEMBRANE_ECM_INTERACTIONS		59	0.269488	2.44542	0	0.00655264	0.229	8615	tags=68%, list=41%, signal=114%
REACTOME_TRANSCRIPTIONAL_REGULATION_BY_MECP2		63	0.260615	2.43789	0	0.00674021	0.241	2549	tags=38%, list=12%, signal=43%
REACTOME_PROTEIN_PROTEIN_INTERACTIONS_AT_SYNAPSES		85	0.223188	2.43001	0	0.00708905	0.261	10676	tags=73%, list=51%, signal=147%
REACTOME_ANCHORING_FIBRIL_FORMATION		15	0.520329	2.40988	0	0.0079126	0.294	5895	tags=80%, list=28%, signal=111%
REACTOME_TRANSMISSION_ACROSS_CHEMICAL_SYNAPSES		254	0.126389	2.40839	0	0.00774468	0.295	7980	tags=50%, list=38%, signal=80%
WP_HOSTPATHOGEN_INTERACTION_OF_HUMAN_CORONA_VIRUSES_INTERFERON_INDUCTION		32	0.353216	2.39584	0	0.00821411	0.316	10338	tags=84%, list=49%, signal=166%
REACTOME_NRAGE_SIGNALS_DEATH_THROUGH_JNK		58	0.265193	2.3843	0	0.00861993	0.339	8588	tags=67%, list=41%, signal=113%
REACTOME_TRANSPORT_OF_THE_SLBP_DEPENDANT_MATURE_MRNA		33	0.338899	2.35722	0.00192308	0.00994919	0.381	7549	tags=70%, list=36%, signal=108%
WP_FRAGILE_X_SYNDROME		119	0.186909	2.35579	0	0.0097696	0.384	7940	tags=56%, list=38%, signal=90%
REACTOME_REGULATION_OF_MECP2_EXPRESSION_AND_ACTIVITY		32	0.348162	2.33421	0	0.0110329	0.426	2549	tags=47%, list=12%, signal=53%
REACTOME_SUMOYLATION		163	0.156827	2.30317	0	0.0132964	0.494	5506	tags=42%, list=26%, signal=56%
WP_HISTONE_MODIFICATIONS		36	0.331898	2.2955	0	0.0138316	0.513	7644	tags=69%, list=36%, signal=109%
BIOCARTA_NTHI_PATHWAY		22	0.40001	2.28825	0	0.0142292	0.528	9769	tags=86%, list=46%, signal=161%
REACTOME_RECEPTOR_TYPE_TYROSINE_PROTEIN_PHOSPHATASES		20	0.41925	2.28743	0	0.0140318	0.529	6971	tags=75%, list=33%, signal=112%
REACTOME_SYNTHESIS_OF_PIPS_AT_THE_PLASMA_MEMBRANE		52	0.266502	2.28538	0	0.0139364	0.536	8168	tags=65%, list=39%, signal=107%
REACTOME_RORA_ACTIVATES_GENE_EXPRESSION		18	0.439675	2.28184	0.00203666	0.013987	0.545	8295	tags=83%, list=39%, signal=137%
WP_MBDNF_AND_PROBDNF_REGULATION_OF_GABA_NEUROTRANSMISSION		38	0.313931	2.27535	0	0.0144399	0.564	10023	tags=79%, list=48%, signal=150%
REACTOME_NEUROTRANSMITTER_RECEPTORS_AND_POSTSYNAPTIC_SIGNAL_TRANSMISSION		192	0.139918	2.27186	0.00792079	0.0145314	0.575	7936	tags=52%, list=38%, signal=82%
WP_SPLICING_FACTOR_NOVA_REGULATED_SYNAPTIC_PROTEINS		41	0.293971	2.26505	0	0.0150887	0.598	3065	tags=44%, list=15%, signal=51%
REACTOME_INTERACTION_BETWEEN_L1_AND_ANKYRINS		29	0.348062	2.24342	0	0.0172847	0.663	5023	tags=59%, list=24%, signal=77%
WP_AMPACTIVATED_PROTEIN_KINASE_AMPK_SIGNALING		63	0.233445	2.24154	0.004	0.0172148	0.67	7798	tags=60%, list=37%, signal=96%
WP_THERMOGENESIS		106	0.1822	2.23364	0.00194175	0.0177542	0.69	7901	tags=56%, list=38%, signal=89%
WP_HYPOTHESIZED_PATHWAYS_IN_PATHOGENESIS_OF_CARDIOVASCULAR_DISEASE		22	0.382084	2.22258	0.00208333	0.0187464	0.721	7275	tags=73%, list=35%, signal=111%
WP_JOUBERT_SYNDROME		72	0.222107	2.20959	0.00389105	0.0203577	0.753	3234	tags=38%, list=15%, signal=44%
ST_G_ALPHA_I_PATHWAY		35	0.308078	2.20293	0.00608519	0.0208762	0.767	7359	tags=66%, list=35%, signal=101%
REACTOME_SLC_TRANSPORTER_DISORDERS		92	0.193879	2.1977	0.00417537	0.0212848	0.787	7835	tags=57%, list=37%, signal=90%
REACTOME_ECM_PROTEOGLYCANS		76	0.213736	2.19581	0.002	0.0211842	0.788	3549	tags=38%, list=17%, signal=46%
REACTOME_EXPORT_OF_VIRAL_RIBONUCLEOPROTEINS_FROM_NUCLEUS		30	0.341886	2.19032	0.0019802	0.0216909	0.801	7549	tags=70%, list=36%, signal=109%
REACTOME_UNBLOCKING_OF_NMDA_RECEPTORS_GLUTAMATE_BINDING_AND_ACTIVATION		21	0.395813	2.18094	0.0019685	0.0227156	0.816	7715	tags=76%, list=37%, signal=120%
KEGG_VASCULAR_SMOOTH_MUSCLE_CONTRACTION		104	0.182192	2.1747	0	0.0233343	0.83	3470	tags=35%, list=16%, signal=41%
REACTOME_NUCLEAR_IMPORT_OF_REV_PROTEIN		31	0.324338	2.17315	0.00386847	0.0231814	0.833	8122	tags=71%, list=39%, signal=115%
REACTOME_SUMOYLATION_OF_DNA_DAMAGE_RESPONSE_AND_REPAIR_PROTEINS		73	0.214318	2.1678	0	0.0236111	0.842	6462	tags=52%, list=31%, signal=75%
REACTOME_CARDIAC_CONDUCTION		131	0.161486	2.16561	0.00399202	0.0236177	0.849	6424	tags=47%, list=31%, signal=67%
REACTOME_INTERLEUKIN_2_FAMILY_SIGNALING		43	0.272796	2.16069	0	0.0241013	0.858	10425	tags=77%, list=50%, signal=152%
REACTOME_DAG_AND_IP3_SIGNALING		39	0.290924	2.15931	0.00395257	0.0240106	0.862	5222	tags=54%, list=25%, signal=71%
REACTOME_CILIUM_ASSEMBLY		191	0.135077	2.15264	0.00392927	0.0246902	0.873	6330	tags=43%, list=30%, signal=62%
REACTOME_MUSCLE_CONTRACTION		195	0.132481	2.15089	0.002	0.0246309	0.874	6305	tags=43%, list=30%, signal=61%
PID_FAS_PATHWAY		36	0.299148	2.14692	0.00400802	0.0249023	0.881	9502	tags=75%, list=45%, signal=136%
BIOCARTA_TOLL_PATHWAY		25	0.358284	2.14469	0	0.0249129	0.886	10150	tags=84%, list=48%, signal=162%
REACTOME_MET_PROMOTES_CELL_MOTILITY		41	0.284219	2.13605	0.00194175	0.0258558	0.897	6351	tags=59%, list=30%, signal=84%
PID_TCPTP_PATHWAY		41	0.280678	2.13278	0.00197628	0.0259963	0.902	10020	tags=76%, list=48%, signal=144%
REACTOME_TRP_CHANNELS		28	0.337507	2.12669	0.00198807	0.0267714	0.91	9445	tags=79%, list=45%, signal=142%
REACTOME_SLC_MEDIATED_TRANSMEMBRANE_TRANSPORT		237	0.118601	2.12376	0	0.0267827	0.916	7835	tags=49%, list=37%, signal=77%
REACTOME_REPRODUCTION		77	0.207009	2.11905	0.00412371	0.0273212	0.922	5500	tags=47%, list=26%, signal=63%
REACTOME_INTERACTIONS_OF_VPR_WITH_HOST_CELLULAR_PROTEINS		33	0.308549	2.10079	0.00209205	0.030137	0.938	7549	tags=67%, list=36%, signal=104%
REACTOME_TRANSPORT_OF_INORGANIC_CATIONS_ANIONS_AND_AMINO_ACIDS_OLIGOPEPTIDES		105	0.180141	2.09562	0.00403226	0.0307092	0.944	7053	tags=51%, list=33%, signal=77%
WP_INSULIN_SIGNALING		158	0.141777	2.09474	0.00580271	0.0304502	0.944	10495	tags=64%, list=50%, signal=127%
REACTOME_HDMS_DEMETHYLATE_HISTONES		22	0.362971	2.09341	0	0.0303042	0.945	8634	tags=77%, list=41%, signal=131%
REACTOME_CELL_DEATH_SIGNALLING_VIA_NRAGE_NRIF_AND_NADE		74	0.200863	2.09185	0.00204499	0.0302162	0.948	8588	tags=61%, list=41%, signal=102%
WP_MIRNA_TARGETS_IN_ECM_AND_MEMBRANE_RECEPTORS		27	0.33197	2.08382	0.00201613	0.0313255	0.956	9394	tags=78%, list=45%, signal=140%
REACTOME_NCAM1_INTERACTIONS		42	0.272035	2.08377	0.00423729	0.030958	0.956	1301	tags=33%, list=6%, signal=35%
PID_INTEGRIN1_PATHWAY		66	0.219363	2.07933	0.00806452	0.0313471	0.961	8474	tags=62%, list=40%, signal=104%
REACTOME_CA_DEPENDENT_EVENTS		35	0.295272	2.06838	0.0020202	0.0333725	0.967	5222	tags=54%, list=25%, signal=72%
WP_TYPE_I_INTERFERON_INDUCTION_AND_SIGNALING_DURING_SARSCOV2_INFECTION		28	0.330798	2.0669	0.0021692	0.0332632	0.968	10338	tags=82%, list=49%, signal=161%
REACTOME_POTENTIAL_THERAPEUTICS_FOR_SARS		35	0.295811	2.06379	0.00190114	0.0334418	0.968	10023	tags=77%, list=48%, signal=147%
REACTOME_G_PROTEIN_MEDIATED_EVENTS		51	0.242708	2.05176	0.00391389	0.0354522	0.981	5222	tags=49%, list=25%, signal=65%
REACTOME_TRAFFICKING_OF_GLUR2_CONTAINING_AMPA_RECEPTORS		17	0.405479	2.04552	0.00403226	0.0364044	0.986	10046	tags=88%, list=48%, signal=169%
WP_RETT_SYNDROME_CAUSING_GENES		47	0.249997	2.03121	0.00790514	0.0392861	0.986	8634	tags=66%, list=41%, signal=112%
REACTOME_TRANSPORT_OF_MATURE_TRANSCRIPT_TO_CYTOPLASM		78	0.194009	2.01825	0	0.0421209	0.989	8076	tags=58%, list=38%, signal=93%
REACTOME_NEUREXINS_AND_NEUROLIGINS		54	0.234217	1.99433	0.00970874	0.047922	0.995	10676	tags=74%, list=51%, signal=150%
WP_PHOSPHODIESTERASES_IN_NEURONAL_FUNCTION		50	0.233834	1.9914	0.00413223	0.0482628	0.995	2667	tags=36%, list=13%, signal=41%
REACTOME_O_GLYCOSYLATION_OF_TSR_DOMAIN_CONTAINING_PROTEINS		38	0.261615	1.98532	0.006	0.0496197	0.996	6136	tags=55%, list=29%, signal=78%
REACTOME_COLLAGEN_DEGRADATION		60	0.21822	1.98381	0.002	0.0495871	0.996	1383	tags=28%, list=7%, signal=30%
WP_SYNAPTIC_SIGNALING_PATHWAYS_ASSOCIATED_WITH_AUTISM_SPECTRUM_DISORDER		50	0.24095	1.98263	0.00792079	0.0493669	0.996	5044	tags=48%, list=24%, signal=63%
GS DETAILS	SIZE	ES	NES	NOM p-val	FDR q-val	FWER p-val	RANK AT MAX	LEADING EDGE
REACTOME_TRANSLATION	Details ...	265	-0.55	-10.46	0	0	0	3159	tags=69%, list=15%, signal=80%
REACTOME_EUKARYOTIC_TRANSLATION_ELONGATION	Details ...	89	-0.83	-9.36	0	0	0	2186	tags=93%, list=10%, signal=104%
KEGG_RIBOSOME	Details ...	83	-0.85	-9.35	0	0	0	1890	tags=94%, list=9%, signal=103%
REACTOME_SRP_DEPENDENT_COTRANSLATIONAL_PROTEIN_TARGETING_TO_MEMBRANE	Details ...	106	-0.77	-9.21	0	0	0	3035	tags=91%, list=14%, signal=105%
REACTOME_RESPONSE_OF_EIF2AK4_GCN2_TO_AMINO_ACID_DEFICIENCY	Details ...	95	-0.77	-8.68	0	0	0	1890	tags=85%, list=9%, signal=93%
WP_CYTOPLASMIC_RIBOSOMAL_PROTEINS	Details ...	86	-0.79	-8.58	0	0	0	1890	tags=87%, list=9%, signal=95%
REACTOME_SELENOAMINO_ACID_METABOLISM	Details ...	104	-0.71	-8.55	0	0	0	2503	tags=83%, list=12%, signal=93%
REACTOME_EUKARYOTIC_TRANSLATION_INITIATION	Details ...	113	-0.67	-8.39	0	0	0	2683	tags=80%, list=13%, signal=91%
REACTOME_REGULATION_OF_EXPRESSION_OF_SLITS_AND_ROBOS	Details ...	164	-0.56	-8.39	0	0	0	3872	tags=74%, list=18%, signal=90%
REACTOME_NONSENSE_MEDIATED_DECAY_NMD_	Details ...	111	-0.68	-8.38	0	0	0	2159	tags=78%, list=10%, signal=87%
REACTOME_METABOLISM_OF_AMINO_ACIDS_AND_DERIVATIVES	Details ...	352	-0.35	-7.43	0	0	0	5632	tags=61%, list=27%, signal=82%
REACTOME_SIGNALING_BY_ROBO_RECEPTORS	Details ...	208	-0.44	-7.32	0	0	0	5174	tags=68%, list=25%, signal=89%
REACTOME_METABOLISM_OF_RNA	Details ...	634	-0.25	-7.31	0	0	0	4254	tags=44%, list=20%, signal=54%
REACTOME_INFLUENZA_INFECTION	Details ...	147	-0.52	-7.21	0	0	0	3214	tags=67%, list=15%, signal=78%
REACTOME_RESPIRATORY_ELECTRON_TRANSPORT	Details ...	89	-0.61	-6.8	0	0	0	4865	tags=84%, list=23%, signal=109%
REACTOME_RRNA_PROCESSING	Details ...	189	-0.43	-6.78	0	0	0	3496	tags=59%, list=17%, signal=70%
REACTOME_MITOCHONDRIAL_TRANSLATION	Details ...	93	-0.59	-6.56	0	0	0	5158	tags=83%, list=24%, signal=109%
REACTOME_CELLULAR_RESPONSES_TO_EXTERNAL_STIMULI	Details ...	500	-0.26	-6.51	0	0	0	4432	tags=46%, list=21%, signal=57%
KEGG_PARKINSONS_DISEASE	Details ...	95	-0.57	-6.5	0	0	0	6011	tags=85%, list=29%, signal=119%
KEGG_OXIDATIVE_PHOSPHORYLATION	Details ...	97	-0.56	-6.46	0	0	0	5440	tags=81%, list=26%, signal=109%
WP_ELECTRON_TRANSPORT_CHAIN_OXPHOS_SYSTEM_IN_MITOCHONDRIA		71	-0.65	-6.43	0	0	0	4128	tags=85%, list=20%, signal=105%
REACTOME_RESPIRATORY_ELECTRON_TRANSPORT_ATP_SYNTHESIS_BY_CHEMIOSMOTIC_COUPLING_AND_HEAT_PRODUCTION_BY_UNCOUPLING_PROTEINS_		95	-0.57	-6.39	0	0	0	4865	tags=80%, list=23%, signal=104%
REACTOME_THE_CITRIC_ACID_TCA_CYCLE_AND_RESPIRATORY_ELECTRON_TRANSPORT		144	-0.42	-5.88	0	0	0	6495	tags=73%, list=31%, signal=105%
KEGG_HUNTINGTONS_DISEASE		149	-0.38	-5.41	0	0	0	4936	tags=61%, list=23%, signal=79%
REACTOME_ACTIVATION_OF_THE_MRNA_UPON_BINDING_OF_THE_CAP_BINDING_COMPLEX_AND_EIFS_AND_SUBSEQUENT_BINDING_TO_43S		55	-0.62	-5.35	0	0	0	2683	tags=75%, list=13%, signal=85%
REACTOME_COMPLEX_I_BIOGENESIS		48	-0.65	-5.34	0	0	0	6053	tags=94%, list=29%, signal=131%
REACTOME_INFECTIOUS_DISEASE		696	-0.18	-5.3	0	0	0	6344	tags=47%, list=30%, signal=65%
WP_OXIDATIVE_PHOSPHORYLATION		36	-0.73	-5.22	0	0	0	5749	tags=100%, list=27%, signal=137%
WP_MITOCHONDRIAL_COMPLEX_I_ASSEMBLY_MODEL_OXPHOS_SYSTEM		46	-0.61	-5.01	0	0	0	3157	tags=76%, list=15%, signal=89%
WP_NONALCOHOLIC_FATTY_LIVER_DISEASE		143	-0.37	-4.98	0	0	0	5749	tags=64%, list=27%, signal=87%
REACTOME_PROTEIN_LOCALIZATION		151	-0.34	-4.83	0	0	0	6532	tags=65%, list=31%, signal=93%
REACTOME_NERVOUS_SYSTEM_DEVELOPMENT		554	-0.17	-4.53	0	0	0	3009	tags=31%, list=14%, signal=35%
REACTOME_AUF1_HNRNP_D0_BINDS_AND_DESTABILIZES_MRNA		54	-0.52	-4.49	0	0	0	6307	tags=81%, list=30%, signal=116%
REACTOME_THE_ROLE_OF_GTSE1_IN_G2_M_PROGRESSION_AFTER_G2_CHECKPOINT		71	-0.45	-4.47	0	0	0	6307	tags=75%, list=30%, signal=106%
WP_PROTEASOME_DEGRADATION		52	-0.51	-4.38	0	0	0	5530	tags=77%, list=26%, signal=104%
REACTOME_REGULATION_OF_MRNA_STABILITY_BY_PROTEINS_THAT_BIND_AU_RICH_ELEMENTS		86	-0.38	-4.24	0	0	0	6447	tags=69%, list=31%, signal=98%
REACTOME_NEGATIVE_REGULATION_OF_NOTCH4_SIGNALING		52	-0.49	-4.17	0	0	0	5530	tags=75%, list=26%, signal=101%
REACTOME_REGULATION_OF_RUNX3_EXPRESSION_AND_ACTIVITY		54	-0.48	-4.16	0	0	0	5530	tags=74%, list=26%, signal=100%
REACTOME_DEVELOPMENTAL_BIOLOGY		917	-0.12	-4.05	0	0	0	3030	tags=26%, list=14%, signal=29%
REACTOME_SEPARATION_OF_SISTER_CHROMATIDS		178	-0.26	-4.05	0	0	0	6511	tags=57%, list=31%, signal=81%
KEGG_ALZHEIMERS_DISEASE		140	-0.3	-4.03	0	0	0	4936	tags=53%, list=23%, signal=69%
REACTOME_RUNX1_REGULATES_TRANSCRIPTION_OF_GENES_INVOLVED_IN_DIFFERENTIATION_OF_HSCS		68	-0.42	-4.01	0	0	0	6370	tags=72%, list=30%, signal=103%
REACTOME_MITOTIC_METAPHASE_AND_ANAPHASE		221	-0.24	-4.01	0	0	0	5974	tags=52%, list=28%, signal=72%
REACTOME_HIV_INFECTION		213	-0.23	-3.94	0	0	0	3983	tags=41%, list=19%, signal=50%
REACTOME_STABILIZATION_OF_P53		54	-0.44	-3.91	0	0	0	6307	tags=74%, list=30%, signal=105%
REACTOME_APC_C_CDH1_MEDIATED_DEGRADATION_OF_CDC20_AND_OTHER_APC_C_CDH1_TARGETED_PROTEINS_IN_LATE_MITOSIS_EARLY_G1		73	-0.38	-3.86	0	0	0	6511	tags=68%, list=31%, signal=99%
REACTOME_CELLULAR_RESPONSE_TO_HYPOXIA		70	-0.38	-3.86	0	0	0	5530	tags=64%, list=26%, signal=87%
REACTOME_METABOLISM_OF_POLYAMINES		58	-0.43	-3.86	0	0	0	5530	tags=69%, list=26%, signal=93%
REACTOME_MRNA_SPLICING		186	-0.25	-3.85	0	0	0	4229	tags=45%, list=20%, signal=55%
REACTOME_DEGRADATION_OF_AXIN		54	-0.44	-3.83	0	0	0	6686	tags=76%, list=32%, signal=111%
KEGG_PROTEASOME		43	-0.49	-3.79	0	0	0	6307	tags=79%, list=30%, signal=113%
REACTOME_DEGRADATION_OF_GLI1_BY_THE_PROTEASOME		57	-0.42	-3.76	0	0	0	5530	tags=68%, list=26%, signal=93%
REACTOME_DEGRADATION_OF_BETA_CATENIN_BY_THE_DESTRUCTION_COMPLEX		82	-0.35	-3.76	0	0	0	6538	tags=66%, list=31%, signal=95%
REACTOME_SCF_SKP2_MEDIATED_DEGRADATION_OF_P27_P21		58	-0.41	-3.75	0	0	0	5530	tags=67%, list=26%, signal=91%
KEGG_SPLICEOSOME		122	-0.29	-3.74	0	0	0	6804	tags=61%, list=32%, signal=89%
REACTOME_MITOTIC_G1_PHASE_AND_G1_S_TRANSITION		145	-0.26	-3.74	0	0	0	7549	tags=62%, list=36%, signal=96%
REACTOME_ASYMMETRIC_LOCALIZATION_OF_PCP_PROTEINS		63	-0.4	-3.72	0	0	0	6307	tags=70%, list=30%, signal=99%
REACTOME_REGULATION_OF_RUNX2_EXPRESSION_AND_ACTIVITY		71	-0.38	-3.71	0	0	0	5174	tags=62%, list=25%, signal=82%
REACTOME_DEFECTIVE_CFTR_CAUSES_CYSTIC_FIBROSIS		60	-0.41	-3.71	0	0	0	5174	tags=65%, list=25%, signal=86%
REACTOME_DEGRADATION_OF_DVL		56	-0.42	-3.69	0	0	0	5530	tags=68%, list=26%, signal=92%
REACTOME_REGULATION_OF_PTEN_STABILITY_AND_ACTIVITY		68	-0.38	-3.66	0	0	0	7548	tags=74%, list=36%, signal=114%
REACTOME_TRANSCRIPTIONAL_REGULATION_BY_RUNX3		93	-0.33	-3.66	0	0	0	6970	tags=66%, list=33%, signal=98%
REACTOME_APC_C_MEDIATED_DEGRADATION_OF_CELL_CYCLE_PROTEINS		86	-0.34	-3.65	0	0	0	7759	tags=71%, list=37%, signal=112%
REACTOME_CROSS_PRESENTATION_OF_SOLUBLE_EXOGENOUS_ANTIGENS_ENDOSOMES_		47	-0.45	-3.63	0	0	0	6307	tags=74%, list=30%, signal=106%
REACTOME_ASSEMBLY_OF_THE_PRE_REPLICATIVE_COMPLEX		67	-0.38	-3.63	0	0	0	6519	tags=69%, list=31%, signal=99%
REACTOME_ORC1_REMOVAL_FROM_CHROMATIN		69	-0.37	-3.63	0	0	0	6579	tags=68%, list=31%, signal=99%
REACTOME_DNA_REPLICATION		125	-0.27	-3.61	0	0	0	7556	tags=63%, list=36%, signal=98%
REACTOME_UCH_PROTEINASES		84	-0.34	-3.61	0	0	0	6498	tags=64%, list=31%, signal=93%
REACTOME_S_PHASE		160	-0.24	-3.59	0	0	0	6798	tags=56%, list=32%, signal=82%
REACTOME_MITOCHONDRIAL_PROTEIN_IMPORT		59	-0.41	-3.58	0	0	0	5022	tags=64%, list=24%, signal=84%
REACTOME_PCP_CE_PATHWAY		91	-0.32	-3.58	0	0	0	3900	tags=51%, list=19%, signal=62%
REACTOME_DECTIN_1_MEDIATED_NONCANONICAL_NF_KB_SIGNALING		60	-0.39	-3.57	0	0	0	5174	tags=63%, list=25%, signal=84%
REACTOME_CELL_CYCLE_MITOTIC		474	-0.14	-3.52	0	0	0	7919	tags=51%, list=38%, signal=80%
REACTOME_DNA_REPLICATION_PRE_INITIATION		83	-0.33	-3.5	0	0	0	6519	tags=64%, list=31%, signal=92%
WP_MITOCHONDRIAL_CIV_ASSEMBLY		32	-0.53	-3.48	0	0	0	4084	tags=72%, list=19%, signal=89%
REACTOME_DISEASE		1372	-0.08	-3.48	0	0	0	2876	tags=22%, list=14%, signal=23%
REACTOME_G1_S_DNA_DAMAGE_CHECKPOINTS		64	-0.37	-3.48	0	0	0	6760	tags=69%, list=32%, signal=101%
REACTOME_REGULATION_OF_RAS_BY_GAPS		67	-0.36	-3.47	0	0	0	6307	tags=66%, list=30%, signal=93%
BIOCARTA_PROTEASOME_PATHWAY		19	-0.66	-3.46	0	0	0	4917	tags=89%, list=23%, signal=117%
REACTOME_CELL_CYCLE		596	-0.12	-3.45	0	0	0	7556	tags=48%, list=36%, signal=73%
REACTOME_CYCLIN_A_CDK2_ASSOCIATED_EVENTS_AT_S_PHASE_ENTRY		83	-0.32	-3.43	0	0	0	5174	tags=57%, list=25%, signal=75%
REACTOME_ANTIGEN_PROCESSING_CROSS_PRESENTATION		88	-0.31	-3.41	0	0	0	4250	tags=51%, list=20%, signal=64%
REACTOME_HEDGEHOG_LIGAND_BIOGENESIS		64	-0.36	-3.41	0	0	0	5174	tags=61%, list=25%, signal=81%
REACTOME_SWITCHING_OF_ORIGINS_TO_A_POST_REPLICATIVE_STATE		89	-0.31	-3.41	0	0	0	6579	tags=62%, list=31%, signal=90%
REACTOME_MAPK6_MAPK4_SIGNALING		88	-0.32	-3.4	0	0	0	6307	tags=61%, list=30%, signal=87%
REACTOME_PROCESSING_OF_CAPPED_INTRON_CONTAINING_PRE_MRNA		234	-0.19	-3.35	0	0	0	4229	tags=39%, list=20%, signal=48%
REACTOME_BETA_CATENIN_INDEPENDENT_WNT_SIGNALING		144	-0.24	-3.35	0	0	0	7057	tags=57%, list=34%, signal=85%
REACTOME_COOPERATION_OF_PREFOLDIN_AND_TRIC_CCT_IN_ACTIN_AND_TUBULIN_FOLDING		29	-0.52	-3.33	0	0	0	5811	tags=79%, list=28%, signal=109%
REACTOME_KERATINIZATION		101	-0.28	-3.3	0	0	0	10762	tags=79%, list=51%, signal=161%
REACTOME_DOWNSTREAM_SIGNALING_EVENTS_OF_B_CELL_RECEPTOR_BCR_		79	-0.31	-3.29	0	0	0	6307	tags=61%, list=30%, signal=86%
REACTOME_AUTOPHAGY		140	-0.23	-3.28	0	0	0	7438	tags=59%, list=35%, signal=90%
REACTOME_M_PHASE		335	-0.15	-3.28	0	0	0	6511	tags=46%, list=31%, signal=65%
REACTOME_CELL_CYCLE_CHECKPOINTS		243	-0.18	-3.28	0	0	0	6639	tags=49%, list=32%, signal=71%
REACTOME_G2_M_CHECKPOINTS		127	-0.25	-3.27	0	0	0	7548	tags=61%, list=36%, signal=94%
REACTOME_PROGRAMMED_CELL_DEATH		164	-0.22	-3.27	0	0	0	5174	tags=46%, list=25%, signal=61%
REACTOME_SIGNALING_BY_NOTCH4		80	-0.31	-3.24	0	0	0	5174	tags=55%, list=25%, signal=73%
REACTOME_FCERI_MEDIATED_NF_KB_ACTIVATION		77	-0.31	-3.23	0	0	0	3872	tags=49%, list=18%, signal=60%
REACTOME_TRANSCRIPTIONAL_REGULATION_BY_RUNX2		117	-0.26	-3.21	0	0	0	6447	tags=56%, list=31%, signal=81%
KEGG_GLUTATHIONE_METABOLISM		48	-0.39	-3.21	0	0	0	5926	tags=67%, list=28%, signal=93%
REACTOME_MRNA_SPLICING_MINOR_PATHWAY		51	-0.38	-3.19	0	0	0	5627	tags=65%, list=27%, signal=88%
REACTOME_PEROXISOMAL_PROTEIN_IMPORT		60	-0.35	-3.17	0	0	0	6675	tags=67%, list=32%, signal=97%
REACTOME_SIGNALING_BY_FGFR2_IIIA_TM		19	-0.6	-3.16	0	0	0	2792	tags=74%, list=13%, signal=85%
REACTOME_HIV_TRANSCRIPTION_INITIATION		46	-0.39	-3.12	0	0	0.001	3178	tags=54%, list=15%, signal=64%
REACTOME_FORMATION_OF_THE_CORNIFIED_ENVELOPE		90	-0.28	-3.11	0	0	0.002	10428	tags=78%, list=50%, signal=153%
REACTOME_HOST_INTERACTIONS_OF_HIV_FACTORS		120	-0.24	-3.11	0	0	0.002	6307	tags=54%, list=30%, signal=77%
REACTOME_DETOXIFICATION_OF_REACTIVE_OXYGEN_SPECIES		34	-0.44	-3.1	0	0	0.002	8031	tags=82%, list=38%, signal=133%
REACTOME_SIGNAL_AMPLIFICATION		31	-0.47	-3.09	0	0	0.002	7032	tags=81%, list=33%, signal=121%
REACTOME_GENE_AND_PROTEIN_EXPRESSION_BY_JAK_STAT_SIGNALING_AFTER_INTERLEUKIN_12_STIMULATION		36	-0.42	-3.06	0	0	0.003	5754	tags=69%, list=27%, signal=95%
REACTOME_ADP_SIGNALLING_THROUGH_P2Y_PURINOCEPTOR_12		20	-0.57	-3.06	0	0	0.003	7032	tags=90%, list=33%, signal=135%
KEGG_VALINE_LEUCINE_AND_ISOLEUCINE_DEGRADATION		41	-0.41	-3.06	0	0	0.003	7405	tags=76%, list=35%, signal=116%
REACTOME_ABC_TRANSPORTER_DISORDERS		76	-0.3	-3.04	0	0	0.003	6412	tags=61%, list=30%, signal=87%
REACTOME_HEDGEHOG_OFF_STATE		108	-0.25	-3.03	0	0	0.003	6337	tags=55%, list=30%, signal=78%
REACTOME_HSF1_ACTIVATION		29	-0.48	-3.02	0	0	0.003	6651	tags=79%, list=32%, signal=116%
REACTOME_RAS_PROCESSING		23	-0.51	-3.01	0	0	0.004	9323	tags=96%, list=44%, signal=171%
REACTOME_MITOCHONDRIAL_FATTY_ACID_BETA_OXIDATION		35	-0.43	-3	0	0	0.004	4703	tags=66%, list=22%, signal=84%
REACTOME_PROTEIN_FOLDING		95	-0.26	-2.99	0	0	0.004	5907	tags=54%, list=28%, signal=74%
NABA_SECRETED_FACTORS		278	-0.16	-2.99	0	0	0.004	8586	tags=56%, list=41%, signal=94%
REACTOME_MITOTIC_G2_G2_M_PHASES		185	-0.18	-2.98	0	0	0.004	5952	tags=46%, list=28%, signal=64%
REACTOME_PTEN_REGULATION		137	-0.22	-2.98	0	0	0.004	6447	tags=53%, list=31%, signal=75%
KEGG_PROTEIN_EXPORT		21	-0.54	-2.94	0	0	0.007	1610	tags=62%, list=8%, signal=67%
WP_PARKINUBIQUITIN_PROTEASOMAL_SYSTEM_PATHWAY		61	-0.32	-2.94	0	0	0.007	8429	tags=72%, list=40%, signal=120%
REACTOME_BIOLOGICAL_OXIDATIONS		150	-0.2	-2.93	0	0	0.007	8742	tags=61%, list=42%, signal=104%
REACTOME_COOPERATION_OF_PDCL_PHLP1_AND_TRIC_CCT_IN_G_PROTEIN_BETA_FOLDING		40	-0.4	-2.93	0	0	0.007	7438	tags=75%, list=35%, signal=116%
WP_VITAMIN_A_AND_CAROTENOID_METABOLISM		41	-0.38	-2.88	0	0	0.01	7990	tags=76%, list=38%, signal=122%
REACTOME_SYNTHESIS_OF_ACTIVE_UBIQUITIN_ROLES_OF_E1_AND_E2_ENZYMES		29	-0.45	-2.83	0	0	0.014	5853	tags=72%, list=28%, signal=100%
REACTOME_MITOPHAGY		27	-0.46	-2.81	0	0	0.016	7438	tags=81%, list=35%, signal=126%
REACTOME_HEDGEHOG_ON_STATE		84	-0.26	-2.8	0	0	0.017	3872	tags=44%, list=18%, signal=54%
REACTOME_NEUTROPHIL_DEGRANULATION		416	-0.11	-2.79	0	0	0.017	9429	tags=56%, list=45%, signal=99%
REACTOME_SELECTIVE_AUTOPHAGY		74	-0.27	-2.76	0	0	0.026	7438	tags=62%, list=35%, signal=96%
REACTOME_PINK1_PRKN_MEDIATED_MITOPHAGY		20	-0.51	-2.76	0	0	0.027	6213	tags=80%, list=30%, signal=113%
KEGG_BUTANOATE_METABOLISM		31	-0.41	-2.75	0	0	0.029	9744	tags=87%, list=46%, signal=162%
REACTOME_INTERLEUKIN_12_SIGNALING		45	-0.35	-2.74	0.002	0	0.029	8172	tags=73%, list=39%, signal=120%
REACTOME_INTERLEUKIN_1_SIGNALING		99	-0.23	-2.72	0	0	0.037	7843	tags=61%, list=37%, signal=96%
REACTOME_SIGNALING_BY_NUCLEAR_RECEPTORS		224	-0.15	-2.72	0	0	0.037	6179	tags=45%, list=29%, signal=63%
REACTOME_TNFR2_NON_CANONICAL_NF_KB_PATHWAY		96	-0.23	-2.71	0	0	0.039	6723	tags=55%, list=32%, signal=81%
REACTOME_ADP_SIGNALLING_THROUGH_P2Y_PURINOCEPTOR_1		24	-0.46	-2.71	0	0	0.039	7032	tags=79%, list=33%, signal=119%
REACTOME_SIGNALING_BY_WNT		265	-0.14	-2.71	0	0	0.039	7127	tags=48%, list=34%, signal=72%
REACTOME_PHASE_II_CONJUGATION_OF_COMPOUNDS		78	-0.26	-2.7	0	0	0.042	4885	tags=49%, list=23%, signal=63%
REACTOME_FGFR2_ALTERNATIVE_SPLICING		27	-0.42	-2.68	0	0	0.049	2792	tags=56%, list=13%, signal=64%
REACTOME_TRANSCRIPTION_OF_THE_HIV_GENOME		62	-0.28	-2.68	0	0	0.049	3330	tags=44%, list=16%, signal=52%
REACTOME_PROTEIN_UBIQUITINATION		61	-0.29	-2.68	0	0	0.049	5976	tags=57%, list=28%, signal=80%
REACTOME_PROSTACYCLIN_SIGNALLING_THROUGH_PROSTACYCLIN_RECEPTOR		18	-0.53	-2.67	0	0	0.049	7605	tags=89%, list=36%, signal=139%
KEGG_PEROXISOME		76	-0.25	-2.66	0	0	0.052	7432	tags=61%, list=35%, signal=93%
REACTOME_G_PROTEIN_ACTIVATION		26	-0.44	-2.64	0	0	0.055	7032	tags=77%, list=33%, signal=115%
REACTOME_SIGNALING_BY_FGFR2		70	-0.27	-2.63	0	0.001	0.06	9323	tags=71%, list=44%, signal=128%
REACTOME_GLUTATHIONE_CONJUGATION		34	-0.38	-2.62	0	0.001	0.066	4477	tags=59%, list=21%, signal=75%
WP_AMINO_ACID_METABOLISM		81	-0.25	-2.62	0	0.001	0.067	7489	tags=60%, list=36%, signal=94%
REACTOME_TCF_DEPENDENT_SIGNALING_IN_RESPONSE_TO_WNT		171	-0.17	-2.61	0	0.001	0.073	7842	tags=54%, list=37%, signal=86%
WP_MITOCHONDRIAL_CIII_ASSEMBLY		15	-0.56	-2.59	0	0.001	0.091	6467	tags=87%, list=31%, signal=125%
REACTOME_ABC_FAMILY_PROTEINS_MEDIATED_TRANSPORT		97	-0.22	-2.59	0	0.001	0.091	6412	tags=53%, list=30%, signal=75%
REACTOME_INNATE_IMMUNE_SYSTEM		877	-0.08	-2.57	0	0.001	0.104	9402	tags=52%, list=45%, signal=90%
REACTOME_THROMBOXANE_SIGNALLING_THROUGH_TP_RECEPTOR		23	-0.45	-2.56	0	0.001	0.117	7032	tags=78%, list=33%, signal=117%
REACTOME_FORMATION_OF_TUBULIN_FOLDING_INTERMEDIATES_BY_CCT_TRIC		22	-0.45	-2.55	0	0.001	0.122	5811	tags=73%, list=28%, signal=100%
KEGG_TIGHT_JUNCTION		126	-0.2	-2.55	0	0.001	0.122	7438	tags=55%, list=35%, signal=84%
REACTOME_CHROMOSOME_MAINTENANCE		86	-0.24	-2.55	0	0.001	0.122	9249	tags=67%, list=44%, signal=120%
WP_ENDOPLASMIC_RETICULUM_STRESS_RESPONSE_IN_CORONAVIRUS_INFECTION		47	-0.31	-2.54	0	0.001	0.132	4664	tags=53%, list=22%, signal=68%
REACTOME_SIGNALING_BY_FGFR		82	-0.24	-2.54	0	0.001	0.139	9323	tags=68%, list=44%, signal=122%
REACTOME_ABORTIVE_ELONGATION_OF_HIV_1_TRANSCRIPT_IN_THE_ABSENCE_OF_TAT		21	-0.46	-2.53	0	0.001	0.14	3330	tags=62%, list=16%, signal=73%
WP_PYRIMIDINE_METABOLISM		80	-0.25	-2.53	0	0.001	0.144	5639	tags=51%, list=27%, signal=70%
REACTOME_TP53_REGULATES_METABOLIC_GENES		78	-0.24	-2.5	0.002	0.001	0.163	1904	tags=33%, list=9%, signal=37%
REACTOME_RNA_POLYMERASE_II_TRANSCRIPTION		947	-0.07	-2.5	0	0.001	0.165	5530	tags=33%, list=26%, signal=43%
WP_PATHOGENIC_ESCHERICHIA_COLI_INFECTION		50	-0.3	-2.5	0.002	0.001	0.165	8457	tags=70%, list=40%, signal=117%
KEGG_ARGININE_AND_PROLINE_METABOLISM		50	-0.3	-2.49	0	0.001	0.17	7557	tags=66%, list=36%, signal=103%
REACTOME_FATTY_ACID_METABOLISM		153	-0.17	-2.49	0	0.001	0.17	7125	tags=51%, list=34%, signal=76%
REACTOME_INTERLEUKIN_12_FAMILY_SIGNALING		55	-0.29	-2.49	0	0.001	0.178	8172	tags=67%, list=39%, signal=110%
KEGG_PYRIMIDINE_METABOLISM		93	-0.22	-2.48	0	0.001	0.181	7852	tags=59%, list=37%, signal=94%
REACTOME_CLEC7A_DECTIN_1_SIGNALING		97	-0.21	-2.48	0	0.001	0.181	4669	tags=43%, list=22%, signal=55%
KEGG_CARDIAC_MUSCLE_CONTRACTION		71	-0.25	-2.48	0	0.001	0.182	2182	tags=35%, list=10%, signal=39%
KEGG_PATHOGENIC_ESCHERICHIA_COLI_INFECTION		50	-0.3	-2.47	0	0.001	0.189	8457	tags=70%, list=40%, signal=117%
REACTOME_POST_TRANSLATIONAL_PROTEIN_MODIFICATION		1268	-0.06	-2.47	0	0.001	0.189	7883	tags=43%, list=37%, signal=65%
REACTOME_SIGNALING_BY_THE_B_CELL_RECEPTOR_BCR_		108	-0.2	-2.47	0.002	0.002	0.196	3993	tags=39%, list=19%, signal=48%
REACTOME_MRNA_CAPPING		28	-0.39	-2.46	0	0.001	0.197	3178	tags=54%, list=15%, signal=63%
REACTOME_HIV_LIFE_CYCLE		137	-0.18	-2.45	0	0.002	0.211	3357	tags=34%, list=16%, signal=40%
WP_METAPATHWAY_BIOTRANSFORMATION_PHASE_I_AND_II		122	-0.19	-2.45	0	0.002	0.213	5121	tags=43%, list=24%, signal=57%
REACTOME_SIGNALING_BY_INTERLEUKINS		414	-0.1	-2.44	0	0.002	0.225	7596	tags=46%, list=36%, signal=71%
REACTOME_G_BETA_GAMMA_SIGNALLING_THROUGH_CDC42		19	-0.46	-2.44	0	0.002	0.231	7032	tags=79%, list=33%, signal=118%
REACTOME_ATTENUATION_PHASE		26	-0.39	-2.43	0	0.002	0.255	4735	tags=62%, list=22%, signal=79%
REACTOME_FORMATION_OF_THE_EARLY_ELONGATION_COMPLEX		31	-0.36	-2.42	0	0.002	0.267	3330	tags=52%, list=16%, signal=61%
REACTOME_PYRUVATE_METABOLISM_AND_CITRIC_ACID_TCA_CYCLE		53	-0.28	-2.42	0	0.002	0.272	9115	tags=72%, list=43%, signal=126%
REACTOME_GAP_JUNCTION_TRAFFICKING_AND_REGULATION		42	-0.3	-2.38	0	0.003	0.331	7134	tags=64%, list=34%, signal=97%
KEGG_PYRUVATE_METABOLISM		37	-0.33	-2.38	0	0.003	0.335	3840	tags=51%, list=18%, signal=63%
REACTOME_CLASS_B_2_SECRETIN_FAMILY_RECEPTORS_		89	-0.22	-2.37	0	0.003	0.356	7032	tags=55%, list=33%, signal=82%
REACTOME_TCR_SIGNALING		104	-0.2	-2.36	0	0.003	0.367	3872	tags=38%, list=18%, signal=47%
REACTOME_HSF1_DEPENDENT_TRANSACTIVATION		36	-0.33	-2.35	0	0.003	0.407	4735	tags=56%, list=22%, signal=72%
WP_EUKARYOTIC_TRANSCRIPTION_INITIATION		41	-0.3	-2.34	0	0.003	0.417	1825	tags=39%, list=9%, signal=43%
WP_VEGFAVEGFR2_SIGNALING_PATHWAY		408	-0.1	-2.33	0	0.004	0.426	5032	tags=34%, list=24%, signal=44%
REACTOME_BUDDING_AND_MATURATION_OF_HIV_VIRION		27	-0.37	-2.32	0	0.004	0.462	9358	tags=81%, list=44%, signal=146%
REACTOME_HSP90_CHAPERONE_CYCLE_FOR_STEROID_HORMONE_RECEPTORS_SHR_		51	-0.28	-2.31	0	0.004	0.488	8252	tags=67%, list=39%, signal=109%
REACTOME_E3_UBIQUITIN_LIGASES_UBIQUITINATE_TARGET_PROTEINS		41	-0.3	-2.3	0	0.004	0.496	8527	tags=71%, list=41%, signal=119%
REACTOME_G_ALPHA_Z_SIGNALLING_EVENTS		46	-0.28	-2.3	0	0.004	0.506	7032	tags=61%, list=33%, signal=91%
REACTOME_INHIBITION_OF_DNA_RECOMBINATION_AT_TELOMERE		19	-0.45	-2.3	0	0.004	0.509	2792	tags=58%, list=13%, signal=67%
REACTOME_NEDDYLATION		226	-0.14	-2.29	0	0.005	0.53	8547	tags=54%, list=41%, signal=90%
REACTOME_ADRENALINE_NORADRENALINE_INHIBITS_INSULIN_SECRETION		27	-0.37	-2.28	0	0.005	0.552	7032	tags=70%, list=33%, signal=106%
REACTOME_ESR_MEDIATED_SIGNALING		155	-0.15	-2.26	0	0.006	0.595	6278	tags=45%, list=30%, signal=64%
REACTOME_TELOMERE_MAINTENANCE		63	-0.25	-2.26	0	0.006	0.601	7554	tags=60%, list=36%, signal=94%
WP_OLIGODENDROCYTE_SPECIFICATION_AND_DIFFERENTIATION_LEADING_TO_MYELIN_COMPONENTS_FOR_CNS		29	-0.35	-2.24	0.004	0.006	0.641	9291	tags=79%, list=44%, signal=142%
REACTOME_THROMBIN_SIGNALLING_THROUGH_PROTEINASE_ACTIVATED_RECEPTORS_PARS_		31	-0.34	-2.23	0.004	0.007	0.676	7200	tags=68%, list=34%, signal=103%
REACTOME_RHO_GTPASES_ACTIVATE_FORMINS		127	-0.17	-2.22	0	0.007	0.695	6975	tags=50%, list=33%, signal=74%
REACTOME_FGFR2_MUTANT_RECEPTOR_ACTIVATION		31	-0.34	-2.22	0.004	0.007	0.698	6486	tags=65%, list=31%, signal=93%
KEGG_PROPANOATE_METABOLISM		30	-0.35	-2.22	0	0.007	0.699	3873	tags=53%, list=18%, signal=65%
REACTOME_PRESYNAPTIC_FUNCTION_OF_KAINATE_RECEPTORS		20	-0.42	-2.22	0	0.007	0.699	7032	tags=75%, list=33%, signal=113%
REACTOME_CLASS_I_MHC_MEDIATED_ANTIGEN_PROCESSING_PRESENTATION		344	-0.1	-2.22	0.006	0.007	0.701	4576	tags=32%, list=22%, signal=40%
WP_TRANSLATION_FACTORS		47	-0.27	-2.22	0	0.007	0.704	7722	tags=64%, list=37%, signal=101%
REACTOME_GAP_JUNCTION_ASSEMBLY		30	-0.34	-2.21	0.002	0.007	0.712	6922	tags=67%, list=33%, signal=99%
REACTOME_TIGHT_JUNCTION_INTERACTIONS		28	-0.34	-2.2	0.006	0.008	0.746	7879	tags=71%, list=37%, signal=114%
KEGG_FATTY_ACID_METABOLISM		35	-0.3	-2.2	0.004	0.008	0.746	3840	tags=49%, list=18%, signal=59%
REACTOME_RESOLUTION_OF_SISTER_CHROMATID_COHESION		114	-0.17	-2.19	0	0.008	0.752	5952	tags=46%, list=28%, signal=63%
WP_UREA_CYCLE_AND_ASSOCIATED_PATHWAYS		20	-0.42	-2.19	0.004	0.008	0.753	9108	tags=85%, list=43%, signal=150%
REACTOME_INTRACELLULAR_SIGNALING_BY_SECOND_MESSENGERS		295	-0.11	-2.19	0	0.008	0.753	6486	tags=42%, list=31%, signal=59%
REACTOME_LATE_ENDOSOMAL_MICROAUTOPHAGY		32	-0.32	-2.19	0.004	0.008	0.768	11684	tags=88%, list=55%, signal=196%
REACTOME_SIGNALING_BY_FGFR2_IN_DISEASE		41	-0.29	-2.18	0	0.008	0.781	9323	tags=73%, list=44%, signal=131%
REACTOME_BRANCHED_CHAIN_AMINO_ACID_CATABOLISM		21	-0.39	-2.15	0	0.01	0.859	7830	tags=76%, list=37%, signal=121%
REACTOME_INTERLEUKIN_1_FAMILY_SIGNALING		130	-0.16	-2.15	0.006	0.01	0.86	7968	tags=54%, list=38%, signal=86%
REACTOME_SIGNALING_BY_HEDGEHOG		144	-0.15	-2.14	0	0.011	0.865	6337	tags=45%, list=30%, signal=64%
REACTOME_ENDOSOMAL_SORTING_COMPLEX_REQUIRED_FOR_TRANSPORT_ESCRT_		30	-0.32	-2.14	0	0.011	0.867	7911	tags=70%, list=38%, signal=112%
REACTOME_FORMATION_OF_TC_NER_PRE_INCISION_COMPLEX		52	-0.25	-2.14	0	0.011	0.873	3684	tags=42%, list=17%, signal=51%
REACTOME_TRANSLESION_SYNTHESIS_BY_POLH		18	-0.42	-2.14	0.002	0.011	0.877	6372	tags=72%, list=30%, signal=103%
REACTOME_G_BETA_GAMMA_SIGNALLING_THROUGH_PI3KGAMMA		24	-0.36	-2.14	0.004	0.011	0.878	7326	tags=71%, list=35%, signal=109%
REACTOME_PI_3K_CASCADE_FGFR2		21	-0.38	-2.13	0.002	0.011	0.884	12046	tags=95%, list=57%, signal=222%
REACTOME_ANTIGEN_PROCESSING_UBIQUITINATION_PROTEASOME_DEGRADATION		293	-0.11	-2.13	0	0.011	0.884	5530	tags=37%, list=26%, signal=49%
REACTOME_RAB_GERANYLGERANYLATION		60	-0.23	-2.11	0	0.012	0.911	7777	tags=60%, list=37%, signal=95%
REACTOME_FRS_MEDIATED_FGFR2_SIGNALING		23	-0.36	-2.1	0.002	0.013	0.924	12483	tags=96%, list=59%, signal=235%
KEGG_RNA_POLYMERASE		27	-0.33	-2.09	0.01	0.015	0.939	5438	tags=59%, list=26%, signal=80%
REACTOME_NEGATIVE_REGULATION_OF_FGFR2_SIGNALING		32	-0.31	-2.09	0.002	0.014	0.939	9264	tags=75%, list=44%, signal=134%
REACTOME_TRANSCRIPTIONAL_REGULATION_BY_TP53		330	-0.1	-2.07	0.002	0.016	0.96	2949	tags=24%, list=14%, signal=27%
REACTOME_HIV_TRANSCRIPTION_ELONGATION		36	-0.29	-2.06	0.004	0.017	0.969	3330	tags=44%, list=16%, signal=53%
REACTOME_INITIATION_OF_NUCLEAR_ENVELOPE_NE_REFORMATION		19	-0.39	-2.06	0.004	0.017	0.97	12868	tags=100%, list=61%, signal=257%
KEGG_DRUG_METABOLISM_CYTOCHROME_P450		39	-0.28	-2.06	0.006	0.017	0.971	4477	tags=49%, list=21%, signal=62%
REACTOME_MRNA_DECAY_BY_3_TO_5_EXORIBONUCLEASE		16	-0.43	-2.06	0	0.017	0.975	4025	tags=63%, list=19%, signal=77%
PID_MYC_REPRESS_PATHWAY		62	-0.22	-2.06	0	0.017	0.978	5146	tags=47%, list=24%, signal=62%
REACTOME_VESICLE_MEDIATED_TRANSPORT		624	-0.07	-2.05	0.012	0.017	0.98	7843	tags=44%, list=37%, signal=68%
REACTOME_MAPK_FAMILY_SIGNALING_CASCADES		313	-0.1	-2.05	0.004	0.018	0.982	6893	tags=42%, list=33%, signal=62%
REACTOME_MEMBRANE_TRAFFICKING		590	-0.07	-2.05	0.004	0.018	0.982	7911	tags=45%, list=38%, signal=70%
REACTOME_FC_EPSILON_RECEPTOR_FCERI_SIGNALING		127	-0.16	-2.05	0.002	0.018	0.983	3872	tags=34%, list=18%, signal=41%
REACTOME_RNA_POLYMERASE_III_TRANSCRIPTION_TERMINATION		23	-0.35	-2.03	0.006	0.02	0.987	5463	tags=61%, list=26%, signal=82%
KEGG_PURINE_METABOLISM		148	-0.14	-2.02	0.004	0.021	0.989	6380	tags=45%, list=30%, signal=64%
REACTOME_SIGNALING_BY_RETINOIC_ACID		39	-0.27	-2.02	0.008	0.021	0.99	8361	tags=67%, list=40%, signal=110%
REACTOME_TRANSLESION_SYNTHESIS_BY_POLK		17	-0.4	-2	0.006	0.023	0.994	6372	tags=71%, list=30%, signal=101%
REACTOME_SEALING_OF_THE_NUCLEAR_ENVELOPE_NE_BY_ESCRT_III		25	-0.33	-2	0.004	0.023	0.994	8252	tags=72%, list=39%, signal=118%
REACTOME_CHOLESTEROL_BIOSYNTHESIS		24	-0.34	-2	0.002	0.024	0.995	6819	tags=67%, list=32%, signal=98%
REACTOME_DEACTIVATION_OF_THE_BETA_CATENIN_TRANSACTIVATING_COMPLEX		41	-0.26	-1.99	0.012	0.024	0.995	7842	tags=63%, list=37%, signal=101%
REACTOME_INTERCONVERSION_OF_NUCLEOTIDE_DI_AND_TRIPHOSPHATES		26	-0.32	-1.99	0.004	0.025	0.997	5495	tags=58%, list=26%, signal=78%
WP_PHOTODYNAMIC_THERAPYINDUCED_UNFOLDED_PROTEIN_RESPONSE		24	-0.34	-1.98	0.002	0.025	0.997	4344	tags=54%, list=21%, signal=68%
REACTOME_G1_S_SPECIFIC_TRANSCRIPTION		29	-0.31	-1.98	0.008	0.026	0.997	13740	tags=97%, list=65%, signal=278%
REACTOME_CALNEXIN_CALRETICULIN_CYCLE		25	-0.33	-1.98	0.008	0.026	0.997	3973	tags=52%, list=19%, signal=64%
WP_UREA_CYCLE_AND_METABOLISM_OF_AMINO_GROUPS		20	-0.37	-1.97	0.006	0.026	0.997	9108	tags=80%, list=43%, signal=141%
REACTOME_CHAPERONE_MEDIATED_AUTOPHAGY		21	-0.36	-1.97	0.013	0.027	0.998	3537	tags=52%, list=17%, signal=63%
REACTOME_FRS_MEDIATED_FGFR1_SIGNALING		21	-0.36	-1.97	0.006	0.027	0.998	12483	tags=95%, list=59%, signal=234%
REACTOME_PI_3K_CASCADE_FGFR1		19	-0.38	-1.97	0.002	0.028	0.998	12046	tags=95%, list=57%, signal=221%
REACTOME_ESTROGEN_DEPENDENT_GENE_EXPRESSION		87	-0.18	-1.96	0.006	0.028	0.998	5580	tags=45%, list=27%, signal=61%
KEGG_METABOLISM_OF_XENOBIOTICS_BY_CYTOCHROME_P450		36	-0.27	-1.95	0.01	0.029	0.999	13525	tags=92%, list=64%, signal=256%
REACTOME_DEADENYLATION_DEPENDENT_MRNA_DECAY		54	-0.22	-1.95	0.008	0.029	0.999	3191	tags=37%, list=15%, signal=44%
REACTOME_TGF_BETA_RECEPTOR_SIGNALING_IN_EMT_EPITHELIAL_TO_MESENCHYMAL_TRANSITION_		16	-0.41	-1.95	0.01	0.029	0.999	4476	tags=63%, list=21%, signal=79%
REACTOME_PURINE_CATABOLISM		18	-0.38	-1.95	0.01	0.03	1	6094	tags=67%, list=29%, signal=94%
REACTOME_EXTRA_NUCLEAR_ESTROGEN_SIGNALING		72	-0.19	-1.94	0.014	0.031	1	7032	tags=53%, list=33%, signal=79%
REACTOME_RHO_GTPASE_EFFECTORS		249	-0.11	-1.94	0.006	0.031	1	9297	tags=55%, list=44%, signal=97%
KEGG_HISTIDINE_METABOLISM		27	-0.32	-1.94	0.006	0.032	1	4218	tags=52%, list=20%, signal=65%
REACTOME_NEGATIVE_REGULATION_OF_FGFR1_SIGNALING		30	-0.3	-1.93	0.012	0.033	1	9928	tags=77%, list=47%, signal=145%
REACTOME_VASOPRESSIN_REGULATES_RENAL_WATER_HOMEOSTASIS_VIA_AQUAPORINS		41	-0.25	-1.92	0.008	0.034	1	7131	tags=59%, list=34%, signal=88%
PID_INTEGRIN2_PATHWAY		25	-0.32	-1.92	0.008	0.035	1	9304	tags=76%, list=44%, signal=136%
WP_NUCLEOTIDE_METABOLISM		17	-0.39	-1.91	0.004	0.035	1	5495	tags=65%, list=26%, signal=87%
WP_NRF2_PATHWAY		121	-0.15	-1.91	0.012	0.035	1	6901	tags=48%, list=33%, signal=71%
REACTOME_NGF_STIMULATED_TRANSCRIPTION		39	-0.26	-1.91	0.008	0.035	1	4861	tags=49%, list=23%, signal=63%
KEGG_TERPENOID_BACKBONE_BIOSYNTHESIS		15	-0.41	-1.91	0.004	0.035	1	6819	tags=73%, list=32%, signal=108%
KEGG_ANTIGEN_PROCESSING_AND_PRESENTATION		41	-0.25	-1.91	0.002	0.036	1	11132	tags=78%, list=53%, signal=165%
WP_AMYOTROPHIC_LATERAL_SCLEROSIS_ALS		37	-0.26	-1.91	0.016	0.036	1	6508	tags=57%, list=31%, signal=82%
REACTOME_MICRORNA_MIRNA_BIOGENESIS		24	-0.33	-1.91	0.006	0.036	1	2792	tags=46%, list=13%, signal=53%
REACTOME_DOWNSTREAM_SIGNALING_OF_ACTIVATED_FGFR2		28	-0.3	-1.91	0.018	0.036	1	12483	tags=89%, list=59%, signal=219%
REACTOME_POST_CHAPERONIN_TUBULIN_FOLDING_PATHWAY		19	-0.36	-1.9	0.008	0.037	1	5811	tags=63%, list=28%, signal=87%
REACTOME_INTERLEUKIN_4_AND_INTERLEUKIN_13_SIGNALING		100	-0.16	-1.9	0.006	0.038	1	9207	tags=60%, list=44%, signal=106%
REACTOME_FGFR2_LIGAND_BINDING_AND_ACTIVATION		17	-0.39	-1.89	0.006	0.039	1	11674	tags=94%, list=55%, signal=211%
REACTOME_DUAL_INCISION_IN_TC_NER		64	-0.2	-1.89	0.006	0.039	1	3684	tags=38%, list=17%, signal=45%
REACTOME_N_GLYCAN_TRIMMING_IN_THE_ER_AND_CALNEXIN_CALRETICULIN_CYCLE		34	-0.27	-1.89	0.015	0.039	1	4250	tags=47%, list=20%, signal=59%
WP_HEMATOPOIETIC_STEM_CELL_DIFFERENTIATION		57	-0.22	-1.89	0.014	0.04	1	7980	tags=60%, list=38%, signal=96%
REACTOME_FLT3_SIGNALING		283	-0.1	-1.88	0.014	0.041	1	6893	tags=42%, list=33%, signal=62%
REACTOME_ASPARAGINE_N_LINKED_GLYCOSYLATION		288	-0.1	-1.88	0.008	0.041	1	9334	tags=54%, list=44%, signal=95%
REACTOME_AMYLOID_FIBER_FORMATION		44	-0.24	-1.88	0.006	0.041	1	14169	tags=91%, list=67%, signal=277%
REACTOME_DISEASES_OF_SIGNAL_TRANSDUCTION_BY_GROWTH_FACTOR_RECEPTORS_AND_SECOND_MESSENGERS		375	-0.08	-1.87	0.012	0.042	1	3872	tags=26%, list=18%, signal=32%
REACTOME_TGF_BETA_RECEPTOR_SIGNALING_ACTIVATES_SMADS		32	-0.29	-1.87	0.01	0.042	1	4528	tags=50%, list=22%, signal=64%
REACTOME_UB_SPECIFIC_PROCESSING_PROTEASES		158	-0.13	-1.87	0.01	0.043	1	6686	tags=44%, list=32%, signal=64%
REACTOME_CLATHRIN_MEDIATED_ENDOCYTOSIS		138	-0.14	-1.87	0.012	0.043	1	7226	tags=48%, list=34%, signal=72%
REACTOME_RHO_GTPASES_ACTIVATE_PKNS		32	-0.27	-1.86	0.014	0.044	1	2846	tags=41%, list=14%, signal=47%
REACTOME_POLYMERASE_SWITCHING_ON_THE_C_STRAND_OF_THE_TELOMERE		24	-0.32	-1.86	0.013	0.044	1	9057	tags=75%, list=43%, signal=131%
REACTOME_SULFUR_AMINO_ACID_METABOLISM		26	-0.3	-1.86	0.018	0.044	1	5754	tags=58%, list=27%, signal=79%
REACTOME_HIV_ELONGATION_ARREST_AND_RECOVERY		26	-0.3	-1.86	0.014	0.044	1	3330	tags=46%, list=16%, signal=55%
REACTOME_SPRY_REGULATION_OF_FGF_SIGNALING		16	-0.38	-1.86	0.02	0.044	1	3849	tags=56%, list=18%, signal=69%
REACTOME_MITOCHONDRIAL_CALCIUM_ION_TRANSPORT		21	-0.33	-1.86	0.016	0.045	1	6011	tags=62%, list=29%, signal=87%
BIOCARTA_INFLAM_PATHWAY		22	-0.34	-1.85	0.008	0.045	1	11080	tags=86%, list=53%, signal=182%
REACTOME_RNA_POLYMERASE_III_TRANSCRIPTION		40	-0.24	-1.85	0.01	0.045	1	5463	tags=50%, list=26%, signal=67%
WP_PYRIMIDINE_METABOLISM_AND_RELATED_DISEASES		16	-0.38	-1.85	0.006	0.046	1	9108	tags=81%, list=43%, signal=143%
WP_TCA_CYCLE_AKA_KREBS_OR_CITRIC_ACID_CYCLE		17	-0.38	-1.85	0.01	0.047	1	8158	tags=76%, list=39%, signal=125%
KEGG_SNARE_INTERACTIONS_IN_VESICULAR_TRANSPORT		34	-0.26	-1.84	0.01	0.048	1	6860	tags=59%, list=33%, signal=87%
REACTOME_C_TYPE_LECTIN_RECEPTORS_CLRS_		125	-0.14	-1.84	0.018	0.047	1	9331	tags=58%, list=44%, signal=104%
REACTOME_ADAPTIVE_IMMUNE_SYSTEM		651	-0.06	-1.84	0.008	0.049	1	7838	tags=43%, list=37%, signal=67%
REACTOME_APC_C_CDC20_MEDIATED_DEGRADATION_OF_CYCLIN_B		24	-0.33	-1.84	0.02	0.049	1	3657	tags=50%, list=17%, signal=60%
REACTOME_DNA_STRAND_ELONGATION		32	-0.27	-1.84	0.014	0.049	1	6798	tags=59%, list=32%, signal=88%
KEGG_VIBRIO_CHOLERAE_INFECTION		51	-0.21	-1.83	0.008	0.049	1	5440	tags=47%, list=26%, signal=63%

## Sheet: CPZ 12+4wk vs 12wk-CC
NAME	GS<br> follow link to MSigDB	GS DETAILS	SIZE	ES	NES	NOM p-val	FDR q-val	FWER p-val	RANK AT MAX	LEADING EDGE
WP_CYTOPLASMIC_RIBOSOMAL_PROTEINS	WP_CYTOPLASMIC_RIBOSOMAL_PROTEINS	Details ...	86	0.427749	4.54417	0	0	0	9391	tags=87%, list=45%, signal=157%
REACTOME_EUKARYOTIC_TRANSLATION_ELONGATION	REACTOME_EUKARYOTIC_TRANSLATION_ELONGATION	Details ...	89	0.401002	4.41204	0	0	0	8861	tags=82%, list=42%, signal=141%
KEGG_RIBOSOME	KEGG_RIBOSOME	Details ...	83	0.412032	4.30311	0	0	0	8861	tags=83%, list=42%, signal=143%
REACTOME_SELENOAMINO_ACID_METABOLISM	REACTOME_SELENOAMINO_ACID_METABOLISM	Details ...	104	0.330207	3.96281	0	0	0	9479	tags=78%, list=45%, signal=141%
REACTOME_SRP_DEPENDENT_COTRANSLATIONAL_PROTEIN_TARGETING_TO_MEMBRANE	REACTOME_SRP_DEPENDENT_COTRANSLATIONAL_PROTEIN_TARGETING_TO_MEMBRANE	Details ...	106	0.316525	3.80059	0	0	0	8861	tags=74%, list=42%, signal=126%
REACTOME_RESPONSE_OF_EIF2AK4_GCN2_TO_AMINO_ACID_DEFICIENCY	REACTOME_RESPONSE_OF_EIF2AK4_GCN2_TO_AMINO_ACID_DEFICIENCY	Details ...	95	0.32793	3.79497	0	0	0	8861	tags=75%, list=42%, signal=128%
REACTOME_FATTY_ACID_METABOLISM	REACTOME_FATTY_ACID_METABOLISM	Details ...	153	0.230318	3.35711	0	0	0	7157	tags=57%, list=34%, signal=86%
REACTOME_NONSENSE_MEDIATED_DECAY_NMD_	REACTOME_NONSENSE_MEDIATED_DECAY_NMD_	Details ...	111	0.265165	3.29652	0	0	0	8861	tags=68%, list=42%, signal=118%
WP_TYROBP_CAUSAL_NETWORK	WP_TYROBP_CAUSAL_NETWORK	Details ...	58	0.315679	2.86808	0	0.000700482	0.007	7528	tags=67%, list=36%, signal=104%
REACTOME_EXTRACELLULAR_MATRIX_ORGANIZATION	REACTOME_EXTRACELLULAR_MATRIX_ORGANIZATION	Details ...	285	0.143269	2.83431	0	0.000719341	0.008	7809	tags=51%, list=37%, signal=80%
WP_PHOTODYNAMIC_THERAPYINDUCED_NFKB_SURVIVAL_SIGNALING	WP_PHOTODYNAMIC_THERAPYINDUCED_NFKB_SURVIVAL_SIGNALING	Details ...	32	0.420577	2.81672	0	0.00106674	0.013	8264	tags=81%, list=39%, signal=134%
KEGG_CYTOKINE_CYTOKINE_RECEPTOR_INTERACTION	KEGG_CYTOKINE_CYTOKINE_RECEPTOR_INTERACTION	Details ...	216	0.163361	2.80262	0	0.000977845	0.013	6732	tags=48%, list=32%, signal=70%
WP_NEURAL_CREST_DIFFERENTIATION	WP_NEURAL_CREST_DIFFERENTIATION	Details ...	98	0.241545	2.79495	0	0.000970782	0.014	4390	tags=45%, list=21%, signal=56%
WP_MITOCHONDRIAL_LCFATTY_ACID_BETAOXIDATION	WP_MITOCHONDRIAL_LCFATTY_ACID_BETAOXIDATION	Details ...	17	0.556764	2.77058	0	0.00109309	0.016	3148	tags=71%, list=15%, signal=83%
REACTOME_COLLAGEN_FORMATION	REACTOME_COLLAGEN_FORMATION	Details ...	86	0.2516	2.75592	0	0.00108042	0.017	4516	tags=47%, list=21%, signal=59%
REACTOME_EUKARYOTIC_TRANSLATION_INITIATION	REACTOME_EUKARYOTIC_TRANSLATION_INITIATION	Details ...	113	0.217417	2.69306	0	0.00218586	0.037	8861	tags=64%, list=42%, signal=109%
REACTOME_DISEASES_OF_IMMUNE_SYSTEM	REACTOME_DISEASES_OF_IMMUNE_SYSTEM	Details ...	23	0.471251	2.68218	0	0.00226589	0.041	3819	tags=65%, list=18%, signal=80%
REACTOME_COLLAGEN_BIOSYNTHESIS_AND_MODIFYING_ENZYMES	REACTOME_COLLAGEN_BIOSYNTHESIS_AND_MODIFYING_ENZYMES	Details ...	66	0.284019	2.67716	0	0.00218886	0.042	7755	tags=65%, list=37%, signal=103%
REACTOME_ARACHIDONIC_ACID_METABOLISM	REACTOME_ARACHIDONIC_ACID_METABOLISM	Details ...	43	0.339707	2.6186	0	0.00334595	0.067	6571	tags=65%, list=31%, signal=94%
KEGG_LEUKOCYTE_TRANSENDOTHELIAL_MIGRATION	KEGG_LEUKOCYTE_TRANSENDOTHELIAL_MIGRATION	Details ...	111	0.214061	2.61694	0	0.00331502	0.069	4241	tags=41%, list=20%, signal=52%
REACTOME_NGF_STIMULATED_TRANSCRIPTION	REACTOME_NGF_STIMULATED_TRANSCRIPTION		39	0.355087	2.59461	0	0.00387836	0.084	6033	tags=64%, list=29%, signal=90%
WP_FATTY_ACID_BETA_OXIDATION	WP_FATTY_ACID_BETA_OXIDATION		34	0.368957	2.56583	0	0.00447636	0.1	4009	tags=56%, list=19%, signal=69%
REACTOME_INTERLEUKIN_10_SIGNALING	REACTOME_INTERLEUKIN_10_SIGNALING		42	0.326745	2.51784	0	0.00607007	0.145	4663	tags=55%, list=22%, signal=70%
REACTOME_MITOCHONDRIAL_FATTY_ACID_BETA_OXIDATION_OF_SATURATED_FATTY_ACIDS	REACTOME_MITOCHONDRIAL_FATTY_ACID_BETA_OXIDATION_OF_SATURATED_FATTY_ACIDS		10	0.663049	2.51551	0	0.00585545	0.146	2889	tags=80%, list=14%, signal=93%
NABA_MATRISOME	NABA_MATRISOME		861	0.0769644	2.4905	0	0.00723138	0.18	7468	tags=43%, list=35%, signal=64%
KEGG_FATTY_ACID_METABOLISM	KEGG_FATTY_ACID_METABOLISM		35	0.35581	2.48622	0	0.0071594	0.186	3348	tags=51%, list=16%, signal=61%
REACTOME_METABOLISM_OF_FAT_SOLUBLE_VITAMINS	REACTOME_METABOLISM_OF_FAT_SOLUBLE_VITAMINS		45	0.305574	2.42221	0	0.0116206	0.293	4808	tags=53%, list=23%, signal=69%
REACTOME_ASSEMBLY_OF_COLLAGEN_FIBRILS_AND_OTHER_MULTIMERIC_STRUCTURES	REACTOME_ASSEMBLY_OF_COLLAGEN_FIBRILS_AND_OTHER_MULTIMERIC_STRUCTURES		58	0.269861	2.41107	0	0.011997	0.307	4497	tags=48%, list=21%, signal=61%
WP_NUCLEAR_RECEPTORS_METAPATHWAY	WP_NUCLEAR_RECEPTORS_METAPATHWAY		276	0.126949	2.41009	0	0.0116458	0.308	7278	tags=47%, list=35%, signal=71%
PID_FRA_PATHWAY	PID_FRA_PATHWAY		35	0.340386	2.39828	0	0.0122762	0.326	7883	tags=71%, list=37%, signal=114%
WP_MIR5093P_ALTERATION_OF_YAP1ECM_AXIS	WP_MIR5093P_ALTERATION_OF_YAP1ECM_AXIS		17	0.48819	2.39475	0	0.0123098	0.336	8306	tags=88%, list=39%, signal=146%
REACTOME_MITOCHONDRIAL_FATTY_ACID_BETA_OXIDATION	REACTOME_MITOCHONDRIAL_FATTY_ACID_BETA_OXIDATION		35	0.331939	2.35436	0	0.0161771	0.429	7459	tags=69%, list=35%, signal=106%
WP_PPAR_ALPHA_PATHWAY	WP_PPAR_ALPHA_PATHWAY		21	0.420801	2.34111	0	0.0170977	0.455	8192	tags=81%, list=39%, signal=132%
REACTOME_IMMUNOREGULATORY_INTERACTIONS_BETWEEN_A_LYMPHOID_AND_A_NON_LYMPHOID_CELL	REACTOME_IMMUNOREGULATORY_INTERACTIONS_BETWEEN_A_LYMPHOID_AND_A_NON_LYMPHOID_CELL		79	0.22521	2.3408	0	0.0165949	0.455	7268	tags=57%, list=35%, signal=87%
BIOCARTA_TNFR2_PATHWAY	BIOCARTA_TNFR2_PATHWAY		16	0.487142	2.3213	0	0.018628	0.51	5541	tags=75%, list=26%, signal=102%
WP_AMPLIFICATION_AND_EXPANSION_OF_ONCOGENIC_PATHWAYS_AS_METASTATIC_TRAITS	WP_AMPLIFICATION_AND_EXPANSION_OF_ONCOGENIC_PATHWAYS_AS_METASTATIC_TRAITS		17	0.465611	2.30272	0.00201207	0.0208463	0.565	8781	tags=88%, list=42%, signal=151%
KEGG_GLYCINE_SERINE_AND_THREONINE_METABOLISM	KEGG_GLYCINE_SERINE_AND_THREONINE_METABOLISM		30	0.358029	2.29536	0	0.0212531	0.583	5806	tags=63%, list=28%, signal=87%
PID_AVB3_INTEGRIN_PATHWAY	PID_AVB3_INTEGRIN_PATHWAY		74	0.224217	2.29191	0	0.0212129	0.591	7529	tags=58%, list=36%, signal=90%
BIOCARTA_EICOSANOID_PATHWAY	BIOCARTA_EICOSANOID_PATHWAY		21	0.406151	2.28967	0	0.0210137	0.593	6495	tags=71%, list=31%, signal=103%
REACTOME_NUCLEOTIDE_LIKE_PURINERGIC_RECEPTORS	REACTOME_NUCLEOTIDE_LIKE_PURINERGIC_RECEPTORS		15	0.490689	2.28875	0.002	0.0206236	0.596	5115	tags=73%, list=24%, signal=97%
REACTOME_CHOLESTEROL_BIOSYNTHESIS	REACTOME_CHOLESTEROL_BIOSYNTHESIS		24	0.392986	2.28638	0	0.0204882	0.604	11034	tags=92%, list=52%, signal=192%
REACTOME_ECM_PROTEOGLYCANS	REACTOME_ECM_PROTEOGLYCANS		76	0.216806	2.27741	0	0.0213858	0.628	7640	tags=58%, list=36%, signal=91%
REACTOME_NUCLEAR_EVENTS_KINASE_AND_TRANSCRIPTION_FACTOR_ACTIVATION_	REACTOME_NUCLEAR_EVENTS_KINASE_AND_TRANSCRIPTION_FACTOR_ACTIVATION_		61	0.250322	2.27149	0	0.0219324	0.647	6479	tags=56%, list=31%, signal=80%
REACTOME_PLATELET_ACTIVATION_SIGNALING_AND_AGGREGATION	REACTOME_PLATELET_ACTIVATION_SIGNALING_AND_AGGREGATION		249	0.12642	2.26654	0	0.0222881	0.662	7769	tags=49%, list=37%, signal=77%
PID_NFAT_TFPATHWAY	PID_NFAT_TFPATHWAY		43	0.29479	2.26512	0	0.0219726	0.664	8494	tags=70%, list=40%, signal=117%
WP_CHOLESTEROL_METABOLISM_INCLUDES_BOTH_BLOCH_AND_KANDUTSCHRUSSELL_PATHWAYS	WP_CHOLESTEROL_METABOLISM_INCLUDES_BOTH_BLOCH_AND_KANDUTSCHRUSSELL_PATHWAYS		44	0.28753	2.25854	0	0.0227292	0.679	8313	tags=68%, list=39%, signal=112%
WP_OLIGODENDROCYTE_SPECIFICATION_AND_DIFFERENTIATION_LEADING_TO_MYELIN_COMPONENTS_FOR_CNS	WP_OLIGODENDROCYTE_SPECIFICATION_AND_DIFFERENTIATION_LEADING_TO_MYELIN_COMPONENTS_FOR_CNS		29	0.3444	2.24228	0.00399202	0.0244222	0.711	3648	tags=52%, list=17%, signal=62%
WP_HUMAN_COMPLEMENT_SYSTEM	WP_HUMAN_COMPLEMENT_SYSTEM		80	0.213412	2.21278	0.00205339	0.0296713	0.789	9208	tags=65%, list=44%, signal=115%
REACTOME_METABOLISM_OF_LIPIDS	REACTOME_METABOLISM_OF_LIPIDS		667	0.075694	2.20954	0.00196078	0.0295932	0.795	3380	tags=23%, list=16%, signal=27%
WP_CHOLESTEROL_BIOSYNTHESIS_PATHWAY	WP_CHOLESTEROL_BIOSYNTHESIS_PATHWAY		14	0.490732	2.20743	0	0.0294839	0.799	10728	tags=100%, list=51%, signal=204%
REACTOME_SYNTHESIS_OF_PROSTAGLANDINS_PG_AND_THROMBOXANES_TX_	REACTOME_SYNTHESIS_OF_PROSTAGLANDINS_PG_AND_THROMBOXANES_TX_		13	0.502704	2.20652	0	0.029117	0.802	5617	tags=77%, list=27%, signal=105%
WP_GENES_CONTROLLING_RENAL_NEPHROGENESIS	WP_GENES_CONTROLLING_RENAL_NEPHROGENESIS		37	0.301932	2.19892	0	0.0300549	0.821	8448	tags=70%, list=40%, signal=117%
REACTOME_EGR2_AND_SOX10_MEDIATED_INITIATION_OF_SCHWANN_CELL_MYELINATION	REACTOME_EGR2_AND_SOX10_MEDIATED_INITIATION_OF_SCHWANN_CELL_MYELINATION		27	0.354343	2.18703	0	0.0318151	0.85	7364	tags=70%, list=35%, signal=108%
KEGG_VALINE_LEUCINE_AND_ISOLEUCINE_DEGRADATION	KEGG_VALINE_LEUCINE_AND_ISOLEUCINE_DEGRADATION		41	0.284696	2.16479	0.004	0.035268	0.881	7368	tags=63%, list=35%, signal=97%
REACTOME_SLC_MEDIATED_TRANSMEMBRANE_TRANSPORT	REACTOME_SLC_MEDIATED_TRANSMEMBRANE_TRANSPORT		237	0.125004	2.16236	0	0.0351338	0.884	6458	tags=43%, list=31%, signal=61%
REACTOME_MET_ACTIVATES_PTK2_SIGNALING	REACTOME_MET_ACTIVATES_PTK2_SIGNALING		30	0.325704	2.16233	0	0.0345064	0.884	8591	tags=73%, list=41%, signal=124%
KEGG_ARGININE_AND_PROLINE_METABOLISM	KEGG_ARGININE_AND_PROLINE_METABOLISM		50	0.256643	2.15443	0.00383142	0.0356565	0.899	2609	tags=38%, list=12%, signal=43%
REACTOME_LAMININ_INTERACTIONS	REACTOME_LAMININ_INTERACTIONS		30	0.333742	2.14933	0	0.0361645	0.907	4913	tags=57%, list=23%, signal=74%
REACTOME_HEMOSTASIS	REACTOME_HEMOSTASIS		538	0.0809433	2.14788	0	0.0357178	0.907	6126	tags=37%, list=29%, signal=51%
REACTOME_METABOLISM_OF_AMINO_ACIDS_AND_DERIVATIVES	REACTOME_METABOLISM_OF_AMINO_ACIDS_AND_DERIVATIVES		352	0.100144	2.14232	0	0.0365267	0.912	7436	tags=45%, list=35%, signal=69%
REACTOME_INFLUENZA_INFECTION	REACTOME_INFLUENZA_INFECTION		147	0.153621	2.13962	0.00392927	0.0365881	0.916	9391	tags=60%, list=45%, signal=107%
WP_NRF2_PATHWAY	WP_NRF2_PATHWAY		121	0.16892	2.13409	0	0.0374877	0.923	6033	tags=45%, list=29%, signal=63%
REACTOME_BIOLOGICAL_OXIDATIONS	REACTOME_BIOLOGICAL_OXIDATIONS		150	0.148749	2.11287	0.00416667	0.0418659	0.945	4469	tags=36%, list=21%, signal=45%
REACTOME_REPRESSION_OF_WNT_TARGET_GENES	REACTOME_REPRESSION_OF_WNT_TARGET_GENES		13	0.468485	2.10377	0.00204082	0.0441235	0.951	6337	tags=77%, list=30%, signal=110%
BIOCARTA_STRESS_PATHWAY	BIOCARTA_STRESS_PATHWAY		24	0.35277	2.10023	0.00397614	0.0447074	0.956	5739	tags=63%, list=27%, signal=86%
NABA_COLLAGENS	NABA_COLLAGENS		43	0.274389	2.0973	0.00787402	0.0448443	0.956	4516	tags=49%, list=21%, signal=62%
REACTOME_DEACTIVATION_OF_THE_BETA_CATENIN_TRANSACTIVATING_COMPLEX	REACTOME_DEACTIVATION_OF_THE_BETA_CATENIN_TRANSACTIVATING_COMPLEX		41	0.276343	2.07892	0.00426439	0.0494355	0.965	7030	tags=61%, list=33%, signal=91%
WP_PROSTAGLANDIN_SYNTHESIS_AND_REGULATION	WP_PROSTAGLANDIN_SYNTHESIS_AND_REGULATION		41	0.277366	2.0757	0.00401606	0.0496557	0.967	6495	tags=59%, list=31%, signal=84%
WP_TRIACYLGLYCERIDE_SYNTHESIS	WP_TRIACYLGLYCERIDE_SYNTHESIS		23	0.361165	2.07569	0	0.0489492	0.967	7965	tags=74%, list=38%, signal=119%
WP_TOLLLIKE_RECEPTOR_SIGNALING_RELATED_TO_MYD88	WP_TOLLLIKE_RECEPTOR_SIGNALING_RELATED_TO_MYD88		32	0.308677	2.07216	0.00206186	0.0492387	0.97	4037	tags=50%, list=19%, signal=62%
NAME	GS<br> follow link to MSigDB	GS DETAILS	SIZE	ES	NES	NOM p-val	FDR q-val	FWER p-val	RANK AT MAX	LEADING EDGE
REACTOME_POST_TRANSLATIONAL_PROTEIN_MODIFICATION	REACTOME_POST_TRANSLATIONAL_PROTEIN_MODIFICATION	Details ...	1268	-0.12574	-4.97309	0	0	0	11610	tags=67%, list=55%, signal=140%
REACTOME_NEURONAL_SYSTEM	REACTOME_NEURONAL_SYSTEM	Details ...	391	-0.212991	-4.7996	0	0	0	9277	tags=65%, list=44%, signal=114%
REACTOME_ANTIGEN_PROCESSING_UBIQUITINATION_PROTEASOME_DEGRADATION	REACTOME_ANTIGEN_PROCESSING_UBIQUITINATION_PROTEASOME_DEGRADATION	Details ...	293	-0.238374	-4.71591	0	0	0	11651	tags=79%, list=55%, signal=174%
REACTOME_HOST_INTERACTIONS_OF_HIV_FACTORS	REACTOME_HOST_INTERACTIONS_OF_HIV_FACTORS	Details ...	120	-0.338882	-4.31808	0	0	0	11680	tags=89%, list=55%, signal=199%
REACTOME_CLASS_I_MHC_MEDIATED_ANTIGEN_PROCESSING_PRESENTATION	REACTOME_CLASS_I_MHC_MEDIATED_ANTIGEN_PROCESSING_PRESENTATION	Details ...	344	-0.191062	-4.06587	0	0	0	11651	tags=74%, list=55%, signal=163%
REACTOME_HIV_INFECTION	REACTOME_HIV_INFECTION	Details ...	213	-0.24115	-3.99565	0	0	0	11680	tags=79%, list=55%, signal=176%
REACTOME_NEGATIVE_REGULATION_OF_NOTCH4_SIGNALING	REACTOME_NEGATIVE_REGULATION_OF_NOTCH4_SIGNALING	Details ...	52	-0.413809	-3.62584	0	0	0	9530	tags=87%, list=45%, signal=158%
REACTOME_TRANSMISSION_ACROSS_CHEMICAL_SYNAPSES	REACTOME_TRANSMISSION_ACROSS_CHEMICAL_SYNAPSES	Details ...	254	-0.199205	-3.62579	0	0	0	9037	tags=63%, list=43%, signal=108%
KEGG_UBIQUITIN_MEDIATED_PROTEOLYSIS	KEGG_UBIQUITIN_MEDIATED_PROTEOLYSIS	Details ...	125	-0.273786	-3.57089	0	0	0	11451	tags=82%, list=54%, signal=178%
REACTOME_NEDDYLATION	REACTOME_NEDDYLATION	Details ...	226	-0.201031	-3.51705	0	0	0	11651	tags=75%, list=55%, signal=167%
REACTOME_NEUROTRANSMITTER_RECEPTORS_AND_POSTSYNAPTIC_SIGNAL_TRANSMISSION	REACTOME_NEUROTRANSMITTER_RECEPTORS_AND_POSTSYNAPTIC_SIGNAL_TRANSMISSION	Details ...	192	-0.216515	-3.48459	0	0	0	10178	tags=70%, list=48%, signal=134%
REACTOME_CELL_CYCLE	REACTOME_CELL_CYCLE	Details ...	596	-0.12353	-3.40327	0	0	0	11710	tags=68%, list=56%, signal=148%
REACTOME_REGULATION_OF_PTEN_STABILITY_AND_ACTIVITY	REACTOME_REGULATION_OF_PTEN_STABILITY_AND_ACTIVITY	Details ...	68	-0.345977	-3.31194	0	0	0	11627	tags=90%, list=55%, signal=200%
REACTOME_RNA_POLYMERASE_II_TRANSCRIPTION	REACTOME_RNA_POLYMERASE_II_TRANSCRIPTION	Details ...	947	-0.0950121	-3.30644	0	0	0	11719	tags=65%, list=56%, signal=139%
REACTOME_TRANSPORT_TO_THE_GOLGI_AND_SUBSEQUENT_MODIFICATION	REACTOME_TRANSPORT_TO_THE_GOLGI_AND_SUBSEQUENT_MODIFICATION	Details ...	173	-0.214144	-3.29643	0	0	0	9890	tags=68%, list=47%, signal=128%
REACTOME_MITOTIC_METAPHASE_AND_ANAPHASE	REACTOME_MITOTIC_METAPHASE_AND_ANAPHASE	Details ...	221	-0.193926	-3.29482	0	0	0	11680	tags=75%, list=55%, signal=166%
REACTOME_THE_ROLE_OF_GTSE1_IN_G2_M_PROGRESSION_AFTER_G2_CHECKPOINT	REACTOME_THE_ROLE_OF_GTSE1_IN_G2_M_PROGRESSION_AFTER_G2_CHECKPOINT	Details ...	71	-0.32314	-3.28728	0	0	0	9530	tags=77%, list=45%, signal=141%
REACTOME_HEDGEHOG_OFF_STATE	REACTOME_HEDGEHOG_OFF_STATE	Details ...	108	-0.272367	-3.26974	0	0	0	8332	tags=67%, list=40%, signal=110%
REACTOME_UB_SPECIFIC_PROCESSING_PROTEASES	REACTOME_UB_SPECIFIC_PROCESSING_PROTEASES	Details ...	158	-0.221961	-3.20392	0	0	0	10154	tags=70%, list=48%, signal=135%
REACTOME_PCP_CE_PATHWAY	REACTOME_PCP_CE_PATHWAY	Details ...	91	-0.284372	-3.19819	0	0	0	9541	tags=74%, list=45%, signal=134%
REACTOME_SEPARATION_OF_SISTER_CHROMATIDS	REACTOME_SEPARATION_OF_SISTER_CHROMATIDS		178	-0.204284	-3.18867	0	0	0	11586	tags=75%, list=55%, signal=166%
REACTOME_METABOLISM_OF_RNA	REACTOME_METABOLISM_OF_RNA		634	-0.111635	-3.1864	0	0	0	16318	tags=88%, list=78%, signal=381%
REACTOME_ER_TO_GOLGI_ANTEROGRADE_TRANSPORT	REACTOME_ER_TO_GOLGI_ANTEROGRADE_TRANSPORT		144	-0.227489	-3.18037	0	0	0	9134	tags=66%, list=43%, signal=116%
REACTOME_DEGRADATION_OF_DVL	REACTOME_DEGRADATION_OF_DVL		56	-0.351909	-3.15534	0	4.61116e-05	0.001	9530	tags=80%, list=45%, signal=146%
REACTOME_MITOTIC_G2_G2_M_PHASES	REACTOME_MITOTIC_G2_G2_M_PHASES		185	-0.196543	-3.12283	0	4.42671e-05	0.001	9556	tags=65%, list=45%, signal=118%
REACTOME_TRANSLATION	REACTOME_TRANSLATION		265	-0.166978	-3.11125	0	8.5464e-05	0.002	17107	tags=98%, list=81%, signal=515%
WP_PROTEASOME_DEGRADATION	WP_PROTEASOME_DEGRADATION		52	-0.375252	-3.11088	0	8.22986e-05	0.002	9530	tags=83%, list=45%, signal=151%
REACTOME_MEMBRANE_TRAFFICKING	REACTOME_MEMBRANE_TRAFFICKING		590	-0.112758	-3.10335	0	0.000119334	0.003	9184	tags=55%, list=44%, signal=94%
REACTOME_CELL_CYCLE_CHECKPOINTS	REACTOME_CELL_CYCLE_CHECKPOINTS		243	-0.173417	-3.08302	0	0.000115219	0.003	11641	tags=72%, list=55%, signal=160%
REACTOME_ANTIVIRAL_MECHANISM_BY_IFN_STIMULATED_GENES	REACTOME_ANTIVIRAL_MECHANISM_BY_IFN_STIMULATED_GENES		74	-0.312743	-3.07381	0	0.000149086	0.004	11364	tags=85%, list=54%, signal=184%
REACTOME_S_PHASE	REACTOME_S_PHASE		160	-0.205996	-3.06816	0	0.000144276	0.004	11619	tags=76%, list=55%, signal=167%
REACTOME_DEGRADATION_OF_GLI1_BY_THE_PROTEASOME	REACTOME_DEGRADATION_OF_GLI1_BY_THE_PROTEASOME		57	-0.346325	-3.06202	0	0.000139768	0.004	11567	tags=89%, list=55%, signal=198%
REACTOME_M_PHASE	REACTOME_M_PHASE		335	-0.149149	-3.05779	0	0.000135532	0.004	11680	tags=70%, list=55%, signal=155%
WP_PARKINUBIQUITIN_PROTEASOMAL_SYSTEM_PATHWAY	WP_PARKINUBIQUITIN_PROTEASOMAL_SYSTEM_PATHWAY		61	-0.330162	-3.04273	0	0.000131546	0.004	9637	tags=79%, list=46%, signal=145%
REACTOME_CELL_CYCLE_MITOTIC	REACTOME_CELL_CYCLE_MITOTIC		474	-0.121004	-3.03377	0	0.000127788	0.004	11680	tags=67%, list=55%, signal=148%
REACTOME_SIGNALING_BY_NOTCH4	REACTOME_SIGNALING_BY_NOTCH4		80	-0.285989	-3.02527	0	0.000124238	0.004	9530	tags=74%, list=45%, signal=134%
REACTOME_SWITCHING_OF_ORIGINS_TO_A_POST_REPLICATIVE_STATE	REACTOME_SWITCHING_OF_ORIGINS_TO_A_POST_REPLICATIVE_STATE		89	-0.277314	-3.01796	0	0.00012088	0.004	10983	tags=80%, list=52%, signal=166%
REACTOME_SUMOYLATION	REACTOME_SUMOYLATION		163	-0.20217	-3.00667	0	0.000117699	0.004	11794	tags=76%, list=56%, signal=172%
WP_FRAGILE_X_SYNDROME	WP_FRAGILE_X_SYNDROME		119	-0.234103	-2.98504	0	0.000142862	0.005	9254	tags=67%, list=44%, signal=119%
REACTOME_DEUBIQUITINATION	REACTOME_DEUBIQUITINATION		230	-0.171815	-2.98428	0	0.00013929	0.005	10154	tags=65%, list=48%, signal=125%
WP_CILIARY_LANDSCAPE	WP_CILIARY_LANDSCAPE		210	-0.179421	-2.96904	0	0.000135893	0.005	8292	tags=57%, list=39%, signal=93%
REACTOME_VESICLE_MEDIATED_TRANSPORT	REACTOME_VESICLE_MEDIATED_TRANSPORT		624	-0.10377	-2.96305	0	0.000158166	0.006	9184	tags=54%, list=44%, signal=92%
REACTOME_COPI_MEDIATED_ANTEROGRADE_TRANSPORT	REACTOME_COPI_MEDIATED_ANTEROGRADE_TRANSPORT		92	-0.259699	-2.95355	0	0.000180427	0.007	9890	tags=73%, list=47%, signal=137%
REACTOME_DEFECTIVE_CFTR_CAUSES_CYSTIC_FIBROSIS	REACTOME_DEFECTIVE_CFTR_CAUSES_CYSTIC_FIBROSIS		60	-0.318224	-2.93291	0	0.000176327	0.007	11567	tags=87%, list=55%, signal=192%
REACTOME_ASSEMBLY_OF_THE_PRE_REPLICATIVE_COMPLEX	REACTOME_ASSEMBLY_OF_THE_PRE_REPLICATIVE_COMPLEX		67	-0.303038	-2.93072	0	0.000172408	0.007	11867	tags=87%, list=56%, signal=198%
REACTOME_METABOLISM_OF_POLYAMINES	REACTOME_METABOLISM_OF_POLYAMINES		58	-0.324157	-2.92083	0	0.00016866	0.007	9530	tags=78%, list=45%, signal=141%
REACTOME_AUF1_HNRNP_D0_BINDS_AND_DESTABILIZES_MRNA	REACTOME_AUF1_HNRNP_D0_BINDS_AND_DESTABILIZES_MRNA		54	-0.340413	-2.91366	0	0.000165072	0.007	11567	tags=89%, list=55%, signal=197%
REACTOME_APC_C_CDH1_MEDIATED_DEGRADATION_OF_CDC20_AND_OTHER_APC_C_CDH1_TARGETED_PROTEINS_IN_LATE_MITOSIS_EARLY_G1	REACTOME_APC_C_CDH1_MEDIATED_DEGRADATION_OF_CDC20_AND_OTHER_APC_C_CDH1_TARGETED_PROTEINS_IN_LATE_MITOSIS_EARLY_G1		73	-0.287605	-2.91314	0	0.000161633	0.007	10983	tags=81%, list=52%, signal=168%
REACTOME_G2_M_CHECKPOINTS	REACTOME_G2_M_CHECKPOINTS		127	-0.220117	-2.91005	0	0.000158334	0.007	11641	tags=77%, list=55%, signal=172%
REACTOME_ASYMMETRIC_LOCALIZATION_OF_PCP_PROTEINS	REACTOME_ASYMMETRIC_LOCALIZATION_OF_PCP_PROTEINS		63	-0.310235	-2.90791	0	0.000155167	0.007	9530	tags=76%, list=45%, signal=139%
REACTOME_DEGRADATION_OF_AXIN	REACTOME_DEGRADATION_OF_AXIN		54	-0.337556	-2.9051	0	0.000173528	0.008	11627	tags=89%, list=55%, signal=198%
REACTOME_STABILIZATION_OF_P53	REACTOME_STABILIZATION_OF_P53		54	-0.336889	-2.90201	0	0.00017019	0.008	11641	tags=89%, list=55%, signal=198%
REACTOME_APC_C_MEDIATED_DEGRADATION_OF_CELL_CYCLE_PROTEINS	REACTOME_APC_C_MEDIATED_DEGRADATION_OF_CELL_CYCLE_PROTEINS		86	-0.27019	-2.89534	0	0.000166979	0.008	10983	tags=79%, list=52%, signal=165%
REACTOME_DNA_REPLICATION	REACTOME_DNA_REPLICATION		125	-0.22552	-2.88955	0	0.000163887	0.008	11619	tags=78%, list=55%, signal=172%
REACTOME_ASPARAGINE_N_LINKED_GLYCOSYLATION	REACTOME_ASPARAGINE_N_LINKED_GLYCOSYLATION		288	-0.14271	-2.86773	0	0.000220081	0.011	11439	tags=68%, list=54%, signal=148%
WP_GLYCOLYSIS_AND_GLUCONEOGENESIS	WP_GLYCOLYSIS_AND_GLUCONEOGENESIS		43	-0.37191	-2.8648	0	0.000216151	0.011	6386	tags=67%, list=30%, signal=97%
REACTOME_DECTIN_1_MEDIATED_NONCANONICAL_NF_KB_SIGNALING	REACTOME_DECTIN_1_MEDIATED_NONCANONICAL_NF_KB_SIGNALING		60	-0.314966	-2.86416	0	0.000212359	0.011	9530	tags=77%, list=45%, signal=140%
WP_COMPUTATIONAL_MODEL_OF_AEROBIC_GLYCOLYSIS	WP_COMPUTATIONAL_MODEL_OF_AEROBIC_GLYCOLYSIS		11	-0.705318	-2.85039	0	0.000208697	0.011	6213	tags=100%, list=30%, signal=142%
REACTOME_UCH_PROTEINASES	REACTOME_UCH_PROTEINASES		84	-0.262736	-2.84975	0	0.00020516	0.011	9530	tags=71%, list=45%, signal=130%
KEGG_PROTEASOME	KEGG_PROTEASOME		43	-0.367919	-2.84677	0	0.000201741	0.011	8918	tags=79%, list=42%, signal=137%
REACTOME_ORGANELLE_BIOGENESIS_AND_MAINTENANCE	REACTOME_ORGANELLE_BIOGENESIS_AND_MAINTENANCE		262	-0.148792	-2.82348	0	0.000289124	0.016	9604	tags=60%, list=46%, signal=110%
REACTOME_REGULATION_OF_RUNX2_EXPRESSION_AND_ACTIVITY	REACTOME_REGULATION_OF_RUNX2_EXPRESSION_AND_ACTIVITY		71	-0.282186	-2.8048	0	0.000301698	0.017	11872	tags=85%, list=56%, signal=193%
PID_MYC_ACTIV_PATHWAY	PID_MYC_ACTIV_PATHWAY		75	-0.275401	-2.80272	0	0.000332391	0.019	11628	tags=83%, list=55%, signal=184%
REACTOME_ACTIVATION_OF_NMDA_RECEPTORS_AND_POSTSYNAPTIC_EVENTS	REACTOME_ACTIVATION_OF_NMDA_RECEPTORS_AND_POSTSYNAPTIC_EVENTS		87	-0.253303	-2.79132	0	0.00036204	0.021	10178	tags=74%, list=48%, signal=142%
WP_TRANSLATION_FACTORS	WP_TRANSLATION_FACTORS		47	-0.341184	-2.77796	0	0.00035647	0.021	11200	tags=87%, list=53%, signal=186%
KEGG_GLYCOSAMINOGLYCAN_BIOSYNTHESIS_HEPARAN_SULFATE	KEGG_GLYCOSAMINOGLYCAN_BIOSYNTHESIS_HEPARAN_SULFATE		26	-0.455601	-2.77586	0	0.000351069	0.021	6616	tags=77%, list=31%, signal=112%
REACTOME_VOLTAGE_GATED_POTASSIUM_CHANNELS	REACTOME_VOLTAGE_GATED_POTASSIUM_CHANNELS		43	-0.362624	-2.75666	0	0.000446108	0.027	8050	tags=74%, list=38%, signal=120%
REACTOME_CHROMATIN_MODIFYING_ENZYMES	REACTOME_CHROMATIN_MODIFYING_ENZYMES		198	-0.169224	-2.74845	0	0.000471891	0.029	11252	tags=70%, list=53%, signal=149%
REACTOME_REGULATION_OF_RUNX3_EXPRESSION_AND_ACTIVITY	REACTOME_REGULATION_OF_RUNX3_EXPRESSION_AND_ACTIVITY		54	-0.326016	-2.74798	0	0.000465052	0.029	9530	tags=78%, list=45%, signal=142%
REACTOME_DNA_REPLICATION_PRE_INITIATION	REACTOME_DNA_REPLICATION_PRE_INITIATION		83	-0.2589	-2.74387	0	0.000474441	0.03	11567	tags=81%, list=55%, signal=178%
REACTOME_DEGRADATION_OF_BETA_CATENIN_BY_THE_DESTRUCTION_COMPLEX	REACTOME_DEGRADATION_OF_BETA_CATENIN_BY_THE_DESTRUCTION_COMPLEX		82	-0.255715	-2.7317	0	0.000547475	0.035	9530	tags=71%, list=45%, signal=129%
BIOCARTA_PROTEASOME_PATHWAY	BIOCARTA_PROTEASOME_PATHWAY		19	-0.524312	-2.72462	0	0.000539871	0.035	8918	tags=95%, list=42%, signal=164%
REACTOME_CROSS_PRESENTATION_OF_SOLUBLE_EXOGENOUS_ANTIGENS_ENDOSOMES_	REACTOME_CROSS_PRESENTATION_OF_SOLUBLE_EXOGENOUS_ANTIGENS_ENDOSOMES_		47	-0.335385	-2.71687	0	0.000578368	0.038	9530	tags=79%, list=45%, signal=144%
REACTOME_REGULATION_OF_RAS_BY_GAPS	REACTOME_REGULATION_OF_RAS_BY_GAPS		67	-0.279635	-2.69458	0	0.000674837	0.042	9530	tags=73%, list=45%, signal=133%
REACTOME_INTERFERON_SIGNALING	REACTOME_INTERFERON_SIGNALING		157	-0.180486	-2.69363	0.00201613	0.000665839	0.042	11517	tags=73%, list=55%, signal=159%
WP_SYNAPTIC_VESICLE_PATHWAY	WP_SYNAPTIC_VESICLE_PATHWAY		50	-0.321164	-2.68621	0	0.000700757	0.045	7572	tags=68%, list=36%, signal=106%
REACTOME_HEDGEHOG_LIGAND_BIOGENESIS	REACTOME_HEDGEHOG_LIGAND_BIOGENESIS		64	-0.282636	-2.67601	0	0.000749231	0.049	9530	tags=73%, list=45%, signal=134%
REACTOME_ORC1_REMOVAL_FROM_CHROMATIN	REACTOME_ORC1_REMOVAL_FROM_CHROMATIN		69	-0.277998	-2.67228	0	0.000739626	0.049	10034	tags=75%, list=48%, signal=144%
REACTOME_CYCLIN_A_CDK2_ASSOCIATED_EVENTS_AT_S_PHASE_ENTRY	REACTOME_CYCLIN_A_CDK2_ASSOCIATED_EVENTS_AT_S_PHASE_ENTRY		83	-0.247172	-2.65238	0	0.000798535	0.053	9530	tags=70%, list=45%, signal=127%
REACTOME_ADAPTIVE_IMMUNE_SYSTEM	REACTOME_ADAPTIVE_IMMUNE_SYSTEM		651	-0.0915818	-2.65134	0	0.000788553	0.053	11651	tags=64%, list=55%, signal=139%
REACTOME_HATS_ACETYLATE_HISTONES	REACTOME_HATS_ACETYLATE_HISTONES		76	-0.264498	-2.64981	0	0.000806155	0.055	11628	tags=82%, list=55%, signal=182%
REACTOME_REGULATION_OF_MRNA_STABILITY_BY_PROTEINS_THAT_BIND_AU_RICH_ELEMENTS	REACTOME_REGULATION_OF_MRNA_STABILITY_BY_PROTEINS_THAT_BIND_AU_RICH_ELEMENTS		86	-0.243015	-2.60466	0	0.00115813	0.079	11308	tags=78%, list=54%, signal=168%
REACTOME_POTASSIUM_CHANNELS	REACTOME_POTASSIUM_CHANNELS		100	-0.221578	-2.5838	0	0.00139663	0.097	8201	tags=61%, list=39%, signal=99%
REACTOME_TRANSCRIPTIONAL_REGULATION_BY_TP53	REACTOME_TRANSCRIPTIONAL_REGULATION_BY_TP53		330	-0.121772	-2.56148	0.002079	0.00164293	0.115	11641	tags=67%, list=55%, signal=148%
REACTOME_DNA_REPAIR	REACTOME_DNA_REPAIR		271	-0.131626	-2.55069	0	0.00168856	0.119	11405	tags=67%, list=54%, signal=145%
REACTOME_PROCESSING_OF_CAPPED_INTRON_CONTAINING_PRE_MRNA	REACTOME_PROCESSING_OF_CAPPED_INTRON_CONTAINING_PRE_MRNA		234	-0.143459	-2.54493	0	0.00170688	0.122	11680	tags=70%, list=55%, signal=155%
REACTOME_CILIUM_ASSEMBLY	REACTOME_CILIUM_ASSEMBLY		191	-0.15592	-2.54363	0	0.00168726	0.122	8212	tags=54%, list=39%, signal=88%
REACTOME_SNRNP_ASSEMBLY	REACTOME_SNRNP_ASSEMBLY		50	-0.30601	-2.53066	0	0.0018953	0.14	11680	tags=86%, list=55%, signal=193%
REACTOME_G1_S_DNA_DAMAGE_CHECKPOINTS	REACTOME_G1_S_DNA_DAMAGE_CHECKPOINTS		64	-0.2761	-2.52732	0	0.00189887	0.142	11641	tags=83%, list=55%, signal=185%
BIOCARTA_NOS1_PATHWAY	BIOCARTA_NOS1_PATHWAY		20	-0.463041	-2.52183	0	0.00191449	0.144	9210	tags=90%, list=44%, signal=160%
REACTOME_SCF_SKP2_MEDIATED_DEGRADATION_OF_P27_P21	REACTOME_SCF_SKP2_MEDIATED_DEGRADATION_OF_P27_P21		58	-0.289579	-2.51636	0	0.00197839	0.15	9530	tags=74%, list=45%, signal=135%
REACTOME_HSP90_CHAPERONE_CYCLE_FOR_STEROID_HORMONE_RECEPTORS_SHR_	REACTOME_HSP90_CHAPERONE_CYCLE_FOR_STEROID_HORMONE_RECEPTORS_SHR_		51	-0.306575	-2.50733	0	0.00213638	0.163	7598	tags=67%, list=36%, signal=104%
REACTOME_SUMOYLATION_OF_DNA_REPLICATION_PROTEINS	REACTOME_SUMOYLATION_OF_DNA_REPLICATION_PROTEINS		43	-0.329678	-2.48901	0	0.00249424	0.187	11680	tags=88%, list=55%, signal=198%
REACTOME_SIGNALING_BY_HEDGEHOG	REACTOME_SIGNALING_BY_HEDGEHOG		144	-0.178543	-2.48441	0	0.0025148	0.19	9134	tags=61%, list=43%, signal=107%
REACTOME_BETA_CATENIN_INDEPENDENT_WNT_SIGNALING	REACTOME_BETA_CATENIN_INDEPENDENT_WNT_SIGNALING		144	-0.180055	-2.48401	0	0.00249954	0.191	9541	tags=63%, list=45%, signal=115%
BIOCARTA_STATHMIN_PATHWAY	BIOCARTA_STATHMIN_PATHWAY		19	-0.475911	-2.48105	0	0.00256442	0.196	8828	tags=89%, list=42%, signal=154%
REACTOME_HCMV_INFECTION	REACTOME_HCMV_INFECTION		90	-0.226449	-2.48032	0	0.00254911	0.197	11863	tags=79%, list=56%, signal=180%
REACTOME_SIGNALING_BY_WNT	REACTOME_SIGNALING_BY_WNT		265	-0.132825	-2.47313	0	0.00262435	0.204	10031	tags=61%, list=48%, signal=115%
REACTOME_CELLULAR_RESPONSE_TO_HYPOXIA	REACTOME_CELLULAR_RESPONSE_TO_HYPOXIA		70	-0.251487	-2.47311	0.00198807	0.00259785	0.204	11567	tags=80%, list=55%, signal=177%
REACTOME_INTERACTIONS_OF_VPR_WITH_HOST_CELLULAR_PROTEINS	REACTOME_INTERACTIONS_OF_VPR_WITH_HOST_CELLULAR_PROTEINS		33	-0.354931	-2.47068	0	0.00261555	0.207	11680	tags=91%, list=55%, signal=204%
REACTOME_MITOCHONDRIAL_TRANSLATION	REACTOME_MITOCHONDRIAL_TRANSLATION		93	-0.219895	-2.46413	0	0.00268746	0.215	15993	tags=98%, list=76%, signal=405%
REACTOME_CRMPS_IN_SEMA3A_SIGNALING	REACTOME_CRMPS_IN_SEMA3A_SIGNALING		16	-0.506155	-2.44249	0	0.00313732	0.249	5143	tags=75%, list=24%, signal=99%
REACTOME_MAPK6_MAPK4_SIGNALING	REACTOME_MAPK6_MAPK4_SIGNALING		88	-0.218771	-2.4393	0	0.00321504	0.256	9530	tags=67%, list=45%, signal=122%
WP_RETT_SYNDROME_CAUSING_GENES	WP_RETT_SYNDROME_CAUSING_GENES		47	-0.292544	-2.43024	0	0.00345906	0.275	9982	tags=77%, list=47%, signal=145%
REACTOME_PROTEIN_PROTEIN_INTERACTIONS_AT_SYNAPSES	REACTOME_PROTEIN_PROTEIN_INTERACTIONS_AT_SYNAPSES		85	-0.224193	-2.41087	0	0.00402544	0.318	8180	tags=61%, list=39%, signal=100%
WP_AUTOPHAGY	WP_AUTOPHAGY		30	-0.371347	-2.40782	0	0.00407096	0.325	9037	tags=80%, list=43%, signal=140%
REACTOME_COPI_INDEPENDENT_GOLGI_TO_ER_RETROGRADE_TRAFFIC	REACTOME_COPI_INDEPENDENT_GOLGI_TO_ER_RETROGRADE_TRAFFIC		47	-0.291658	-2.39203	0	0.00459012	0.363	5969	tags=57%, list=28%, signal=80%
KEGG_NEUROACTIVE_LIGAND_RECEPTOR_INTERACTION	KEGG_NEUROACTIVE_LIGAND_RECEPTOR_INTERACTION		253	-0.131892	-2.38826	0	0.00473222	0.371	6245	tags=43%, list=30%, signal=60%
REACTOME_FORMATION_OF_TUBULIN_FOLDING_INTERMEDIATES_BY_CCT_TRIC	REACTOME_FORMATION_OF_TUBULIN_FOLDING_INTERMEDIATES_BY_CCT_TRIC		22	-0.416556	-2.38677	0.00198413	0.00473913	0.372	6552	tags=73%, list=31%, signal=105%
REACTOME_INTRACELLULAR_SIGNALING_BY_SECOND_MESSENGERS	REACTOME_INTRACELLULAR_SIGNALING_BY_SECOND_MESSENGERS		295	-0.122466	-2.38043	0.00194932	0.00481649	0.38	11804	tags=68%, list=56%, signal=153%
REACTOME_ABC_TRANSPORTER_DISORDERS	REACTOME_ABC_TRANSPORTER_DISORDERS		76	-0.227789	-2.36963	0	0.00524228	0.406	11567	tags=78%, list=55%, signal=172%
REACTOME_PROTEIN_UBIQUITINATION	REACTOME_PROTEIN_UBIQUITINATION		61	-0.257144	-2.36044	0	0.00553069	0.429	11515	tags=80%, list=55%, signal=177%
WP_SPLICING_FACTOR_NOVA_REGULATED_SYNAPTIC_PROTEINS	WP_SPLICING_FACTOR_NOVA_REGULATED_SYNAPTIC_PROTEINS		41	-0.309084	-2.34407	0.00202429	0.00607748	0.466	5317	tags=56%, list=25%, signal=75%
REACTOME_VXPX_CARGO_TARGETING_TO_CILIUM	REACTOME_VXPX_CARGO_TARGETING_TO_CILIUM		21	-0.420564	-2.33774	0	0.00631693	0.483	8199	tags=81%, list=39%, signal=132%
REACTOME_NUCLEAR_IMPORT_OF_REV_PROTEIN	REACTOME_NUCLEAR_IMPORT_OF_REV_PROTEIN		31	-0.349023	-2.33246	0.0020284	0.00652166	0.499	11680	tags=90%, list=55%, signal=203%
REACTOME_HIV_LIFE_CYCLE	REACTOME_HIV_LIFE_CYCLE		137	-0.169011	-2.32743	0	0.00663788	0.508	11680	tags=72%, list=55%, signal=161%
REACTOME_INTERLEUKIN_1_SIGNALING	REACTOME_INTERLEUKIN_1_SIGNALING		99	-0.202688	-2.32588	0	0.00668518	0.514	9577	tags=66%, list=45%, signal=120%
KEGG_CALCIUM_SIGNALING_PATHWAY	KEGG_CALCIUM_SIGNALING_PATHWAY		172	-0.15757	-2.32536	0.00206612	0.00663814	0.515	6748	tags=48%, list=32%, signal=70%
REACTOME_TCR_SIGNALING	REACTOME_TCR_SIGNALING		104	-0.19087	-2.32423	0	0.00666563	0.518	10983	tags=71%, list=52%, signal=148%
REACTOME_INTERACTIONS_OF_REV_WITH_HOST_CELLULAR_PROTEINS	REACTOME_INTERACTIONS_OF_REV_WITH_HOST_CELLULAR_PROTEINS		34	-0.328166	-2.30928	0	0.00731784	0.556	11680	tags=88%, list=55%, signal=198%
REACTOME_GLUCOSE_METABOLISM	REACTOME_GLUCOSE_METABOLISM		86	-0.211587	-2.29811	0	0.00779568	0.582	5357	tags=47%, list=25%, signal=62%
REACTOME_NEPHRIN_FAMILY_INTERACTIONS	REACTOME_NEPHRIN_FAMILY_INTERACTIONS		22	-0.404051	-2.29637	0.00204082	0.00778514	0.584	8729	tags=82%, list=41%, signal=140%
REACTOME_PTEN_REGULATION	REACTOME_PTEN_REGULATION		137	-0.17043	-2.29302	0	0.00791821	0.592	11804	tags=73%, list=56%, signal=165%
REACTOME_GLYCOLYSIS	REACTOME_GLYCOLYSIS		67	-0.238904	-2.2923	0	0.00788164	0.593	5357	tags=49%, list=25%, signal=66%
REACTOME_CELLULAR_RESPONSE_TO_HEAT_STRESS	REACTOME_CELLULAR_RESPONSE_TO_HEAT_STRESS		95	-0.205325	-2.28915	0	0.0079772	0.601	8330	tags=60%, list=40%, signal=99%
BIOCARTA_CARM1_PATHWAY	BIOCARTA_CARM1_PATHWAY		11	-0.565604	-2.28912	0	0.00792272	0.601	9153	tags=100%, list=43%, signal=177%
REACTOME_REGULATION_OF_HSF1_MEDIATED_HEAT_SHOCK_RESPONSE	REACTOME_REGULATION_OF_HSF1_MEDIATED_HEAT_SHOCK_RESPONSE		76	-0.223627	-2.28735	0.002079	0.0079653	0.607	8330	tags=62%, list=40%, signal=102%
REACTOME_REGULATION_OF_TP53_ACTIVITY	REACTOME_REGULATION_OF_TP53_ACTIVITY		148	-0.157704	-2.28695	0	0.00791147	0.607	11641	tags=71%, list=55%, signal=158%
REACTOME_NUCLEOTIDE_EXCISION_REPAIR	REACTOME_NUCLEOTIDE_EXCISION_REPAIR		109	-0.184069	-2.28515	0.00203666	0.0079781	0.613	11405	tags=72%, list=54%, signal=157%
REACTOME_AUTOPHAGY	REACTOME_AUTOPHAGY		140	-0.16026	-2.28448	0	0.00794245	0.614	14846	tags=86%, list=71%, signal=291%
REACTOME_HIGHLY_CALCIUM_PERMEABLE_POSTSYNAPTIC_NICOTINIC_ACETYLCHOLINE_RECEPTORS	REACTOME_HIGHLY_CALCIUM_PERMEABLE_POSTSYNAPTIC_NICOTINIC_ACETYLCHOLINE_RECEPTORS		11	-0.57853	-2.28383	0	0.00790755	0.617	5053	tags=82%, list=24%, signal=108%
REACTOME_INTRAFLAGELLAR_TRANSPORT	REACTOME_INTRAFLAGELLAR_TRANSPORT		50	-0.26888	-2.27687	0	0.00831689	0.643	7828	tags=64%, list=37%, signal=102%
REACTOME_GLOBAL_GENOME_NUCLEOTIDE_EXCISION_REPAIR_GG_NER_	REACTOME_GLOBAL_GENOME_NUCLEOTIDE_EXCISION_REPAIR_GG_NER_		84	-0.210927	-2.27013	0	0.00862708	0.656	11619	tags=76%, list=55%, signal=169%
WP_SYNAPTIC_SIGNALING_PATHWAYS_ASSOCIATED_WITH_AUTISM_SPECTRUM_DISORDER	WP_SYNAPTIC_SIGNALING_PATHWAYS_ASSOCIATED_WITH_AUTISM_SPECTRUM_DISORDER		50	-0.275264	-2.26168	0	0.00910936	0.678	8115	tags=66%, list=39%, signal=107%
BIOCARTA_PTDINS_PATHWAY	BIOCARTA_PTDINS_PATHWAY		23	-0.402276	-2.26151	0.0040568	0.0090581	0.679	6187	tags=70%, list=29%, signal=98%
REACTOME_DOWNSTREAM_SIGNALING_EVENTS_OF_B_CELL_RECEPTOR_BCR_	REACTOME_DOWNSTREAM_SIGNALING_EVENTS_OF_B_CELL_RECEPTOR_BCR_		79	-0.21911	-2.25884	0	0.00915507	0.685	9530	tags=67%, list=45%, signal=122%
REACTOME_TRANSLOCATION_OF_SLC2A4_GLUT4_TO_THE_PLASMA_MEMBRANE	REACTOME_TRANSLOCATION_OF_SLC2A4_GLUT4_TO_THE_PLASMA_MEMBRANE		65	-0.242115	-2.2573	0.00195695	0.00914496	0.686	9819	tags=71%, list=47%, signal=132%
REACTOME_HCMV_EARLY_EVENTS	REACTOME_HCMV_EARLY_EVENTS		67	-0.246147	-2.25694	0	0.00911076	0.688	11804	tags=81%, list=56%, signal=183%
REACTOME_RESPIRATORY_ELECTRON_TRANSPORT	REACTOME_RESPIRATORY_ELECTRON_TRANSPORT		89	-0.201482	-2.25225	0	0.00935568	0.698	15175	tags=92%, list=72%, signal=329%
REACTOME_RUNX1_REGULATES_TRANSCRIPTION_OF_GENES_INVOLVED_IN_DIFFERENTIATION_OF_HSCS	REACTOME_RUNX1_REGULATES_TRANSCRIPTION_OF_GENES_INVOLVED_IN_DIFFERENTIATION_OF_HSCS		68	-0.231028	-2.23759	0	0.010211	0.726	11872	tags=79%, list=56%, signal=182%
REACTOME_PHASE_0_RAPID_DEPOLARISATION	REACTOME_PHASE_0_RAPID_DEPOLARISATION		41	-0.293379	-2.23189	0	0.0104914	0.735	5647	tags=56%, list=27%, signal=77%
REACTOME_HCMV_LATE_EVENTS	REACTOME_HCMV_LATE_EVENTS		50	-0.2643	-2.22492	0	0.0109474	0.758	12135	tags=84%, list=58%, signal=198%
REACTOME_CIRCADIAN_CLOCK	REACTOME_CIRCADIAN_CLOCK		69	-0.224336	-2.20371	0	0.0125623	0.804	13296	tags=86%, list=63%, signal=231%
BIOCARTA_ARAP_PATHWAY	BIOCARTA_ARAP_PATHWAY		17	-0.446102	-2.20068	0.00398406	0.0127593	0.811	5478	tags=71%, list=26%, signal=95%
REACTOME_SUMOYLATION_OF_CHROMATIN_ORGANIZATION_PROTEINS	REACTOME_SUMOYLATION_OF_CHROMATIN_ORGANIZATION_PROTEINS		53	-0.251824	-2.19263	0	0.0134784	0.829	11794	tags=81%, list=56%, signal=184%
REACTOME_TRANSCRIPTIONAL_REGULATION_BY_RUNX3	REACTOME_TRANSCRIPTIONAL_REGULATION_BY_RUNX3		93	-0.196728	-2.19149	0.00412371	0.013446	0.831	9687	tags=66%, list=46%, signal=121%
REACTOME_TRAFFICKING_OF_GLUR2_CONTAINING_AMPA_RECEPTORS	REACTOME_TRAFFICKING_OF_GLUR2_CONTAINING_AMPA_RECEPTORS		17	-0.442769	-2.19108	0.00198807	0.0134149	0.831	10502	tags=94%, list=50%, signal=188%
REACTOME_RESPIRATORY_ELECTRON_TRANSPORT_ATP_SYNTHESIS_BY_CHEMIOSMOTIC_COUPLING_AND_HEAT_PRODUCTION_BY_UNCOUPLING_PROTEINS_	REACTOME_RESPIRATORY_ELECTRON_TRANSPORT_ATP_SYNTHESIS_BY_CHEMIOSMOTIC_COUPLING_AND_HEAT_PRODUCTION_BY_UNCOUPLING_PROTEINS_		95	-0.193313	-2.19003	0.00209644	0.0134066	0.832	15452	tags=93%, list=73%, signal=347%
REACTOME_INTERACTION_BETWEEN_L1_AND_ANKYRINS	REACTOME_INTERACTION_BETWEEN_L1_AND_ANKYRINS		29	-0.334316	-2.1807	0.00191939	0.0141461	0.858	11122	tags=86%, list=53%, signal=182%
WP_ENERGY_METABOLISM	WP_ENERGY_METABOLISM		47	-0.268835	-2.17885	0.00200803	0.0142802	0.86	10928	tags=79%, list=52%, signal=163%
REACTOME_SUMOYLATION_OF_UBIQUITINYLATION_PROTEINS	REACTOME_SUMOYLATION_OF_UBIQUITINYLATION_PROTEINS		36	-0.306919	-2.17384	0	0.0146965	0.868	11680	tags=86%, list=55%, signal=193%
REACTOME_SEROTONIN_RECEPTORS	REACTOME_SEROTONIN_RECEPTORS		11	-0.538659	-2.17321	0	0.0146504	0.868	5892	tags=82%, list=28%, signal=114%
REACTOME_INTRA_GOLGI_AND_RETROGRADE_GOLGI_TO_ER_TRAFFIC	REACTOME_INTRA_GOLGI_AND_RETROGRADE_GOLGI_TO_ER_TRAFFIC		184	-0.136207	-2.17236	0.00204918	0.0146201	0.869	5969	tags=42%, list=28%, signal=58%
REACTOME_THE_CITRIC_ACID_TCA_CYCLE_AND_RESPIRATORY_ELECTRON_TRANSPORT	REACTOME_THE_CITRIC_ACID_TCA_CYCLE_AND_RESPIRATORY_ELECTRON_TRANSPORT		144	-0.156082	-2.17217	0.00412371	0.0145322	0.87	15452	tags=89%, list=73%, signal=332%
REACTOME_SIGNALING_BY_ROBO_RECEPTORS	REACTOME_SIGNALING_BY_ROBO_RECEPTORS		208	-0.129031	-2.17027	0	0.0146098	0.872	17353	tags=95%, list=82%, signal=536%
REACTOME_REGULATION_OF_EXPRESSION_OF_SLITS_AND_ROBOS	REACTOME_REGULATION_OF_EXPRESSION_OF_SLITS_AND_ROBOS		164	-0.146487	-2.16464	0	0.015033	0.886	17353	tags=97%, list=82%, signal=547%
REACTOME_FC_EPSILON_RECEPTOR_FCERI_SIGNALING	REACTOME_FC_EPSILON_RECEPTOR_FCERI_SIGNALING		127	-0.16145	-2.16201	0	0.0151426	0.89	7398	tags=51%, list=35%, signal=78%
REACTOME_SUMOYLATION_OF_SUMOYLATION_PROTEINS	REACTOME_SUMOYLATION_OF_SUMOYLATION_PROTEINS		32	-0.320771	-2.15944	0.00426439	0.0152697	0.895	11680	tags=88%, list=55%, signal=196%
REACTOME_MRNA_SPLICING	REACTOME_MRNA_SPLICING		186	-0.138678	-2.1571	0.00198807	0.0154096	0.899	12275	tags=72%, list=58%, signal=171%
REACTOME_CARDIAC_CONDUCTION	REACTOME_CARDIAC_CONDUCTION		131	-0.159916	-2.15511	0.00587084	0.0155276	0.9	6941	tags=49%, list=33%, signal=72%
REACTOME_TCF_DEPENDENT_SIGNALING_IN_RESPONSE_TO_WNT	REACTOME_TCF_DEPENDENT_SIGNALING_IN_RESPONSE_TO_WNT		171	-0.141115	-2.15251	0	0.0156849	0.902	9982	tags=61%, list=47%, signal=116%
REACTOME_DNA_DAMAGE_RECOGNITION_IN_GG_NER	REACTOME_DNA_DAMAGE_RECOGNITION_IN_GG_NER		38	-0.290238	-2.14933	0	0.0160103	0.907	11077	tags=82%, list=53%, signal=172%
REACTOME_SYNAPTIC_ADHESION_LIKE_MOLECULES	REACTOME_SYNAPTIC_ADHESION_LIKE_MOLECULES		21	-0.391249	-2.14788	0.00210084	0.0161219	0.91	7813	tags=76%, list=37%, signal=121%
REACTOME_SEMA3A_PAK_DEPENDENT_AXON_REPULSION	REACTOME_SEMA3A_PAK_DEPENDENT_AXON_REPULSION		16	-0.443168	-2.14331	0.00396825	0.0165081	0.913	7784	tags=81%, list=37%, signal=129%
BIOCARTA_NPC_PATHWAY	BIOCARTA_NPC_PATHWAY		11	-0.522216	-2.14055	0.00419287	0.0167628	0.918	6238	tags=82%, list=30%, signal=116%
WP_TRANSCRIPTION_FACTOR_REGULATION_IN_ADIPOGENESIS	WP_TRANSCRIPTION_FACTOR_REGULATION_IN_ADIPOGENESIS		22	-0.381847	-2.13932	0.00211416	0.0168022	0.92	9196	tags=82%, list=44%, signal=145%
REACTOME_NS1_MEDIATED_EFFECTS_ON_HOST_PATHWAYS	REACTOME_NS1_MEDIATED_EFFECTS_ON_HOST_PATHWAYS		37	-0.295088	-2.1383	0	0.0167743	0.921	12008	tags=86%, list=57%, signal=201%
WP_GABA_RECEPTOR_SIGNALING	WP_GABA_RECEPTOR_SIGNALING		31	-0.325686	-2.13478	0.00394477	0.0170443	0.924	5379	tags=58%, list=26%, signal=78%
REACTOME_ABC_FAMILY_PROTEINS_MEDIATED_TRANSPORT	REACTOME_ABC_FAMILY_PROTEINS_MEDIATED_TRANSPORT		97	-0.187441	-2.12842	0.00814664	0.0176496	0.93	9530	tags=64%, list=45%, signal=116%
PID_IL2_PI3K_PATHWAY	PID_IL2_PI3K_PATHWAY		34	-0.29981	-2.12823	0.002079	0.017559	0.93	4226	tags=50%, list=20%, signal=62%
REACTOME_PERK_REGULATES_GENE_EXPRESSION	REACTOME_PERK_REGULATES_GENE_EXPRESSION		30	-0.318759	-2.11783	0.00187617	0.0186699	0.938	8739	tags=73%, list=42%, signal=125%
WP_CANNABINOID_RECEPTOR_SIGNALING	WP_CANNABINOID_RECEPTOR_SIGNALING		25	-0.347022	-2.1162	0.00398406	0.0187294	0.939	11231	tags=88%, list=53%, signal=188%
PID_MTOR_4PATHWAY	PID_MTOR_4PATHWAY		68	-0.21719	-2.11398	0	0.0189123	0.939	8447	tags=62%, list=40%, signal=103%
REACTOME_VIRAL_MESSENGER_RNA_SYNTHESIS	REACTOME_VIRAL_MESSENGER_RNA_SYNTHESIS		41	-0.276444	-2.11063	0	0.019376	0.943	12165	tags=85%, list=58%, signal=202%
REACTOME_COPII_MEDIATED_VESICLE_TRANSPORT	REACTOME_COPII_MEDIATED_VESICLE_TRANSPORT		65	-0.221369	-2.10423	0	0.0199906	0.95	8311	tags=62%, list=39%, signal=101%
REACTOME_RAB_GEFS_EXCHANGE_GTP_FOR_GDP_ON_RABS	REACTOME_RAB_GEFS_EXCHANGE_GTP_FOR_GDP_ON_RABS		85	-0.192842	-2.10389	0	0.0199148	0.95	8342	tags=59%, list=40%, signal=97%
REACTOME_CA_DEPENDENT_EVENTS	REACTOME_CA_DEPENDENT_EVENTS		35	-0.295998	-2.10089	0.00197628	0.0201763	0.953	8818	tags=71%, list=42%, signal=123%
BIOCARTA_EIF_PATHWAY	BIOCARTA_EIF_PATHWAY		15	-0.444432	-2.10033	0.00194553	0.020106	0.953	10301	tags=93%, list=49%, signal=183%
REACTOME_DNA_DAMAGE_BYPASS	REACTOME_DNA_DAMAGE_BYPASS		46	-0.253082	-2.09425	0.00387597	0.0207831	0.958	11619	tags=80%, list=55%, signal=179%
BIOCARTA_CK1_PATHWAY	BIOCARTA_CK1_PATHWAY		15	-0.43831	-2.08508	0.00185874	0.0219028	0.973	6219	tags=73%, list=30%, signal=104%
REACTOME_DISORDERS_OF_TRANSMEMBRANE_TRANSPORTERS	REACTOME_DISORDERS_OF_TRANSMEMBRANE_TRANSPORTERS		168	-0.137175	-2.08198	0.00209644	0.0222334	0.973	7287	tags=48%, list=35%, signal=73%
REACTOME_TRANS_GOLGI_NETWORK_VESICLE_BUDDING	REACTOME_TRANS_GOLGI_NETWORK_VESICLE_BUDDING		68	-0.213522	-2.08182	0.00204499	0.0221173	0.973	12549	tags=81%, list=60%, signal=200%
REACTOME_INSULIN_RECEPTOR_RECYCLING	REACTOME_INSULIN_RECEPTOR_RECYCLING		24	-0.348229	-2.07961	0.00601202	0.022255	0.975	4082	tags=54%, list=19%, signal=67%
PID_REELIN_PATHWAY	PID_REELIN_PATHWAY		28	-0.32911	-2.07927	0.00198807	0.0222305	0.975	5112	tags=57%, list=24%, signal=75%
REACTOME_CARGO_TRAFFICKING_TO_THE_PERICILIARY_MEMBRANE	REACTOME_CARGO_TRAFFICKING_TO_THE_PERICILIARY_MEMBRANE		51	-0.247455	-2.07579	0.00574713	0.022654	0.977	10491	tags=75%, list=50%, signal=148%
PID_ARF_3PATHWAY	PID_ARF_3PATHWAY		19	-0.395311	-2.07538	0.00408163	0.0225859	0.977	6091	tags=68%, list=29%, signal=96%
REACTOME_NEUROTOXICITY_OF_CLOSTRIDIUM_TOXINS	REACTOME_NEUROTOXICITY_OF_CLOSTRIDIUM_TOXINS		10	-0.528369	-2.07272	0.00421941	0.0228502	0.98	9936	tags=100%, list=47%, signal=189%
BIOCARTA_AKAP95_PATHWAY	BIOCARTA_AKAP95_PATHWAY		10	-0.541656	-2.06873	0.00202429	0.0232069	0.981	7551	tags=90%, list=36%, signal=140%
REACTOME_WNT5A_DEPENDENT_INTERNALIZATION_OF_FZD4	REACTOME_WNT5A_DEPENDENT_INTERNALIZATION_OF_FZD4		15	-0.451751	-2.06157	0	0.0240701	0.983	3129	tags=60%, list=15%, signal=70%
KEGG_LONG_TERM_POTENTIATION	KEGG_LONG_TERM_POTENTIATION		67	-0.215677	-2.06005	0.00198807	0.0242227	0.983	5216	tags=46%, list=25%, signal=61%
KEGG_HUNTINGTONS_DISEASE	KEGG_HUNTINGTONS_DISEASE		149	-0.150716	-2.05898	0.00414079	0.0242857	0.984	11687	tags=70%, list=56%, signal=157%
BIOCARTA_NDKDYNAMIN_PATHWAY	BIOCARTA_NDKDYNAMIN_PATHWAY		16	-0.426763	-2.04461	0.00401606	0.0264859	0.991	9445	tags=88%, list=45%, signal=159%
REACTOME_AMINO_ACIDS_REGULATE_MTORC1	REACTOME_AMINO_ACIDS_REGULATE_MTORC1		51	-0.244786	-2.04044	0.00203666	0.0270346	0.993	6006	tags=53%, list=29%, signal=74%
REACTOME_MECP2_REGULATES_NEURONAL_RECEPTORS_AND_CHANNELS	REACTOME_MECP2_REGULATES_NEURONAL_RECEPTORS_AND_CHANNELS		18	-0.386655	-2.04025	0.00625	0.0269293	0.993	7073	tags=72%, list=34%, signal=109%
REACTOME_TRANSCRIPTIONAL_REGULATION_BY_SMALL_RNAS	REACTOME_TRANSCRIPTIONAL_REGULATION_BY_SMALL_RNAS		44	-0.264017	-2.03772	0.00199203	0.0272206	0.994	11680	tags=82%, list=55%, signal=183%
REACTOME_WNT5A_DEPENDENT_INTERNALIZATION_OF_FZD2_FZD5_AND_ROR2	REACTOME_WNT5A_DEPENDENT_INTERNALIZATION_OF_FZD2_FZD5_AND_ROR2		13	-0.470247	-2.03487	0	0.0275546	0.994	9541	tags=92%, list=45%, signal=169%
REACTOME_PROGRAMMED_CELL_DEATH	REACTOME_PROGRAMMED_CELL_DEATH		164	-0.13627	-2.03452	0.00772201	0.0274482	0.994	9607	tags=59%, list=46%, signal=108%
WP_SUDDEN_INFANT_DEATH_SYNDROME_SIDS_SUSCEPTIBILITY_PATHWAYS	WP_SUDDEN_INFANT_DEATH_SYNDROME_SIDS_SUSCEPTIBILITY_PATHWAYS		154	-0.140301	-2.03236	0.00596422	0.0276105	0.994	6502	tags=45%, list=31%, signal=64%
REACTOME_TRANSFERRIN_ENDOCYTOSIS_AND_RECYCLING	REACTOME_TRANSFERRIN_ENDOCYTOSIS_AND_RECYCLING		29	-0.323853	-2.03092	0.00404858	0.0277001	0.994	4082	tags=52%, list=19%, signal=64%
REACTOME_GLUCONEOGENESIS	REACTOME_GLUCONEOGENESIS		32	-0.299454	-2.03058	0.00406504	0.0276115	0.994	2917	tags=44%, list=14%, signal=51%
PID_NFAT_3PATHWAY	PID_NFAT_3PATHWAY		53	-0.238745	-2.02509	0.014862	0.0284244	0.995	4521	tags=45%, list=21%, signal=58%
REACTOME_TRANSPORT_OF_MATURE_MRNAS_DERIVED_FROM_INTRONLESS_TRANSCRIPTS	REACTOME_TRANSPORT_OF_MATURE_MRNAS_DERIVED_FROM_INTRONLESS_TRANSCRIPTS		40	-0.270798	-2.02163	0.00616016	0.0288653	0.995	11680	tags=83%, list=55%, signal=185%
REACTOME_MUSCLE_CONTRACTION	REACTOME_MUSCLE_CONTRACTION		195	-0.12631	-2.02141	0.00592885	0.0287671	0.995	8919	tags=55%, list=42%, signal=94%
REACTOME_CELLULAR_RESPONSES_TO_EXTERNAL_STIMULI	REACTOME_CELLULAR_RESPONSES_TO_EXTERNAL_STIMULI		500	-0.0776468	-2.01629	0.00406504	0.0295165	0.998	17101	tags=89%, list=81%, signal=462%
KEGG_AMYOTROPHIC_LATERAL_SCLEROSIS_ALS	KEGG_AMYOTROPHIC_LATERAL_SCLEROSIS_ALS		52	-0.239547	-2.01611	0.00197628	0.0293883	0.998	9141	tags=67%, list=43%, signal=119%
REACTOME_RRNA_PROCESSING	REACTOME_RRNA_PROCESSING		189	-0.125437	-2.01597	0.00814664	0.0292565	0.998	17101	tags=94%, list=81%, signal=494%
REACTOME_NUCLEOBASE_BIOSYNTHESIS	REACTOME_NUCLEOBASE_BIOSYNTHESIS		13	-0.452827	-2.01129	0.0060241	0.0299176	0.998	8288	tags=85%, list=39%, signal=139%
REACTOME_GOLGI_TO_ER_RETROGRADE_TRANSPORT	REACTOME_GOLGI_TO_ER_RETROGRADE_TRANSPORT		123	-0.156477	-2.01058	0.00410678	0.029895	0.999	5969	tags=44%, list=28%, signal=61%
REACTOME_POSTMITOTIC_NUCLEAR_PORE_COMPLEX_NPC_REFORMATION	REACTOME_POSTMITOTIC_NUCLEAR_PORE_COMPLEX_NPC_REFORMATION		26	-0.330307	-2.00931	0.00980392	0.0299997	0.999	11680	tags=88%, list=55%, signal=198%
BIOCARTA_MTOR_PATHWAY	BIOCARTA_MTOR_PATHWAY		21	-0.368292	-2.00661	0.00603622	0.0304349	1	10301	tags=86%, list=49%, signal=168%
REACTOME_FCERI_MEDIATED_NF_KB_ACTIVATION	REACTOME_FCERI_MEDIATED_NF_KB_ACTIVATION		77	-0.195234	-2.00541	0.0102669	0.0305521	1	9577	tags=65%, list=45%, signal=119%
REACTOME_LYSOSOME_VESICLE_BIOGENESIS	REACTOME_LYSOSOME_VESICLE_BIOGENESIS		34	-0.287919	-2.00364	0.004158	0.030658	1	12526	tags=88%, list=59%, signal=217%
REACTOME_RETROGRADE_NEUROTROPHIN_SIGNALLING	REACTOME_RETROGRADE_NEUROTROPHIN_SIGNALLING		14	-0.443767	-2.00315	0.00408163	0.0305918	1	2695	tags=57%, list=13%, signal=65%
REACTOME_ACETYLCHOLINE_BINDING_AND_DOWNSTREAM_EVENTS	REACTOME_ACETYLCHOLINE_BINDING_AND_DOWNSTREAM_EVENTS		13	-0.452633	-2.00076	0.00621118	0.0310078	1	5053	tags=69%, list=24%, signal=91%
BIOCARTA_EIF4_PATHWAY	BIOCARTA_EIF4_PATHWAY		24	-0.343474	-1.99718	0.00590551	0.0314802	1	11200	tags=88%, list=53%, signal=187%
REACTOME_MITOTIC_G1_PHASE_AND_G1_S_TRANSITION	REACTOME_MITOTIC_G1_PHASE_AND_G1_S_TRANSITION		145	-0.142082	-1.99486	0.00199601	0.0317138	1	10679	tags=65%, list=51%, signal=131%
REACTOME_FORMATION_OF_INCISION_COMPLEX_IN_GG_NER	REACTOME_FORMATION_OF_INCISION_COMPLEX_IN_GG_NER		43	-0.260802	-1.99273	0.00194932	0.0319343	1	10679	tags=77%, list=51%, signal=155%
REACTOME_PHASE_2_PLATEAU_PHASE	REACTOME_PHASE_2_PLATEAU_PHASE		24	-0.337423	-1.99247	0.00784314	0.0318283	1	6941	tags=67%, list=33%, signal=99%
BIOCARTA_CHREBP_PATHWAY	BIOCARTA_CHREBP_PATHWAY		17	-0.399299	-1.99133	0.00410678	0.0318138	1	10178	tags=88%, list=48%, signal=171%
KEGG_CIRCADIAN_RHYTHM_MAMMAL	KEGG_CIRCADIAN_RHYTHM_MAMMAL		13	-0.447577	-1.9826	0.00610998	0.0333274	1	10018	tags=92%, list=48%, signal=176%
REACTOME_REGULATION_OF_LIPID_METABOLISM_BY_PPARALPHA	REACTOME_REGULATION_OF_LIPID_METABOLISM_BY_PPARALPHA		114	-0.158408	-1.98018	0.00198413	0.0335878	1	11274	tags=69%, list=54%, signal=148%
REACTOME_REGULATION_OF_GLUCOKINASE_BY_GLUCOKINASE_REGULATORY_PROTEIN	REACTOME_REGULATION_OF_GLUCOKINASE_BY_GLUCOKINASE_REGULATORY_PROTEIN		29	-0.307776	-1.97961	0.00616016	0.0335764	1	11680	tags=86%, list=55%, signal=193%
REACTOME_TNFR2_NON_CANONICAL_NF_KB_PATHWAY	REACTOME_TNFR2_NON_CANONICAL_NF_KB_PATHWAY		96	-0.173779	-1.97705	0.00610998	0.0339617	1	9737	tags=64%, list=46%, signal=118%
WP_CORI_CYCLE	WP_CORI_CYCLE		14	-0.433216	-1.96953	0.0188679	0.035361	1	2917	tags=57%, list=14%, signal=66%
REACTOME_COMPLEX_I_BIOGENESIS	REACTOME_COMPLEX_I_BIOGENESIS		48	-0.238158	-1.96932	0.00798403	0.0352627	1	15175	tags=96%, list=72%, signal=342%
KEGG_OOCYTE_MEIOSIS	KEGG_OOCYTE_MEIOSIS		104	-0.162607	-1.96529	0.00612245	0.0361154	1	11980	tags=73%, list=57%, signal=169%
REACTOME_MHC_CLASS_II_ANTIGEN_PRESENTATION	REACTOME_MHC_CLASS_II_ANTIGEN_PRESENTATION		100	-0.167333	-1.96081	0.0100402	0.0367922	1	5969	tags=45%, list=28%, signal=63%
REACTOME_ACTIVATION_OF_AMPK_DOWNSTREAM_OF_NMDARS	REACTOME_ACTIVATION_OF_AMPK_DOWNSTREAM_OF_NMDARS		23	-0.343086	-1.96031	0.00378788	0.0367714	1	10178	tags=83%, list=48%, signal=160%
REACTOME_OPIOID_SIGNALLING	REACTOME_OPIOID_SIGNALLING		86	-0.181028	-1.96003	0.00591716	0.0366928	1	3060	tags=33%, list=15%, signal=38%
KEGG_WNT_SIGNALING_PATHWAY	KEGG_WNT_SIGNALING_PATHWAY		143	-0.140154	-1.95736	0.00392927	0.0370729	1	8407	tags=54%, list=40%, signal=89%
REACTOME_RAB_REGULATION_OF_TRAFFICKING	REACTOME_RAB_REGULATION_OF_TRAFFICKING		116	-0.156414	-1.9571	0.00584795	0.0369937	1	8342	tags=55%, list=40%, signal=91%
WP_CIRCADIAN_RHYTHM_RELATED_GENES	WP_CIRCADIAN_RHYTHM_RELATED_GENES		196	-0.120842	-1.95231	0.0122449	0.0378386	1	4033	tags=31%, list=19%, signal=38%
REACTOME_METABOLISM_OF_CARBOHYDRATES	REACTOME_METABOLISM_OF_CARBOHYDRATES		277	-0.102889	-1.95182	0.00578035	0.0377811	1	5388	tags=36%, list=26%, signal=47%
REACTOME_E3_UBIQUITIN_LIGASES_UBIQUITINATE_TARGET_PROTEINS	REACTOME_E3_UBIQUITIN_LIGASES_UBIQUITINATE_TARGET_PROTEINS		41	-0.258502	-1.95146	0.012474	0.0376672	1	11515	tags=80%, list=55%, signal=177%
REACTOME_G_PROTEIN_MEDIATED_EVENTS	REACTOME_G_PROTEIN_MEDIATED_EVENTS		51	-0.231617	-1.95	0.0102249	0.0378406	1	2980	tags=37%, list=14%, signal=43%
REACTOME_BETA_CATENIN_PHOSPHORYLATION_CASCADE	REACTOME_BETA_CATENIN_PHOSPHORYLATION_CASCADE		17	-0.394954	-1.94853	0.00389105	0.0381048	1	6554	tags=71%, list=31%, signal=102%
KEGG_ERBB_SIGNALING_PATHWAY	KEGG_ERBB_SIGNALING_PATHWAY		86	-0.173458	-1.94266	0.00835073	0.0393732	1	8115	tags=56%, list=39%, signal=90%
REACTOME_PURINE_RIBONUCLEOSIDE_MONOPHOSPHATE_BIOSYNTHESIS	REACTOME_PURINE_RIBONUCLEOSIDE_MONOPHOSPHATE_BIOSYNTHESIS		10	-0.506634	-1.94231	0.0144033	0.0392722	1	8288	tags=90%, list=39%, signal=148%
REACTOME_CREB1_PHOSPHORYLATION_THROUGH_THE_ACTIVATION_OF_ADENYLATE_CYCLASE	REACTOME_CREB1_PHOSPHORYLATION_THROUGH_THE_ACTIVATION_OF_ADENYLATE_CYCLASE		11	-0.490567	-1.94215	0.00403226	0.0391499	1	8818	tags=91%, list=42%, signal=156%
REACTOME_C_TYPE_LECTIN_RECEPTORS_CLRS_	REACTOME_C_TYPE_LECTIN_RECEPTORS_CLRS_		125	-0.146037	-1.94011	0.00784314	0.0394937	1	9577	tags=60%, list=45%, signal=109%
WP_TCELL_RECEPTOR_AND_COSTIMULATORY_SIGNALING	WP_TCELL_RECEPTOR_AND_COSTIMULATORY_SIGNALING		28	-0.298759	-1.93284	0.00201613	0.041188	1	7254	tags=64%, list=34%, signal=98%
REACTOME_MITOCHONDRIAL_BIOGENESIS	REACTOME_MITOCHONDRIAL_BIOGENESIS		71	-0.192423	-1.93226	0.0104167	0.0411276	1	9604	tags=65%, list=46%, signal=119%
KEGG_PARKINSONS_DISEASE	KEGG_PARKINSONS_DISEASE		95	-0.16678	-1.92631	0.00614754	0.042386	1	14900	tags=87%, list=71%, signal=298%
REACTOME_TRYPTOPHAN_CATABOLISM	REACTOME_TRYPTOPHAN_CATABOLISM		14	-0.406423	-1.9262	0.00838574	0.0422352	1	11000	tags=93%, list=52%, signal=194%
KEGG_INSULIN_SIGNALING_PATHWAY	KEGG_INSULIN_SIGNALING_PATHWAY		133	-0.145704	-1.92609	0.00604839	0.0420944	1	10250	tags=63%, list=49%, signal=122%
REACTOME_GENE_SILENCING_BY_RNA	REACTOME_GENE_SILENCING_BY_RNA		74	-0.189787	-1.92097	0.00806452	0.0431846	1	11383	tags=73%, list=54%, signal=158%
BIOCARTA_MPR_PATHWAY	BIOCARTA_MPR_PATHWAY		20	-0.359537	-1.91464	0.00990099	0.0446029	1	8229	tags=75%, list=39%, signal=123%
REACTOME_SUMOYLATION_OF_DNA_DAMAGE_RESPONSE_AND_REPAIR_PROTEINS	REACTOME_SUMOYLATION_OF_DNA_DAMAGE_RESPONSE_AND_REPAIR_PROTEINS		73	-0.193966	-1.9144	0.0101833	0.0445163	1	11794	tags=75%, list=56%, signal=171%
REACTOME_ATF4_ACTIVATES_GENES_IN_RESPONSE_TO_ENDOPLASMIC_RETICULUM_STRESS	REACTOME_ATF4_ACTIVATES_GENES_IN_RESPONSE_TO_ENDOPLASMIC_RETICULUM_STRESS		26	-0.316132	-1.90889	0.012	0.0458306	1	8739	tags=73%, list=42%, signal=125%
REACTOME_NEF_MEDIATES_DOWN_MODULATION_OF_CELL_SURFACE_RECEPTORS_BY_RECRUITING_THEM_TO_CLATHRIN_ADAPTERS	REACTOME_NEF_MEDIATES_DOWN_MODULATION_OF_CELL_SURFACE_RECEPTORS_BY_RECRUITING_THEM_TO_CLATHRIN_ADAPTERS		19	-0.366527	-1.90827	0.0144628	0.0458239	1	12237	tags=95%, list=58%, signal=226%
REACTOME_SIGNALING_BY_THE_B_CELL_RECEPTOR_BCR_	REACTOME_SIGNALING_BY_THE_B_CELL_RECEPTOR_BCR_		108	-0.156498	-1.90624	0.0102669	0.0461341	1	7250	tags=50%, list=34%, signal=76%
REACTOME_GABA_RECEPTOR_ACTIVATION	REACTOME_GABA_RECEPTOR_ACTIVATION		58	-0.215422	-1.89958	0.0181087	0.0475891	1	5642	tags=48%, list=27%, signal=66%
REACTOME_FOLDING_OF_ACTIN_BY_CCT_TRIC	REACTOME_FOLDING_OF_ACTIN_BY_CCT_TRIC		10	-0.48908	-1.89724	0.0138889	0.0479524	1	6552	tags=80%, list=31%, signal=116%
REACTOME_FORMATION_OF_TC_NER_PRE_INCISION_COMPLEX	REACTOME_FORMATION_OF_TC_NER_PRE_INCISION_COMPLEX		52	-0.221528	-1.8961	0.00604839	0.0480781	1	7495	tags=58%, list=36%, signal=89%
REACTOME_NEUREXINS_AND_NEUROLIGINS	REACTOME_NEUREXINS_AND_NEUROLIGINS		54	-0.217931	-1.88878	0.0037594	0.0498798	1	11020	tags=74%, list=52%, signal=155%
