# Supplementary material for: Brain region dependent molecular signatures and myelin repair following chronic demyelination
Source: Front Cell Neurosci. 2023 Apr 26;17:1169786. doi: 10.3389/fncel.2023.1169786 (PMC10171432; doi:10.3389/fncel.2023.1169786)
Supplement: Supplementary file 5 [file Table_5.XLSX]

## Sheet: Fig.5A GP6
log2FC	HP12vsctr	HP16vsctr	HP20vsctr	HP24vsctr	CC12vsctr	CC16vsctr	CC20vsctr	CC24vsctr	CTX12vsctr	CTX16vsctr	CTX20vsctr	CTX24vsctr	Q value	HP12vsctr	HP16vsctr	HP20vsctr	HP24vsctr	CC12vsctr	CC16vsctr	CC20vsctr	CC24vsctr	CTX12vsctr	CTX16vsctr	CTX20vsctr	CTX24vsctr
Col5A3	1.42317	-0.195444	-0.402404	0.624737	2.93935	1.58679	1.54524	1.70878	1.90846	0.0679134	-0.129047	-0.429389	Col5A3	8.11318e-05	0.923816	0.469816	0.228017	1.08882e-22	3.24043e-05	2.53e-07	3.50928e-07	0.000105345	0.997372	0.98452	0.673299
Col11A1	-0.0904659	0.212894	-0.914803	0.929284	2.01329	2.41298	1.93435	1.33999	0.539638	-0.212221	-0.0794802	-0.392279	Col11A1	0.970656	0.889112	0.0109019	0.01873	1.26205e-13	4.74939e-14	1.52e-13	1.04695e-05	0.382114	0.94372	0.995432	0.613549
Col7A1	0.0843068	0.317121	-0.829464	0.544305	1.57057	2.02765	1.88747	2.01349	0.315772	-0.386945	-0.102578	0.0308701	Col7A1	0.976949	0.827084	0.0570519	0.243323	8.77105e-09	2.51998e-10	3.3e-13	2.328e-12	0.69586	0.830749	0.989364	NA
Col24A1	-0.0713684	-1.09374	0.16189	-0.000999829	2.41995	2.53664	2.86306	2.47942	0.70388	-0.0563992	0.075533	-0.181977	Col24A1	0.986865	0.450346	0.879783	0.999437	1.35071e-07	4.95467e-06	4.1e-11	5.09382e-07	0.549058	0.997372	0.995546	0.919117
Col16A1	0.0959628	-0.272664	-0.377508	0.0687476	1.13358	1.31377	1.30153	1.47475	0.448967	-0.188526	-0.113037	-0.1181	Col16A1	0.955591	0.736004	0.202455	0.880005	7.67477e-10	2.67484e-09	8.66e-14	3.791e-14	0.296415	0.908726	0.972826	0.863268
Col19A1	0.112655	-0.189155	-0.41711	-0.0168013	0.981056	1.16795	0.951068	0.763871	-0.105976	-0.0544843	-0.361978	0.157964	Col19A1	0.88354	0.748422	0.0256789	0.963792	6.13394e-14	5.75239e-14	3.13e-14	1.02465e-07	0.798939	0.996716	0.654125	0.699113
Col12A1	-0.120846	0.0229877	-0.425503	0.233876	0.792836	0.95779	1.20797	1.91812	0.107096	0.0149329	-0.45103	0.0874601	Col12A1	0.963382	0.993058	0.36152	0.676755	0.00587064	0.00603361	4.25e-06	3.55771e-11	0.922057	0.997372	0.875551	0.938969
Col4A2	-0.0833332	0.00416282	-0.553285	0.717183	0.919012	1.19776	1.14271	0.959346	0.026414	-0.164951	-0.254122	-0.0514535	Col4A2	0.963382	0.998471	0.0398888	0.013039	2.42892e-06	2.92405e-07	4.92e-10	5.06976e-06	0.973204	0.937685	0.921282	0.94995
Col6A1	0.185567	-0.391488	0.333604	1.11558	1.09071	0.921215	1.53616	1.60695	0.723975	0.073046	0.216139	-0.188167	Col6A1	0.940561	0.80534	0.57042	0.0227	0.00110105	0.0301726	6.58e-07	4.49678e-06	0.327089	0.997372	0.971103	0.867901
Col4A1	0.0383524	0.0751501	-0.488012	0.528278	0.743571	0.943799	0.916368	0.735224	0.106897	0.0422159	-0.0872371	-0.0519781	Col4A1	0.98274	0.952521	0.027253	0.0287569	4.57967e-06	1.26335e-06	2.13e-09	2.84968e-05	0.845683	0.997372	0.974104	0.937915
Col5A1	0.247093	-0.382255	-0.234126	-0.0668935	1.02247	1.11439	1.21515	1.20637	0.241855	-0.156333	-0.117978	0.118213	Col5A1	0.864597	0.749968	0.656671	0.923757	0.000241381	0.00102818	3.25e-06	4.81877e-05	0.773395	0.979898	0.983301	0.911321
Prkcd	0.0628774	0.921713	2.30488	-0.359636	0.0231563	0.238939	0.0533042	0.0568386	1.89894	1.95087	1.16841	0.201957	Prkcd	0.986865	0.517887	4.21596e-05	0.697768	0.974621	0.775465	0.937764	0.941844	0.0301767	0.0887204	0.690635	0.909716
Col27A1	0.02277	0.096251	-0.362592	0.127238	0.425989	0.875236	0.969667	0.956184	-0.110171	-0.286034	-0.34434	-0.315992	Col27A1	0.99241	0.956427	0.340768	0.803447	0.0854462	0.00174051	5.73e-06	8.22827e-05	0.896625	0.856516	0.892147	0.646104
Col6A2	0.0365816	-0.348079	0.486159	0.00064911	0.691053	0.53892	0.909481	0.676884	0.408209	0.0121373	0.152038	0.15647	Col6A2	0.986677	0.685243	0.132363	0.999285	0.00168908	0.059368	8.24e-06	0.00451376	0.434861	0.997372	0.969856	0.830074
Col11A2	-0.203312	-0.01112	-0.533628	0.0217501	0.191416	0.697912	0.68176	0.937603	0.00640864	-0.13611	-0.313279	-0.166422	Col11A2	0.796293	0.995299	0.0401646	0.967208	0.394695	0.00269986	0.000141461	2.55118e-06	0.992606	0.954477	0.868172	0.784427
Col15A1	0.103469	0.289407	-0.18123	-0.00698089	0.648189	0.908183	0.671206	0.263298	0.236781	-0.120723	-0.13382	-0.331802	Col15A1	0.949224	0.707651	0.623869	0.990543	0.000633424	6.42552e-05	0.000220555	0.275992	0.651417	0.969047	0.969856	0.556581
Pik3Cd	0.0110186	0.0669677	0.0746946	0.332435	0.330247	0.359721	0.424076	0.442826	0.00867026	-0.0549044	-0.169298	0.0338686	Pik3Cd	0.989437	0.901969	0.673907	0.0152754	0.000318571	0.00161534	9.12e-07	5.97563e-06	0.981143	0.976945	0.852345	0.931711
Col4A5	0.0895883	0.568857	-0.243995	0.113368	0.586123	0.833703	0.571426	0.723304	0.372129	0.133471	0.211399	0.172041	Col4A5	0.964138	0.258878	0.529055	0.8126	0.00582632	0.00104048	0.00531086	0.00136233	0.506795	0.974598	0.947424	NA
Akt3	0.0440168	0.0622912	-0.17454	-0.305852	0.537849	0.36075	0.41952	0.363938	-0.116041	0.0319244	-0.167892	0.171843	Akt3	0.963804	0.926705	0.288072	0.0527692	1.96331e-07	0.00632623	2.6e-05	0.00155067	0.699945	0.997372	0.873847	0.547106
Col4A6	0.0376916	0.495092	-0.174637	0.174727	1.09167	0.799547	0.55775	0.276907	0.822742	0.664403	0.848307	1.19209	Col4A6	0.989953	0.695911	0.807913	0.811807	0.000731779	0.069305	0.111991	0.552782	NA	0.680866	0.697804	NA
Prkch	0.246738	0.259101	1.51223	0.286563	-0.652043	-0.473987	-0.25319	-0.671586	0.407173	0.314997	0.302694	-0.803137	Prkch	0.911577	0.892622	0.000261428	0.667709	0.0743683	0.348301	0.527217	0.0917839	0.655437	0.912957	0.952247	0.35302
Col4A3	-0.866813	1.35109	-1.29278	-0.217809	1.34116	1.18823	0.610664	0.579399	0.26795	-0.12538	0.311779	-0.586077	Col4A3	0.568347	0.258878	0.117402	NA	0.0202017	0.12004	0.347805	0.444339	NA	0.997372	0.972826	NA
Syk	0.115349	0.169698	-0.180152	-0.144469	-0.0252489	0.314224	0.335282	0.575598	0.138879	-0.216113	-0.0283852	-0.0051695	Syk	0.897602	0.817352	0.501554	0.621598	0.905954	0.11278	0.0194194	0.00015276	0.765334	0.81993	0.995546	0.993707
Akt1	-0.0107662	-0.0758689	0.0732618	-0.170034	-0.0831246	-0.0369061	-0.220833	-0.285172	0.023168	-0.0933973	-0.0377044	-0.170408	Akt1	0.985311	0.736004	0.412542	0.0342723	0.170765	0.693885	1.71e-05	7.83698e-07	0.911345	0.733883	0.969856	0.230023
Col9A3	-0.709276	0.659235	-1.10413	-0.876234	0.0745431	0.321074	0.00806617	0.16588	0.431423	0.132635	0.198778	-0.67649	Col9A3	0.276079	0.478814	0.0094833	0.077959	0.875207	0.538299	0.987042	0.729702	0.626209	0.996716	0.972826	0.448393
Col8A2	-1.56866	1.28729	-2.03181	-0.250718	-0.43375	0.0451229	-0.141578	0.0575524	0.485397	0.93336	0.638092	0.680836	Col8A2	0.257521	0.575245	0.0363206	0.879352	0.636506	0.974249	0.886587	0.9607	0.839519	0.841236	0.954268	NA
Fyn	0.11617	0.0366052	-0.090559	0.011742	-0.0366931	-0.109368	-0.285007	-0.256627	0.0996038	0.0545408	0.0645337	-0.0223254	Fyn	0.236536	0.901999	0.257142	0.927343	0.571561	0.124732	4e-09	3.494e-06	0.429858	0.897095	0.925952	0.914185
Grb2	0.0529965	0.000794078	0.0228922	0.0889468	-0.158991	-0.271958	-0.19814	-0.288334	-0.0158296	-0.08074	0.0543205	-0.0406449	Grb2	0.830674	0.999106	0.842591	0.330241	0.00441979	4.23275e-05	0.00014587	7.15513e-07	0.942161	0.795716	0.945225	0.828338
Col9A2	-0.0417624	-0.200414	0.209764	0.0780051	-0.659146	-0.720912	-0.782998	-0.423421	0.423448	-0.0792501	0.594592	0.192757	Col9A2	0.986677	0.889112	0.65452	0.896019	0.00866646	0.0239395	0.000927037	0.147805	0.500675	0.997372	0.724294	NA
Col2A1	-0.846548	-0.693599	-0.137528	-0.0469025	-1.19947	-0.610313	-0.411541	-0.0989638	-0.127606	-0.513641	-0.442879	-0.862506	Col2A1	0.13961	0.456691	0.841615	0.955982	0.000109255	0.156383	0.212915	0.83208	0.92125	0.776363	0.918481	NA
Col8A1	-2.57288	1.48833	-1.30078	-2.24474	0.65569	-0.0998568	-0.423247	-0.266393	-0.0730883	0.199854	0.370539	0.496656	Col8A1	0.00102911	0.327448	0.163762	0.0174899	0.388381	0.938804	0.592983	0.786456	0.977624	0.997372	0.972826	NA

## Sheet: Fig.5B-GO0030424
log2FC	HP12vsctr	HP16vsctr	HP20vsctr	HP24vsctr	CC12vsctr	CC16vsctr	CC20vsctr	CC24vsctr	CTX12vsctr	CTX16vsctr	CTX20vsctr	CTX24vsctr	CC3wkctr	6wkvsctr	Q value	HP12vsctr	HP16vsctr	HP20vsctr	HP24vsctr	CC12vsctr	CC16vsctr	CC20vsctr	CC24vsctr	CTX12vsctr	CTX16vsctr	CTX20vsctr	CTX24vsctr	CC3wkctr
Robo3	0.285609	0.351522	-0.710885	0.2761	2.36915	2.59579	2.49384	2.18755	0.151557	-0.418855	-0.414414	-0.442674	-0.417383	1.03018	Robo3	0.781648	0.736484	0.0429955	0.553537	8.41189e-23	8.22804e-20	9.3e-28	4.16397e-17	0.860594	0.742515	0.868984	0.522005	1
Grin2b	-0.153768	-0.13851	-0.365482	-0.614425	2.01487	1.43588	1.90102	1.64166	-0.748058	-0.583595	-0.534106	-0.363653	0.540843	-1.11805	Grin2b	0.958214	0.954579	0.516227	0.251902	2.20637e-10	0.000286676	3.73e-10	2.15741e-06	0.299121	0.70629	0.868172	0.704412	1
Flna	0.15864	0.362965	-0.318402	0.321767	0.95929	1.04095	0.926439	1.17619	0.617364	0.309212	0.100397	0.113723	0.28501	0.33034	Flna	0.801561	0.319315	0.152547	0.181003	4.96507e-11	2.93987e-09	2.82e-11	3.14858e-14	0.0286159	0.638791	0.970481	0.817562	1
Agrn	0.0701474	0.0824647	-0.319403	0.160046	0.651874	0.822489	0.544906	0.491419	0.274418	0.0786015	-0.0963381	-0.0259384	-0.240142	0.437834	Agrn	0.869292	0.851362	0.00181042	0.22639	4.74575e-17	2.76789e-19	3.19e-13	7.69945e-09	0.0852735	0.908726	0.929927	0.937915	1
Cdkl5	0.2212	0.212702	0.238484	-1.03746	1.92167	1.44432	1.76873	1.60968	-0.13859	0.412375	-0.19962	0.229566	0.379286	-1.47922	Cdkl5	0.934418	0.927793	0.736617	0.0580366	5.18757e-08	0.00104704	1.52e-07	2.89132e-05	0.919753	0.871339	0.972826	0.84952	1
Vim	0.351823	0.322631	-0.228929	0.652832	0.0480146	0.0932343	-0.196778	0.216226	0.520388	0.295035	0.190433	0.0808551	2.86003	2.15842	Vim	0.468864	0.655597	0.496108	0.0238672	0.865228	0.790904	0.376234	0.392706	0.215275	0.781667	0.946416	0.914282	2.34336e-08
Cpeb1	0.155947	0.158516	-0.297934	0.373878	0.779417	0.841535	0.749485	0.651061	-0.062365	-0.192743	-0.168511	0.213444	0.0398736	-0.253012	Cpeb1	0.684578	0.748422	0.0659549	0.0288144	3.85243e-12	4.30938e-10	2.78e-12	1.0552e-07	0.879503	0.743217	0.904118	0.491877	1
Grin2a	0.472761	0.385483	-0.790323	-0.67551	1.78989	1.1368	1.51051	1.32599	-0.475578	0.0714543	-0.559808	-0.00818343	0.905165	-0.910107	Grin2a	0.629066	0.798536	0.0839641	0.193778	1.64345e-08	0.00524445	7.75e-07	0.000149618	0.563352	0.997372	0.856211	0.99483	0.807541
Tsc1	-0.00583146	0.0273927	0.00376682	-0.0747943	0.551057	0.483723	0.569675	0.555756	0.0740271	0.0678966	-0.123309	-0.0827384	0.0517467	-0.328513	Tsc1	0.99305	0.966118	0.98296	0.606768	1.82228e-14	4.78627e-08	1.17e-16	7.96767e-13	0.736007	0.923013	0.868984	0.721038	1
Kcnma1	-0.0221301	0.0363127	-0.18291	-0.366865	1.06983	0.712333	1.03385	0.918693	-0.264183	0.146619	-0.350897	0.231885	0.388716	-0.744385	Kcnma1	0.989121	0.979508	0.584067	0.226805	3.53686e-09	0.00183063	2.22e-09	3.13372e-06	0.580743	0.942874	0.835726	0.669419	1
Ntrk3	0.162582	0.102129	-0.505281	-0.112569	0.789619	0.844783	0.519272	0.301555	-0.00870543	-0.261504	-0.202846	-0.100424	-0.0418204	-0.00348386	Ntrk3	0.581525	0.85311	6.60652e-05	0.556078	1.8673e-15	1.34671e-12	9.23e-08	0.00929234	0.982742	0.507211	0.828172	0.754729	1
Kcnj6	0.264043	0.263217	-0.687529	-0.254057	1.12905	0.771255	1.04791	0.981952	-0.306627	-0.0538434	-0.554289	0.389809	0.652273	-0.0164079	Kcnj6	0.678996	0.749968	0.00689967	0.462431	4.79774e-09	0.00160435	1.46e-08	3.02804e-06	0.536377	0.997372	0.581891	0.443714	0.884923
Stx3	0.201675	0.0048351	-0.31483	0.223168	0.63264	0.624839	0.53897	0.66679	-0.0465292	-0.211907	-0.22612	-0.124377	-0.117266	-0.348675	Stx3	0.329306	0.995932	0.0167477	0.144614	1.04822e-11	4.21877e-08	2.32e-09	2.93479e-11	0.89898	0.615739	0.759852	0.683703	1
Unc13b	-0.140479	0.0445464	-0.270781	0.0952733	0.627811	0.704162	0.488371	0.502051	0.20236	0.0564855	-0.00959535	0.275277	0.438566	0.0371089	Unc13b	0.594855	0.947061	0.0283713	0.570502	4.03745e-13	1.3314e-11	6.94e-09	1.34608e-07	0.321563	0.969838	0.995546	0.239422	0.989583
C4b	0.514432	-0.242479	-0.784066	0.157038	0.390732	0.362591	0.0301212	0.290054	1.03707	0.512852	0.347389	-0.0277407	1.64917	2.84795	C4b	0.54966	0.890359	0.0754905	0.826052	0.284959	0.45723	0.947229	0.49163	0.0981612	0.75094	0.941673	0.983246	0.0151882
Mapk8ip3	-0.0778568	-0.07843	-0.0618901	-0.0670348	0.365121	0.279612	0.3854	0.412636	-0.0481049	-0.0512171	-0.137293	-0.119567	0.128697	0.554058	Mapk8ip3	0.54034	0.643607	0.428871	0.405993	4.56371e-16	5.14169e-07	1.84e-19	1.03253e-17	0.723435	0.88325	0.55938	0.320604	1
Slc4a8	-0.0620785	0.0342842	-0.241536	-0.0693271	0.72322	0.486399	0.72155	0.695087	-0.0693309	-0.00937958	-0.257178	0.125145	0.167007	-0.209108	Slc4a8	0.948838	0.970755	0.161931	0.780165	1.66997e-10	0.000637042	2.27e-11	1.31757e-08	0.861987	0.997372	0.770795	0.721038	1
Polg	0.0485197	0.0450248	-0.0314226	-0.0214797	0.390719	0.461428	0.353378	0.367754	0.0799105	0.0490947	0.0117789	-0.114962	-0.0642994	0.376192	Polg	0.863232	0.88636	0.781047	0.867049	1.19821e-14	6.5636e-14	8.22e-13	3.60963e-11	0.582785	0.927781	0.995546	0.469753	1
Cbl	0.0674858	0.284217	-0.334909	-0.362721	1.10448	1.00899	1.13872	1.10283	0.0444278	0.416704	-0.129509	0.286523	-0.0513143	-1.4488	Cbl	0.978649	0.808103	0.410834	0.390526	5.23838e-06	0.000769828	7.75e-07	2.60836e-05	0.964534	0.733883	0.974578	0.695598	1
Dctn1	-0.0159308	-0.0655229	0.00076192	-0.122996	0.372553	0.248488	0.364488	0.388521	0.0803854	0.0728236	-0.0171994	-0.00799875	-0.0946093	0.577704	Dctn1	0.970656	0.746859	0.994391	0.0948136	3.3003e-16	1.42467e-05	7.05e-17	2.52513e-15	0.503495	0.773869	0.989733	0.966519	1
Unc13a	-0.0576838	-0.0413656	-0.274351	-0.0565592	0.466899	0.541275	0.552279	0.533777	-0.0491619	-0.0281197	-0.277269	-0.0418249	0.108831	0.497886	Unc13a	0.921745	0.948299	0.0158797	0.750398	3.1431e-08	9.95255e-08	3.93e-12	3.28056e-09	0.868437	0.997372	0.448194	0.89421	1
Trpm7	0.0842187	0.116622	-0.245333	-0.000518616	0.37136	0.44928	0.470561	0.505234	-0.0214515	-0.014587	-0.114415	0.230766	0.0337211	-0.945011	Trpm7	0.760108	0.66295	0.00996862	0.997933	7.80329e-08	8.79748e-08	6.55e-13	6.04613e-12	0.939774	0.997372	0.87693	0.212749	1
Dgki	0.252844	0.197624	-0.142141	-0.50739	0.917067	0.646642	0.89764	0.897791	0.0239687	0.237943	-0.249447	0.144551	-0.508735	-0.961978	Dgki	0.676278	0.838142	0.690431	0.0768495	3.9238e-07	0.00510933	2.03e-07	4.71675e-06	0.97448	0.8365	0.915813	0.808719	0.736012
Syt2	-0.267199	-0.365841	0.833629	-0.769109	1.30391	0.90696	1.42512	1.3875	-0.235183	-0.101474	-0.428102	-0.333214	-0.0836903	-0.417229	Syt2	0.911577	0.853785	0.116574	0.198678	0.000446358	0.0625422	4.55e-05	0.000495438	0.848439	0.997372	0.931465	0.771861	1
Cad	0.105416	0.0193717	0.0106456	-0.00319303	0.503781	0.52903	0.482197	0.598083	0.233701	0.247157	0.0889549	0.148003	-0.0491671	0.515348	Cad	0.791877	0.979508	0.964646	0.991004	3.17231e-08	2.78081e-06	4.72e-08	1.06798e-09	0.290841	0.521121	0.952247	0.618051	1
Oprk1	0.020535	-0.267028	2.37434	-0.187526	0.613864	0.328791	1.3112	0.763819	0.508171	0.322373	0.268197	-0.154904	-0.27655	-1.09244	Oprk1	0.995833	0.931786	1.06816e-05	0.863266	0.220191	0.659108	0.00204356	0.147884	0.674123	0.951835	0.972826	0.92778	1
Kcnq3	0.292453	0.213112	-0.0889639	-0.541737	1.19763	0.859235	1.09141	0.794272	0.0939223	0.33756	-0.387208	0.13792	-0.120078	-1.12406	Kcnq3	0.760108	0.872401	0.867046	0.173928	9.40316e-07	0.00567591	3.06e-06	0.00366657	0.92125	0.818633	0.878159	0.872274	1
Grin1	0.083486	-0.0201391	-0.21146	-0.0763039	0.556762	0.330575	0.374343	0.335852	0.121401	0.0195816	-0.131738	-0.0882467	-0.0389879	0.598089	Grin1	0.746276	0.970755	0.022394	0.551031	5.89587e-17	7.86171e-05	7.46e-09	5.53755e-06	0.474644	0.997372	0.833426	0.665119	1
Htt	0.0742322	0.123111	-0.0879991	-0.0969797	0.641963	0.430057	0.538596	0.454228	0.088771	0.172125	-0.10865	0.131673	0.214097	-0.282703	Htt	0.900376	0.778662	0.623869	0.600506	1.05483e-11	0.000280038	3.09e-09	1.28003e-05	0.758855	0.716588	0.939429	0.641303	1
Ptprn	0.0229709	-0.0979229	-0.0976488	0.0214725	0.480679	0.382925	0.414833	0.320061	0.118254	-0.00796547	-0.115685	-0.162911	-0.0504299	0.668206	Ptprn	0.970487	0.72302	0.377274	0.894033	2.73123e-13	2.3708e-06	5.24e-11	1.1026e-05	0.479212	0.997372	0.866109	0.351118	1
Uhmk1	-0.00375555	0.11449	-0.0701689	-0.620672	1.05432	0.899573	1.05648	0.861239	-0.186629	0.242455	-0.352393	0.329789	0.248498	-1.32611	Uhmk1	0.998845	0.948299	0.892235	0.0921168	7.13103e-06	0.00212161	2.24e-06	0.000834241	0.79612	0.899004	0.893563	0.62687	1
Nav1	0.0612198	0.211357	-0.372029	0.0996355	0.608987	0.61185	0.501204	0.344293	0.330748	0.196246	0.0166587	0.342063	-0.125072	-0.125679	Nav1	0.934393	0.434396	0.00328718	0.594169	3.06911e-10	2.01338e-07	7.47e-08	0.00154149	0.0883431	0.662003	0.995546	0.164536	1
Oprd1	-0.134662	-0.188423	0.0920975	-0.73411	0.85558	0.712273	1.09674	0.803342	-0.227868	-0.0769507	-0.390428	-0.234397	0.286902	-0.332912	Oprd1	0.935304	0.876916	0.843831	0.0281155	8.31232e-05	0.00974022	7.26e-08	0.000674668	0.716235	0.997372	0.850407	0.724354	1
Adora2a	0.0853463	0.145002	4.21914	0.390742	-1.46303	-1.09043	-0.299505	-2.56502	0.654131	0.554695	0.519323	-1.33971	-1.1464	0.0669646	Adora2a	0.989953	0.979508	2.51427e-06	0.818564	0.0700566	0.32133	0.757504	0.00167966	0.769664	0.951265	0.969856	0.496423	0.736787
Exoc4	0.0238019	0.0639656	-0.0602015	-0.402766	0.634232	0.425111	0.612834	0.58805	-0.109524	0.0126515	-0.088023	-0.120124	0.282339	-0.424867	Exoc4	0.984229	0.932699	0.798185	0.0174827	1.37607e-08	0.00286004	1.02e-08	1.3143e-06	0.746191	0.997372	0.968939	0.73433	1
Tsc2	-0.00199942	0.00124799	-0.216833	0.144564	0.340731	0.381365	0.398321	0.49836	0.097076	0.061551	-0.037713	-0.0702144	-0.0156741	0.452103	Tsc2	0.998064	0.998756	0.0205705	0.198155	6.98558e-07	5.22813e-06	9.9e-10	6.35849e-12	0.603294	0.930769	0.973478	0.751889	1
Ctsz	-0.0403792	-0.0906109	-0.0854765	-0.119069	-0.353381	-0.270686	-0.294575	-0.0750395	-0.0334919	-0.0641971	-0.0442222	-0.434347	1.89842	1.69265	Ctsz	0.970487	0.892257	0.709715	0.594302	0.00309481	0.0853355	0.0109074	0.652135	0.942805	0.984998	0.988074	0.164028	1.25361e-05
Prrt2	0.0927672	0.0507368	-0.10822	0.165492	0.553859	0.403769	0.508341	0.399177	-0.125334	-0.235463	-0.191273	-0.0718277	0.187527	0.530726	Prrt2	0.817192	0.93341	0.490055	0.273621	5.38119e-10	0.000279783	2.58e-09	4.68925e-05	0.604606	0.49594	0.803607	0.808761	1
Hcfc1	0.03492	0.0906469	-0.12418	-0.0889554	0.401875	0.332284	0.427902	0.427535	0.0502919	0.135973	-0.133057	0.155208	0.0526817	0.0252712	Hcfc1	0.954615	0.766857	0.252115	0.47628	3.00727e-09	7.95959e-05	3.2e-11	4.53274e-09	0.820419	0.671089	0.832809	0.392107	1
Nin	-0.0251682	0.150474	-0.105021	0.135108	0.430433	0.46284	0.609848	0.415184	-0.011521	0.139728	-0.1097	0.0733923	-0.300652	-0.727022	Nin	0.978697	0.674782	0.524596	0.404679	3.27513e-06	4.34402e-05	1.93e-12	3.69598e-05	0.976359	0.786026	0.932204	0.814068	1
Map1a	-0.119559	-0.0685868	0.0592662	-0.154609	0.578969	0.550317	0.488643	0.547425	-0.0268613	0.0925117	-0.26722	0.048846	-0.0738851	0.264286	Map1a	0.78636	0.916692	0.788363	0.40987	6.03181e-08	2.50079e-05	1.82e-06	2.19517e-06	0.949509	0.934561	0.698333	0.903649	1
Plec	-0.0386389	-0.0399428	-0.133187	-0.0388599	0.646296	0.568048	0.537195	0.561397	0.259441	0.103036	-0.214815	-0.0517582	0.048144	0.490144	Plec	0.974545	0.969282	0.543235	0.896242	1.285e-07	0.000167968	4.83e-06	2.53774e-05	0.36289	0.937685	0.861045	0.912764	1
Iqgap1	-0.170895	0.225622	-0.105293	0.154327	0.353868	0.562306	0.494724	0.642119	0.109725	0.0921067	-0.0730668	0.0474391	0.415783	-0.0917043	Iqgap1	0.590825	0.458679	0.598937	0.410564	0.00109181	1.19559e-05	9.1e-07	1.0354e-08	0.726252	0.934561	0.970481	0.910336	0.861442
Ophn1	0.0300303	0.014183	-0.108254	-0.0742559	0.391138	0.358484	0.344188	0.323196	0.111217	0.0920465	0.0272294	0.0321978	-0.0593152	-0.330639	Ophn1	0.957797	0.976396	0.270526	0.511755	3.6837e-11	1.20863e-06	2.31e-09	7.79503e-07	0.474644	0.792764	0.98219	0.894321	1
Spg11	-0.00815648	0.133867	-0.136568	0.0803807	0.421729	0.39104	0.370735	0.524731	0.126269	0.110603	-0.071886	0.075716	0.0574106	-0.205859	Spg11	0.99262	0.684207	0.33033	0.626987	2.23999e-07	0.000144029	3.01e-06	2.08201e-09	0.584515	0.853514	0.9612	0.799605	1
Gria2	0.236385	0.168016	-0.436911	-0.0012083	0.623926	0.500931	0.59536	0.467261	-0.140344	-0.0487417	-0.133927	0.230712	0.140105	-1.20697	Gria2	0.341073	0.716575	0.00285198	0.996431	3.79575e-08	0.000364321	3.64e-08	0.00017432	0.658275	0.99424	0.932934	0.442761	1
Ncam2	0.196875	0.0759923	0.14319	-0.563528	0.997793	0.414724	0.921657	0.71001	-0.159286	0.247808	-0.351315	0.174935	0.377005	-1.50317	Ncam2	0.857581	0.968026	0.740438	0.0978866	3.75547e-06	0.174039	7.7e-06	0.00306721	0.816838	0.875534	0.871139	0.801342	1
Usp9x	0.0905438	0.134517	0.00560358	-0.410086	0.855313	0.536419	0.83412	0.70926	-0.214171	0.268732	-0.292877	0.206695	0.0766572	-1.17638	Usp9x	0.962494	0.908484	0.989874	0.210731	2.0924e-05	0.0419365	1.24e-05	0.00127416	0.710744	0.829099	0.902599	0.735897	1
Nfasc	0.00297115	0.194727	-0.125008	0.177567	0.459734	0.480627	0.466972	0.688455	0.320072	0.147891	-0.105879	-0.0187619	-0.624541	0.335162	Nfasc	0.998341	0.677387	0.568407	0.401857	0.000197594	0.00149178	6.49e-05	1.1205e-07	0.228253	0.865363	0.957479	0.97004	0.438874
Dicer1	0.0299145	0.126945	-0.237832	-0.0169252	0.425984	0.426685	0.44492	0.518391	0.120972	0.157291	-0.0817755	0.17108	-0.0054416	-0.356096	Dicer1	0.972954	0.753983	0.0764832	0.944622	5.02827e-06	0.000208478	5.56e-07	2.08388e-07	0.639392	0.741997	0.957479	0.507806	1
Ssh1	-0.13411	0.106653	0.110275	-0.170713	0.545358	0.602142	0.623267	0.524218	-0.107142	0.159131	-0.0449066	0.0672243	0.183405	0.180353	Ssh1	0.835132	0.890359	0.673907	0.49704	6.71652e-05	0.000405408	1.9e-06	0.000498286	0.798939	0.86778	0.991119	0.897498	1
Mycbp2	0.0781709	0.119846	-0.191931	-0.155655	0.498079	0.397584	0.552375	0.445231	-0.0371193	0.0993316	-0.134786	0.0781214	0.0694693	-0.634548	Mycbp2	0.910705	0.81776	0.242189	0.3948	2.32637e-06	0.00264028	3.15e-08	0.000104265	0.92894	0.917233	0.921982	0.823143	1
Stx1b	-0.0451772	-0.0507502	-0.000375439	-0.593809	0.721555	0.502807	0.675642	0.686022	-0.0360924	0.0822789	-0.17665	0.0504834	0.166555	-0.262382	Stx1b	0.978649	0.970755	0.999159	0.0167814	1.39667e-05	0.018691	1.94e-05	0.000136948	0.957169	0.988273	0.944019	0.940101	1
Arl8a	-0.00468372	-0.067562	0.0746054	0.0833981	-0.275625	-0.317009	-0.32726	-0.431777	-0.0345956	-0.107464	0.0166781	-0.0178189	0.0798117	0.399097	Arl8a	0.99305	0.835416	0.489116	0.449966	8.85797e-06	2.85642e-05	2.51e-08	4.75574e-11	0.876042	0.733883	0.995546	0.946553	1
Marcks	0.213522	-0.0154697	0.115479	-0.322315	-0.396292	-0.368225	-0.432082	-0.82679	-0.0088359	0.0435507	0.133486	0.531321	0.138484	0.150057	Marcks	0.565585	0.987994	0.637233	0.118381	0.00351411	0.0317028	0.000696347	2.84743e-09	0.985729	0.997372	0.944603	0.1002	1
Map4	-0.0492461	0.0392195	-0.0923128	0.0684425	-0.545371	-0.357165	-0.41364	-0.232752	-0.0989418	-0.0732763	-0.116346	-0.0246974	-0.239894	-0.143665	Map4	0.940561	0.954064	0.549076	0.692808	1.59371e-10	0.000860524	4.77e-07	0.0182874	0.690631	0.937685	0.918158	0.945192	0.365078
Kif1c	-0.184129	0.0382044	-0.0502027	0.231529	-0.76517	-0.463679	-0.618026	-0.388939	0.0424671	-0.0956144	-0.0508837	-0.243872	-0.373558	0.334179	Kif1c	0.723689	0.97117	0.873338	0.350935	1.12541e-07	0.0127927	8.15e-06	0.0187052	0.941052	0.966066	0.990147	0.541074	0.989583
Calm2	0.0243908	-0.00662439	0.0668169	0.118832	-0.362432	-0.479902	-0.356797	-0.687231	-0.250202	-0.283048	-0.0661261	-0.179012	0.131976	-0.55041	Calm2	0.984144	0.995299	0.761173	0.563767	0.00130154	0.000366518	0.000834714	3.31852e-09	0.311774	0.501436	0.972826	0.552479	1
Pink1	-0.029115	-0.0809837	0.237001	-0.0635191	-0.469885	-0.402834	-0.444619	-0.445315	-0.0925418	-0.159002	-0.117597	-0.378985	-0.0623558	0.590687	Pink1	0.970656	0.860191	0.0476452	0.717944	3.92715e-08	0.000134541	4.97e-08	1.51442e-06	0.712026	0.702736	0.917221	0.0799984	1
C1ql1	-0.229068	-0.150175	-0.0500816	-0.00315786	-0.820785	-0.340459	-0.833959	-0.48072	0.191631	0.197405	0.504196	0.173156	-0.158841	1.26132	C1ql1	0.653904	0.860873	0.887981	0.994588	4.1772e-07	0.137602	1.14e-07	0.00911925	0.692093	0.869227	0.508336	0.751915	1
Ranbp1	-0.0249961	-0.173252	0.0691061	0.0948002	-0.460558	-0.501829	-0.434779	-0.397377	-0.188948	-0.194274	0.00383978	-0.109681	0.159193	0.469529	Ranbp1	0.976949	0.511966	0.671466	0.550804	4.56068e-08	1.54565e-06	8.05e-08	1.82543e-05	0.348229	0.597535	0.995546	0.684024	1
Hapln2	-0.944877	-0.37437	-0.00738244	0.550445	-1.07379	-0.521672	-0.0962483	0.606091	-0.494185	-0.434643	-0.228985	-0.425611	-2.87608	-0.0248388	Hapln2	0.0485988	0.80534	0.991666	0.295395	0.000812135	0.251619	0.822932	0.104607	0.54281	0.819325	0.969856	0.645087	0.00286953
Car2	-0.629778	0.0754471	0.149779	0.146913	-0.957199	-0.227346	-0.33545	-0.19388	-0.574306	-0.110513	-0.0511368	-0.370041	-1.10967	-0.419931	Car2	0.0122628	0.957738	0.665762	0.688121	1.39343e-07	0.422206	0.0791286	0.423512	0.122615	0.974404	0.995546	0.443714	0.00278804
Drd2	-0.124946	0.177788	2.57702	-0.798683	-1.26993	-1.13025	0.0480588	-3.42011	0.538313	0.500104	0.424309	-1.1775	-1.05508	-0.207503	Drd2	0.986677	0.974616	0.00846411	0.579927	0.127483	0.306228	0.965062	3.43496e-05	0.820042	0.962399	0.972826	0.566463	0.801009
Calb1	0.0933299	-0.0573785	0.158994	-0.53564	0.0838388	0.278253	-0.53277	-1.50834	-0.04026	0.161817	0.138227	0.311643	-0.178762	-0.864528	Calb1	0.968545	0.976725	0.759653	0.206026	0.820475	0.500995	0.0463319	6.21171e-08	0.970478	0.970244	0.975047	0.688214	1
Hspa8	-0.254473	-0.0534502	0.268983	0.250074	-0.489982	-0.545386	-0.230486	-0.241725	-0.451917	-0.195207	0.0770838	-0.23071	-0.209642	-0.0605705	Hspa8	0.0122628	0.901931	0.00497243	0.0238672	1.54379e-11	3.61816e-10	0.0014506	0.00326499	0.000132694	0.483814	0.944603	0.221968	1
Adra2c	-0.0464562	-0.167972	-0.0688052	-0.327782	-0.628015	-0.555495	-0.770869	-1.06936	0.0485796	0.0847632	0.200839	-0.358887	-0.39926	0.702364	Adra2c	0.980044	0.861981	0.859495	0.279729	0.000850318	0.0216268	1.39e-05	1.02465e-07	0.946181	0.991205	0.941482	0.47071	1
Dynll1	-0.0484369	0.00846773	0.059558	0.272398	-0.693588	-0.709288	-0.514326	-0.574477	-0.41327	-0.175881	0.0881733	-0.201371	-0.0145103	0.169297	Dynll1	0.967991	0.994597	0.825665	0.189532	5.07396e-08	4.74846e-06	2.8e-05	3.54721e-05	0.117447	0.826041	0.970481	0.580707	1
Gjc2	-1.38103	0.158406	-0.0362469	0.279869	-1.48526	-0.169773	-0.363661	-0.0947029	-0.936464	0.102242	-0.0736045	-1.04572	-3.16546	1.2841	Gjc2	0.0142666	0.960389	0.97072	0.737255	0.000288517	0.819595	0.440486	0.884477	0.309143	0.997372	0.995546	0.32256	0.0149575
Rhoa	-0.0858662	-0.05228	0.0872352	0.048779	-0.450576	-0.301811	-0.28564	-0.238612	-0.0666502	-0.104121	0.0504215	-0.0782744	0.171926	-0.271401	Rhoa	0.519196	0.849482	0.265314	0.611897	4.04084e-21	5.22151e-07	1.02e-09	8.61509e-06	0.66534	0.681804	0.950616	0.64135	1
Myoc	-0.00293809	0.215864	-1.89193	0.509074	-1.14028	-0.570158	-2.16042	-1.67479	0.635806	0.620642	0.370217	0.90322	0.145524	0.677554	Myoc	0.999069	0.964601	0.0162058	0.657995	0.0778189	0.551639	0.000149225	0.0119625	0.707856	0.894201	0.972826	0.579855	1
Cldn11	-0.462491	0.51958	0.117635	0.740171	-0.813588	0.0874686	-0.00675126	0.459436	-0.220357	0.328329	0.194001	0.105093	-2.8039	0.38627	Cldn11	0.589717	0.603928	0.849517	0.104807	0.00788654	0.876039	0.988447	0.203523	0.809881	0.879256	0.971103	0.927492	2.61844e-06
Mbp	-0.68439	0.30882	0.269168	0.744035	-1.23922	-0.439427	-0.597736	-0.126846	-0.370722	-0.119817	-0.144968	-0.494772	-2.8287	0.694673	Mbp	0.31785	0.858158	0.659026	0.148428	0.000156813	0.371439	0.0765421	0.799311	0.688318	0.997372	0.980829	0.582389	9.22371e-05
Sri	0.0147411	0.0338694	0.0064585	0.0957376	-0.550934	-0.396633	-0.421859	-0.319841	-0.164238	-0.192584	-0.0938568	0.0529596	0.0320968	-0.150262	Sri	0.984229	0.947061	0.9699	0.422872	3.3498e-17	1.38598e-06	2.85e-11	1.19598e-05	0.309019	0.460741	0.918583	0.827208	1
Cd200	0.0326338	-0.0908416	0.0142328	0.0458337	-0.344682	-0.674074	-0.49877	-0.600954	0.0243738	0.0345383	0.0662343	0.19286	0.284261	-0.521221	Cd200	0.968545	0.85311	0.947645	0.824937	0.000157794	3.11088e-10	5.02e-09	3.57711e-10	0.946181	0.997372	0.969856	0.425069	1
Pdyn	0.0268892	0.0307468	1.0261	-0.729469	-0.449574	-0.664559	-0.385509	-2.5978	0.189309	-0.0694169	0.14155	-0.80805	-0.495291	0.0425079	Pdyn	0.994373	0.993058	0.0806218	0.296461	0.364128	0.27376	0.424958	5.28363e-09	0.901875	0.997372	0.990443	0.460902	0.98699
Txn1	-0.0593539	-0.0764475	0.233095	0.227832	-0.599443	-0.649634	-0.65219	-0.647284	-0.270437	-0.245958	-0.0150007	-0.347764	0.0940156	0.305372	Txn1	0.936418	0.892257	0.103228	0.147974	7.89363e-10	5.52965e-08	2.24e-12	8.82113e-10	0.230282	0.552889	0.995546	0.196947	1
Gap43	-0.17358	-0.302187	0.350702	-0.356838	-0.670712	-0.929454	-0.682986	-0.82374	0.0747175	0.0521696	0.242863	0.205475	-0.308815	0.102837	Gap43	0.685348	0.335262	0.0472848	0.0678179	1.16726e-07	6.29354e-10	1.4e-08	1.05077e-09	0.866733	0.996194	0.838167	0.560513	0.967419
Vstm2l	0.211656	-0.0898842	0.19616	-0.227222	0.165502	0.0717178	-0.541199	-1.40241	0.16121	-0.0675901	0.0460133	-0.508099	-0.0184369	0.981514	Vstm2l	0.611295	0.913804	0.38911	0.335372	0.312763	0.776419	6.2e-05	6.39011e-21	0.679902	0.988737	0.991119	0.146955	1
Dpysl2	-0.137364	-0.043498	0.177973	0.47783	-1.05137	-0.875929	-0.800927	-0.804368	-0.0487748	-0.282671	-0.0501659	0.0959208	-0.270801	0.0249429	Dpysl2	0.677521	0.954579	0.252204	0.000451028	3.00044e-28	3.97861e-14	3.46e-18	1.10869e-14	0.893027	0.436053	0.976663	0.75643	0.99637

## Sheet: Fig.S5A_CPZ_GO0031012
log2FC	3wkvsctr	6wkvsctr	12wkvsctr	16wkvsCTR	20wkvsCTR	24vsCTR	Q value	3wkvsctr	6wkvsctr	12wkvsctr	16wkvsCTR	20wkvsCTR	24vsCTR
Mmp12	3.60829	3.25301	4.28856	3.54012	1.00561	1.13979	Mmp12	0.0139679	NA	0.000135357	0.00853975	0.555985	0.539439
Col5a3	0.742074	1.09874	2.93935	1.58679	1.54524	1.70878	Col5a3	0.899144	0.160951	1.08882e-22	3.24043e-05	2.53e-07	3.50928e-07
Otog	-0.298809	-0.650482	2.83445	1.70265	1.37016	2.07374	Otog	NA	NA	0.044518	NA	NA	0.217954
Col24a1	-2.20761	-0.115488	2.41995	2.53664	2.86306	2.47942	Col24a1	0.00139343	NA	1.35071e-07	4.95467e-06	4.1e-11	5.09382e-07
Muc6	-1.25471	-0.298138	2.26931	1.97878	2.02797	1.48331	Muc6	NA	NA	0.0476365	0.234829	0.0807408	0.29892
Col11a1	-0.406548	0.339999	2.01329	2.41298	1.93435	1.33999	Col11a1	0.949644	0.451122	1.26205e-13	4.74939e-14	1.52e-13	1.04695e-05
Col6a4	-1.91943	-0.479164	1.70738	1.65656	1.84704	1.03631	Col6a4	0.0533602	NA	0.000272054	0.00437426	3.08e-05	0.0566696
Col7a1	-1.53718	0.965108	1.57057	2.02765	1.88747	2.01349	Col7a1	0.197413	NA	8.77105e-09	2.51998e-10	3.3e-13	2.328e-12
Col17a1	-0.656186	0.74277	1.56502	2.08672	0.689012	-2.61799	Col17a1	0.987512	NA	0.022617	0.0105537	0.363422	0.00721617
Tnr	0.298484	-0.509701	1.51435	1.31225	1.43573	1.30997	Tnr	1	0.45742	2.20085e-10	7.32991e-06	2.95e-10	4.24732e-07
Acta2	0.656142	0.427867	1.5086	0.592536	-0.0593312	0.371601	Acta2	0.550198	0.380189	0.000148574	0.312796	0.91819	0.486739
Col6a6	1.54466	1.58566	1.45776	1.92809	1.29526	1.07197	Col6a6	NA	NA	0.0347766	0.0164188	0.0635496	0.194081
Abi3bp	-0.552384	-0.990615	1.40398	0.930441	0.934444	-0.00633071	Abi3bp	0.672281	0.0532601	0.000522792	0.08495	0.020526	0.991452
Serpine1	0.618115	0.162515	1.39747	-0.502301	0.22117	0.452968	Serpine1	0.999017	NA	0.000186405	0.455994	0.657664	0.370806
Col4a3	-0.934783	-0.517159	1.34116	1.18823	0.610664	0.579399	Col4a3	0.721063	NA	0.0202017	0.12004	0.347805	0.444339
Otogl	0.63289	-1.45285	1.32872	0.848028	0.895969	0.150129	Otogl	NA	NA	0.031603	0.355947	0.171943	0.886044
Glg1	0.0846626	-0.542788	1.32443	0.950936	1.18668	1.20107	Glg1	1	0.330379	3.77324e-14	1.19587e-05	1.43e-12	2.23941e-10
Col28a1	0.0386744	0.113849	1.29789	1.16067	0.631341	0.325265	Col28a1	1	NA	0.00578217	0.0558484	0.216508	0.630063
Ovgp1	-0.876628	-0.326318	1.25911	1.3229	0.991494	1.06552	Ovgp1	0.967565	NA	1.38203e-08	9.32847e-07	4.52e-06	1.2364e-05
Adamts18	0.235837	-0.0517037	1.24416	1.00663	0.407599	0.0717862	Adamts18	1	NA	2.44295e-05	0.0081732	0.227462	0.887354
Bmp1	0.0301683	0.965866	1.23307	1.46548	0.945154	0.708886	Bmp1	1	0.0614069	1.05602e-14	9.90528e-15	9.9e-10	6.97313e-05
Rtbdn	-0.469205	0.234838	1.20847	1.17669	0.860061	0.927913	Rtbdn	1	NA	1.80274e-05	0.000978678	0.00263165	0.00370855
Tecta	0.477319	0.523251	1.19012	0.725449	0.58659	1.12002	Tecta	NA	NA	0.0186995	0.360129	0.319983	0.048469
Ssc5d	-0.265844	0.715423	1.18418	1.39443	1.51556	1.37767	Ssc5d	1	NA	2.89204e-05	4.62879e-05	1.43e-08	5.45225e-06
Postn	0.0283866	0.523617	1.16677	1.12493	0.622294	0.203155	Postn	1	0.489334	0.000759732	0.0102158	0.0952042	0.704903
Thbs3	-0.692584	0.732376	1.13769	1.41305	0.907544	0.800806	Thbs3	0.39244	0.113348	7.10792e-08	2.25598e-08	9.54e-06	0.000666294
Col16a1	-0.457657	1.31594	1.13358	1.31377	1.30153	1.47475	Col16a1	1	0.0285815	7.67477e-10	2.67484e-09	8.66e-14	3.791e-14
Col4a6	1.2269	1.33364	1.09167	0.799547	0.55775	0.276907	Col4a6	0.50814	NA	0.000731779	0.069305	0.111991	0.552782
Col6a1	-1.00479	0.393734	1.09071	0.921215	1.53616	1.60695	Col6a1	0.197087	0.474098	0.00110105	0.0301726	6.58e-07	4.49678e-06
Npnt	0.837274	0.346856	1.03161	0.624298	0.373604	-0.135907	Npnt	0.446866	0.549818	8.06277e-05	0.0737413	0.185118	0.726577
Col5a1	-0.0446768	1.1166	1.02247	1.11439	1.21515	1.20637	Col5a1	1	0.125635	0.000241381	0.00102818	3.25e-06	4.81877e-05
Col19a1	0.590054	-0.39393	0.981056	1.16795	0.951068	0.763871	Col19a1	1	0.610868	6.13394e-14	5.75239e-14	3.13e-14	1.02465e-07
Megf9	0.223017	-1.05437	0.963729	0.623016	0.682335	0.602149	Megf9	1	0.0675416	9.85291e-08	0.00721639	0.000103322	0.0029461
Col4a2	-0.389223	1.00666	0.919012	1.19776	1.14271	0.959346	Col4a2	1	0.0567845	2.42892e-06	2.92405e-07	4.92e-10	5.06976e-06
Timp1	4.97828	4.12961	0.838716	0.444519	-0.606647	0.596081	Timp1	2.43364e-05	NA	0.176424	0.668238	0.410909	0.429097
Muc1	0.870873	1.29529	0.829671	0.51991	0.450226	0.421151	Muc1	0.928346	NA	0.0414036	0.392061	0.310668	0.417951
Smoc2	1.08386	1.03398	0.817043	0.729675	-0.758484	-1.6101	Smoc2	0.0851455	0.0598697	0.00204909	0.0306361	0.00403392	7.17703e-08
Col12a1	-0.171483	-0.14745	0.792836	0.95779	1.20797	1.91812	Col12a1	1	0.854355	0.00587064	0.00603361	4.25e-06	3.55771e-11
Lamc3	0.668293	1.16713	0.781299	0.838499	0.31413	0.837488	Lamc3	0.941052	NA	0.000314307	0.0018065	0.187171	0.000352623
Adamts10	-0.41885	0.99836	0.775257	1.009	0.884015	0.942615	Adamts10	1	0.228166	2.04607e-05	3.78892e-06	2.73e-07	1.21787e-06
Lgals3	3.20515	2.96402	0.621929	0.364807	-0.297843	-0.48443	Lgals3	2.83118e-07	5.04154e-06	0.246582	0.650067	0.620189	0.461571
Angptl4	0.94311	1.36901	0.599855	-0.0138558	-0.0644708	1.13123	Angptl4	0.377956	0.0349569	0.181273	0.985522	0.911683	0.0103195
Tgm3	1.29636	0.148716	0.522209	0.0906046	-0.376876	-1.92943	Tgm3	0.50851	NA	0.273521	0.912032	0.440327	7.78793e-05
Vasn	0.997666	1.13902	0.496123	0.351636	0.0412469	-0.0745111	Vasn	0.602128	0.150777	0.0453018	0.30559	0.901279	0.837399
Col27a1	-1.18321	1.03658	0.425989	0.875236	0.969667	0.956184	Col27a1	0.348096	0.165101	0.0854462	0.00174051	5.73e-06	8.22827e-05
Col25a1	-0.63785	-1.19924	0.393976	0.207291	0.448279	0.254249	Col25a1	0.175674	0.000250469	0.052344	0.485901	0.0174262	0.285345
Rtn4rl2	0.914329	1.50824	0.387579	0.173196	0.112309	-0.411873	Rtn4rl2	0.294928	0.00844777	0.0523769	0.572016	0.627801	0.0620617
Lamb2	0.204806	1.19181	0.384038	0.601136	0.287036	0.512927	Lamb2	1	0.0687444	0.00963855	0.000588912	0.0500379	0.000985929
Thbs2	1.38997	0.710446	0.358214	-0.00892345	0.0261598	0.364264	Thbs2	0.0151882	0.193891	0.0878068	0.981504	0.925515	0.11319
Serping1	1.63032	1.96476	0.346274	0.256505	-0.508058	-0.102754	Serping1	0.0136284	0.00155997	0.301253	0.59198	0.101205	0.818101
Cd180	3.47086	1.2369	0.332499	0.356029	-0.578621	-0.566101	Cd180	1.4426e-07	0.12063	0.331361	0.437507	0.0685126	0.12644
Lingo4	-0.610816	-0.369309	0.328333	0.544147	0.97364	1.07269	Lingo4	1	NA	0.565201	0.444589	0.0307603	0.032928
Serpinf2	3.34087	4.15467	0.318988	0.592449	0.198981	-0.722972	Serpinf2	0.0101983	NA	0.602082	0.438851	0.764267	0.331678
Adamtsl3	1.99587	1.2622	0.301687	0.425912	0.0719061	0.175395	Adamtsl3	0.0179524	NA	0.417942	0.370315	0.871786	0.704803
Hpse	2.04569	1.02202	0.195149	0.182394	-0.0481641	-0.342321	Hpse	0.00474029	0.172264	0.674586	0.781815	0.927126	0.500395
Emid1	0.415331	1.42979	0.193585	0.232336	-0.307185	-0.136592	Emid1	1	0.0176192	0.210668	0.263133	0.0397605	0.481415
Mmp23	-0.812128	1.20859	0.193276	1.16594	0.897937	1.26709	Mmp23	1	NA	0.630451	0.0015437	0.00248968	6.19243e-05
Col11a2	-2.00744	1.17038	0.191416	0.697912	0.68176	0.937603	Col11a2	0.0171401	0.14058	0.394695	0.00269986	0.000141461	2.55118e-06
Insl5	-1.09553	0.916784	0.176982	0.5151	0.660422	1.07331	Insl5	NA	NA	0.747179	0.413699	0.120568	0.0146272
Col13a1	0.352627	1.71305	0.144699	-0.0380255	-1.09612	-0.631261	Col13a1	1	NA	0.784863	0.963016	0.0106285	0.22111
Ctsc	1.55916	0.404521	0.0689401	0.33488	-0.0802534	0.11598	Ctsc	0.0119829	0.498347	0.701826	0.0661826	0.643063	0.53762
S100a6	1.43145	1.81962	0.04427	0.171496	-0.475231	-0.743983	S100a6	0.00333951	5.86259e-05	0.860366	0.541937	0.00613646	0.000102879
Col6a5	-1.81799	-0.670615	0.0359439	0.0889789	0.589915	0.449144	Col6a5	0.023829	NA	0.971143	0.942974	0.414177	0.610007
Entpd2	0.291384	1.24505	0.00124766	0.247967	0.0922693	0.203542	Entpd2	1	0.0310783	0.995689	0.154276	0.539445	0.180311
Ctsd	2.00171	1.45573	-0.0191519	0.00548621	-0.117282	0.0153265	Ctsd	4.97552e-08	0.000393899	0.863778	0.970855	0.152389	0.90221
Lgals9	1.62148	0.920249	-0.0387018	-0.0992606	-0.561638	-0.25023	Lgals9	0.000157903	0.0644107	0.86339	0.72313	0.000271752	0.199046
Ptx3	3.22949	1.76189	-0.0902427	-0.576429	-0.890796	-1.14288	Ptx3	0.00991079	NA	0.915261	0.594551	0.204898	0.173501
Wnt4	0.136899	0.539993	-0.103636	-0.132826	-0.756957	-1.26117	Wnt4	1	0.105744	0.552709	0.561275	1.37e-08	9.24898e-17
Impg2	-0.0307494	-1.01188	-0.108165	-0.119013	0.539176	0.759969	Impg2	1	NA	0.821685	0.862391	0.124962	0.0420595
Plscr2	2.00466	0.924029	-0.145281	-0.688006	-0.302978	-0.353135	Plscr2	0.0384271	NA	0.679047	0.09866	0.335036	0.325969
Adamts7	-0.111875	-0.0469598	-0.150575	-0.230524	-0.200864	-1.48915	Adamts7	1	NA	0.808253	0.79322	0.737958	0.0210251
Anxa3	1.48017	0.59755	-0.177836	-0.0135443	-0.332997	-0.142709	Anxa3	0.0187122	0.304603	0.177774	0.955262	0.00446788	0.349957
Chadl	-0.242676	1.3197	-0.202896	-0.0588071	-0.21694	-0.0191176	Chadl	1	0.0390919	0.169748	0.811689	0.122667	0.931627
Egfl6	-0.776684	-1.06345	-0.242261	0.132512	-0.466431	-0.575149	Egfl6	0.419985	NA	0.327238	0.726397	0.039454	0.0268173
Runx1	1.73905	1.28047	-0.24244	-0.240198	-0.212115	0.223305	Runx1	0.00497582	0.0554936	0.493428	0.635889	0.549283	0.569948
Adamts19	-3.19977	-1.67754	-0.250152	-0.338098	-0.643348	-1.19698	Adamts19	0.00199888	NA	0.862308	0.860265	0.60757	0.386697
Apoe	0.597767	2.05788	-0.253457	-0.03566	-0.390314	-0.150573	Apoe	0.927141	0.00130649	0.0358647	0.867704	0.000323722	0.291399
Pf4	0.948065	0.732629	-0.272873	-0.395526	-0.889589	-2.20417	Pf4	1	0.545351	0.678085	0.664767	0.121682	0.00389756
Col23a1	0.214056	0.721621	-0.284017	-0.419709	-0.625736	-1.01751	Col23a1	1	0.0856384	0.475141	0.398146	0.0618806	0.00511398
Tgfb1	1.35612	1.53559	-0.29111	-0.122807	-0.388555	-0.547571	Tgfb1	0.0523798	0.0154041	0.126709	0.686467	0.028682	0.00596659
Lgals1	1.55214	1.62205	-0.303428	-0.295062	-0.361436	-0.270904	Lgals1	0.00494673	0.00360886	0.0490882	0.142754	0.0118587	0.115697
Ctsz	1.89842	1.69265	-0.353381	-0.270686	-0.294575	-0.0750395	Ctsz	1.25361e-05	0.000250469	0.00309481	0.0853355	0.0109074	0.652135
Anxa2	1.38123	1.04235	-0.366825	-0.102604	-0.400944	-0.0282915	Anxa2	0.0191657	0.0734917	0.099296	0.778582	0.0547361	0.934241
Pcolce2	-1.51113	-0.219943	-0.393176	-0.118996	0.137044	0.722476	Pcolce2	0.00253188	0.673791	0.16938	0.797445	0.66788	0.0100393
Thbs4	0.458447	2.26822	-0.425498	-0.384879	-0.338619	0.18659	Thbs4	1	4.04329e-05	0.29977	0.485661	0.401181	0.717542
S100a11	1.78446	0.848373	-0.449627	-0.225894	-0.47877	-0.216771	S100a11	0.0163292	0.224206	0.0769548	0.560806	0.0484527	0.493124
Epyc	-0.81353	-1.74896	-0.521684	-0.387495	-0.199874	-2.72286	Epyc	1	NA	0.47085	0.752799	0.809753	0.000553847
Spock3	-0.782566	-1.66618	-0.568589	-0.527409	-0.178346	-0.358597	Spock3	0.763506	0.0264063	0.0038432	0.0337749	0.419466	0.114833
Sspo	-0.521288	1.92713	-0.585551	0.771766	0.55622	1.1515	Sspo	1	NA	0.156733	0.121132	0.151283	0.00394008
Emilin2	-1.43872	0.141774	-0.586754	-0.327915	0.234476	0.982855	Emilin2	0.00123231	0.766848	0.00288737	0.241245	0.260284	6.56835e-07
F13a1	0.124646	-0.578917	-0.587216	-0.511664	-1.20042	-0.383214	F13a1	1	0.571219	0.318222	0.532523	0.0210662	0.585307
Clec3b	-0.677936	1.51438	-0.62374	-0.658485	-1.11873	-0.349762	Clec3b	1	NA	0.032453	0.105692	8.63e-05	0.322888
Ntng1	-1.53507	-0.964917	-0.645355	-1.08123	-0.829123	-0.80554	Ntng1	0.135964	0.21588	0.146586	0.0372214	0.0398739	0.0847281
Wnt6	1.05966	0.725059	-0.655705	-1.0223	-1.29145	-0.55644	Wnt6	0.925301	NA	0.358998	0.28092	0.0468187	0.501159
Adamts4	-2.07458	0.39989	-0.663788	0.187274	-0.00658752	0.117404	Adamts4	0.0188693	0.637832	0.0559248	0.74102	0.989886	0.811049
Fibcd1	0.698742	1.46331	-0.671545	-0.486571	-0.583174	-1.10166	Fibcd1	0.822567	0.0409156	0.275408	0.575442	0.329222	0.0779293
Anxa1	1.17279	-0.240369	-0.736984	-0.668162	-0.711209	-0.256757	Anxa1	0.552807	0.810524	0.0275115	0.144743	0.0280354	0.550489
Angptl1	-1.02751	-1.05464	-0.747581	-0.310587	-0.293379	0.134444	Angptl1	NA	NA	0.00412219	0.446634	0.289427	0.698295
Ang	1.22015	1.01146	-0.810398	-0.449043	-0.643118	-0.249391	Ang	0.197413	0.143243	0.000173821	0.143781	0.00245998	0.35954
Krt1	-0.0994363	0.796072	-0.856049	-1.01694	-0.755212	-0.986325	Krt1	1	NA	2.87441e-05	0.000229448	0.000158174	2.26989e-05
Igf2	0.00839911	0.355989	-0.926228	-0.329556	-1.39641	-0.895002	Igf2	1	0.497323	0.081776	0.69548	0.00341313	0.124187
Ogn	0.563508	-0.716118	-0.977118	-0.487918	-1.69442	-1.15384	Ogn	1	NA	0.126656	0.609209	0.00294464	0.09167
Itgb4	-2.42609	0.51798	-0.995633	0.0889353	0.0632579	0.378447	Itgb4	0.00533739	0.545981	0.00932215	0.901575	0.903781	0.433372
Omd	0.623305	-0.113113	-1.00562	-1.39601	-1.80304	-1.11981	Omd	1	NA	0.230643	0.205005	0.0199051	0.227393
Adamtsl4	-2.06245	0.574445	-1.01253	0.254854	0.130598	0.474342	Adamtsl4	0.0081446	0.437122	0.0154587	0.712694	0.808466	0.353175
Wnt11	0.98407	2.21571	-1.03749	-2.99455	-0.857849	-0.235214	Wnt11	1	NA	0.0974798	0.0279289	0.16772	0.772016
Svep1	0.293248	0.62305	-1.04231	-0.0679566	0.249694	0.371732	Svep1	1	NA	0.00169758	0.913478	0.489275	0.337888
Hapln2	-2.87608	-0.0248388	-1.07379	-0.521672	-0.0962483	0.606091	Hapln2	0.00286953	0.983936	0.000812135	0.251619	0.822932	0.104607
Dcn	0.397196	-0.154917	-1.11183	-0.821285	-2.16041	-1.68769	Dcn	1	0.835811	0.148055	0.438236	0.00121415	0.0317849
Myoc	0.145524	0.677554	-1.14028	-0.570158	-2.16042	-1.67479	Myoc	1	0.271616	0.0778189	0.551639	0.000149225	0.0119625
Col2a1	-0.530266	0.870539	-1.19947	-0.610313	-0.411541	-0.0989638	Col2a1	1	NA	0.000109255	0.156383	0.212915	0.83208
Serpinb1a	-2.04041	-0.888942	-1.2351	-0.453685	-0.718911	-0.581908	Serpinb1a	0.128566	0.382502	0.00192922	0.451866	0.0737533	0.226316
Fmod	1.49204	1.02386	-1.30628	-1.06044	-2.29597	-1.72443	Fmod	0.100655	0.16502	0.0684789	0.268658	0.00033034	0.0218004
Ucma	-0.526637	0.82415	-1.38365	-1.71564	-0.908295	-0.633058	Ucma	1	NA	0.00787332	0.0110936	0.0778518	0.314943
Frem3	-1.63002	-0.933912	-1.70618	-0.512523	-2.31015	-1.81954	Frem3	0.419063	NA	0.029923	0.671875	0.00381492	0.0439592
Prg4	1.44153	0.0610309	-1.84068	-0.735311	-2.10316	-1.15317	Prg4	0.523943	NA	0.0317291	0.576672	0.00942791	0.249394

## Sheet: Fig. S5B_PMS_GO0031012
log2FC	Active lesion	Chronic active	Inactive	Remyelinating	FDR	Active lesion	Chronic active	Inactive	Remyelinating
ADAMTS14	-2.12935	-2.40831	-2.24211	-2.82641	ADAMTS14	8.28e-05	1.03e-07	0.00022951	0.00114075
DMBT1	-2.16309	-2.04214	-2.16386	-2.50265	DMBT1	7.69e-08	2.39e-06	7.72e-06	0.000339611
HTRA1	-1.28209	-0.894339	-2.00791	-2.17163	HTRA1	1.69e-05	9.5e-06	2.9e-17	8.9e-11
HAPLN2	-1.36541	-1.06963	-1.19262	-1.71382	HAPLN2	0.00617831	0.01884	0.0076638	0.0125816
COL4A5	-1.03068	-1.18619	-1.44428	-1.58991	COL4A5	0.00336549	2.81e-05	7.64e-06	0.000128072
VEGFA	-0.434766	-0.857244	0.242616	-1.58841	VEGFA	0.655495	0.076856	0.741183	0.0181594
PCSK6	-1.14824	-1.09984	-1.09879	-1.58458	PCSK6	0.00032348	5.75e-05	0.00326158	0.000138642
SPOCK3	-0.727283	-1.00513	-1.09854	-1.51587	SPOCK3	0.109957	1.39e-05	0.000697903	5.96e-06
ADAMTS4	-1.55685	-1.35158	-1.2754	-1.51275	ADAMTS4	3.38e-05	0.000296814	0.00429255	0.00474785
COL9A3	-1.35209	-1.77683	-1.57159	-1.49857	COL9A3	0.00688868	9.13e-05	0.000970161	0.0708778
SVEP1	-1.34316	-1.00003	-1.90408	-1.48795	SVEP1	0.000261102	0.000219271	6.31e-07	0.00219563
NCAN	-0.566805	-0.418946	-1.31534	-1.41974	NCAN	0.157501	0.133552	0.000435799	0.00620285
TMEFF2	-1.12131	-0.783483	-0.833845	-1.41854	TMEFF2	0.00674029	0.0021624	0.00943942	0.00160879
COL16A1	-1.13864	-1.43301	-1.49063	-1.361	COL16A1	0.0132656	0.000242337	0.000366635	0.0402498
FGFR2	-0.909529	-0.833949	-1.07823	-1.35618	FGFR2	0.000109802	1.98e-06	5.09e-05	3.91e-07
TNR	-0.630166	-0.205311	-0.79808	-1.25243	TNR	0.0438747	0.271508	0.0104908	2.62e-05
SEMA3C	-0.788137	-0.69752	-1.04412	-1.24231	SEMA3C	0.0133663	0.00034723	9.88e-05	0.000147897
THBS2	-0.989196	-0.995364	-1.39018	-1.19341	THBS2	0.00883686	2.93e-05	0.000129507	0.00172592
ANGPTL2	-0.83379	-0.800469	-0.716944	-1.1886	ANGPTL2	0.0232078	0.00878746	0.0793226	0.0243412
ANGPTL4	-0.533824	-1.36324	-1.21215	-1.181	ANGPTL4	0.299332	0.000176092	0.000457549	0.0336693
ADAMTSL2	-1.19284	-0.791428	-1.11533	-1.15442	ADAMTSL2	0.0122168	0.0366382	0.0138658	0.113877
SPON1	-0.678815	-0.54318	-1.38939	-1.14611	SPON1	0.00469823	0.00783702	8.32e-08	0.000406661
COL9A2	-1.15959	-1.50171	-1.35434	-1.13353	COL9A2	0.0170804	0.00161636	0.00501999	0.176676
SERAC1	-0.706285	-0.637651	-0.637836	-1.11664	SERAC1	0.000116979	1.23e-05	0.000260442	3.82e-05
CHADL	-0.943073	-1.47212	-1.19372	-1.1128	CHADL	0.15727	0.00840019	0.0446394	0.281367
DLG1	-0.613647	-0.534961	-0.753736	-1.04204	DLG1	0.0807205	0.0216458	0.0200444	0.00630618
VWA1	-0.828663	-1.12588	-0.976875	-1.00924	VWA1	0.125091	0.0116447	0.0390698	0.212717
SSPO	-0.924587	-1.61502	-0.664538	-0.980535	SSPO	0.0872688	0.00043995	0.243505	0.273085
PMP22	-0.350875	-0.161385	-0.293852	-0.842844	PMP22	0.40265	0.59404	0.428119	0.0140354
ANXA9	-0.291899	-1.02414	-0.755861	-0.832619	ANXA9	0.35437	5.81e-06	0.0080037	0.00679214
LRRTM3	-0.532229	-0.0817537	-0.1489	-0.81918	LRRTM3	0.122797	0.757726	0.702102	0.0268501
S100A13	-0.459388	-0.629787	-0.717857	-0.793482	S100A13	0.183329	0.0225583	0.0179048	0.139292
COL11A1	-0.429543	-0.128218	-0.396225	-0.776737	COL11A1	0.19324	0.458274	0.239151	0.021794
SMOC1	-0.55878	-0.70654	-0.973149	-0.775838	SMOC1	0.0347875	0.00121462	2.66e-06	0.0163083
COL9A1	-0.358872	-0.410165	-0.847033	-0.752596	COL9A1	0.503253	0.20606	0.0319135	0.28956
PTN	-0.479314	0.0338428	-0.930201	-0.739281	PTN	0.106449	0.882998	0.000577443	0.038338
NTNG2	-0.613277	-1.03019	-0.263194	-0.71287	NTNG2	0.158877	0.00352168	0.604277	0.341379
SEMA6D	-0.482504	-0.356777	-0.916304	-0.710975	SEMA6D	0.153158	0.0895543	0.000928923	0.0739887
LRIG2	-0.41079	-0.265363	-0.486759	-0.658744	LRIG2	0.0372692	0.071757	0.00527824	0.009342
GSTO1	-0.285023	-0.663212	-0.235636	-0.64267	GSTO1	0.36077	0.000167372	0.347197	0.102837
FBN1	-0.292661	-0.491515	-0.550225	-0.632239	FBN1	0.22602	0.00023282	0.00477429	0.0193606
COL20A1	-0.575788	-0.513133	-0.97571	-0.627693	COL20A1	0.356602	0.353886	0.11134	0.556403
HPSE2	-0.547377	-0.0905428	-1.62442	-0.590148	HPSE2	0.373309	0.881159	0.000597372	0.449767
ANXA7	-0.149238	-0.171098	-0.470016	-0.554839	ANXA7	0.559294	0.293586	0.00255816	0.0404663
GLG1	-0.145742	-0.212801	-0.374419	-0.54617	GLG1	0.467313	0.114078	0.0113454	0.00982961
LRIG1	-0.0404531	-0.36966	-0.384639	-0.541829	LRIG1	0.940062	0.0379704	0.214144	0.081103
ADAMTS13	-0.356902	-0.61979	-0.45423	-0.540523	ADAMTS13	0.430299	0.0306316	0.262534	0.453277
TGFB3	-0.237812	-0.445677	-0.678774	-0.512665	TGFB3	0.565172	0.0455088	0.00500941	0.204437
GPC2	-0.661706	-1.06905	#N/A	-0.408981	GPC2	0.229309	0.0342588	#N/A	0.707641
SERPINE2	-0.302577	0.021965	-0.574972	-0.40265	SERPINE2	0.351709	0.937819	0.0332637	0.347876
GPC5	-0.0479953	0.422154	-0.539233	-0.363152	GPC5	0.911392	0.0667667	0.0433349	0.487581
ADAM19	-0.284195	-0.3449	0.133129	-0.354547	ADAM19	0.47247	0.257914	0.748316	0.580819
LGALS1	0.381573	-0.396786	0.179567	-0.302515	LGALS1	0.492613	0.233189	0.683339	0.677713
BMPER	-0.307904	0.459348	0.208861	-0.294325	BMPER	0.403545	0.0492304	0.700963	0.622297
TECTA	-0.533245	0.775398	-0.132908	-0.292117	TECTA	0.0953298	0.0512911	0.760003	0.665707
FGF1	0.133667	-0.248787	-0.565455	-0.260813	FGF1	0.638143	0.127954	0.01844	0.385981
SNORC	-0.378424	-1.01998	-1.3098	-0.24492	SNORC	0.587225	0.059902	0.0139478	0.844432
LOXL2	-0.00361753	-0.839831	-0.0400029	-0.23902	LOXL2	0.995582	0.000103712	0.909443	0.680727
HSD17B12	-0.111991	-0.382391	-0.327633	-0.224346	HSD17B12	0.670886	0.0201288	0.109297	0.579328
GPC6	-0.277914	-0.497302	-0.82618	-0.185679	GPC6	0.495413	0.0824713	0.0231701	0.748523
F3	0.328946	-0.590116	-0.381063	-0.171186	F3	0.61346	0.0455842	0.444704	0.82406
TFIP11	-0.160962	-0.369116	-0.151921	-0.163056	TFIP11	0.416691	0.00307382	0.337732	0.612987
ADAMTS3	0.247469	0.856039	-0.032149	-0.161951	ADAMTS3	0.57856	0.00901558	0.950099	0.81008
SLIT2	0.296256	1.09108	0.305059	-0.158544	SLIT2	0.506043	3.24e-05	0.48692	0.813629
COL10A1	0.0519922	-0.578507	-0.143623	-0.14981	COL10A1	0.911609	0.0250509	0.673886	0.804504
HNRNPM	0.10319	-0.286844	0.00468387	0.0605278	HNRNPM	0.575201	0.0115432	0.983701	0.8561
ANXA4	0.104629	-0.38493	-0.275219	0.0646111	ANXA4	0.642936	0.0134643	0.153404	0.867733
FREM2	0.557717	0.61724	0.369758	0.106865	FREM2	0.164209	0.0138838	0.302548	0.877894
OTOGL	0.493644	0.949683	0.791016	0.125763	OTOGL	0.327706	0.0147281	0.238297	0.910196
ELN	0.0130487	-0.734916	-0.353948	0.141013	ELN	0.984026	0.0189198	0.454571	0.861662
LAMB1	0.670163	0.739955	0.561903	0.196537	LAMB1	0.00916139	0.00130179	0.0461344	0.707928
LRRN3	0.272342	0.888729	0.308651	0.197957	LRRN3	0.61945	0.00759814	0.541859	0.827927
PLOD3	0.321279	-0.12031	0.838521	0.232985	PLOD3	0.514288	0.710382	0.0112075	0.720788
ECM1	0.20284	0.102135	0.709929	0.260491	ECM1	0.714424	0.768004	0.0410782	0.704056
PLXDC2	0.630426	0.489991	0.104678	0.293021	PLXDC2	0.06555	0.0103032	0.718391	0.405679
SMOC2	0.362015	0.796533	0.131597	0.321934	SMOC2	0.296417	0.0150988	0.743753	0.625899
COL6A6	0.291943	0.204055	0.650004	0.336117	COL6A6	0.485985	0.513673	0.0325517	0.618813
CALR	0.54544	0.403501	0.477509	0.344049	CALR	0.165886	0.026106	0.138677	0.245582
LTBP1	0.720043	0.196599	0.112369	0.386598	LTBP1	0.0142693	0.325987	0.771394	0.181965
HSP90AA1	0.225012	0.615098	1.2576	0.398146	HSP90AA1	0.692926	0.0506901	9.96e-05	0.476176
COL12A1	0.764433	0.678051	0.485401	0.401093	COL12A1	0.0535484	0.0107921	0.267561	0.489922
COL14A1	0.894132	0.81606	0.146499	0.401235	COL14A1	4.19e-05	0.00249413	0.667466	0.350182
LAMA4	0.589186	0.185869	0.0968203	0.403839	LAMA4	0.0152164	0.431163	0.7706	0.259644
PLXNA2	0.443533	0.51744	1.04076	0.417419	PLXNA2	0.311337	0.0468028	0.00336521	0.419882
SPARC	0.524327	0.743188	0.193345	0.429281	SPARC	0.123704	0.00739572	0.631164	0.288616
EFNA5	0.410609	1.01339	0.79022	0.445652	EFNA5	0.337161	0.000342631	0.117288	0.531141
USH2A	0.418784	0.670918	0.849475	0.459972	USH2A	0.309927	0.00747251	0.0121939	0.488524
ITGB4	0.341931	-0.138739	-0.0637087	0.491014	ITGB4	0.485108	0.737439	0.902937	0.429754
LRRC3B	0.677591	0.6913	0.335877	0.502434	LRRC3B	0.134039	0.0255775	0.522894	0.510791
PLOD1	0.524184	-0.0691978	1.34028	0.591748	PLOD1	0.255573	0.845008	1.96e-05	0.195634
LINGO2	0.408316	1.26925	1.01278	0.595079	LINGO2	0.571944	0.0080214	0.206508	0.533136
NTN4	0.160552	0.670046	0.405447	0.600196	NTN4	0.609735	0.00533627	0.171537	0.146613
IMPG2	0.173313	0.745595	0.282912	0.606708	IMPG2	0.685855	0.000600937	0.364636	0.27207
RELN	0.768825	0.774016	1.24006	0.608451	RELN	0.0298452	0.00150255	2.62e-06	0.139498
LOXL3	0.828371	0.395201	0.618313	0.627244	LOXL3	0.000139929	0.0662226	0.00304067	0.0308044
NDNF	1.17276	0.70095	0.369059	0.628372	NDNF	0.0337828	0.0656211	0.494031	0.322642
FN1	0.393002	0.206064	0.51646	0.670292	FN1	0.215644	0.296314	0.0431587	0.028054
CTHRC1	0.54802	0.851324	0.968717	0.676411	CTHRC1	0.11101	3.7e-05	5.66e-06	0.154517
ASPN	0.837439	0.414093	0.3407	0.686274	ASPN	0.00422792	0.0986113	0.307065	0.225091
COL4A1	0.326303	-0.491386	1.05589	0.697027	COL4A1	0.535844	0.118941	0.00761638	0.220328
LAMB2	0.845549	0.381267	0.477232	0.722978	LAMB2	0.0105803	0.174951	0.14231	0.101941
TIMP3	0.691696	0.456084	0.522916	0.744603	TIMP3	0.00344529	0.014358	0.0196197	0.0154458
NID1	0.704174	0.457611	0.540112	0.747503	NID1	0.00403834	0.0242194	0.0282519	0.0203863
ANXA11	0.859632	0.8514	0.651067	0.755524	ANXA11	0.000226057	4.15e-06	0.00420346	0.00819397
WNT4	0.700829	-0.211955	0.637187	0.768965	WNT4	0.0978758	0.433138	0.032714	0.118975
TRIL	0.975226	0.244316	-0.163655	0.7761	TRIL	0.0196185	0.477002	0.773798	0.0922631
LRRTM1	0.62627	1.35959	0.579707	0.792516	LRRTM1	0.0987961	6.08e-08	0.221646	0.136943
ADAMTS10	0.860097	0.580188	0.592763	0.805258	ADAMTS10	0.0239252	0.0788437	0.114814	0.129798
WNT5A	0.511888	0.595352	0.568557	0.806133	WNT5A	0.182402	0.0342803	0.104764	0.104018
COL28A1	-0.102316	-0.3511	-0.58391	0.811357	COL28A1	0.80224	0.132469	0.0346246	0.028574
EGFL7	0.952708	-0.13479	1.09707	0.811971	EGFL7	0.250075	0.817644	0.0369034	0.321863
ACTA2	0.556443	0.971255	0.697676	0.821492	ACTA2	0.130418	0.000476728	0.0292692	0.0748271
OLFML2B	0.811481	0.594667	1.38051	0.822689	OLFML2B	0.00468068	0.00486875	5.72e-08	0.0616072
LRRC17	0.0723458	0.0671517	-0.489032	0.828127	LRRC17	0.883533	0.84744	0.0979876	0.0449304
VWF	0.509738	0.0160983	0.547877	0.836783	VWF	0.370683	0.968592	0.0985658	0.0441
LAMC1	0.875937	0.75407	0.78292	0.85096	LAMC1	0.000120433	8.27e-05	0.000821502	0.00157701
RUNX1	0.961781	1.07864	0.734451	0.856106	RUNX1	0.0174618	0.00614796	0.0913579	0.207826
LGALS9	1.17096	0.994821	0.637628	0.878619	LGALS9	0.00405416	0.0190086	0.179111	0.221814
GPC4	1.22754	0.520322	0.613588	0.913254	GPC4	1.64e-05	0.0174395	0.0185082	0.00059641
MMP14	0.867366	-0.282287	0.557375	0.913349	MMP14	0.0149359	0.438321	0.138897	0.0459351
TSPAN9	0.966706	0.380332	1.14114	0.916151	TSPAN9	0.0408144	0.255054	0.00275194	0.0827162
LAMA3	0.867976	0.842912	0.917845	0.926809	LAMA3	0.00432391	1.34e-06	7.01e-05	0.00247335
SCARA3	0.965865	0.751194	0.856456	0.943465	SCARA3	0.000740842	0.00028457	0.00031189	0.00572755
LRRC32	0.865844	-0.0890076	1.14857	0.947383	LRRC32	0.170239	0.841575	0.00312545	0.0966069
THBS1	0.766848	-0.038924	1.01738	0.95061	THBS1	0.0156976	0.899119	0.00522197	0.0226294
MMRN2	0.902172	0.257417	0.895878	0.951289	MMRN2	0.046756	0.448266	0.00203263	0.0464624
MFGE8	0.892345	0.516972	1.61101	0.978625	MFGE8	0.00194793	0.0384466	9.18e-09	0.00812926
CTSB	1.07412	0.481884	0.875218	0.989879	CTSB	0.000147531	0.0357802	0.00211518	0.00588756
SPON2	0.639335	0.783324	0.59191	0.993978	SPON2	0.236144	0.0279307	0.275639	0.183241
TGFB2	1.32993	0.903363	0.756804	0.996062	TGFB2	0.00333184	0.000782384	0.0941384	0.0329949
ANXA3	0.558982	0.915895	1.04186	1.0007	ANXA3	0.357216	0.000987137	0.00367073	0.0707239
SNED1	0.337253	-0.414051	0.453818	1.00954	SNED1	0.399655	0.0866677	0.188544	0.012795
ANGPTL1	1.10783	0.997287	0.474376	1.01052	ANGPTL1	0.00169943	0.00128754	0.130144	0.0459348
PAPLN	0.571135	0.573104	0.429221	1.01652	PAPLN	0.158756	0.0414379	0.318577	0.0303699
ADAMTS6	0.343904	0.585191	0.484666	1.02561	ADAMTS6	0.388713	0.0634811	0.150063	0.0425697
THSD4	0.379937	0.680698	0.625337	1.02859	THSD4	0.372767	0.00110493	0.0062743	0.00143092
FBLN1	1.21699	0.900838	0.98015	1.0306	FBLN1	6.32e-05	0.000256369	0.00557312	0.0098044
ANGPTL3	1.32809	0.926067	0.922987	1.04225	ANGPTL3	0.0061457	0.00319753	0.0334857	0.071239
SOD3	1.12485	0.258809	0.322202	1.04338	SOD3	0.029457	0.569269	0.633594	0.166547
P3H2	0.907381	0.78038	0.908899	1.0634	P3H2	0.00034521	0.000436379	0.000146814	0.00325492
COL15A1	0.919061	0.368238	0.112098	1.07187	COL15A1	0.00366334	0.187992	0.779335	0.00585434
TNXB	1.21739	0.280752	0.828909	1.07416	TNXB	0.00953076	0.481095	0.0237278	0.0369909
NTN5	0.805873	-0.319007	1.01956	1.07952	NTN5	0.0950528	0.443111	0.00737953	0.0826244
PZP	0.621752	0.157662	-0.0065379	1.09232	PZP	0.0649028	0.536234	0.989829	0.00192669
LOXL4	0.613204	-0.0211863	0.0719553	1.103	LOXL4	0.00544304	0.945706	0.830046	0.000342377
COL5A2	0.784984	0.928288	0.94289	1.11374	COL5A2	0.00507254	0.000121113	0.00474613	0.00435532
ITGA6	1.04655	0.745111	0.69504	1.14563	ITGA6	0.000398593	2.56e-05	0.00911225	2.69e-05
OLFML2A	1.14961	1.08648	0.42734	1.17	OLFML2A	0.00966689	0.00185885	0.330334	0.0192532
OGN	1.27125	1.28607	0.811271	1.19533	OGN	0.00128205	2.12e-05	0.046658	0.0180865
LOX	0.473693	0.464481	0.682039	1.19622	LOX	0.145531	0.0605978	0.0256909	0.00323435
TGFBR3	1.43262	0.934295	0.500533	1.19683	TGFBR3	1.19e-17	4.46e-07	0.0589768	4.58e-06
HSPG2	0.861566	0.0421613	0.74808	1.20537	HSPG2	0.13156	0.929594	0.06355	0.0162201
S100A10	1.37252	1.03359	1.06536	1.21088	S100A10	0.0200252	0.0136779	0.0679455	0.101941
CCDC80	1.29842	0.491077	0.43812	1.21402	CCDC80	0.00290295	0.0603481	0.33358	0.000477818
NOTCH2	1.27798	0.536676	0.719551	1.21687	NOTCH2	1.47e-11	0.0006537	0.00279606	8.04e-13
LTBP2	1.3022	0.716731	1.00386	1.22648	LTBP2	2.05e-08	0.000537591	0.000328934	0.000178824
MGP	1.15607	1.28934	1.19695	1.24473	MGP	0.000132797	0.0002158	0.000151436	0.0099718
SERPING1	1.50969	1.28477	0.729588	1.24476	SERPING1	0.000251477	3.2e-06	0.111202	0.00968939
ANXA2	1.282	0.894287	1.10751	1.246	ANXA2	0.000541681	0.00589487	0.00109858	0.00561946
TGM2	1.28286	0.876917	1.16631	1.25399	TGM2	0.0134154	0.00585354	0.000285739	0.00615231
COL5A1	0.936591	0.593207	1.15	1.26083	COL5A1	0.0203826	0.0603358	0.00168255	0.00920827
S100A11	1.38842	1.51584	0.643707	1.26249	S100A11	0.015091	0.00147643	0.265176	0.153599
COL24A1	0.649727	1.27991	1.49356	1.27822	COL24A1	0.0733404	7.9e-06	0.00134166	0.00649901
SERPINF2	0.976421	0.492824	1.33887	1.29552	SERPINF2	0.07238	0.2	0.000925666	0.0774989
EMID1	0.84039	-0.47418	0.474352	1.30544	EMID1	0.0885546	0.241175	0.360255	0.024737
LAMA5	1.16102	-0.0436726	1.39257	1.30613	LAMA5	0.0569749	0.939975	0.00203754	0.0304105
EFEMP1	1.49814	0.773987	0.500692	1.31347	EFEMP1	0.0013632	0.00244312	0.23609	0.000189724
COLEC12	1.86672	1.0525	0.886589	1.32477	COLEC12	8.83e-07	4.17e-07	0.0168833	2.19e-06
COL4A6	0.45995	-0.230845	-0.0599839	1.32858	COL4A6	0.300843	0.489354	0.908695	0.00316553
CD151	1.23519	0.550568	1.4104	1.35041	CD151	0.00367183	0.0865365	0.000129812	0.00429183
FBLN2	1.37253	0.371634	1.30411	1.41522	FBLN2	0.0110182	0.238817	0.000812026	0.00600545
TGFB1	1.05147	0.320393	0.487771	1.42695	TGFB1	0.00202276	0.462763	0.267832	0.00138638
PLSCR1	1.34117	0.835669	1.10477	1.42732	PLSCR1	1.92e-05	0.00286215	0.00030623	0.00127382
ITIH2	1.27428	1.11443	0.991519	1.43166	ITIH2	2.25e-06	3.13e-06	0.000234276	0.00171542
ITIH5	1.4375	1.46046	0.60121	1.43448	ITIH5	1.13e-05	3.35e-06	0.0960267	0.000134178
COL5A3	0.996432	0.440068	0.724964	1.45044	COL5A3	0.0212766	0.309621	0.111606	0.00432138
COL1A2	1.6588	1.19973	1.05729	1.45334	COL1A2	1.41e-12	4.88e-08	2.7e-05	5.82e-07
HMCN1	1.32028	1.12809	0.40697	1.45747	HMCN1	0.000728794	3.17e-05	0.330066	0.000336861
HPSE	1.81611	0.86698	0.0124182	1.46318	HPSE	0.000908231	0.0294065	0.982532	0.0170221
COL6A1	1.02845	0.201032	0.907237	1.46889	COL6A1	0.00688738	0.604818	0.0142359	0.000884243
MUC6	1.43313	#N/A	1.98327	1.48171	MUC6	0.0267841	#N/A	0.000888513	0.0476841
COL6A3	1.96885	0.959117	0.70766	1.49573	COL6A3	2.91e-11	0.0020955	0.0534884	0.000207588
SERPINE1	0.985035	-0.175083	0.5942	1.49682	SERPINE1	0.106591	0.768119	0.259738	0.0103133
LGALS3	1.43287	0.426636	1.01064	1.51613	LGALS3	2.03e-05	0.0908921	0.000144725	2.52e-05
TSKU	1.07208	0.100571	1.11287	1.52311	TSKU	0.0233525	0.815276	0.00232452	0.00115098
FBLN5	0.903724	1.22099	0.770143	1.53079	FBLN5	0.00264626	2.06e-06	0.00808331	6.84e-05
DCN	1.83801	1.29649	0.793387	1.53896	DCN	1.6e-08	3.02e-05	0.0345466	0.000891933
CTSC	1.38403	1.14118	0.88445	1.58022	CTSC	0.000658245	0.0067152	0.0379242	0.00343496
IL16	1.59386	1.41768	0.942067	1.65206	IL16	7.25e-06	2.12e-05	0.012218	0.00206247
SERPINH1	1.84847	1.42213	2.74569	1.67024	SERPINH1	0.000264757	0.000676354	1.71e-12	6.02e-05
CTSZ	1.35238	1.32738	0.985813	1.68265	CTSZ	1.03e-05	0.000123503	0.0212033	0.00025312
MMRN1	0.910051	2.06091	1.48314	1.69107	MMRN1	0.214394	2.57e-05	0.0264088	0.0430797
OMD	1.01935	1.09834	0.75236	1.7118	OMD	0.0115284	0.00109688	0.0656236	0.00155357
MAMDC2	1.69277	1.07515	1.62631	1.72211	MAMDC2	1.81e-07	4.53e-05	1.37e-05	0.000828221
COL6A2	1.10401	-0.0170076	1.00717	1.72529	COL6A2	0.023292	0.9758	0.0400838	0.00493545
MMP2	2.07397	1.43912	0.979831	1.74294	MMP2	3.08e-09	5.14e-05	0.00470853	7.53e-07
MFAP4	1.72359	0.496409	1.053	1.74905	MFAP4	4.44e-07	0.0845694	0.000794173	5.32e-06
COL3A1	1.59798	1.51523	0.892235	1.75635	COL3A1	3.07e-06	1.07e-05	0.0154711	2.91e-05
PRELP	1.95385	1.57036	1.33444	1.76552	PRELP	3.17e-11	4.07e-07	4.4e-05	5.78e-07
TNFRSF11B	2.07112	1.39397	1.47312	1.78763	TNFRSF11B	4.26e-08	9.28e-06	3.77e-05	0.000278743
CD180	1.56693	1.80574	0.923505	1.80762	CD180	0.00467343	0.00114024	0.168214	0.0517888
ANXA1	2.04069	1.30037	2.13075	1.81745	ANXA1	4.4e-05	0.000282725	1.16e-05	0.00102143
COL22A1	2.09443	0.905897	1.18239	1.85147	COL22A1	4.57e-05	0.0784036	0.0530775	0.0141353
RARRES2	0.879056	0.15086	0.748961	1.86653	RARRES2	0.031175	0.711413	0.0695609	4.21e-05
SSC5D	2.00011	1.05256	1.22457	1.88938	SSC5D	2.39e-08	0.00127362	0.00132843	6.28e-05
COL27A1	1.31486	0.565884	1.28912	1.9007	COL27A1	0.000119589	0.0704751	0.000646366	1.4e-06
ALPL	1.41579	1.05846	1.26798	1.9131	ALPL	0.00131926	0.00126989	0.000126645	3.44e-05
F13A1	2.24259	2.73279	1.88149	1.9492	F13A1	8.38e-06	5.48e-07	1.35e-05	0.000771316
COL1A1	1.47833	1.10845	1.07411	1.95481	COL1A1	0.000156203	0.000212257	0.00631478	3.04e-05
COL8A2	2.08301	1.07849	1.26501	2.00424	COL8A2	3.58e-07	0.00864758	0.00284277	3.19e-05
LTBP4	1.37901	0.545683	1.41435	2.01078	LTBP4	0.000565546	0.126667	0.000635928	0.00010194
TGFBI	1.64346	0.9912	2.44624	2.0581	TGFBI	0.00033318	0.00887214	4.98e-07	0.000273985
SERPINI2	1.2188	0.852985	0.595098	2.11282	SERPINI2	0.031999	0.0466763	0.401142	0.000265824
ECM2	2.1454	1.67917	1.28664	2.20716	ECM2	1.59e-10	7.23e-11	0.000116568	8.01e-13
SPN	2.10772	1.67698	0.913388	2.28843	SPN	1.26e-08	0.00015145	0.0485583	1.02e-05
ANGPT1	2.55521	1.3651	1.68776	2.42035	ANGPT1	7.06e-10	1.39e-05	5.76e-05	9.35e-13
IGF2	2.57663	2.80402	1.84772	2.60139	IGF2	2.29e-05	5.64e-09	0.00132243	6.93e-07
COL8A1	2.49268	2.04796	2.10208	2.68149	COL8A1	6.73e-21	4.77e-16	3.73e-12	2.98e-15
FCGBP	1.71874	1.98515	2.97933	2.74872	FCGBP	0.00045415	3.89e-05	2.56e-11	2.27e-09
CXCR4	2.99386	1.1393	2.34772	2.78463	CXCR4	2.51e-08	0.0130611	1.41e-05	1.12e-05
IL1RL1	1.75611	0.590403	2.5225	3.33086	IL1RL1	0.0629307	0.340827	4.69e-08	5.78e-07
ADAMTS18	5.98772	2.53215	6.47943	5.43343	ADAMTS18	1.24e-12	0.00157352	1.4e-26	1.2e-20

## Sheet: Fig. S5C_PMS_GO0030424
LOG2FC	Active lesion	Chronic active	Inactive	Remyelinating	FDR	Active lesion	Chronic active	Inactive	Remyelinating
CXCR4	2.99386	1.1393	2.34772	2.78463	CXCR4	2.51e-08	0.0130611	1.41e-05	1.12e-05
ITGA4	2.62237	1.83222	1.86736	2.50211	ITGA4	7.93e-18	4.9e-11	2.42e-08	5.8e-11
CNGA3	2.53895	1.3335	1.09925	2.47622	CNGA3	7.25e-06	0.000681928	0.0591473	3.71e-05
PGR	1.99193	1.80219	1.17905	2.13755	PGR	7.27e-12	1.82e-08	0.000671177	1.2e-09
PALLD	1.85612	1.2456	2.29112	2.22612	PALLD	7.96e-12	4.2e-13	6.63e-13	1.42e-25
NRP1	1.79292	1.33595	1.36832	1.79656	NRP1	2.33e-09	4.66e-07	4.43e-05	1.82e-05
CCL2	1.75272	0.274255	0.766236	0.649749	CCL2	0.0103783	0.519189	0.16976	0.351988
CFH	1.72322	1.6439	1.48935	2.02244	CFH	2.51e-05	1.87e-06	0.000280711	0.000156667
KCNA3	1.66512	1.35491	1.34072	1.31619	KCNA3	3.85e-05	7.91e-05	0.00255816	0.0563555
IL1R1	1.61808	1.03155	1.69073	1.77748	IL1R1	2.7e-06	0.000270241	4.94e-08	6.08e-05
DTNA	1.60646	0.999608	1.36235	1.55215	DTNA	4.73e-10	6.46e-08	2.17e-06	1.43e-09
CCDC141	1.53391	0.852909	0.416655	1.89613	CCDC141	7.56e-05	0.0124547	0.258253	1.82e-08
HSPB1	1.45266	1.25004	2.7125	1.48568	HSPB1	0.0178517	0.00214717	2.32e-07	0.00978541
C4B	1.43024	0.411412	0.739125	1.6625	C4B	0.000905384	0.308404	0.0963199	0.000634168
TNFRSF1B	1.40783	1.16371	1.32887	1.53629	TNFRSF1B	0.00497881	0.0202071	0.00351406	0.0197184
NEXN	1.39436	1.30173	1.23888	1.36026	NEXN	0.00132475	4.04e-05	0.002398	0.00935253
CTSZ	1.35238	1.32738	0.985813	1.68265	CTSZ	1.03e-05	0.000123503	0.0212033	0.00025312
SYNPO	1.33017	1.37867	1.84293	1.5412	SYNPO	0.0110265	0.00109398	0.00114355	0.0197184
TGFB2	1.32993	0.903363	0.756804	0.996062	TGFB2	0.00333184	0.000782384	0.0941384	0.0329949
TNFRSF1A	1.30766	1.13092	1.1298	1.41762	TNFRSF1A	9.26e-05	0.00115981	0.000143123	0.000416667
PAWR	1.25749	0.890301	0.920431	1.34275	PAWR	2.09e-06	0.00017004	0.00473797	0.000118105
RIN3	1.21119	0.396976	1.50674	1.52788	RIN3	0.00295645	0.338118	7.01e-05	0.00156977
PARD3	1.18253	1.02533	0.854294	1.00519	PARD3	8.59e-09	6.92e-08	0.00132621	4.81e-05
BOC	1.15712	0.236375	1.00417	1.31159	BOC	0.000240352	0.34526	0.00197848	0.000212742
CD40	1.14869	0.969641	0.968666	1.42195	CD40	2.67e-05	0.000264008	0.000476487	0.00042546
PRSS12	1.12091	1.75966	1.16963	1.41196	PRSS12	8.26e-05	1.1e-09	0.000116537	6.19e-05
ITGA3	1.09672	0.519093	0.945838	1.09541	ITGA3	0.0012487	0.0956078	0.00528656	0.022867
SMO	1.09136	-0.0852072	0.943242	1.13774	SMO	0.0192123	0.850452	0.0259701	0.0244079
KIF3B	1.06524	0.751482	1.07504	0.97541	KIF3B	2.53e-08	6.11e-07	2.58e-09	7.74e-05
FLNA	1.05475	0.204843	1.26455	1.17822	FLNA	0.00578473	0.548051	0.000240315	0.00347876
TGFB1	1.05147	0.320393	0.487771	1.42695	TGFB1	0.00202276	0.462763	0.267832	0.00138638
SRC	1.02581	0.691009	0.979187	1.08698	SRC	0.0144627	0.0229693	0.00746249	0.0272031
ITPR2	1.00445	0.803574	0.394988	0.615667	ITPR2	0.00913573	0.000517668	0.286651	0.116875
NRP2	1.00239	0.397904	0.756192	0.908675	NRP2	0.00724493	0.137474	0.0265419	0.0878395
VIM	0.968694	1.21031	1.0717	0.932638	VIM	0.0710742	0.000176345	0.0132589	0.0576669
GRIA1	0.923688	1.37928	1.19641	0.751644	GRIA1	0.115375	0.000447246	0.0637569	0.367943
ITSN1	0.917373	0.942254	0.997122	1.0314	ITSN1	2.56e-05	1.24e-08	4.6e-06	1.55e-05
ESR1	0.904238	1.0545	0.921197	1.11331	ESR1	0.000202274	1.16e-07	0.000106071	0.00476193
AGBL4	0.865933	1.23909	0.901139	0.811464	AGBL4	0.032183	4e-05	0.101151	0.159444
BAG2	0.817059	1.01206	1.32622	0.996438	BAG2	0.000873971	1.14e-06	4.05e-11	0.00149005
RELN	0.768825	0.774016	1.24006	0.608451	RELN	0.0298452	0.00150255	2.62e-06	0.139498
CNR1	0.748759	1.52728	1.39738	0.795924	CNR1	0.0989401	1.54e-05	0.0152369	0.281014
TPBG	0.733517	1.59563	0.668381	0.819878	TPBG	0.0688392	5.24e-06	0.120163	0.152755
FZD3	0.721456	1.06353	0.709497	0.720504	FZD3	0.0377735	5.76e-06	0.0890246	0.117598
DRD1	0.720865	1.94093	0.9991	1.213	DRD1	0.282156	6.59e-05	0.20725	0.114336
KCNMA1	0.685791	0.87053	1.13198	0.629856	KCNMA1	0.00775688	4.03e-05	0.000429236	0.0769383
SLC1A1	0.662058	0.709831	1.02931	1.04019	SLC1A1	0.107832	0.00484746	0.000600705	0.0344438
GRM1	0.661389	1.48493	0.731603	0.449519	GRM1	0.235179	8.15e-05	0.296959	0.622072
HSP90AB1	0.661265	0.623095	1.23962	0.569947	HSP90AB1	0.058266	0.0012726	1.21e-07	0.0901821
HCN1	0.648457	1.15348	1.33308	0.578991	HCN1	0.206971	0.00254633	0.0631678	0.465425
FKBP4	0.644926	0.540687	1.35869	0.371402	FKBP4	0.0543945	0.00835339	4.97e-11	0.246537
LRRTM1	0.62627	1.35959	0.579707	0.792516	LRRTM1	0.0987961	6.08e-08	0.221646	0.136943
TSHZ3	0.611972	0.823293	1.1132	0.806612	TSHZ3	0.0568477	0.00246686	0.00125556	0.0686021
GABRA2	0.609067	1.13836	0.445934	0.283862	GABRA2	0.18338	0.000452546	0.41963	0.718415
EPHA4	0.607139	1.29979	1.33112	0.606888	EPHA4	0.22269	0.000735794	0.00989037	0.402961
ADCY10	0.585585	1.00998	1.31366	0.524441	ADCY10	0.117412	4.42e-05	6.09e-08	0.379373
HAP1	0.57095	0.0183174	1.30727	0.98319	HAP1	0.351709	0.976799	0.00839447	0.172376
ANXA3	0.558982	0.915895	1.04186	1.0007	ANXA3	0.357216	0.000987137	0.00367073	0.0707239
CNTN5	0.450864	1.18135	1.00578	#N/A	CNTN5	0.431842	0.00150084	0.108687	#N/A
SHANK2	0.372339	1.0403	0.91674	0.57151	SHANK2	0.541697	0.00382251	0.17473	0.37163
KCNK2	0.370513	1.03411	0.183552	-0.135353	KCNK2	0.480924	0.00246941	0.772181	0.897988
CDH9	0.368282	1.68438	1.28299	0.610183	CDH9	0.716676	0.000895346	0.165671	0.609283
RGS7BP	0.36323	1.56792	0.894389	0.240361	RGS7BP	0.572899	4.31e-05	0.223386	0.815807
HPCA	0.33658	2.2411	0.0968418	-0.202043	HPCA	0.768925	0.000166418	0.931421	0.896062
KCNB1	0.270564	1.26488	0.981334	0.37603	KCNB1	0.549897	1.36e-05	0.0616113	0.541023
GABRD	0.24942	1.39288	0.699066	#N/A	GABRD	0.800569	0.0075782	0.482568	#N/A
THY1	0.243663	1.25273	0.710897	0.165437	THY1	0.765327	0.00630259	0.428256	0.900934
HSP90AA1	0.225012	0.615098	1.2576	0.398146	HSP90AA1	0.692926	0.0506901	9.96e-05	0.476176
KCNJ6	0.218111	1.33719	1.38091	0.472117	KCNJ6	0.782405	0.00302665	0.0668538	0.606141
KCNA2	0.208975	1.06131	0.323636	#N/A	KCNA2	0.733666	0.00111191	0.641561	#N/A
PCP4	0.205181	2.67109	0.0507974	#N/A	PCP4	0.881255	0.000961973	0.954705	#N/A
OLFM1	0.203503	1.02782	1.05966	0.190597	OLFM1	0.719229	0.00476048	0.0832303	0.810172
LAMP5	0.196249	1.84909	0.461206	#N/A	LAMP5	0.823605	4.78e-05	0.623942	#N/A
SCN8A	0.180373	1.15469	0.893654	0.115361	SCN8A	0.768725	0.00110656	0.136563	0.905496
GRIN2B	0.174639	1.1783	1.26459	0.190909	GRIN2B	0.82921	0.00499844	0.116204	0.871267
NRGN	0.159349	1.59844	1.29266	0.593556	NRGN	0.866564	0.00148537	0.141777	0.590284
SCN11A	0.158886	-0.417918	-1.16351	-0.472232	SCN11A	0.786232	0.113852	3.05e-05	0.427765
FGF13	0.153918	1.36094	1.31052	#N/A	FGF13	0.863922	0.00223746	0.116642	#N/A
GABRB3	0.144724	1.28857	0.884419	0.15318	GABRB3	0.849944	0.00089313	0.219376	0.88472
STXBP1	0.141657	0.874084	0.77626	0.197025	STXBP1	0.7467	0.00248151	0.0804123	0.739026
GRM4	0.136668	1.37154	0.482075	#N/A	GRM4	0.890647	0.00394307	0.596773	#N/A
UNC13A	0.134362	1.18656	1.13268	0.278635	UNC13A	0.864031	0.00352779	0.141619	0.790573
PTPN5	0.13304	1.70488	0.642491	-0.239718	PTPN5	0.89696	0.000331512	0.495392	0.855276
EPHA5	0.121635	1.16306	0.772705	0.203991	EPHA5	0.860333	0.00038708	0.196333	0.809501
KCNA4	0.102835	1.3425	1.07887	#N/A	KCNA4	0.919712	0.00281627	0.221134	#N/A
SCN1A	0.0932097	1.11612	0.329146	#N/A	SCN1A	0.892509	0.000277089	0.599627	#N/A
PRKCB	0.0543036	1.27181	0.708365	#N/A	PRKCB	0.924005	3.24e-05	0.178312	#N/A
PCSK1	0.0542915	0.943563	1.18655	0.272183	PCSK1	0.929887	0.0093103	0.012691	0.679069
KCNA1	-0.00732935	1.42113	0.513784	-0.143161	KCNA1	0.994033	0.000167252	0.520721	0.888623
ELAVL4	-0.0118278	1.05175	0.55738	#N/A	ELAVL4	0.988031	0.00835339	0.4473	#N/A
MAP2	-0.0135971	1.07294	0.687912	#N/A	MAP2	0.987328	0.00565271	0.319778	#N/A
CACNG2	-0.0427699	1.09696	0.601824	0.32318	CACNG2	0.960932	0.00894637	0.474873	0.769524
CALB1	-0.0687336	1.5079	-0.334754	-0.414013	CALB1	0.947646	0.00428993	0.656546	0.754811
SCN2A	-0.100041	1.09089	0.790767	-0.230606	SCN2A	0.906068	0.00880279	0.302548	0.829023
NRSN1	-0.131126	1.48499	0.538832	-0.123346	NRSN1	0.855828	4.32e-05	0.412035	0.905173
PCLO	-0.137778	1.16764	0.545853	-0.105506	PCLO	0.832184	0.00049253	0.355978	0.902348
AQP1	-0.384997	-1.03264	-1.10956	-0.61889	AQP1	0.341984	8.77e-05	6.45e-05	0.101446
SNAP25	-0.467172	1.14408	0.544804	-0.472196	SNAP25	0.500487	0.00626559	0.524149	0.626775
PDGFRA	-0.474794	-0.0339526	-0.738448	-1.08762	PDGFRA	0.220586	0.911507	0.0343969	0.00865566
MTMR2	-0.549269	-0.297718	-0.770145	-1.16483	MTMR2	0.160812	0.248029	0.0258676	0.00424855
ENO1	-0.55572	-0.766785	-0.794106	-1.01464	ENO1	0.0363245	1.84e-05	5.81e-05	0.000971046
SLC6A1	-0.559985	-0.403899	-1.22163	-1.30741	SLC6A1	0.0761732	0.0420366	3.95e-05	0.000170352
NTM	-0.583032	-0.306189	-0.76409	-1.02642	NTM	0.157892	0.159616	0.0202163	0.00476903
CLASP2	-0.583608	-0.612838	-0.619534	-1.00199	CLASP2	0.0284888	0.000133165	0.00512042	0.000134355
AZIN2	-0.594524	-0.812723	-0.871018	-1.08216	AZIN2	0.124728	0.00327452	0.0107508	0.0630439
NTNG2	-0.613277	-1.03019	-0.263194	-0.71287	NTNG2	0.158877	0.00352168	0.604277	0.341379
DLG1	-0.613647	-0.534961	-0.753736	-1.04204	DLG1	0.0807205	0.0216458	0.0200444	0.00630618
KIRREL3	-0.629222	-0.449289	-0.442845	-1.20413	KIRREL3	0.0640145	0.0753159	0.253448	0.00517003
DLG2	-0.63656	-0.330448	-0.488356	-1.10282	DLG2	0.0150111	0.0412867	0.0811212	1.54e-06
NCAM1	-0.689076	-0.280807	-0.545723	-1.06325	NCAM1	0.00398627	0.0866967	0.00736988	8.59e-06
SYT11	-0.708051	-0.479932	-0.698512	-1.03989	SYT11	0.00042591	0.000728579	0.000455131	5.68e-07
LLGL1	-0.712996	-1.06754	-0.825382	-0.719169	LLGL1	0.114311	0.00483616	0.0445153	0.306589
ERMN	-0.733638	-0.747769	-1.3679	-1.44884	ERMN	0.189178	0.00984307	0.000690489	0.00295092
BACE1	-0.735733	-0.776583	-0.618191	-1.06856	BACE1	0.000518309	9.8e-06	0.00477007	9.56e-05
APBB1	-0.736193	-0.770763	-0.683737	-1.23435	APBB1	0.0154154	0.00203735	0.021558	0.00365617
MAP7	-0.743752	-0.443308	-0.758147	-1.00971	MAP7	0.0129528	0.0289978	0.00484507	0.00197515
ALCAM	-0.744989	-0.630689	-0.967377	-1.41228	ALCAM	0.0430127	0.00101203	4.49e-05	9.46e-07
TNFRSF21	-0.771991	-0.817397	-0.604662	-1.18099	TNFRSF21	0.00739139	0.00126603	0.0734852	0.00835831
SLC4A8	-0.786505	-0.476321	-0.570306	-1.15309	SLC4A8	0.000160364	0.00410972	0.0790443	0.000111226
GRM3	-0.787451	-0.435223	-0.87053	-1.10793	GRM3	0.0184367	0.0357019	0.000481614	0.000821132
NCMAP	-0.803952	-0.582794	-0.932477	-2.42309	NCMAP	0.15526	0.172255	0.0195242	3.48e-05
MYO1D	-0.820798	-0.850318	-0.981652	-1.3435	MYO1D	0.00215265	0.000255816	0.000345177	1.28e-05
NECTIN1	-0.829207	-1.00362	-0.389763	-0.944689	NECTIN1	0.0196646	0.00115072	0.317648	0.052965
MT3	-0.83857	-1.07173	-0.678626	-1.28855	MT3	0.0409229	3.89e-05	0.053161	0.00788788
PEBP1	-0.849355	-0.617239	-1.07002	-1.25043	PEBP1	0.000112634	7.39e-05	8.94e-10	1.47e-07
PREX1	-0.854497	-1.07938	-0.726218	-1.00349	PREX1	0.00271357	0.000187579	0.0105813	0.0115186
ADORA1	-0.858242	-0.810848	-0.813443	-1.16231	ADORA1	0.0220652	0.00914837	0.0547336	0.0515362
UNC5C	-0.864388	-0.748643	-0.861662	-1.30565	UNC5C	0.00404203	2.4e-05	0.00042695	8.26e-06
PRKCZ	-0.881926	-0.148908	-0.423788	-1.01281	PRKCZ	0.00017893	0.573834	0.214144	0.00394118
ALDH1A1	-0.882567	-1.00541	-1.75288	-1.49726	ALDH1A1	0.00627184	1.52e-05	5.94e-07	0.00046174
SPOCK1	-0.896129	-0.732035	-0.803845	-1.17909	SPOCK1	0.000997242	0.000445353	0.00219485	4.55e-05
KIF13B	-0.89706	-0.951051	-0.833029	-1.15438	KIF13B	6.54e-05	4.34e-07	0.000512797	0.000259113
DIP2B	-0.906233	-0.808651	-0.995819	-1.45242	DIP2B	0.000197262	1.53e-05	4.51e-05	1.68e-07
SHTN1	-0.906619	-0.601916	-0.981504	-1.06548	SHTN1	0.00921404	0.0104275	0.00201528	0.00683845
BIN1	-0.913077	-0.991493	-0.924782	-1.37486	BIN1	0.0357325	0.0052404	0.00993007	0.0106334
SEMA6A	-0.91775	-0.727881	-1.08255	-1.21516	SEMA6A	0.000121138	6.33e-05	8e-06	1.48e-05
CLDN11	-0.932288	-0.738524	-0.828523	-1.23158	CLDN11	0.00123578	0.0137315	0.00169187	2.92e-05
ANK3	-0.981597	-0.432165	-1.0774	-1.57657	ANK3	0.00825275	0.0526308	0.000429434	4.37e-07
MAPK8IP1	-0.985428	-0.788689	-0.959371	-1.17654	MAPK8IP1	0.00560755	0.0157591	0.00572852	0.0329008
ROBO1	-0.990548	-0.502033	-0.85877	-1.20353	ROBO1	0.000200452	0.00554238	0.000779123	1.35e-05
CXADR	-0.997681	-0.587895	-0.791863	-1.06098	CXADR	0.000518309	0.0049904	0.00150014	0.00197336
ALDOC	-1.00353	-0.903579	-1.91149	-1.84709	ALDOC	0.00304106	0.000499591	3.11e-12	3.2e-05
FEZ1	-1.00483	-0.883417	-1.24482	-1.57708	FEZ1	4.17e-05	9.46e-07	2.3e-07	2.12e-09
GLUL	-1.00604	-0.895608	-0.940288	-1.34865	GLUL	0.00470658	0.00254633	0.00927496	0.00640876
CNTN2	-1.01088	-1.13413	-1.08099	-1.59738	CNTN2	0.0035989	6.37e-06	0.000368414	7.51e-06
EPHB2	-1.02526	-1.01323	-0.737241	-1.09778	EPHB2	0.000800314	0.000235531	0.0226296	0.0304803
FSCN1	-1.09604	-0.726286	-0.739753	-0.71458	FSCN1	0.00816423	0.0515133	0.0806775	0.324645
MBP	-1.12113	-0.94073	-1.12184	-1.13297	MBP	0.000427041	0.000694932	0.000815468	0.0219126
LRP2	-1.17495	-1.13295	-1.27729	-1.65424	LRP2	0.000346882	6.85e-06	1.95e-05	1.3e-05
SRCIN1	-1.19346	-1.19675	-0.664177	-1.28373	SRCIN1	0.00426542	0.000756513	0.173807	0.0456195
HCN2	-1.21273	-0.728922	-0.554029	-1.16491	HCN2	0.00537459	0.0496491	0.299002	0.099882
HAPLN2	-1.36541	-1.06963	-1.19262	-1.71382	HAPLN2	0.00617831	0.01884	0.0076638	0.0125816
SYNJ2	-1.46504	-1.25705	-1.64341	-1.91542	SYNJ2	2.15e-09	1.7e-08	2.02e-09	3.76e-09
GJC2	-1.61922	-1.73704	-1.2673	-1.26227	GJC2	0.00706816	0.00318904	0.0535581	0.300134
MAG	-1.6962	-1.69117	-2.07198	-2.24517	MAG	0.000262981	2.6e-05	2.1e-07	0.000218005
TUBB4A	-1.93194	-1.42922	-1.53213	-2.05861	TUBB4A	3.51e-07	3.91e-05	9.27e-05	0.000479261
CDH1	-1.94475	-1.07417	-2.25353	-2.54757	CDH1	7.44e-07	0.00618432	0.000391547	2.34e-05
